# Supplementary material for: Deciphering the antiviral mechanisms of Fangqin Qinggan decoction against influenza A virus: a multi-omics and machine learning approach
Source: Chin Med. 2025 Oct 5;20:158. doi: 10.1186/s13020-025-01211-0 (PMC12497347; doi:10.1186/s13020-025-01211-0)
Supplement: Supplementary file 5 — Supplementary material 5. [file 13020_2025_1211_MOESM5_ESM.csv]

id	compound_name	adduct	score	precursor_mz	ion_mobility	ccs	rt	mol_formula	smiles	inchi	inchi_key	method
48	Glutathione	[M-H]-	0.916	306.0765				C10H17N3O6S	O=C(O)CN=C(O)C(N=C(O)CCC(N)C(=O)O)CS	InChI=1S/C10H17N3O6S/c11-5(10(18)19)1-2-7(14)13-6(4-20)9(17)12-3-8(15)16/h5-6,20H,1-4,11H2,(H,12,17)(H,13,14)(H,15,16)(H,18,19)/t5-,6-/m0/s1	RWSXRVCMGQZWBV-WDSKDSINSA-N	spectral_library_annotation
48	glutathione CollisionEnergy:102040	[M-H]-	0.901	306.077					N[C@@H](CCC(O)=N[C@@H](CS)C(O)=NCC(=O)O)C(=O)O	"InChI=1S/C10H17N3O6S/c11-5(10(18)19)1-2-7(14)13-6(4-20)9(17)12-3-8(15)16/h5-6,20H,1-4,11H2,(H,12,17)(H,13,14)(H,15,16)(H,18,19)/t5-,6-/m0/s1"	N/A	spectral_library_annotation
48	glutathione CollisionEnergy:102040	[M-H]-	0.901	306.077					N[C@@H](CCC(O)=N[C@@H](CS)C(O)=NCC(=O)O)C(=O)O	"InChI=1S/C10H17N3O6S/c11-5(10(18)19)1-2-7(14)13-6(4-20)9(17)12-3-8(15)16/h5-6,20H,1-4,11H2,(H,12,17)(H,13,14)(H,15,16)(H,18,19)/t5-,6-/m0/s1"	N/A	spectral_library_annotation
48	glutathione CollisionEnergy:102040	[M-H]-	0.901	306.077					N[C@@H](CCC(O)=N[C@@H](CS)C(O)=NCC(=O)O)C(=O)O	"InChI=1S/C10H17N3O6S/c11-5(10(18)19)1-2-7(14)13-6(4-20)9(17)12-3-8(15)16/h5-6,20H,1-4,11H2,(H,12,17)(H,13,14)(H,15,16)(H,18,19)/t5-,6-/m0/s1"	N/A	spectral_library_annotation
48	glutathione CollisionEnergy:102040	[M-H]-	0.901	306.077					N[C@@H](CCC(O)=N[C@@H](CS)C(O)=NCC(=O)O)C(=O)O	"InChI=1S/C10H17N3O6S/c11-5(10(18)19)1-2-7(14)13-6(4-20)9(17)12-3-8(15)16/h5-6,20H,1-4,11H2,(H,12,17)(H,13,14)(H,15,16)(H,18,19)/t5-,6-/m0/s1"	N/A	spectral_library_annotation
48	Glutathione	[M-H]-	0.864	306.077					N/A	InChI=1S/C10H17N3O6S/c11-5(10(18)19)1-2-7(14)13-6(4-20)9(17)12-3-8(15)16/h5-6,20H,1-4,11H2,(H,12,17)(H,13,14)(H,15,16)(H,18,19)/t5-,6-/m0/s1	N/A	spectral_library_annotation
48	Glutathione	[M-H]-	0.864	306.077					N/A	InChI=1S/C10H17N3O6S/c11-5(10(18)19)1-2-7(14)13-6(4-20)9(17)12-3-8(15)16/h5-6,20H,1-4,11H2,(H,12,17)(H,13,14)(H,15,16)(H,18,19)/t5-,6-/m0/s1	N/A	spectral_library_annotation
48	Glutathione - 40.0 eV	[M-H]-	0.855	306.077					C(CC(=O)N[C@@H](CS)C(=O)NCC(=O)O)[C@@H](C(=O)O)N	N/A	N/A	spectral_library_annotation
48	Glutathione - 40.0 eV	[M-H]-	0.855	306.077					C(CC(=O)N[C@@H](CS)C(=O)NCC(=O)O)[C@@H](C(=O)O)N	N/A	N/A	spectral_library_annotation
48	Glutathione - 40.0 eV	[M-H]-	0.847	306.077					C(CC(=O)N[C@@H](CS)C(=O)NCC(=O)O)[C@@H](C(=O)O)N	N/A	N/A	spectral_library_annotation
314	Aspartic acid	[M-H]-	0.982	132.0302			11.52416	C4H7NO4	C([C@@H](C(=O)O)N)C(=O)O			spectral_library_annotation
314	ASPARTIC ACID	[M-H]-	0.975	132.03					C([C@@H](C(=O)O)N)C(=O)O	"InChI=1S/C4H7NO4/c5-2(4(8)9)1-3(6)7/h2H,1,5H2,(H,6,7)(H,8,9)/t2-/m0/s1"	N/A	spectral_library_annotation
314	ASPARTIC ACID	[M-H]-	0.975	132.03					C([C@@H](C(=O)O)N)C(=O)O	"InChI=1S/C4H7NO4/c5-2(4(8)9)1-3(6)7/h2H,1,5H2,(H,6,7)(H,8,9)/t2-/m0/s1"	N/A	spectral_library_annotation
314	ASPARTIC ACID	[M-H]-	0.975	132.0302317				C4H7NO4	O=C(O)CC(N)C(=O)O	InChI=1S/C4H7NO4/c5-2(4(8)9)1-3(6)7/h2H,1,5H2,(H,6,7)(H,8,9)/t2-/m0/s1	CKLJMWTZIZZHCS-REOHCLBHSA-N	spectral_library_annotation
314	L-ASPARTATE	[M-H]-	0.973	132.03					C(C(C(=O)O)N)C(=O)O	N/A	N/A	spectral_library_annotation
314	L-ASPARTATE	[M-H]-	0.973	132.03					C(C(C(=O)O)N)C(=O)O	N/A	N/A	spectral_library_annotation
314	L-ASPARTATE	[M-H]-	0.973	132.03				C4H7NO4	C(C(C(=O)O)N)C(=O)O	InChI=1S/C4H7NO4/c5-2(4(8)9)1-3(6)7/h2H,1,5H2,(H,6,7)(H,8,9)	CKLJMWTZIZZHCS-UHFFFAOYSA-N	spectral_library_annotation
314	L-ASPARTATE	[M-H]-	0.973	132.028876			6.748746	C4H7NO4	C([C@@H](C(=O)O)N)C(=O)O	InChI=1S/C4H7NO4/c5-2(4(8)9)1-3(6)7/h2H,1,5H2,(H,6,7)(H,8,9)/t2-/m0/s1	CKLJMWTZIZZHCS-REOHCLBHSA-N	spectral_library_annotation
314	1783-96-6 CollisionEnergy:102040	[M-H]-	0.967	132.03					N[C@H](CC(=O)O)C(=O)O	"InChI=1S/C4H7NO4/c5-2(4(8)9)1-3(6)7/h2H,1,5H2,(H,6,7)(H,8,9)/t2-/m1/s1"	N/A	spectral_library_annotation
314	1783-96-6 CollisionEnergy:102040	[M-H]-	0.967	132.03					N[C@H](CC(=O)O)C(=O)O	"InChI=1S/C4H7NO4/c5-2(4(8)9)1-3(6)7/h2H,1,5H2,(H,6,7)(H,8,9)/t2-/m1/s1"	N/A	spectral_library_annotation
360	glutamate	[M-H]-	0.736	146.044								spectral_library_annotation
360	glutamate	[M-H]-	0.736	146.044								spectral_library_annotation
360	glutamate	[M-H]-	0.736	146.044								spectral_library_annotation
524	Threonic acid	[M-H]-	0.766	135.0299			9.09175	C4H8O5	C([C@@H]([C@H](C(=O)O)O)O)O			spectral_library_annotation
524	Ethylene oxide (Hydration, Oxidation, Oxidation, Acetylation)	[M-H]-	0.718	135.0301208			6.9205					spectral_library_annotation
524	Spectral Match to Threonic acid from NIST14	[M-H]-	0.716	135.03					C([C@@H]([C@H](C(=O)O)O)O)O	InChI=1S/C4H8O5/c5-1-2(6)3(7)4(8)9/h2-3,5-7H,1H2,(H,8,9)/t2-,3+/m0/s1	N/A	spectral_library_annotation
524	Spectral Match to Threonic acid from NIST14	[M-H]-	0.716	135.03					C([C@@H]([C@H](C(=O)O)O)O)O	InChI=1S/C4H8O5/c5-1-2(6)3(7)4(8)9/h2-3,5-7H,1H2,(H,8,9)/t2-,3+/m0/s1	N/A	spectral_library_annotation
524	L-threonic acid - 40.0 eV	[M-H]-	0.701	135.03					C([C@@H]([C@H](C(=O)O)O)O)O	N/A	N/A	spectral_library_annotation
524	L-threonic acid - 40.0 eV	[M-H]-	0.701	135.03					C([C@@H]([C@H](C(=O)O)O)O)O	N/A	N/A	spectral_library_annotation
528	Adenosine Monophosphate	[M-H]-	0.972	346.0558			0.294	C10H14N5O7P	O=P(O)(O)OCC1OC(N2C=NC=3C(=NC=NC32)N)C(O)C1O	InChI=1S/C10H14N5O7P/c11-8-5-9(13-2-12-8)15(3-14-5)10-7(17)6(16)4(22-10)1-21-23(18,19)20/h2-4,6-7,10,16-17H,1H2,(H2,11,12,13)(H2,18,19,20)/t4-,6-,7-,10-/m1/s1	UDMBCSSLTHHNCD-KQYNXXCUSA-N	spectral_library_annotation
528	ADENOSINE 5'-MONOPHOSPHATE	[M-H]-	0.97	346.056					C([C@@H]1[C@H]([C@H]([C@H](N2C=NC3=C2N=CN=C3N)O1)O)O)OP(=O)(O)O	"InChI=1S/C10H14N5O7P/c11-8-5-9(13-2-12-8)15(3-14-5)10-7(17)6(16)4(22-10)1-21-23(18,19)20/h2-4,6-7,10,16-17H,1H2,(H2,11,12,13)(H2,18,19,20)/t4-,6-,7-,10-/m1/s1"	N/A	spectral_library_annotation
528	ADENOSINE 5'-MONOPHOSPHATE	[M-H]-	0.97	346.056					C([C@@H]1[C@H]([C@H]([C@H](N2C=NC3=C2N=CN=C3N)O1)O)O)OP(=O)(O)O	"InChI=1S/C10H14N5O7P/c11-8-5-9(13-2-12-8)15(3-14-5)10-7(17)6(16)4(22-10)1-21-23(18,19)20/h2-4,6-7,10,16-17H,1H2,(H2,11,12,13)(H2,18,19,20)/t4-,6-,7-,10-/m1/s1"	N/A	spectral_library_annotation
528	ADENOSINE 5'-MONOPHOSPHATE	[M-H]-	0.97	346.0558084				C10H14N5O7P	O=P(O)(O)OCC1OC(N2C=NC=3C(=NC=NC32)N)C(O)C1O	InChI=1S/C10H14N5O7P/c11-8-5-9(13-2-12-8)15(3-14-5)10-7(17)6(16)4(22-10)1-21-23(18,19)20/h2-4,6-7,10,16-17H,1H2,(H2,11,12,13)(H2,18,19,20)/t4-,6-,7-,10-/m1/s1	UDMBCSSLTHHNCD-KQYNXXCUSA-N	spectral_library_annotation
528	Adenosine 5'-monophosphate	[M-H]-	0.967	346.0561			8.902117	C10H14N5O7P	O=P(O)(O)OCC1OC(N2C=NC=3C(=NC=NC32)N)C(O)C1O	InChI=1S/C10H14N5O7P/c11-8-5-9(13-2-12-8)15(3-14-5)10-7(17)6(16)4(22-10)1-21-23(18,19)20/h2-4,6-7,10,16-17H,1H2,(H2,11,12,13)(H2,18,19,20)/t4-,6-,7-,10-/m1/s1	UDMBCSSLTHHNCD-KQYNXXCUSA-N	spectral_library_annotation
528	Adenosine-3-monophosphate	[M-H]-	0.967	346.0561			8.889833	C10H14N5O7P	O=P(O)(O)OC1C(O)C(OC1CO)N2C=NC=3C(=NC=NC32)N	InChI=1S/C10H14N5O7P/c11-8-5-9(13-2-12-8)15(3-14-5)10-6(17)7(4(1-16)21-10)22-23(18,19)20/h2-4,6-7,10,16-17H,1H2,(H2,11,12,13)(H2,18,19,20)/t4-,6-,7-,10-/m1/s1	LNQVTSROQXJCDD-KQYNXXCUSA-N	spectral_library_annotation
528	Adenosine monophosphate	[M-H]-	0.961	346.05532			5.970059	C10H14N5O7P	C1=NC(=C2C(=N1)N(C=N2)[C@H]3[C@@H]([C@@H]([C@H](O3)COP(=O)(O)O)O)O)N	InChI=1S/C10H14N5O7P/c11-8-5-9(13-2-12-8)15(3-14-5)10-7(17)6(16)4(22-10)1-21-23(18,19)20/h2-4,6-7,10,16-17H,1H2,(H2,11,12,13)(H2,18,19,20)/t4-,6-,7-,10-/m1/s1	UDMBCSSLTHHNCD-KQYNXXCUSA-N	spectral_library_annotation
528	Suspect related to GUANOSINE MONOPHOSPHATE (predicted molecular formula SIRIUS: C10H14N5O7P / BUDDY: C10H14N5O7P) with delta m/z -15.995 (putative explanation: Ser->Ala substitution|Tyr->Phe substitution|reduction; atomic difference: -1O|-1O|-1O) [M-H]-	[M-H]-	0.959	346.056					N/A	InChI=1S/C10H14N5O8P/c11-10-13-7-4(8(18)14-10)12-2-15(7)9-6(17)5(16)3(23-9)1-22-24(19,20)21/h2-3,5-6,9,16-17H,1H2,(H2,19,20,21)(H3,11,13,14,18)/t3-,5-,6-,9-/m1/s1 - 15.995 Da	N/A	spectral_library_annotation
528	Adenosine monophosphate	[M-H]-	0.957	346.0554033			6.0027843	C10H14N5O7P	C1=NC(=C2C(=N1)N(C=N2)[C@H]3[C@@H]([C@@H]([C@H](O3)COP(=O)(O)O)O)O)N	InChI=1S/C10H14N5O7P/c11-8-5-9(13-2-12-8)15(3-14-5)10-7(17)6(16)4(22-10)1-21-23(18,19)20/h2-4,6-7,10,16-17H,1H2,(H2,11,12,13)(H2,18,19,20)/t4-,6-,7-,10-/m1/s1	UDMBCSSLTHHNCD-KQYNXXCUSA-N	spectral_library_annotation
528	Adenosine monophosphate - 40.0 eV	[M-H]-	0.955	346.056					c1nc(c2c(n1)n(cn2)[C@H]3[C@@H]([C@@H]([C@H](O3)COP(=O)(O)O)O)O)N	N/A	N/A	spectral_library_annotation
592	MALIC ACID	[M-H]-	0.987	133.014					C([C@H](C(=O)O)O)C(=O)O	"InChI=1S/C4H6O5/c5-2(4(8)9)1-3(6)7/h2,5H,1H2,(H,6,7)(H,8,9)/t2-/m1/s1"	N/A	spectral_library_annotation
592	MALIC ACID	[M-H]-	0.987	133.014					C([C@H](C(=O)O)O)C(=O)O	"InChI=1S/C4H6O5/c5-2(4(8)9)1-3(6)7/h2,5H,1H2,(H,6,7)(H,8,9)/t2-/m1/s1"	N/A	spectral_library_annotation
592	MALIC ACID	[M-H]-	0.986	133.014					C(C(C(=O)O)O)C(=O)O	"InChI=1S/C4H6O5/c5-2(4(8)9)1-3(6)7/h2,5H,1H2,(H,6,7)(H,8,9)"	N/A	spectral_library_annotation
592	MALIC ACID	[M-H]-	0.986	133.014					C(C(C(=O)O)O)C(=O)O	"InChI=1S/C4H6O5/c5-2(4(8)9)1-3(6)7/h2,5H,1H2,(H,6,7)(H,8,9)"	N/A	spectral_library_annotation
592	(S)-MALATE	[M-H]-	0.974	133.014					OC(=O)C[C@@H](C(=O)O)O	N/A	N/A	spectral_library_annotation
592	(S)-MALATE	[M-H]-	0.974	133.014					OC(=O)C[C@@H](C(=O)O)O	N/A	N/A	spectral_library_annotation
592	(S)-MALATE	[M-H]-	0.974	133.014				C4H6O5	OC(=O)C[C@@H](C(=O)O)O	InChI=1S/C4H6O5/c5-2(4(8)9)1-3(6)7/h2,5H,1H2,(H,6,7)(H,8,9)/t2-/m0/s1	BJEPYKJPYRNKOW-REOHCLBHSA-N	spectral_library_annotation
592	L-(?)-Malic acid - 40.0 eV	[M-H]-	0.954	133.014					C([C@@H](C(=O)O)O)C(=O)O	N/A	N/A	spectral_library_annotation
592	L-(?)-Malic acid - 40.0 eV	[M-H]-	0.954	133.014					C([C@@H](C(=O)O)O)C(=O)O	N/A	N/A	spectral_library_annotation
592	L-(?)-Malic acid - 40.0 eV	[M-H]-	0.951	133.014					C([C@@H](C(=O)O)O)C(=O)O	N/A	N/A	spectral_library_annotation
593	Uridine 5'-monophosphate CollisionEnergy:102040	[M-H]-	0.974	323.029					O=c1nc(O)ccn1[C@@H]1O[C@H](COP(=O)(O)O)[C@@H](O)[C@H]1O	"InChI=1S/C9H13N2O9P/c12-5-1-2-11(9(15)10-5)8-7(14)6(13)4(20-8)3-19-21(16,17)18/h1-2,4,6-8,13-14H,3H2,(H,10,12,15)(H2,16,17,18)/t4-,6-,7-,8-/m1/s1"	N/A	spectral_library_annotation
593	Uridine 5'-monophosphate CollisionEnergy:102040	[M-H]-	0.974	323.029					O=c1nc(O)ccn1[C@@H]1O[C@H](COP(=O)(O)O)[C@@H](O)[C@H]1O	"InChI=1S/C9H13N2O9P/c12-5-1-2-11(9(15)10-5)8-7(14)6(13)4(20-8)3-19-21(16,17)18/h1-2,4,6-8,13-14H,3H2,(H,10,12,15)(H2,16,17,18)/t4-,6-,7-,8-/m1/s1"	N/A	spectral_library_annotation
593	Uridine 5'-monophosphate CollisionEnergy:102040	[M-H]-	0.974	323.029					O=c1nc(O)ccn1[C@@H]1O[C@H](COP(=O)(O)O)[C@@H](O)[C@H]1O	"InChI=1S/C9H13N2O9P/c12-5-1-2-11(9(15)10-5)8-7(14)6(13)4(20-8)3-19-21(16,17)18/h1-2,4,6-8,13-14H,3H2,(H,10,12,15)(H2,16,17,18)/t4-,6-,7-,8-/m1/s1"	N/A	spectral_library_annotation
593	Uridine 5'-monophosphate CollisionEnergy:102040	[M-H]-	0.974	323.029					O=c1nc(O)ccn1[C@@H]1O[C@H](COP(=O)(O)O)[C@@H](O)[C@H]1O	"InChI=1S/C9H13N2O9P/c12-5-1-2-11(9(15)10-5)8-7(14)6(13)4(20-8)3-19-21(16,17)18/h1-2,4,6-8,13-14H,3H2,(H,10,12,15)(H2,16,17,18)/t4-,6-,7-,8-/m1/s1"	N/A	spectral_library_annotation
593	URIDINE-5-MONOPHOSPHATE	[M-H]-	0.958	323.029					C1=CN([C@H]2[C@@H]([C@@H]([C@@H](COP(=O)(O)O)O2)O)O)C(=O)N=C1O	"InChI=1S/C9H13N2O9P/c12-5-1-2-11(9(15)10-5)8-7(14)6(13)4(20-8)3-19-21(16,17)18/h1-2,4,6-8,13-14H,3H2,(H,10,12,15)(H2,16,17,18)/t4-,6-,7-,8-/m1/s1"	N/A	spectral_library_annotation
593	URIDINE-5-MONOPHOSPHATE	[M-H]-	0.958	323.029					C1=CN([C@H]2[C@@H]([C@@H]([C@@H](COP(=O)(O)O)O2)O)O)C(=O)N=C1O	"InChI=1S/C9H13N2O9P/c12-5-1-2-11(9(15)10-5)8-7(14)6(13)4(20-8)3-19-21(16,17)18/h1-2,4,6-8,13-14H,3H2,(H,10,12,15)(H2,16,17,18)/t4-,6-,7-,8-/m1/s1"	N/A	spectral_library_annotation
593	URIDINE-5-MONOPHOSPHATE	[M-H]-	0.958	323.0285906				C9H13N2O9P	O=C1N=C(O)C=CN1C2OC(COP(=O)(O)O)C(O)C2O	InChI=1S/C9H13N2O9P/c12-5-1-2-11(9(15)10-5)8-7(14)6(13)4(20-8)3-19-21(16,17)18/h1-2,4,6-8,13-14H,3H2,(H,10,12,15)(H2,16,17,18)/t4-,6-,7-,8-/m1/s1	DJJCXFVJDGTHFX-XVFCMESISA-N	spectral_library_annotation
593	Uridine-5'-phosphoric acid - 40.0 eV	[M]+	0.947	323.029						N/A	N/A	spectral_library_annotation
593	Uridine-5'-phosphoric acid - 40.0 eV	[M]+	0.947	323.029						N/A	N/A	spectral_library_annotation
593	Uridine-5'-phosphoric acid - 40.0 eV	[M]+	0.942	323.029						N/A	N/A	spectral_library_annotation
598	Citric acid	[M-H]-	0.902	191.0197				C6H8O7	OC(CC(O)(C(O)=O)CC(O)=O)=O	InChI=1S/C6H8O7/c7-3(8)1-6(13,5(11)12)2-4(9)10/h13H,1-2H2,(H,7,8)(H,9,10)(H,11,12)	KRKNYBCHXYNGOX-UHFFFAOYSA-N	spectral_library_annotation
598			0.902	191.0197				C6H8O7	OC(CC(O)(C(O)=O)CC(O)=O)=O	InChI=1S/C6H8O7/c7-3(8)1-6(13,5(11)12)2-4(9)10/h13H,1-2H2,(H,7,8)(H,9,10)(H,11,12)	KRKNYBCHXYNGOX-UHFFFAOYSA-N	spectral_library_annotation
598	CITRIC ACID	[M-H]-	0.893	191.02					C(C(=O)O)C(CC(=O)O)(C(=O)O)O	"InChI=1S/C6H8O7/c7-3(8)1-6(13,5(11)12)2-4(9)10/h13H,1-2H2,(H,7,8)(H,9,10)(H,11,12)"	N/A	spectral_library_annotation
598	CITRIC ACID	[M-H]-	0.893	191.02					C(C(=O)O)C(CC(=O)O)(C(=O)O)O	"InChI=1S/C6H8O7/c7-3(8)1-6(13,5(11)12)2-4(9)10/h13H,1-2H2,(H,7,8)(H,9,10)(H,11,12)"	N/A	spectral_library_annotation
598	CITRIC ACID	[M-H]-	0.893	191.0197266				C6H8O7	O=C(O)CC(O)(C(=O)O)CC(=O)O	InChI=1S/C6H8O7/c7-3(8)1-6(13,5(11)12)2-4(9)10/h13H,1-2H2,(H,7,8)(H,9,10)(H,11,12)	KRKNYBCHXYNGOX-UHFFFAOYSA-N	spectral_library_annotation
598	CITRIC ACID	[M-H]-	0.888	191.02					C(C(=O)O)C(CC(=O)O)(C(=O)O)O	"InChI=1S/C6H8O7/c7-3(8)1-6(13,5(11)12)2-4(9)10/h13H,1-2H2,(H,7,8)(H,9,10)(H,11,12)"	N/A	spectral_library_annotation
598	CITRIC ACID	[M-H]-	0.888	191.02					C(C(=O)O)C(CC(=O)O)(C(=O)O)O	"InChI=1S/C6H8O7/c7-3(8)1-6(13,5(11)12)2-4(9)10/h13H,1-2H2,(H,7,8)(H,9,10)(H,11,12)"	N/A	spectral_library_annotation
598	CITRIC ACID	[M-H]-	0.888	191.0197266				C6H8O7	O=C(O)CC(O)(C(=O)O)CC(=O)O	InChI=1S/C6H8O7/c7-3(8)1-6(13,5(11)12)2-4(9)10/h13H,1-2H2,(H,7,8)(H,9,10)(H,11,12)	KRKNYBCHXYNGOX-UHFFFAOYSA-N	spectral_library_annotation
598	Citric acid - 40.0 eV	[M-H]-	0.869	191.02					C(C(=O)O)C(CC(=O)O)(C(=O)O)O	N/A	N/A	spectral_library_annotation
598	Citric acid - 40.0 eV	[M-H]-	0.869	191.02					C(C(=O)O)C(CC(=O)O)(C(=O)O)O	N/A	N/A	spectral_library_annotation
669	INOSINE 5'-MONOPHOSPHATE	[M-H]-	0.94	347.04					C([C@@H]1[C@H]([C@H]([C@H](N2C=NC3=C(N=CN=C32)O)O1)O)O)OP(=O)(O)O	"InChI=1S/C10H13N4O8P/c15-6-4(1-21-23(18,19)20)22-10(7(6)16)14-3-13-5-8(14)11-2-12-9(5)17/h2-4,6-7,10,15-16H,1H2,(H,11,12,17)(H2,18,19,20)/t4-,6-,7-,10-/m1/s1"	N/A	spectral_library_annotation
669	INOSINE 5'-MONOPHOSPHATE	[M-H]-	0.94	347.04					C([C@@H]1[C@H]([C@H]([C@H](N2C=NC3=C(N=CN=C32)O)O1)O)O)OP(=O)(O)O	"InChI=1S/C10H13N4O8P/c15-6-4(1-21-23(18,19)20)22-10(7(6)16)14-3-13-5-8(14)11-2-12-9(5)17/h2-4,6-7,10,15-16H,1H2,(H,11,12,17)(H2,18,19,20)/t4-,6-,7-,10-/m1/s1"	N/A	spectral_library_annotation
669	INOSINE 5'-MONOPHOSPHATE	[M-H]-	0.94	347.039824				C10H13N4O8P	O=P(O)(O)OCC1OC(N2C=NC=3C(O)=NC=NC32)C(O)C1O	InChI=1S/C10H13N4O8P/c15-6-4(1-21-23(18,19)20)22-10(7(6)16)14-3-13-5-8(14)11-2-12-9(5)17/h2-4,6-7,10,15-16H,1H2,(H,11,12,17)(H2,18,19,20)/t4-,6-,7-,10-/m1/s1	GRSZFWQUAKGDAV-KQYNXXCUSA-N	spectral_library_annotation
669	Inosine 5`-monophosphate	[M-H]-	0.936	347.0398				C10H13N4O8P	O=P(O)(O)OCC(O1)C(C(O)C1N(C=N2)C3=C2C(NC=N3)=O)O	InChI=1S/C10H13N4O8P/c15-6-4(1-21-23(18,19)20)22-10(7(6)16)14-3-13-5-8(14)11-2-12-9(5)17/h2-4,6-7,10,15-16H,1H2,(H,11,12,17)(H2,18,19,20)	GRSZFWQUAKGDAV-UHFFFAOYSA-N	spectral_library_annotation
669			0.936	347.0398				C10H13N4O8P	O=P(O)(O)OCC(O1)C(C(O)C1N(C=N2)C3=C2C(NC=N3)=O)O	InChI=1S/C10H13N4O8P/c15-6-4(1-21-23(18,19)20)22-10(7(6)16)14-3-13-5-8(14)11-2-12-9(5)17/h2-4,6-7,10,15-16H,1H2,(H,11,12,17)(H2,18,19,20)	GRSZFWQUAKGDAV-UHFFFAOYSA-N	spectral_library_annotation
669	Inosine-5-monophosphate	[M-H]-	0.932	347.0395			9.15395	C10H13N4O8P	O=P(O)(O)OCC1OC(N2C=NC=3C(O)=NC=NC32)C(O)C1O	InChI=1S/C10H13N4O8P/c15-6-4(1-21-23(18,19)20)22-10(7(6)16)14-3-13-5-8(14)11-2-12-9(5)17/h2-4,6-7,10,15-16H,1H2,(H,11,12,17)(H2,18,19,20)/t4-,6-,7-,10-/m1/s1	GRSZFWQUAKGDAV-KQYNXXCUSA-N	spectral_library_annotation
669	INOSINE MONOPHOSPHATE	[M-H]-	0.915	347.04				C10H13N4O8P	O[C@@H]1[C@@H](COP(O)(O)=O)O[C@H]([C@@H]1O)N1C=NC2=C1N=CNC2=O	InChI=1S/C10H13N4O8P/c15-6-4(1-21-23(18,19)20)22-10(7(6)16)14-3-13-5-8(14)11-2-12-9(5)17/h2-4,6-7,10,15-16H,1H2,(H,11,12,17)(H2,18,19,20)/t4-,6-,7-,10-/m1/s1	GRSZFWQUAKGDAV-KQYNXXCUSA-N	spectral_library_annotation
669	INOSINE-MONOPHOSPHATE	[M-H]-	0.915	347.04				C10H13N4O8P	O[C@@H]1[C@@H](COP(O)(O)=O)O[C@H]([C@@H]1O)N1C=NC2=C1N=CNC2=O	InChI=1S/C10H13N4O8P/c15-6-4(1-21-23(18,19)20)22-10(7(6)16)14-3-13-5-8(14)11-2-12-9(5)17/h2-4,6-7,10,15-16H,1H2,(H,11,12,17)(H2,18,19,20)/t4-,6-,7-,10-/m1/s1	GRSZFWQUAKGDAV-KQYNXXCUSA-N	spectral_library_annotation
669	Inosinic acid - 40.0 eV	[M-H]-	0.913	347.04					c1[nH]c2c(c(=O)n1)ncn2[C@H]3[C@@H]([C@@H]([C@H](O3)COP(=O)(O)O)O)O	N/A	N/A	spectral_library_annotation
669	Inosinic acid - 40.0 eV	[M-H]-	0.913	347.04					c1[nH]c2c(c(=O)n1)ncn2[C@H]3[C@@H]([C@@H]([C@H](O3)COP(=O)(O)O)O)O	N/A	N/A	spectral_library_annotation
687	Guanosine 5'-monophosphate	[M-H]-	0.992	362.0502				C10H14N5O8P	NC(N3)=Nc(c2C(=O)3)n(cn2)C(O1)C(O)C(O)C(COP(O)(O)=O)1	InChI=1S/C10H14N5O8P/c11-10-13-7-4(8(18)14-10)12-2-15(7)9-6(17)5(16)3(23-9)1-22-24(19,20)21/h2-3,5-6,9,16-17H,1H2,(H2,19,20,21)(H3,11,13,14,18)/t3-,5-,6-,9-/m1/s1	RQFCJASXJCIDSX-UUOKFMHZSA-N	spectral_library_annotation
687	Guanosine monophosphate	[M+H]+	0.992	362.0502				C10H14N5O8P	C1=NC2=C(N1C3C(C(C(O3)COP(=O)(O)O)O)O)NC(=NC2=O)N	InChI=1S/C10H14N5O8P/c11-10-13-7-4(8(18)14-10)12-2-15(7)9-6(17)5(16)3(23-9)1-22-24(19,20)21/h2-3,5-6,9,16-17H,1H2,(H2,19,20,21)(H3,11,13,14,18)	RQFCJASXJCIDSX-UHFFFAOYSA-N	spectral_library_annotation
687	Massbank:PR100567 Guanosine 5'-monophosphate|GMP|G-5'-P|5'-GMP|Guanosine monophosphate|Guanylic acid	[M-H]-	0.992	362.05					NC(N3)=Nc(c2C(=O)3)n(cn2)C(O1)C(O)C(O)C(COP(O)(O)=O)1	1S/C10H14N5O8P/c11-10-13-7-4(8(18)14-10)12-2-15(7)9-6(17)5(16)3(23-9)1-22-24(19,20)21/h2-3,5-6,9,16-17H,1H2,(H2,19,20,21)(H3,11,13,14,18)/t3-,5-,6-,9-/m1/s1	N/A	spectral_library_annotation
687	Massbank:PT202460 Guanosine monophosphate|5'-GMP|Guanosine-5'-monophosphate disodium salt hydrate from Yeast|G-5'-P|GMP|Guanylic acid|[(2R,3S,4R,5R)-5-(2-amino-6-oxo-3H-purin-9-yl)-3,4-dihydroxyoxolan-2-yl]methyl dihyd	[M+H]+	0.992	362.05					C1=NC2=C(N1C3C(C(C(O3)COP(=O)(O)O)O)O)NC(=NC2=O)N	1S/C10H14N5O8P/c11-10-13-7-4(8(18)14-10)12-2-15(7)9-6(17)5(16)3(23-9)1-22-24(19,20)21/h2-3,5-6,9,16-17H,1H2,(H2,19,20,21)(H3,11,13,14,18)	N/A	spectral_library_annotation
687			0.992	362.0502				C10H14N5O8P	NC(N3)=Nc(c2C(=O)3)n(cn2)C(O1)C(O)C(O)C(COP(O)(O)=O)1	InChI=1S/C10H14N5O8P/c11-10-13-7-4(8(18)14-10)12-2-15(7)9-6(17)5(16)3(23-9)1-22-24(19,20)21/h2-3,5-6,9,16-17H,1H2,(H2,19,20,21)(H3,11,13,14,18)/t3-,5-,6-,9-/m1/s1	RQFCJASXJCIDSX-UUOKFMHZSA-N	spectral_library_annotation
687			0.992	362.0502				C10H14N5O8P	C1=NC2=C(N1C3C(C(C(O3)COP(=O)(O)O)O)O)NC(=NC2=O)N	InChI=1S/C10H14N5O8P/c11-10-13-7-4(8(18)14-10)12-2-15(7)9-6(17)5(16)3(23-9)1-22-24(19,20)21/h2-3,5-6,9,16-17H,1H2,(H2,19,20,21)(H3,11,13,14,18)	RQFCJASXJCIDSX-UHFFFAOYSA-N	spectral_library_annotation
687	Massbank:PR100567 Guanosine 5'-monophosphate|GMP|G-5'-P|5'-GMP|Guanosine monophosphate|Guanylic acid	[M-H]-	0.992	362.05					NC(N3)=Nc(c2C(=O)3)n(cn2)C(O1)C(O)C(O)C(COP(O)(O)=O)1	1S/C10H14N5O8P/c11-10-13-7-4(8(18)14-10)12-2-15(7)9-6(17)5(16)3(23-9)1-22-24(19,20)21/h2-3,5-6,9,16-17H,1H2,(H2,19,20,21)(H3,11,13,14,18)/t3-,5-,6-,9-/m1/s1	N/A	spectral_library_annotation
687	Massbank:PT202460 Guanosine monophosphate|5'-GMP|Guanosine-5'-monophosphate disodium salt hydrate from Yeast|G-5'-P|GMP|Guanylic acid|[(2R,3S,4R,5R)-5-(2-amino-6-oxo-3H-purin-9-yl)-3,4-dihydroxyoxolan-2-yl]methyl dihyd	[M+H]+	0.992	362.05					C1=NC2=C(N1C3C(C(C(O3)COP(=O)(O)O)O)O)NC(=NC2=O)N	1S/C10H14N5O8P/c11-10-13-7-4(8(18)14-10)12-2-15(7)9-6(17)5(16)3(23-9)1-22-24(19,20)21/h2-3,5-6,9,16-17H,1H2,(H2,19,20,21)(H3,11,13,14,18)	N/A	spectral_library_annotation
687	Massbank:PR100567 Guanosine 5'-monophosphate|GMP|G-5'-P|5'-GMP|Guanosine monophosphate|Guanylic acid	[M-H]-	0.992	362.05					NC(N3)=Nc(c2C(=O)3)n(cn2)C(O1)C(O)C(O)C(COP(O)(O)=O)1	1S/C10H14N5O8P/c11-10-13-7-4(8(18)14-10)12-2-15(7)9-6(17)5(16)3(23-9)1-22-24(19,20)21/h2-3,5-6,9,16-17H,1H2,(H2,19,20,21)(H3,11,13,14,18)/t3-,5-,6-,9-/m1/s1	N/A	spectral_library_annotation
687	Massbank:PT202460 Guanosine monophosphate|5'-GMP|Guanosine-5'-monophosphate disodium salt hydrate from Yeast|G-5'-P|GMP|Guanylic acid|[(2R,3S,4R,5R)-5-(2-amino-6-oxo-3H-purin-9-yl)-3,4-dihydroxyoxolan-2-yl]methyl dihyd	[M+H]+	0.992	362.05					C1=NC2=C(N1C3C(C(C(O3)COP(=O)(O)O)O)O)NC(=NC2=O)N	1S/C10H14N5O8P/c11-10-13-7-4(8(18)14-10)12-2-15(7)9-6(17)5(16)3(23-9)1-22-24(19,20)21/h2-3,5-6,9,16-17H,1H2,(H2,19,20,21)(H3,11,13,14,18)	N/A	spectral_library_annotation
701	Glutathione (oxidized form)	[M-H]-	0.974	611.14416				C20H32N6O12S2	OC(=O)CNC(=O)[C@H](CSSC[C@H](NC(=O)CC[C@H](N)C(O)=O)C(=O)NCC(O)=O)NC(=O)CC[C@H](N)C(O)=O	InChI=1S/C20H32N6O12S2/c21-9(19(35)36)1-3-13(27)25-11(17(33)23-5-15(29)30)7-39-40-8-12(18(34)24-6-16(31)32)26-14(28)4-2-10(22)20(37)38/h9-12H,1-8,21-22H2,(H,23,33)(H,24,34)(H,25,27)(H,26,28)(H,29,30)(H,31,32)(H,35,36)(H,37,38)/t9-,10-,11-,12-/m0/s1	YPZRWBKMTBYPTK-BJDJZHNGSA-N	spectral_library_annotation
701	(gamma-Glu-Cys-Gly) (gamma-Glu-Cys-Gly)(Disulfide bridge 2a-2b)	[M+H]+	0.974	611.14416				C20H32N6O12S2	C(CC(=O)NC(CSSCC(C(=O)NCC(=O)O)NC(=O)CCC(C(=O)O)N)C(=O)NCC(=O)O)C(C(=O)O)N	InChI=1S/C20H32N6O12S2/c21-9(19(35)36)1-3-13(27)25-11(17(33)23-5-15(29)30)7-39-40-8-12(18(34)24-6-16(31)32)26-14(28)4-2-10(22)20(37)38/h9-12H,1-8,21-22H2,(H,23,33)(H,24,34)(H,25,27)(H,26,28)(H,29,30)(H,31,32)(H,35,36)(H,37,38)	YPZRWBKMTBYPTK-UHFFFAOYSA-N	spectral_library_annotation
701	Massbank:PR100557 Glutathione (oxidized form)|GSSG|Glutathiol|Glutathione Disulfide|Oxigluthione|(gamma-Glu-Cys-Gly) (gamma-Glu-Cys-Gly)(Disulfide bridge: 2a-2b)|L-Glutathione (oxidized form)	[M-H]-	0.974	611.144					OC(=O)CNC(=O)[C@H](CSSC[C@H](NC(=O)CC[C@H](N)C(O)=O)C(=O)NCC(O)=O)NC(=O)CC[C@H](N)C(O)=O	1S/C20H32N6O12S2/c21-9(19(35)36)1-3-13(27)25-11(17(33)23-5-15(29)30)7-39-40-8-12(18(34)24-6-16(31)32)26-14(28)4-2-10(22)20(37)38/h9-12H,1-8,21-22H2,(H,23,33)(H,24,34)(H,25,27)(H,26,28)(H,29,30)(H,31,32)(H,35,36)(H,37,38)/t9-,10-,11-,12-/m0/s1	N/A	spectral_library_annotation
701	Massbank:PT202350 (gamma-Glu-Cys-Gly) (gamma-Glu-Cys-Gly)(Disulfide bridge 2a-2b)|Glutathione Disulfide|GSSG|(2S)-2-amino-5-[[(2R)-3-[(2R)-2-[[(4S)-4-amino-5-hydroxy-5-oxopentanoyl]amino]-3-(carboxymethylamino)-3-oxopr	[M+H]+	0.974	611.144					C(CC(=O)NC(CSSCC(C(=O)NCC(=O)O)NC(=O)CCC(C(=O)O)N)C(=O)NCC(=O)O)C(C(=O)O)N	1S/C20H32N6O12S2/c21-9(19(35)36)1-3-13(27)25-11(17(33)23-5-15(29)30)7-39-40-8-12(18(34)24-6-16(31)32)26-14(28)4-2-10(22)20(37)38/h9-12H,1-8,21-22H2,(H,23,33)(H,24,34)(H,25,27)(H,26,28)(H,29,30)(H,31,32)(H,35,36)(H,37,38)	N/A	spectral_library_annotation
701			0.974	611.14416				C20H32N6O12S2	OC(=O)CNC(=O)[C@H](CSSC[C@H](NC(=O)CC[C@H](N)C(O)=O)C(=O)NCC(O)=O)NC(=O)CC[C@H](N)C(O)=O	InChI=1S/C20H32N6O12S2/c21-9(19(35)36)1-3-13(27)25-11(17(33)23-5-15(29)30)7-39-40-8-12(18(34)24-6-16(31)32)26-14(28)4-2-10(22)20(37)38/h9-12H,1-8,21-22H2,(H,23,33)(H,24,34)(H,25,27)(H,26,28)(H,29,30)(H,31,32)(H,35,36)(H,37,38)/t9-,10-,11-,12-/m0/s1	YPZRWBKMTBYPTK-BJDJZHNGSA-N	spectral_library_annotation
701			0.974	611.14416				C20H32N6O12S2	C(CC(=O)NC(CSSCC(C(=O)NCC(=O)O)NC(=O)CCC(C(=O)O)N)C(=O)NCC(=O)O)C(C(=O)O)N	InChI=1S/C20H32N6O12S2/c21-9(19(35)36)1-3-13(27)25-11(17(33)23-5-15(29)30)7-39-40-8-12(18(34)24-6-16(31)32)26-14(28)4-2-10(22)20(37)38/h9-12H,1-8,21-22H2,(H,23,33)(H,24,34)(H,25,27)(H,26,28)(H,29,30)(H,31,32)(H,35,36)(H,37,38)	YPZRWBKMTBYPTK-UHFFFAOYSA-N	spectral_library_annotation
701	Massbank:PR100557 Glutathione (oxidized form)|GSSG|Glutathiol|Glutathione Disulfide|Oxigluthione|(gamma-Glu-Cys-Gly) (gamma-Glu-Cys-Gly)(Disulfide bridge: 2a-2b)|L-Glutathione (oxidized form)	[M-H]-	0.974	611.144					OC(=O)CNC(=O)[C@H](CSSC[C@H](NC(=O)CC[C@H](N)C(O)=O)C(=O)NCC(O)=O)NC(=O)CC[C@H](N)C(O)=O	1S/C20H32N6O12S2/c21-9(19(35)36)1-3-13(27)25-11(17(33)23-5-15(29)30)7-39-40-8-12(18(34)24-6-16(31)32)26-14(28)4-2-10(22)20(37)38/h9-12H,1-8,21-22H2,(H,23,33)(H,24,34)(H,25,27)(H,26,28)(H,29,30)(H,31,32)(H,35,36)(H,37,38)/t9-,10-,11-,12-/m0/s1	N/A	spectral_library_annotation
701	Massbank:PT202350 (gamma-Glu-Cys-Gly) (gamma-Glu-Cys-Gly)(Disulfide bridge 2a-2b)|Glutathione Disulfide|GSSG|(2S)-2-amino-5-[[(2R)-3-[(2R)-2-[[(4S)-4-amino-5-hydroxy-5-oxopentanoyl]amino]-3-(carboxymethylamino)-3-oxopr	[M+H]+	0.974	611.144					C(CC(=O)NC(CSSCC(C(=O)NCC(=O)O)NC(=O)CCC(C(=O)O)N)C(=O)NCC(=O)O)C(C(=O)O)N	1S/C20H32N6O12S2/c21-9(19(35)36)1-3-13(27)25-11(17(33)23-5-15(29)30)7-39-40-8-12(18(34)24-6-16(31)32)26-14(28)4-2-10(22)20(37)38/h9-12H,1-8,21-22H2,(H,23,33)(H,24,34)(H,25,27)(H,26,28)(H,29,30)(H,31,32)(H,35,36)(H,37,38)	N/A	spectral_library_annotation
701	Massbank:PR100557 Glutathione (oxidized form)|GSSG|Glutathiol|Glutathione Disulfide|Oxigluthione|(gamma-Glu-Cys-Gly) (gamma-Glu-Cys-Gly)(Disulfide bridge: 2a-2b)|L-Glutathione (oxidized form)	[M-H]-	0.974	611.144					OC(=O)CNC(=O)[C@H](CSSC[C@H](NC(=O)CC[C@H](N)C(O)=O)C(=O)NCC(O)=O)NC(=O)CC[C@H](N)C(O)=O	1S/C20H32N6O12S2/c21-9(19(35)36)1-3-13(27)25-11(17(33)23-5-15(29)30)7-39-40-8-12(18(34)24-6-16(31)32)26-14(28)4-2-10(22)20(37)38/h9-12H,1-8,21-22H2,(H,23,33)(H,24,34)(H,25,27)(H,26,28)(H,29,30)(H,31,32)(H,35,36)(H,37,38)/t9-,10-,11-,12-/m0/s1	N/A	spectral_library_annotation
701	Massbank:PT202350 (gamma-Glu-Cys-Gly) (gamma-Glu-Cys-Gly)(Disulfide bridge 2a-2b)|Glutathione Disulfide|GSSG|(2S)-2-amino-5-[[(2R)-3-[(2R)-2-[[(4S)-4-amino-5-hydroxy-5-oxopentanoyl]amino]-3-(carboxymethylamino)-3-oxopr	[M+H]+	0.974	611.144					C(CC(=O)NC(CSSCC(C(=O)NCC(=O)O)NC(=O)CCC(C(=O)O)N)C(=O)NCC(=O)O)C(C(=O)O)N	1S/C20H32N6O12S2/c21-9(19(35)36)1-3-13(27)25-11(17(33)23-5-15(29)30)7-39-40-8-12(18(34)24-6-16(31)32)26-14(28)4-2-10(22)20(37)38/h9-12H,1-8,21-22H2,(H,23,33)(H,24,34)(H,25,27)(H,26,28)(H,29,30)(H,31,32)(H,35,36)(H,37,38)	N/A	spectral_library_annotation
859	MALIC ACID	[M-H]-	0.987	133.014					C([C@H](C(=O)O)O)C(=O)O	"InChI=1S/C4H6O5/c5-2(4(8)9)1-3(6)7/h2,5H,1H2,(H,6,7)(H,8,9)/t2-/m1/s1"	N/A	spectral_library_annotation
859	MALIC ACID	[M-H]-	0.987	133.014					C([C@H](C(=O)O)O)C(=O)O	"InChI=1S/C4H6O5/c5-2(4(8)9)1-3(6)7/h2,5H,1H2,(H,6,7)(H,8,9)/t2-/m1/s1"	N/A	spectral_library_annotation
859	MALIC ACID	[M-H]-	0.987	133.0142473				C4H6O5	O=C(O)CC(O)C(=O)O	InChI=1S/C4H6O5/c5-2(4(8)9)1-3(6)7/h2,5H,1H2,(H,6,7)(H,8,9)/t2-/m1/s1	BJEPYKJPYRNKOW-UWTATZPHSA-N	spectral_library_annotation
859	MALIC ACID	[M-H]-	0.986	133.014					C(C(C(=O)O)O)C(=O)O	"InChI=1S/C4H6O5/c5-2(4(8)9)1-3(6)7/h2,5H,1H2,(H,6,7)(H,8,9)"	N/A	spectral_library_annotation
859	MALIC ACID	[M-H]-	0.986	133.014					C(C(C(=O)O)O)C(=O)O	"InChI=1S/C4H6O5/c5-2(4(8)9)1-3(6)7/h2,5H,1H2,(H,6,7)(H,8,9)"	N/A	spectral_library_annotation
859	MALIC ACID	[M-H]-	0.986	133.0142473				C4H6O5	O=C(O)CC(O)C(=O)O	InChI=1S/C4H6O5/c5-2(4(8)9)1-3(6)7/h2,5H,1H2,(H,6,7)(H,8,9)	BJEPYKJPYRNKOW-UHFFFAOYSA-N	spectral_library_annotation
859	Malic acid	[M-H]-	0.985	133.0142			12.45386	C4H6O5	C(C(C(=O)O)O)C(=O)O			spectral_library_annotation
859	Malic Acid :: Carboxylic Acids :: Polar Metabolites :: (2S)-2-hydroxybutanedioic acid)	[M-H]-	0.973	133.0143								spectral_library_annotation
859	(S)-MALATE	[M-H]-	0.973	133.014					OC(=O)C[C@@H](C(=O)O)O	N/A	N/A	spectral_library_annotation
859	(S)-MALATE	[M-H]-	0.973	133.014					OC(=O)C[C@@H](C(=O)O)O	N/A	N/A	spectral_library_annotation
887	UDP-D-glucose CollisionEnergy:102040	[M-H]-	0.984	565.048					O=c1nc(O)ccn1C1O[C@H](COP(=O)(O)OP(=O)(O)O[C@H]2O[C@H](CO)[C@H](O)[C@H](O)[C@H]2O)[C@@H](O)[C@H]1O	"InChI=1S/C15H24N2O17P2/c18-3-5-8(20)10(22)12(24)14(32-5)33-36(28,29)34-35(26,27)30-4-6-9(21)11(23)13(31-6)17-2-1-7(19)16-15(17)25/h1-2,5-6,8-14,18,20-24H,3-4H2,(H,26,27)(H,28,29)(H,16,19,25)/t5-,6-,8+,9-,10+,11-,12-,13?,14-/m1/s1"	N/A	spectral_library_annotation
887	UDP-D-glucose CollisionEnergy:102040	[M-H]-	0.984	565.048					O=c1nc(O)ccn1C1O[C@H](COP(=O)(O)OP(=O)(O)O[C@H]2O[C@H](CO)[C@H](O)[C@H](O)[C@H]2O)[C@@H](O)[C@H]1O	"InChI=1S/C15H24N2O17P2/c18-3-5-8(20)10(22)12(24)14(32-5)33-36(28,29)34-35(26,27)30-4-6-9(21)11(23)13(31-6)17-2-1-7(19)16-15(17)25/h1-2,5-6,8-14,18,20-24H,3-4H2,(H,26,27)(H,28,29)(H,16,19,25)/t5-,6-,8+,9-,10+,11-,12-,13?,14-/m1/s1"	N/A	spectral_library_annotation
887	UDP-D-glucose CollisionEnergy:102040	[M-H]-	0.984	565.048					O=c1nc(O)ccn1C1O[C@H](COP(=O)(O)OP(=O)(O)O[C@H]2O[C@H](CO)[C@H](O)[C@H](O)[C@H]2O)[C@@H](O)[C@H]1O	"InChI=1S/C15H24N2O17P2/c18-3-5-8(20)10(22)12(24)14(32-5)33-36(28,29)34-35(26,27)30-4-6-9(21)11(23)13(31-6)17-2-1-7(19)16-15(17)25/h1-2,5-6,8-14,18,20-24H,3-4H2,(H,26,27)(H,28,29)(H,16,19,25)/t5-,6-,8+,9-,10+,11-,12-,13?,14-/m1/s1"	N/A	spectral_library_annotation
887	UDP-D-glucose CollisionEnergy:102040	[M-H]-	0.984	565.048					O=c1nc(O)ccn1C1O[C@H](COP(=O)(O)OP(=O)(O)O[C@H]2O[C@H](CO)[C@H](O)[C@H](O)[C@H]2O)[C@@H](O)[C@H]1O	"InChI=1S/C15H24N2O17P2/c18-3-5-8(20)10(22)12(24)14(32-5)33-36(28,29)34-35(26,27)30-4-6-9(21)11(23)13(31-6)17-2-1-7(19)16-15(17)25/h1-2,5-6,8-14,18,20-24H,3-4H2,(H,26,27)(H,28,29)(H,16,19,25)/t5-,6-,8+,9-,10+,11-,12-,13?,14-/m1/s1"	N/A	spectral_library_annotation
887	Massbank:PR100758 UDP-Galactose|UDP-Gal|Uridine-5'-diphosphogalactose|UDP-D-galactopyranose|UDP-D-Galactose	[M-H]-	0.981	565.047					OCC(O1)C(O)C(O)C(O)C1OP(O)(=O)OP(O)(=O)OCC(O2)C(O)C(O)C2N(C=3)C(=O)NC(=O)C3	1S/C15H24N2O17P2/c18-3-5-8(20)10(22)12(24)14(32-5)33-36(28,29)34-35(26,27)30-4-6-9(21)11(23)13(31-6)17-2-1-7(19)16-15(17)25/h1-2,5-6,8-14,18,20-24H,3-4H2,(H,26,27)(H,28,29)(H,16,19,25)/t5-,6-,8+,9-,10+,11-,12-,13-,14-/m1/s1	N/A	spectral_library_annotation
887	Massbank:PT207280 UDP-galactose|UDP-Galactose disodium salt|UDP-D-galactopyranose|Uridine-5'-diphosphogalactose disodium salt|[[(2R,3S,4R)-5-(2,4-dioxopyrimidin-1-yl)-3,4-dihydroxyoxolan-2-yl]methoxy-hydroxyphosphoryl]	[M+H]+	0.981	565.047					C1=CN(C(=O)NC1=O)C2C(C(C(O2)COP(=O)(O)OP(=O)(O)OC3C(C(C(C(O3)CO)O)O)O)O)O	1S/C15H24N2O17P2/c18-3-5-8(20)10(22)12(24)14(32-5)33-36(28,29)34-35(26,27)30-4-6-9(21)11(23)13(31-6)17-2-1-7(19)16-15(17)25/h1-2,5-6,8-14,18,20-24H,3-4H2,(H,26,27)(H,28,29)(H,16,19,25)	N/A	spectral_library_annotation
887			0.981	565.04722				C15H24N2O17P2	OCC(O1)C(O)C(O)C(O)C1OP(O)(=O)OP(O)(=O)OCC(O2)C(O)C(O)C2N(C=3)C(=O)NC(=O)C3	InChI=1S/C15H24N2O17P2/c18-3-5-8(20)10(22)12(24)14(32-5)33-36(28,29)34-35(26,27)30-4-6-9(21)11(23)13(31-6)17-2-1-7(19)16-15(17)25/h1-2,5-6,8-14,18,20-24H,3-4H2,(H,26,27)(H,28,29)(H,16,19,25)/t5-,6-,8+,9-,10+,11-,12-,13-,14-/m1/s1	HSCJRCZFDFQWRP-ABVWGUQPSA-N	spectral_library_annotation
887			0.981	565.04722				C15H24N2O17P2	C1=CN(C(=O)NC1=O)C2C(C(C(O2)COP(=O)(O)OP(=O)(O)OC3C(C(C(C(O3)CO)O)O)O)O)O	InChI=1S/C15H24N2O17P2/c18-3-5-8(20)10(22)12(24)14(32-5)33-36(28,29)34-35(26,27)30-4-6-9(21)11(23)13(31-6)17-2-1-7(19)16-15(17)25/h1-2,5-6,8-14,18,20-24H,3-4H2,(H,26,27)(H,28,29)(H,16,19,25)	HSCJRCZFDFQWRP-UHFFFAOYSA-N	spectral_library_annotation
887	Massbank:PR100758 UDP-Galactose|UDP-Gal|Uridine-5'-diphosphogalactose|UDP-D-galactopyranose|UDP-D-Galactose	[M-H]-	0.981	565.047					OCC(O1)C(O)C(O)C(O)C1OP(O)(=O)OP(O)(=O)OCC(O2)C(O)C(O)C2N(C=3)C(=O)NC(=O)C3	1S/C15H24N2O17P2/c18-3-5-8(20)10(22)12(24)14(32-5)33-36(28,29)34-35(26,27)30-4-6-9(21)11(23)13(31-6)17-2-1-7(19)16-15(17)25/h1-2,5-6,8-14,18,20-24H,3-4H2,(H,26,27)(H,28,29)(H,16,19,25)/t5-,6-,8+,9-,10+,11-,12-,13-,14-/m1/s1	N/A	spectral_library_annotation
887	Massbank:PT207280 UDP-galactose|UDP-Galactose disodium salt|UDP-D-galactopyranose|Uridine-5'-diphosphogalactose disodium salt|[[(2R,3S,4R)-5-(2,4-dioxopyrimidin-1-yl)-3,4-dihydroxyoxolan-2-yl]methoxy-hydroxyphosphoryl]	[M+H]+	0.981	565.047					C1=CN(C(=O)NC1=O)C2C(C(C(O2)COP(=O)(O)OP(=O)(O)OC3C(C(C(C(O3)CO)O)O)O)O)O	1S/C15H24N2O17P2/c18-3-5-8(20)10(22)12(24)14(32-5)33-36(28,29)34-35(26,27)30-4-6-9(21)11(23)13(31-6)17-2-1-7(19)16-15(17)25/h1-2,5-6,8-14,18,20-24H,3-4H2,(H,26,27)(H,28,29)(H,16,19,25)	N/A	spectral_library_annotation
888	UDP-GlcNAc CollisionEnergy:102040	[M-H]-	0.995	606.074					CC(O)=N[C@H]1[C@@H](OP(=O)(O)OP(=O)(O)OC[C@H]2O[C@@H](n3ccc(O)nc3=O)[C@H](O)[C@@H]2O)O[C@H](CO)[C@@H](O)[C@@H]1O	"InChI=1S/C17H27N3O17P2/c1-6(22)18-10-13(26)11(24)7(4-21)35-16(10)36-39(31,32)37-38(29,30)33-5-8-12(25)14(27)15(34-8)20-3-2-9(23)19-17(20)28/h2-3,7-8,10-16,21,24-27H,4-5H2,1H3,(H,18,22)(H,29,30)(H,31,32)(H,19,23,28)/t7-,8-,10-,11-,12-,13-,14-,15-,16-/m1/s1"	N/A	spectral_library_annotation
888	UDP-GlcNAc CollisionEnergy:102040	[M-H]-	0.995	606.074					CC(O)=N[C@H]1[C@@H](OP(=O)(O)OP(=O)(O)OC[C@H]2O[C@@H](n3ccc(O)nc3=O)[C@H](O)[C@@H]2O)O[C@H](CO)[C@@H](O)[C@@H]1O	"InChI=1S/C17H27N3O17P2/c1-6(22)18-10-13(26)11(24)7(4-21)35-16(10)36-39(31,32)37-38(29,30)33-5-8-12(25)14(27)15(34-8)20-3-2-9(23)19-17(20)28/h2-3,7-8,10-16,21,24-27H,4-5H2,1H3,(H,18,22)(H,29,30)(H,31,32)(H,19,23,28)/t7-,8-,10-,11-,12-,13-,14-,15-,16-/m1/s1"	N/A	spectral_library_annotation
888	UDP-GlcNAc CollisionEnergy:102040	[M-H]-	0.995	606.074					CC(O)=N[C@H]1[C@@H](OP(=O)(O)OP(=O)(O)OC[C@H]2O[C@@H](n3ccc(O)nc3=O)[C@H](O)[C@@H]2O)O[C@H](CO)[C@@H](O)[C@@H]1O	"InChI=1S/C17H27N3O17P2/c1-6(22)18-10-13(26)11(24)7(4-21)35-16(10)36-39(31,32)37-38(29,30)33-5-8-12(25)14(27)15(34-8)20-3-2-9(23)19-17(20)28/h2-3,7-8,10-16,21,24-27H,4-5H2,1H3,(H,18,22)(H,29,30)(H,31,32)(H,19,23,28)/t7-,8-,10-,11-,12-,13-,14-,15-,16-/m1/s1"	N/A	spectral_library_annotation
888	UDP-GlcNAc CollisionEnergy:102040	[M-H]-	0.995	606.074					CC(O)=N[C@H]1[C@@H](OP(=O)(O)OP(=O)(O)OC[C@H]2O[C@@H](n3ccc(O)nc3=O)[C@H](O)[C@@H]2O)O[C@H](CO)[C@@H](O)[C@@H]1O	"InChI=1S/C17H27N3O17P2/c1-6(22)18-10-13(26)11(24)7(4-21)35-16(10)36-39(31,32)37-38(29,30)33-5-8-12(25)14(27)15(34-8)20-3-2-9(23)19-17(20)28/h2-3,7-8,10-16,21,24-27H,4-5H2,1H3,(H,18,22)(H,29,30)(H,31,32)(H,19,23,28)/t7-,8-,10-,11-,12-,13-,14-,15-,16-/m1/s1"	N/A	spectral_library_annotation
888	Massbank:PR100618 Uridine 5'-diphospho-N-acetylgalactosamine|UDP-GalNAc|UDP-N-acetylgalactosamine|Uridine diphospho-2-acetamido-2-deoxy-D-galactose	[M-H]-	0.986	606.074					OCC(O1)C(O)C(O)C(NC(C)=O)C1OP(O)(=O)OP(O)(=O)OCC(O2)C(O)C(O)C2N(C=3)C(=O)NC(=O)C3	1S/C17H27N3O17P2/c1-6(22)18-10-13(26)11(24)7(4-21)35-16(10)36-39(31,32)37-38(29,30)33-5-8-12(25)14(27)15(34-8)20-3-2-9(23)19-17(20)28/h2-3,7-8,10-16,21,24-27H,4-5H2,1H3,(H,18,22)(H,29,30)(H,31,32)(H,19,23,28)/t7-,8-,10-,11+,12-,13-,14-,15-,16-/m1/s1	N/A	spectral_library_annotation
888	Massbank:PT203690 [(2R,3R,4R,5R,6R)-3-acetamido-4,5-dihydroxy-6-(hydroxymethyl)oxan-2-yl] [[(2R,3S,4R)-5-(2,4-dioxopyrimidin-1-yl)-3,4-dihydroxyoxolan-2-yl]methoxy-hydroxyphosphoryl] hydrogen phosphate|UDP-N-acetylgala	[M+H]+	0.986	606.074					CC(=O)NC1C(C(C(OC1OP(=O)(O)OP(=O)(O)OCC2C(C(C(O2)N3C=CC(=O)NC3=O)O)O)CO)O)O	1S/C17H27N3O17P2/c1-6(22)18-10-13(26)11(24)7(4-21)35-16(10)36-39(31,32)37-38(29,30)33-5-8-12(25)14(27)15(34-8)20-3-2-9(23)19-17(20)28/h2-3,7-8,10-16,21,24-27H,4-5H2,1H3,(H,18,22)(H,29,30)(H,31,32)(H,19,23,28)	N/A	spectral_library_annotation
888			0.986	606.07377				C17H27N3O17P2	OCC(O1)C(O)C(O)C(NC(C)=O)C1OP(O)(=O)OP(O)(=O)OCC(O2)C(O)C(O)C2N(C=3)C(=O)NC(=O)C3	InChI=1S/C17H27N3O17P2/c1-6(22)18-10-13(26)11(24)7(4-21)35-16(10)36-39(31,32)37-38(29,30)33-5-8-12(25)14(27)15(34-8)20-3-2-9(23)19-17(20)28/h2-3,7-8,10-16,21,24-27H,4-5H2,1H3,(H,18,22)(H,29,30)(H,31,32)(H,19,23,28)/t7-,8-,10-,11+,12-,13-,14-,15-,16-/m1/s1	LFTYTUAZOPRMMI-NESSUJCYSA-N	spectral_library_annotation
888			0.986	606.07377				C17H27N3O17P2	CC(=O)NC1C(C(C(OC1OP(=O)(O)OP(=O)(O)OCC2C(C(C(O2)N3C=CC(=O)NC3=O)O)O)CO)O)O	InChI=1S/C17H27N3O17P2/c1-6(22)18-10-13(26)11(24)7(4-21)35-16(10)36-39(31,32)37-38(29,30)33-5-8-12(25)14(27)15(34-8)20-3-2-9(23)19-17(20)28/h2-3,7-8,10-16,21,24-27H,4-5H2,1H3,(H,18,22)(H,29,30)(H,31,32)(H,19,23,28)	LFTYTUAZOPRMMI-UHFFFAOYSA-N	spectral_library_annotation
888	Massbank:PR100618 Uridine 5'-diphospho-N-acetylgalactosamine|UDP-GalNAc|UDP-N-acetylgalactosamine|Uridine diphospho-2-acetamido-2-deoxy-D-galactose	[M-H]-	0.986	606.074					OCC(O1)C(O)C(O)C(NC(C)=O)C1OP(O)(=O)OP(O)(=O)OCC(O2)C(O)C(O)C2N(C=3)C(=O)NC(=O)C3	1S/C17H27N3O17P2/c1-6(22)18-10-13(26)11(24)7(4-21)35-16(10)36-39(31,32)37-38(29,30)33-5-8-12(25)14(27)15(34-8)20-3-2-9(23)19-17(20)28/h2-3,7-8,10-16,21,24-27H,4-5H2,1H3,(H,18,22)(H,29,30)(H,31,32)(H,19,23,28)/t7-,8-,10-,11+,12-,13-,14-,15-,16-/m1/s1	N/A	spectral_library_annotation
888	Massbank:PT203690 [(2R,3R,4R,5R,6R)-3-acetamido-4,5-dihydroxy-6-(hydroxymethyl)oxan-2-yl] [[(2R,3S,4R)-5-(2,4-dioxopyrimidin-1-yl)-3,4-dihydroxyoxolan-2-yl]methoxy-hydroxyphosphoryl] hydrogen phosphate|UDP-N-acetylgala	[M+H]+	0.986	606.074					CC(=O)NC1C(C(C(OC1OP(=O)(O)OP(=O)(O)OCC2C(C(C(O2)N3C=CC(=O)NC3=O)O)O)CO)O)O	1S/C17H27N3O17P2/c1-6(22)18-10-13(26)11(24)7(4-21)35-16(10)36-39(31,32)37-38(29,30)33-5-8-12(25)14(27)15(34-8)20-3-2-9(23)19-17(20)28/h2-3,7-8,10-16,21,24-27H,4-5H2,1H3,(H,18,22)(H,29,30)(H,31,32)(H,19,23,28)	N/A	spectral_library_annotation
892	Fosfructose - 40.0 eV	[M-H]-	0.936	338.989					C([C@@H]1[C@H]([C@@H](C(O1)(COP(=O)(O)O)O)O)O)OP(=O)(O)O	N/A	N/A	spectral_library_annotation
892	Fosfructose - 40.0 eV	[M-H]-	0.936	338.989					C([C@@H]1[C@H]([C@@H](C(O1)(COP(=O)(O)O)O)O)O)OP(=O)(O)O	N/A	N/A	spectral_library_annotation
892	Fosfructose - 40.0 eV	[M-H]-	0.934	338.989					C([C@@H]1[C@H]([C@@H](C(O1)(COP(=O)(O)O)O)O)O)OP(=O)(O)O	N/A	N/A	spectral_library_annotation
892	Fosfructose - 40.0 eV	[M-H]-	0.934	338.989					C([C@@H]1[C@H]([C@@H](C(O1)(COP(=O)(O)O)O)O)O)OP(=O)(O)O	N/A	N/A	spectral_library_annotation
892	Fosfructose - 40.0 eV	[M-H]-	0.925	338.989					C([C@@H]1[C@H]([C@@H](C(O1)(COP(=O)(O)O)O)O)O)OP(=O)(O)O	N/A	N/A	spectral_library_annotation
892	Fosfructose - 40.0 eV	[M-H]-	0.925	338.989					C([C@@H]1[C@H]([C@@H](C(O1)(COP(=O)(O)O)O)O)O)OP(=O)(O)O	N/A	N/A	spectral_library_annotation
892	Fosfructose - 40.0 eV	[M-H]-	0.921	338.989					C([C@@H]1[C@H]([C@@H](C(O1)(COP(=O)(O)O)O)O)O)OP(=O)(O)O	N/A	N/A	spectral_library_annotation
892	Fosfructose - 40.0 eV	[M-H]-	0.921	338.989					C([C@@H]1[C@H]([C@@H](C(O1)(COP(=O)(O)O)O)O)O)OP(=O)(O)O	N/A	N/A	spectral_library_annotation
892	Fosfructose - 40.0 eV	[M-H]-	0.9	338.989					C([C@@H]1[C@H]([C@@H](C(O1)(COP(=O)(O)O)O)O)O)OP(=O)(O)O	N/A	N/A	spectral_library_annotation
892	Fosfructose - 40.0 eV	[M-H]-	0.9	338.989					C([C@@H]1[C@H]([C@@H](C(O1)(COP(=O)(O)O)O)O)O)OP(=O)(O)O	N/A	N/A	spectral_library_annotation
937	ADENOSINE 5'-DIPHOSPHORIBOSE	[M-H]-	0.937	558.064					C([C@@H]1[C@H]([C@H]([C@H](N2C=NC3=C2N=CN=C3N)O1)O)O)OP(=O)(O)OP(=O)(O)OC[C@@H]4[C@H]([C@H]([C@@H](O)O4)O)O	"InChI=1S/C15H23N5O14P2/c16-12-7-13(18-3-17-12)20(4-19-7)14-10(23)8(21)5(32-14)1-30-35(26,27)34-36(28,29)31-2-6-9(22)11(24)15(25)33-6/h3-6,8-11,14-15,21-25H,1-2H2,(H,26,27)(H,28,29)(H2,16,17,18)/t5-,6-,8-,9-,10-,11-,14-,15+/m1/s1"	N/A	spectral_library_annotation
937	ADENOSINE 5'-DIPHOSPHORIBOSE	[M-H]-	0.937	558.064					C([C@@H]1[C@H]([C@H]([C@H](N2C=NC3=C2N=CN=C3N)O1)O)O)OP(=O)(O)OP(=O)(O)OC[C@@H]4[C@H]([C@H]([C@@H](O)O4)O)O	"InChI=1S/C15H23N5O14P2/c16-12-7-13(18-3-17-12)20(4-19-7)14-10(23)8(21)5(32-14)1-30-35(26,27)34-36(28,29)31-2-6-9(22)11(24)15(25)33-6/h3-6,8-11,14-15,21-25H,1-2H2,(H,26,27)(H,28,29)(H2,16,17,18)/t5-,6-,8-,9-,10-,11-,14-,15+/m1/s1"	N/A	spectral_library_annotation
937	ADENOSINE 5'-DIPHOSPHORIBOSE	[M-H]-	0.937	558.0643977				C15H23N5O14P2	O=P(O)(OCC1OC(O)C(O)C1O)OP(=O)(O)OCC2OC(N3C=NC=4C(=NC=NC43)N)C(O)C2O	InChI=1S/C15H23N5O14P2/c16-12-7-13(18-3-17-12)20(4-19-7)14-10(23)8(21)5(32-14)1-30-35(26,27)34-36(28,29)31-2-6-9(22)11(24)15(25)33-6/h3-6,8-11,14-15,21-25H,1-2H2,(H,26,27)(H,28,29)(H2,16,17,18)/t5-,6-,8-,9-,10-,11-,14-,15+/m1/s1	SRNWOUGRCWSEMX-ZQSHOCFMSA-N	spectral_library_annotation
937	Adenosine diphosphate ribose	[M-H]-	0.786	558.0644			12.07625	C15H23N5O14P2	NC1=NC=NC2=C1N=CN2C1O[C@H](COP(O)(=O)OP(O)(=O)OC[C@H]2O[C@@H](O)[C@H](O)[C@@H]2O)[C@@H](O)[C@H]1O		SRNWOUGRCWSEMX-MRUDJCSFSA-N	spectral_library_annotation
937	ADENOSINE DIPHOSPHATE RIBOSE	[M-H]-	0.741	558.064				C15H23N5O14P2	NC1=C2N=CN(C3OC(COP(O)(=O)OP(O)(=O)OCC4OC(O)C(O)C4O)C(O)C3O)C2=NC=N1	InChI=1S/C15H23N5O14P2/c16-12-7-13(18-3-17-12)20(4-19-7)14-10(23)8(21)5(32-14)1-30-35(26,27)34-36(28,29)31-2-6-9(22)11(24)15(25)33-6/h3-6,8-11,14-15,21-25H,1-2H2,(H,26,27)(H,28,29)(H2,16,17,18)	SRNWOUGRCWSEMX-UHFFFAOYSA-N	spectral_library_annotation
937	ADENOSINE 5'-DIPHOSPHORIBOSE	[M-H]-	0.731	558.064					C([C@@H]1[C@H]([C@H]([C@H](N2C=NC3=C2N=CN=C3N)O1)O)O)OP(=O)(O)OP(=O)(O)OC[C@@H]4[C@H]([C@H]([C@@H](O)O4)O)O	"InChI=1S/C15H23N5O14P2/c16-12-7-13(18-3-17-12)20(4-19-7)14-10(23)8(21)5(32-14)1-30-35(26,27)34-36(28,29)31-2-6-9(22)11(24)15(25)33-6/h3-6,8-11,14-15,21-25H,1-2H2,(H,26,27)(H,28,29)(H2,16,17,18)/t5-,6-,8-,9-,10-,11-,14-,15+/m1/s1"	N/A	spectral_library_annotation
937	ADENOSINE 5'-DIPHOSPHORIBOSE	[M-H]-	0.731	558.064					C([C@@H]1[C@H]([C@H]([C@H](N2C=NC3=C2N=CN=C3N)O1)O)O)OP(=O)(O)OP(=O)(O)OC[C@@H]4[C@H]([C@H]([C@@H](O)O4)O)O	"InChI=1S/C15H23N5O14P2/c16-12-7-13(18-3-17-12)20(4-19-7)14-10(23)8(21)5(32-14)1-30-35(26,27)34-36(28,29)31-2-6-9(22)11(24)15(25)33-6/h3-6,8-11,14-15,21-25H,1-2H2,(H,26,27)(H,28,29)(H2,16,17,18)/t5-,6-,8-,9-,10-,11-,14-,15+/m1/s1"	N/A	spectral_library_annotation
937	ADENOSINE 5'-DIPHOSPHORIBOSE	[M-H]-	0.731	558.0643977				C15H23N5O14P2	O=P(O)(OCC1OC(O)C(O)C1O)OP(=O)(O)OCC2OC(N3C=NC=4C(=NC=NC43)N)C(O)C2O	InChI=1S/C15H23N5O14P2/c16-12-7-13(18-3-17-12)20(4-19-7)14-10(23)8(21)5(32-14)1-30-35(26,27)34-36(28,29)31-2-6-9(22)11(24)15(25)33-6/h3-6,8-11,14-15,21-25H,1-2H2,(H,26,27)(H,28,29)(H2,16,17,18)/t5-,6-,8-,9-,10-,11-,14-,15+/m1/s1	SRNWOUGRCWSEMX-ZQSHOCFMSA-N	spectral_library_annotation
943	Uridine 5'-monophosphate CollisionEnergy:102040	[M-H]-	0.963	323.029					O=c1nc(O)ccn1[C@@H]1O[C@H](COP(=O)(O)O)[C@@H](O)[C@H]1O	"InChI=1S/C9H13N2O9P/c12-5-1-2-11(9(15)10-5)8-7(14)6(13)4(20-8)3-19-21(16,17)18/h1-2,4,6-8,13-14H,3H2,(H,10,12,15)(H2,16,17,18)/t4-,6-,7-,8-/m1/s1"	N/A	spectral_library_annotation
943	Uridine 5'-monophosphate CollisionEnergy:102040	[M-H]-	0.963	323.029					O=c1nc(O)ccn1[C@@H]1O[C@H](COP(=O)(O)O)[C@@H](O)[C@H]1O	"InChI=1S/C9H13N2O9P/c12-5-1-2-11(9(15)10-5)8-7(14)6(13)4(20-8)3-19-21(16,17)18/h1-2,4,6-8,13-14H,3H2,(H,10,12,15)(H2,16,17,18)/t4-,6-,7-,8-/m1/s1"	N/A	spectral_library_annotation
943	Uridine 5'-monophosphate CollisionEnergy:102040	[M-H]-	0.963	323.029					O=c1nc(O)ccn1[C@@H]1O[C@H](COP(=O)(O)O)[C@@H](O)[C@H]1O	"InChI=1S/C9H13N2O9P/c12-5-1-2-11(9(15)10-5)8-7(14)6(13)4(20-8)3-19-21(16,17)18/h1-2,4,6-8,13-14H,3H2,(H,10,12,15)(H2,16,17,18)/t4-,6-,7-,8-/m1/s1"	N/A	spectral_library_annotation
943	Uridine 5'-monophosphate CollisionEnergy:102040	[M-H]-	0.963	323.029					O=c1nc(O)ccn1[C@@H]1O[C@H](COP(=O)(O)O)[C@@H](O)[C@H]1O	"InChI=1S/C9H13N2O9P/c12-5-1-2-11(9(15)10-5)8-7(14)6(13)4(20-8)3-19-21(16,17)18/h1-2,4,6-8,13-14H,3H2,(H,10,12,15)(H2,16,17,18)/t4-,6-,7-,8-/m1/s1"	N/A	spectral_library_annotation
943	URIDINE-5-MONOPHOSPHATE	[M-H]-	0.949	323.029					C1=CN([C@H]2[C@@H]([C@@H]([C@@H](COP(=O)(O)O)O2)O)O)C(=O)N=C1O	"InChI=1S/C9H13N2O9P/c12-5-1-2-11(9(15)10-5)8-7(14)6(13)4(20-8)3-19-21(16,17)18/h1-2,4,6-8,13-14H,3H2,(H,10,12,15)(H2,16,17,18)/t4-,6-,7-,8-/m1/s1"	N/A	spectral_library_annotation
943	URIDINE-5-MONOPHOSPHATE	[M-H]-	0.949	323.029					C1=CN([C@H]2[C@@H]([C@@H]([C@@H](COP(=O)(O)O)O2)O)O)C(=O)N=C1O	"InChI=1S/C9H13N2O9P/c12-5-1-2-11(9(15)10-5)8-7(14)6(13)4(20-8)3-19-21(16,17)18/h1-2,4,6-8,13-14H,3H2,(H,10,12,15)(H2,16,17,18)/t4-,6-,7-,8-/m1/s1"	N/A	spectral_library_annotation
943	URIDINE-5-MONOPHOSPHATE	[M-H]-	0.949	323.0285906				C9H13N2O9P	O=C1N=C(O)C=CN1C2OC(COP(=O)(O)O)C(O)C2O	InChI=1S/C9H13N2O9P/c12-5-1-2-11(9(15)10-5)8-7(14)6(13)4(20-8)3-19-21(16,17)18/h1-2,4,6-8,13-14H,3H2,(H,10,12,15)(H2,16,17,18)/t4-,6-,7-,8-/m1/s1	DJJCXFVJDGTHFX-XVFCMESISA-N	spectral_library_annotation
943	Uridine-5'-phosphoric acid - 40.0 eV	[M]+	0.939	323.029						N/A	N/A	spectral_library_annotation
943	Uridine-5'-phosphoric acid - 40.0 eV	[M]+	0.939	323.029						N/A	N/A	spectral_library_annotation
943	Uridine-5'-phosphoric acid - 40.0 eV	[M]+	0.934	323.029						N/A	N/A	spectral_library_annotation
1028	MFCD00067412 - 40.0 eV	[M]+	0.851	124.991					CCOS(=O)(=O)[O-].[Na+]	N/A	N/A	spectral_library_annotation
1028	MFCD00067412 - 40.0 eV	[M]+	0.851	124.991					CCOS(=O)(=O)[O-].[Na+]	N/A	N/A	spectral_library_annotation
1028	MFCD00067412 - 40.0 eV	[M]+	0.849	124.991					CCOS(=O)(=O)[O-].[Na+]	N/A	N/A	spectral_library_annotation
1028	MFCD00067412 - 40.0 eV	[M]+	0.849	124.991					CCOS(=O)(=O)[O-].[Na+]	N/A	N/A	spectral_library_annotation
1028	MFCD00067412 - 40.0 eV	[M]+	0.849	124.991					CCOS(=O)(=O)[O-].[Na+]	N/A	N/A	spectral_library_annotation
1028	MFCD00067412 - 40.0 eV	[M]+	0.849	124.991					CCOS(=O)(=O)[O-].[Na+]	N/A	N/A	spectral_library_annotation
1028	MFCD00067412 - 40.0 eV	[M]+	0.847	124.991					CCOS(=O)(=O)[O-].[Na+]	N/A	N/A	spectral_library_annotation
1028	MFCD00067412 - 40.0 eV	[M]+	0.847	124.991					CCOS(=O)(=O)[O-].[Na+]	N/A	N/A	spectral_library_annotation
1028	MFCD00067412 - 40.0 eV	[M]+	0.836	124.991					CCOS(=O)(=O)[O-].[Na+]	N/A	N/A	spectral_library_annotation
1028	MFCD00067412 - 40.0 eV	[M]+	0.836	124.991					CCOS(=O)(=O)[O-].[Na+]	N/A	N/A	spectral_library_annotation
1081	L-threonic acid - 40.0 eV	[M-H]-	0.751	135.03					C([C@@H]([C@H](C(=O)O)O)O)O	N/A	N/A	spectral_library_annotation
1081	L-threonic acid - 40.0 eV	[M-H]-	0.751	135.03					C([C@@H]([C@H](C(=O)O)O)O)O	N/A	N/A	spectral_library_annotation
1081	L-threonic acid - 40.0 eV	[M-H]-	0.736	135.03					C([C@@H]([C@H](C(=O)O)O)O)O	N/A	N/A	spectral_library_annotation
1081	L-threonic acid - 40.0 eV	[M-H]-	0.736	135.03					C([C@@H]([C@H](C(=O)O)O)O)O	N/A	N/A	spectral_library_annotation
1081	Spectral Match to Threonic acid from NIST14	[M-H]-	0.703	135.03					C([C@@H]([C@H](C(=O)O)O)O)O	InChI=1S/C4H8O5/c5-1-2(6)3(7)4(8)9/h2-3,5-7H,1H2,(H,8,9)/t2-,3+/m0/s1	N/A	spectral_library_annotation
1081	Spectral Match to Threonic acid from NIST14	[M-H]-	0.703	135.03					C([C@@H]([C@H](C(=O)O)O)O)O	InChI=1S/C4H8O5/c5-1-2(6)3(7)4(8)9/h2-3,5-7H,1H2,(H,8,9)/t2-,3+/m0/s1	N/A	spectral_library_annotation
1087	ADENOSINE 5'-MONOPHOSPHATE	[M-H]-	0.894	346.056					C([C@@H]1[C@H]([C@H]([C@H](N2C=NC3=C2N=CN=C3N)O1)O)O)OP(=O)(O)O	"InChI=1S/C10H14N5O7P/c11-8-5-9(13-2-12-8)15(3-14-5)10-7(17)6(16)4(22-10)1-21-23(18,19)20/h2-4,6-7,10,16-17H,1H2,(H2,11,12,13)(H2,18,19,20)/t4-,6-,7-,10-/m1/s1"	N/A	spectral_library_annotation
1087	ADENOSINE 5'-MONOPHOSPHATE	[M-H]-	0.894	346.056					C([C@@H]1[C@H]([C@H]([C@H](N2C=NC3=C2N=CN=C3N)O1)O)O)OP(=O)(O)O	"InChI=1S/C10H14N5O7P/c11-8-5-9(13-2-12-8)15(3-14-5)10-7(17)6(16)4(22-10)1-21-23(18,19)20/h2-4,6-7,10,16-17H,1H2,(H2,11,12,13)(H2,18,19,20)/t4-,6-,7-,10-/m1/s1"	N/A	spectral_library_annotation
1087	ADENOSINE 5'-MONOPHOSPHATE	[M-H]-	0.894	346.0558084				C10H14N5O7P	O=P(O)(O)OCC1OC(N2C=NC=3C(=NC=NC32)N)C(O)C1O	InChI=1S/C10H14N5O7P/c11-8-5-9(13-2-12-8)15(3-14-5)10-7(17)6(16)4(22-10)1-21-23(18,19)20/h2-4,6-7,10,16-17H,1H2,(H2,11,12,13)(H2,18,19,20)/t4-,6-,7-,10-/m1/s1	UDMBCSSLTHHNCD-KQYNXXCUSA-N	spectral_library_annotation
1087	Adenosine 5'-monophosphate	[M-H]-	0.894	346.0561			8.902117	C10H14N5O7P	O=P(O)(O)OCC1OC(N2C=NC=3C(=NC=NC32)N)C(O)C1O	InChI=1S/C10H14N5O7P/c11-8-5-9(13-2-12-8)15(3-14-5)10-7(17)6(16)4(22-10)1-21-23(18,19)20/h2-4,6-7,10,16-17H,1H2,(H2,11,12,13)(H2,18,19,20)/t4-,6-,7-,10-/m1/s1	UDMBCSSLTHHNCD-KQYNXXCUSA-N	spectral_library_annotation
1087	Adenosine-3-monophosphate	[M-H]-	0.892	346.0561			8.889833	C10H14N5O7P	O=P(O)(O)OC1C(O)C(OC1CO)N2C=NC=3C(=NC=NC32)N	InChI=1S/C10H14N5O7P/c11-8-5-9(13-2-12-8)15(3-14-5)10-6(17)7(4(1-16)21-10)22-23(18,19)20/h2-4,6-7,10,16-17H,1H2,(H2,11,12,13)(H2,18,19,20)/t4-,6-,7-,10-/m1/s1	LNQVTSROQXJCDD-KQYNXXCUSA-N	spectral_library_annotation
1087	Adenosine Monophosphate	[M-H]-	0.891	346.0558			0.294	C10H14N5O7P	O=P(O)(O)OCC1OC(N2C=NC=3C(=NC=NC32)N)C(O)C1O	InChI=1S/C10H14N5O7P/c11-8-5-9(13-2-12-8)15(3-14-5)10-7(17)6(16)4(22-10)1-21-23(18,19)20/h2-4,6-7,10,16-17H,1H2,(H2,11,12,13)(H2,18,19,20)/t4-,6-,7-,10-/m1/s1	UDMBCSSLTHHNCD-KQYNXXCUSA-N	spectral_library_annotation
1087	Adenosine monophosphate	[M-H]-	0.89	346.05532			5.970059	C10H14N5O7P	C1=NC(=C2C(=N1)N(C=N2)[C@H]3[C@@H]([C@@H]([C@H](O3)COP(=O)(O)O)O)O)N	InChI=1S/C10H14N5O7P/c11-8-5-9(13-2-12-8)15(3-14-5)10-7(17)6(16)4(22-10)1-21-23(18,19)20/h2-4,6-7,10,16-17H,1H2,(H2,11,12,13)(H2,18,19,20)/t4-,6-,7-,10-/m1/s1	UDMBCSSLTHHNCD-KQYNXXCUSA-N	spectral_library_annotation
1087	ADENOSINE 5'-MONOPHOSPHATE	[M-H]-	0.888	346.056					C([C@@H]1[C@H]([C@H]([C@H](N2C=NC3=C2N=CN=C3N)O1)O)O)OP(=O)(O)O	"InChI=1S/C10H14N5O7P/c11-8-5-9(13-2-12-8)15(3-14-5)10-7(17)6(16)4(22-10)1-21-23(18,19)20/h2-4,6-7,10,16-17H,1H2,(H2,11,12,13)(H2,18,19,20)/t4-,6-,7-,10-/m1/s1"	N/A	spectral_library_annotation
1087	ADENOSINE 5'-MONOPHOSPHATE	[M-H]-	0.888	346.056					C([C@@H]1[C@H]([C@H]([C@H](N2C=NC3=C2N=CN=C3N)O1)O)O)OP(=O)(O)O	"InChI=1S/C10H14N5O7P/c11-8-5-9(13-2-12-8)15(3-14-5)10-7(17)6(16)4(22-10)1-21-23(18,19)20/h2-4,6-7,10,16-17H,1H2,(H2,11,12,13)(H2,18,19,20)/t4-,6-,7-,10-/m1/s1"	N/A	spectral_library_annotation
1087	ADENOSINE 5'-MONOPHOSPHATE	[M-H]-	0.888	346.0558084				C10H14N5O7P	O=P(O)(O)OCC1OC(N2C=NC=3C(=NC=NC32)N)C(O)C1O	InChI=1S/C10H14N5O7P/c11-8-5-9(13-2-12-8)15(3-14-5)10-7(17)6(16)4(22-10)1-21-23(18,19)20/h2-4,6-7,10,16-17H,1H2,(H2,11,12,13)(H2,18,19,20)/t4-,6-,7-,10-/m1/s1	UDMBCSSLTHHNCD-KQYNXXCUSA-N	spectral_library_annotation
1100	Guanosine 5'-monophosphate	[M-H]-	0.993	362.0502				C10H14N5O8P	NC(N3)=Nc(c2C(=O)3)n(cn2)C(O1)C(O)C(O)C(COP(O)(O)=O)1	InChI=1S/C10H14N5O8P/c11-10-13-7-4(8(18)14-10)12-2-15(7)9-6(17)5(16)3(23-9)1-22-24(19,20)21/h2-3,5-6,9,16-17H,1H2,(H2,19,20,21)(H3,11,13,14,18)/t3-,5-,6-,9-/m1/s1	RQFCJASXJCIDSX-UUOKFMHZSA-N	spectral_library_annotation
1100	Guanosine monophosphate	[M+H]+	0.993	362.0502				C10H14N5O8P	C1=NC2=C(N1C3C(C(C(O3)COP(=O)(O)O)O)O)NC(=NC2=O)N	InChI=1S/C10H14N5O8P/c11-10-13-7-4(8(18)14-10)12-2-15(7)9-6(17)5(16)3(23-9)1-22-24(19,20)21/h2-3,5-6,9,16-17H,1H2,(H2,19,20,21)(H3,11,13,14,18)	RQFCJASXJCIDSX-UHFFFAOYSA-N	spectral_library_annotation
1100	Massbank:PR100567 Guanosine 5'-monophosphate|GMP|G-5'-P|5'-GMP|Guanosine monophosphate|Guanylic acid	[M-H]-	0.993	362.05					NC(N3)=Nc(c2C(=O)3)n(cn2)C(O1)C(O)C(O)C(COP(O)(O)=O)1	1S/C10H14N5O8P/c11-10-13-7-4(8(18)14-10)12-2-15(7)9-6(17)5(16)3(23-9)1-22-24(19,20)21/h2-3,5-6,9,16-17H,1H2,(H2,19,20,21)(H3,11,13,14,18)/t3-,5-,6-,9-/m1/s1	N/A	spectral_library_annotation
1100	Massbank:PT202460 Guanosine monophosphate|5'-GMP|Guanosine-5'-monophosphate disodium salt hydrate from Yeast|G-5'-P|GMP|Guanylic acid|[(2R,3S,4R,5R)-5-(2-amino-6-oxo-3H-purin-9-yl)-3,4-dihydroxyoxolan-2-yl]methyl dihyd	[M+H]+	0.993	362.05					C1=NC2=C(N1C3C(C(C(O3)COP(=O)(O)O)O)O)NC(=NC2=O)N	1S/C10H14N5O8P/c11-10-13-7-4(8(18)14-10)12-2-15(7)9-6(17)5(16)3(23-9)1-22-24(19,20)21/h2-3,5-6,9,16-17H,1H2,(H2,19,20,21)(H3,11,13,14,18)	N/A	spectral_library_annotation
1100			0.993	362.0502				C10H14N5O8P	NC(N3)=Nc(c2C(=O)3)n(cn2)C(O1)C(O)C(O)C(COP(O)(O)=O)1	InChI=1S/C10H14N5O8P/c11-10-13-7-4(8(18)14-10)12-2-15(7)9-6(17)5(16)3(23-9)1-22-24(19,20)21/h2-3,5-6,9,16-17H,1H2,(H2,19,20,21)(H3,11,13,14,18)/t3-,5-,6-,9-/m1/s1	RQFCJASXJCIDSX-UUOKFMHZSA-N	spectral_library_annotation
1100			0.993	362.0502				C10H14N5O8P	C1=NC2=C(N1C3C(C(C(O3)COP(=O)(O)O)O)O)NC(=NC2=O)N	InChI=1S/C10H14N5O8P/c11-10-13-7-4(8(18)14-10)12-2-15(7)9-6(17)5(16)3(23-9)1-22-24(19,20)21/h2-3,5-6,9,16-17H,1H2,(H2,19,20,21)(H3,11,13,14,18)	RQFCJASXJCIDSX-UHFFFAOYSA-N	spectral_library_annotation
1100	Massbank:PR100567 Guanosine 5'-monophosphate|GMP|G-5'-P|5'-GMP|Guanosine monophosphate|Guanylic acid	[M-H]-	0.993	362.05					NC(N3)=Nc(c2C(=O)3)n(cn2)C(O1)C(O)C(O)C(COP(O)(O)=O)1	1S/C10H14N5O8P/c11-10-13-7-4(8(18)14-10)12-2-15(7)9-6(17)5(16)3(23-9)1-22-24(19,20)21/h2-3,5-6,9,16-17H,1H2,(H2,19,20,21)(H3,11,13,14,18)/t3-,5-,6-,9-/m1/s1	N/A	spectral_library_annotation
1100	Massbank:PT202460 Guanosine monophosphate|5'-GMP|Guanosine-5'-monophosphate disodium salt hydrate from Yeast|G-5'-P|GMP|Guanylic acid|[(2R,3S,4R,5R)-5-(2-amino-6-oxo-3H-purin-9-yl)-3,4-dihydroxyoxolan-2-yl]methyl dihyd	[M+H]+	0.993	362.05					C1=NC2=C(N1C3C(C(C(O3)COP(=O)(O)O)O)O)NC(=NC2=O)N	1S/C10H14N5O8P/c11-10-13-7-4(8(18)14-10)12-2-15(7)9-6(17)5(16)3(23-9)1-22-24(19,20)21/h2-3,5-6,9,16-17H,1H2,(H2,19,20,21)(H3,11,13,14,18)	N/A	spectral_library_annotation
1100	Massbank:PR100567 Guanosine 5'-monophosphate|GMP|G-5'-P|5'-GMP|Guanosine monophosphate|Guanylic acid	[M-H]-	0.993	362.05					NC(N3)=Nc(c2C(=O)3)n(cn2)C(O1)C(O)C(O)C(COP(O)(O)=O)1	1S/C10H14N5O8P/c11-10-13-7-4(8(18)14-10)12-2-15(7)9-6(17)5(16)3(23-9)1-22-24(19,20)21/h2-3,5-6,9,16-17H,1H2,(H2,19,20,21)(H3,11,13,14,18)/t3-,5-,6-,9-/m1/s1	N/A	spectral_library_annotation
1100	Massbank:PT202460 Guanosine monophosphate|5'-GMP|Guanosine-5'-monophosphate disodium salt hydrate from Yeast|G-5'-P|GMP|Guanylic acid|[(2R,3S,4R,5R)-5-(2-amino-6-oxo-3H-purin-9-yl)-3,4-dihydroxyoxolan-2-yl]methyl dihyd	[M+H]+	0.993	362.05					C1=NC2=C(N1C3C(C(C(O3)COP(=O)(O)O)O)O)NC(=NC2=O)N	1S/C10H14N5O8P/c11-10-13-7-4(8(18)14-10)12-2-15(7)9-6(17)5(16)3(23-9)1-22-24(19,20)21/h2-3,5-6,9,16-17H,1H2,(H2,19,20,21)(H3,11,13,14,18)	N/A	spectral_library_annotation
1102	N-Acetyl-aspartic acid	[M-H]-	0.948	174.0408			11.79619	C6H9NO5	CC(=O)N[C@@H](CC(=O)O)C(=O)O			spectral_library_annotation
1102	Massbank:PR100851 N-Acetyl-DL-aspartic acid|Ac-Asp|NAA|N-Acetyl-aspartate|N-Acetylaspartate|2-acetamidobutanedioic acid	[M-H]-	0.941	174.04					CC(=O)NC(CC(O)=O)C(O)=O	1S/C6H9NO5/c1-3(8)7-4(6(11)12)2-5(9)10/h4H,2H2,1H3,(H,7,8)(H,9,10)(H,11,12)	N/A	spectral_library_annotation
1102	Massbank:PT209970 NAA|Ac-Asp|(2S)-2-acetamidobutanedioic acid|N-Acetylaspartate|N-Acetyl-aspartate|N-Acetyl-DL-aspartic acid|2-acetamidobutanedioic acid	[M+H]+	0.941	174.04					CC(=O)NC(CC(=O)O)C(=O)O	1S/C6H9NO5/c1-3(8)7-4(6(11)12)2-5(9)10/h4H,2H2,1H3,(H,7,8)(H,9,10)(H,11,12)	N/A	spectral_library_annotation
1102			0.941	174.04027				C6H9NO5	CC(=O)NC(CC(O)=O)C(O)=O	InChI=1S/C6H9NO5/c1-3(8)7-4(6(11)12)2-5(9)10/h4H,2H2,1H3,(H,7,8)(H,9,10)(H,11,12)	OTCCIMWXFLJLIA-UHFFFAOYSA-N	spectral_library_annotation
1102			0.941	174.04027				C6H9NO5	CC(=O)NC(CC(=O)O)C(=O)O	InChI=1S/C6H9NO5/c1-3(8)7-4(6(11)12)2-5(9)10/h4H,2H2,1H3,(H,7,8)(H,9,10)(H,11,12)	OTCCIMWXFLJLIA-UHFFFAOYSA-N	spectral_library_annotation
1102	Massbank:PR100851 N-Acetyl-DL-aspartic acid|Ac-Asp|NAA|N-Acetyl-aspartate|N-Acetylaspartate|2-acetamidobutanedioic acid	[M-H]-	0.941	174.04					CC(=O)NC(CC(O)=O)C(O)=O	1S/C6H9NO5/c1-3(8)7-4(6(11)12)2-5(9)10/h4H,2H2,1H3,(H,7,8)(H,9,10)(H,11,12)	N/A	spectral_library_annotation
1102	Massbank:PT209970 NAA|Ac-Asp|(2S)-2-acetamidobutanedioic acid|N-Acetylaspartate|N-Acetyl-aspartate|N-Acetyl-DL-aspartic acid|2-acetamidobutanedioic acid	[M+H]+	0.941	174.04					CC(=O)NC(CC(=O)O)C(=O)O	1S/C6H9NO5/c1-3(8)7-4(6(11)12)2-5(9)10/h4H,2H2,1H3,(H,7,8)(H,9,10)(H,11,12)	N/A	spectral_library_annotation
1102	Massbank:PR100851 N-Acetyl-DL-aspartic acid|Ac-Asp|NAA|N-Acetyl-aspartate|N-Acetylaspartate|2-acetamidobutanedioic acid	[M-H]-	0.941	174.04					CC(=O)NC(CC(O)=O)C(O)=O	1S/C6H9NO5/c1-3(8)7-4(6(11)12)2-5(9)10/h4H,2H2,1H3,(H,7,8)(H,9,10)(H,11,12)	N/A	spectral_library_annotation
1102	Massbank:PT209970 NAA|Ac-Asp|(2S)-2-acetamidobutanedioic acid|N-Acetylaspartate|N-Acetyl-aspartate|N-Acetyl-DL-aspartic acid|2-acetamidobutanedioic acid	[M+H]+	0.941	174.04					CC(=O)NC(CC(=O)O)C(=O)O	1S/C6H9NO5/c1-3(8)7-4(6(11)12)2-5(9)10/h4H,2H2,1H3,(H,7,8)(H,9,10)(H,11,12)	N/A	spectral_library_annotation
1102	Ac-Asp, N-Acetyl-DL-aspartic acid, NAA, N-Acetyl-aspartate, N-Acetylaspartate, 2-acetamidobutanedioic acid	[M-H]-	0.941	174.04027				C6H9NO5	CC(=O)NC(CC(O)=O)C(O)=O	InChI=1S/C6H9NO5/c1-3(8)7-4(6(11)12)2-5(9)10/h4H,2H2,1H3,(H,7,8)(H,9,10)(H,11,12)	OTCCIMWXFLJLIA-UHFFFAOYSA-N	spectral_library_annotation
1113	Uric acid :: Alkaloids and Derivatives :: Polar Metabolites :: 7,9-dihydro-3H-purine-2,6,8-trione)	[M-H]-	0.991	167.021								spectral_library_annotation
1113	URIC ACID	[M-H]-	0.99	167.021					C12=C(N=C(N=C1NC(=N2)O)O)O	"InChI=1S/C5H4N4O3/c10-3-1-2(7-4(11)6-1)8-5(12)9-3/h(H4,6,7,8,9,10,11,12)"	N/A	spectral_library_annotation
1113	URIC ACID	[M-H]-	0.99	167.021					C12=C(N=C(N=C1NC(=N2)O)O)O	"InChI=1S/C5H4N4O3/c10-3-1-2(7-4(11)6-1)8-5(12)9-3/h(H4,6,7,8,9,10,11,12)"	N/A	spectral_library_annotation
1113	URIC ACID	[M-H]-	0.99	167.021064				C5H4N4O3	OC=1N=C(O)C=2N=C(O)NC2N1	InChI=1S/C5H4N4O3/c10-3-1-2(7-4(11)6-1)8-5(12)9-3/h(H4,6,7,8,9,10,11,12)	LEHOTFFKMJEONL-UHFFFAOYSA-N	spectral_library_annotation
1113	Uric Acid - 40.0 eV	[M-H]-	0.984	167.021					c12c([nH]c(=O)[nH]1)[nH]c(=O)[nH]c2=O	N/A	N/A	spectral_library_annotation
1113	Uric Acid - 40.0 eV	[M-H]-	0.984	167.021					c12c([nH]c(=O)[nH]1)[nH]c(=O)[nH]c2=O	N/A	N/A	spectral_library_annotation
1113	Uric Acid - 40.0 eV	[M-H]-	0.98	167.021					c12c([nH]c(=O)[nH]1)[nH]c(=O)[nH]c2=O	N/A	N/A	spectral_library_annotation
1113	Uric Acid - 40.0 eV	[M-H]-	0.98	167.021					c12c([nH]c(=O)[nH]1)[nH]c(=O)[nH]c2=O	N/A	N/A	spectral_library_annotation
1113	uric acid CollisionEnergy:102040	[M-H]-	0.975	167.021					Oc1nc(O)c2nc(O)[nH]c2n1	"InChI=1S/C5H4N4O3/c10-3-1-2(7-4(11)6-1)8-5(12)9-3/h(H4,6,7,8,9,10,11,12)"	N/A	spectral_library_annotation
1113	uric acid CollisionEnergy:102040	[M-H]-	0.975	167.021					Oc1nc(O)c2nc(O)[nH]c2n1	"InChI=1S/C5H4N4O3/c10-3-1-2(7-4(11)6-1)8-5(12)9-3/h(H4,6,7,8,9,10,11,12)"	N/A	spectral_library_annotation
1121	Glutathione	[M-H]-	0.939	306.0765				C10H17N3O6S	O=C(O)CN=C(O)C(N=C(O)CCC(N)C(=O)O)CS	InChI=1S/C10H17N3O6S/c11-5(10(18)19)1-2-7(14)13-6(4-20)9(17)12-3-8(15)16/h5-6,20H,1-4,11H2,(H,12,17)(H,13,14)(H,15,16)(H,18,19)/t5-,6-/m0/s1	RWSXRVCMGQZWBV-WDSKDSINSA-N	spectral_library_annotation
1121	glutathione CollisionEnergy:102040	[M-H]-	0.938	306.077					N[C@@H](CCC(O)=N[C@@H](CS)C(O)=NCC(=O)O)C(=O)O	"InChI=1S/C10H17N3O6S/c11-5(10(18)19)1-2-7(14)13-6(4-20)9(17)12-3-8(15)16/h5-6,20H,1-4,11H2,(H,12,17)(H,13,14)(H,15,16)(H,18,19)/t5-,6-/m0/s1"	N/A	spectral_library_annotation
1121	glutathione CollisionEnergy:102040	[M-H]-	0.938	306.077					N[C@@H](CCC(O)=N[C@@H](CS)C(O)=NCC(=O)O)C(=O)O	"InChI=1S/C10H17N3O6S/c11-5(10(18)19)1-2-7(14)13-6(4-20)9(17)12-3-8(15)16/h5-6,20H,1-4,11H2,(H,12,17)(H,13,14)(H,15,16)(H,18,19)/t5-,6-/m0/s1"	N/A	spectral_library_annotation
1121	glutathione CollisionEnergy:102040	[M-H]-	0.938	306.077					N[C@@H](CCC(O)=N[C@@H](CS)C(O)=NCC(=O)O)C(=O)O	"InChI=1S/C10H17N3O6S/c11-5(10(18)19)1-2-7(14)13-6(4-20)9(17)12-3-8(15)16/h5-6,20H,1-4,11H2,(H,12,17)(H,13,14)(H,15,16)(H,18,19)/t5-,6-/m0/s1"	N/A	spectral_library_annotation
1121	glutathione CollisionEnergy:102040	[M-H]-	0.938	306.077					N[C@@H](CCC(O)=N[C@@H](CS)C(O)=NCC(=O)O)C(=O)O	"InChI=1S/C10H17N3O6S/c11-5(10(18)19)1-2-7(14)13-6(4-20)9(17)12-3-8(15)16/h5-6,20H,1-4,11H2,(H,12,17)(H,13,14)(H,15,16)(H,18,19)/t5-,6-/m0/s1"	N/A	spectral_library_annotation
1121	Glutathione - 40.0 eV	[M-H]-	0.906	306.077					C(CC(=O)N[C@@H](CS)C(=O)NCC(=O)O)[C@@H](C(=O)O)N	N/A	N/A	spectral_library_annotation
1121	Glutathione - 40.0 eV	[M-H]-	0.906	306.077					C(CC(=O)N[C@@H](CS)C(=O)NCC(=O)O)[C@@H](C(=O)O)N	N/A	N/A	spectral_library_annotation
1121	Glutathione - 40.0 eV	[M-H]-	0.899	306.077					C(CC(=O)N[C@@H](CS)C(=O)NCC(=O)O)[C@@H](C(=O)O)N	N/A	N/A	spectral_library_annotation
1121	Glutathione - 40.0 eV	[M-H]-	0.899	306.077					C(CC(=O)N[C@@H](CS)C(=O)NCC(=O)O)[C@@H](C(=O)O)N	N/A	N/A	spectral_library_annotation
1121	Glutathione - 40.0 eV	[M-H]-	0.898	306.076					C(CC(=O)N[C@@H](CS)C(=O)NCC(=O)O)[C@@H](C(=O)O)N	N/A	N/A	spectral_library_annotation
1134	Glutathione (oxidized form)	[M-H]-	0.97	611.14416				C20H32N6O12S2	OC(=O)CNC(=O)[C@H](CSSC[C@H](NC(=O)CC[C@H](N)C(O)=O)C(=O)NCC(O)=O)NC(=O)CC[C@H](N)C(O)=O	InChI=1S/C20H32N6O12S2/c21-9(19(35)36)1-3-13(27)25-11(17(33)23-5-15(29)30)7-39-40-8-12(18(34)24-6-16(31)32)26-14(28)4-2-10(22)20(37)38/h9-12H,1-8,21-22H2,(H,23,33)(H,24,34)(H,25,27)(H,26,28)(H,29,30)(H,31,32)(H,35,36)(H,37,38)/t9-,10-,11-,12-/m0/s1	YPZRWBKMTBYPTK-BJDJZHNGSA-N	spectral_library_annotation
1134	(gamma-Glu-Cys-Gly) (gamma-Glu-Cys-Gly)(Disulfide bridge 2a-2b)	[M+H]+	0.97	611.14416				C20H32N6O12S2	C(CC(=O)NC(CSSCC(C(=O)NCC(=O)O)NC(=O)CCC(C(=O)O)N)C(=O)NCC(=O)O)C(C(=O)O)N	InChI=1S/C20H32N6O12S2/c21-9(19(35)36)1-3-13(27)25-11(17(33)23-5-15(29)30)7-39-40-8-12(18(34)24-6-16(31)32)26-14(28)4-2-10(22)20(37)38/h9-12H,1-8,21-22H2,(H,23,33)(H,24,34)(H,25,27)(H,26,28)(H,29,30)(H,31,32)(H,35,36)(H,37,38)	YPZRWBKMTBYPTK-UHFFFAOYSA-N	spectral_library_annotation
1134			0.97	611.14416				C20H32N6O12S2	OC(=O)CNC(=O)[C@H](CSSC[C@H](NC(=O)CC[C@H](N)C(O)=O)C(=O)NCC(O)=O)NC(=O)CC[C@H](N)C(O)=O	InChI=1S/C20H32N6O12S2/c21-9(19(35)36)1-3-13(27)25-11(17(33)23-5-15(29)30)7-39-40-8-12(18(34)24-6-16(31)32)26-14(28)4-2-10(22)20(37)38/h9-12H,1-8,21-22H2,(H,23,33)(H,24,34)(H,25,27)(H,26,28)(H,29,30)(H,31,32)(H,35,36)(H,37,38)/t9-,10-,11-,12-/m0/s1	YPZRWBKMTBYPTK-BJDJZHNGSA-N	spectral_library_annotation
1134			0.97	611.14416				C20H32N6O12S2	C(CC(=O)NC(CSSCC(C(=O)NCC(=O)O)NC(=O)CCC(C(=O)O)N)C(=O)NCC(=O)O)C(C(=O)O)N	InChI=1S/C20H32N6O12S2/c21-9(19(35)36)1-3-13(27)25-11(17(33)23-5-15(29)30)7-39-40-8-12(18(34)24-6-16(31)32)26-14(28)4-2-10(22)20(37)38/h9-12H,1-8,21-22H2,(H,23,33)(H,24,34)(H,25,27)(H,26,28)(H,29,30)(H,31,32)(H,35,36)(H,37,38)	YPZRWBKMTBYPTK-UHFFFAOYSA-N	spectral_library_annotation
1134	Glutathione (oxidized form), GSSG, Glutathiol, Glutathione Disulfide, Oxigluthione, (gamma-Glu-Cys-Gly) (gamma-Glu-Cys-Gly)(Disulfide bridge: 2a-2b), L-Glutathione (oxidized form)	[M-H]-	0.97	611.14416				C20H32N6O12S2	OC(=O)CNC(=O)[C@H](CSSC[C@H](NC(=O)CC[C@H](N)C(O)=O)C(=O)NCC(O)=O)NC(=O)CC[C@H](N)C(O)=O	InChI=1S/C20H32N6O12S2/c21-9(19(35)36)1-3-13(27)25-11(17(33)23-5-15(29)30)7-39-40-8-12(18(34)24-6-16(31)32)26-14(28)4-2-10(22)20(37)38/h9-12H,1-8,21-22H2,(H,23,33)(H,24,34)(H,25,27)(H,26,28)(H,29,30)(H,31,32)(H,35,36)(H,37,38)/t9-,10-,11-,12-/m0/s1	YPZRWBKMTBYPTK-BJDJZHNGSA-N	spectral_library_annotation
1134	Oxigluthione, (gamma-Glu-Cys-Gly) (gamma-Glu-Cys-Gly)(Disulfide bridge 2a-2b), Glutathione (oxidized form), GSSG, Glutathiol, Glutathione Disulfide, (2S)-2-amino-5-[[(2R)-3-[(2R)-2-[[(4S)-4-amino-5-hydroxy-5-oxopentanoyl]amino]-3-(carboxymethylamino)-3-oxopropyl]disulfanyl-1-(carboxymethylamino)-1-oxopropan-2-yl]amino]-5-oxopentanoic acid	[M-H]-	0.97	611.14416				C20H32N6O12S2	C(CC(=O)NC(CSSCC(C(=O)NCC(=O)O)NC(=O)CCC(C(=O)O)N)C(=O)NCC(=O)O)C(C(=O)O)N	InChI=1/C20H32N6O12S2/c21-9(19(35)36)1-3-13(27)25-11(17(33)23-5-15(29)30)7-39-40-8-12(18(34)24-6-16(31)32)26-14(28)4-2-10(22)20(37)38/h9-12H,1-8,21-22H2,(H,23,33)(H,24,34)(H,25,27)(H,26,28)(H,29,30)(H,31,32)(H,35,36)(H,37,38)/t9-,10-,11-,12-/m0/s1/f/h23-26,29,31,35,37H	YPZRWBKMTBYPTK-BJDJZHNGSA-N	spectral_library_annotation
1134	Massbank:PR100557 Glutathione (oxidized form)|GSSG|Glutathiol|Glutathione Disulfide|Oxigluthione|(gamma-Glu-Cys-Gly) (gamma-Glu-Cys-Gly)(Disulfide bridge: 2a-2b)|L-Glutathione (oxidized form)	[M-H]-	0.97	611.144					OC(=O)CNC(=O)[C@H](CSSC[C@H](NC(=O)CC[C@H](N)C(O)=O)C(=O)NCC(O)=O)NC(=O)CC[C@H](N)C(O)=O	1S/C20H32N6O12S2/c21-9(19(35)36)1-3-13(27)25-11(17(33)23-5-15(29)30)7-39-40-8-12(18(34)24-6-16(31)32)26-14(28)4-2-10(22)20(37)38/h9-12H,1-8,21-22H2,(H,23,33)(H,24,34)(H,25,27)(H,26,28)(H,29,30)(H,31,32)(H,35,36)(H,37,38)/t9-,10-,11-,12-/m0/s1	N/A	spectral_library_annotation
1134	Massbank:PT202350 (gamma-Glu-Cys-Gly) (gamma-Glu-Cys-Gly)(Disulfide bridge 2a-2b)|Glutathione Disulfide|GSSG|(2S)-2-amino-5-[[(2R)-3-[(2R)-2-[[(4S)-4-amino-5-hydroxy-5-oxopentanoyl]amino]-3-(carboxymethylamino)-3-oxopr	[M+H]+	0.97	611.144					C(CC(=O)NC(CSSCC(C(=O)NCC(=O)O)NC(=O)CCC(C(=O)O)N)C(=O)NCC(=O)O)C(C(=O)O)N	1S/C20H32N6O12S2/c21-9(19(35)36)1-3-13(27)25-11(17(33)23-5-15(29)30)7-39-40-8-12(18(34)24-6-16(31)32)26-14(28)4-2-10(22)20(37)38/h9-12H,1-8,21-22H2,(H,23,33)(H,24,34)(H,25,27)(H,26,28)(H,29,30)(H,31,32)(H,35,36)(H,37,38)	N/A	spectral_library_annotation
1134	Massbank:PR100557 Glutathione (oxidized form)|GSSG|Glutathiol|Glutathione Disulfide|Oxigluthione|(gamma-Glu-Cys-Gly) (gamma-Glu-Cys-Gly)(Disulfide bridge: 2a-2b)|L-Glutathione (oxidized form)	[M-H]-	0.97	611.144					OC(=O)CNC(=O)[C@H](CSSC[C@H](NC(=O)CC[C@H](N)C(O)=O)C(=O)NCC(O)=O)NC(=O)CC[C@H](N)C(O)=O	1S/C20H32N6O12S2/c21-9(19(35)36)1-3-13(27)25-11(17(33)23-5-15(29)30)7-39-40-8-12(18(34)24-6-16(31)32)26-14(28)4-2-10(22)20(37)38/h9-12H,1-8,21-22H2,(H,23,33)(H,24,34)(H,25,27)(H,26,28)(H,29,30)(H,31,32)(H,35,36)(H,37,38)/t9-,10-,11-,12-/m0/s1	N/A	spectral_library_annotation
1134	Massbank:PT202350 (gamma-Glu-Cys-Gly) (gamma-Glu-Cys-Gly)(Disulfide bridge 2a-2b)|Glutathione Disulfide|GSSG|(2S)-2-amino-5-[[(2R)-3-[(2R)-2-[[(4S)-4-amino-5-hydroxy-5-oxopentanoyl]amino]-3-(carboxymethylamino)-3-oxopr	[M+H]+	0.97	611.144					C(CC(=O)NC(CSSCC(C(=O)NCC(=O)O)NC(=O)CCC(C(=O)O)N)C(=O)NCC(=O)O)C(C(=O)O)N	1S/C20H32N6O12S2/c21-9(19(35)36)1-3-13(27)25-11(17(33)23-5-15(29)30)7-39-40-8-12(18(34)24-6-16(31)32)26-14(28)4-2-10(22)20(37)38/h9-12H,1-8,21-22H2,(H,23,33)(H,24,34)(H,25,27)(H,26,28)(H,29,30)(H,31,32)(H,35,36)(H,37,38)	N/A	spectral_library_annotation
1143	CITRIC ACID	[M-H]-	0.909	191.02					C(C(=O)O)C(CC(=O)O)(C(=O)O)O	"InChI=1S/C6H8O7/c7-3(8)1-6(13,5(11)12)2-4(9)10/h13H,1-2H2,(H,7,8)(H,9,10)(H,11,12)"	N/A	spectral_library_annotation
1143	CITRIC ACID	[M-H]-	0.909	191.02					C(C(=O)O)C(CC(=O)O)(C(=O)O)O	"InChI=1S/C6H8O7/c7-3(8)1-6(13,5(11)12)2-4(9)10/h13H,1-2H2,(H,7,8)(H,9,10)(H,11,12)"	N/A	spectral_library_annotation
1143	CITRIC ACID	[M-H]-	0.909	191.0197266				C6H8O7	O=C(O)CC(O)(C(=O)O)CC(=O)O	InChI=1S/C6H8O7/c7-3(8)1-6(13,5(11)12)2-4(9)10/h13H,1-2H2,(H,7,8)(H,9,10)(H,11,12)	KRKNYBCHXYNGOX-UHFFFAOYSA-N	spectral_library_annotation
1143	CITRIC ACID	[M-H]-	0.903	191.02					C(C(=O)O)C(CC(=O)O)(C(=O)O)O	"InChI=1S/C6H8O7/c7-3(8)1-6(13,5(11)12)2-4(9)10/h13H,1-2H2,(H,7,8)(H,9,10)(H,11,12)"	N/A	spectral_library_annotation
1143	CITRIC ACID	[M-H]-	0.903	191.02					C(C(=O)O)C(CC(=O)O)(C(=O)O)O	"InChI=1S/C6H8O7/c7-3(8)1-6(13,5(11)12)2-4(9)10/h13H,1-2H2,(H,7,8)(H,9,10)(H,11,12)"	N/A	spectral_library_annotation
1143	CITRIC ACID	[M-H]-	0.903	191.0197266				C6H8O7	O=C(O)CC(O)(C(=O)O)CC(=O)O	InChI=1S/C6H8O7/c7-3(8)1-6(13,5(11)12)2-4(9)10/h13H,1-2H2,(H,7,8)(H,9,10)(H,11,12)	KRKNYBCHXYNGOX-UHFFFAOYSA-N	spectral_library_annotation
1143	Citric acid	[M-H]-	0.891	191.0197				C6H8O7	OC(CC(O)(C(O)=O)CC(O)=O)=O	InChI=1S/C6H8O7/c7-3(8)1-6(13,5(11)12)2-4(9)10/h13H,1-2H2,(H,7,8)(H,9,10)(H,11,12)	KRKNYBCHXYNGOX-UHFFFAOYSA-N	spectral_library_annotation
1143			0.89	191.0197				C6H8O7	OC(CC(O)(C(O)=O)CC(O)=O)=O	InChI=1S/C6H8O7/c7-3(8)1-6(13,5(11)12)2-4(9)10/h13H,1-2H2,(H,7,8)(H,9,10)(H,11,12)	KRKNYBCHXYNGOX-UHFFFAOYSA-N	spectral_library_annotation
1143	CITRATE	[M-H]-	0.887	191.019				C6H8O7	C(C(=O)O)C(CC(=O)O)(C(=O)O)O	InChI=1S/C6H8O7/c7-3(8)1-6(13,5(11)12)2-4(9)10/h13H,1-2H2,(H,7,8)(H,9,10)(H,11,12)	KRKNYBCHXYNGOX-UHFFFAOYSA-N	spectral_library_annotation
1143	CITRATE	[M-H]-	0.887	191.0188614			12.035084	C6H8O7	C(C(=O)O)C(CC(=O)O)(C(=O)O)O	InChI=1S/C6H8O7/c7-3(8)1-6(13,5(11)12)2-4(9)10/h13H,1-2H2,(H,7,8)(H,9,10)(H,11,12)	KRKNYBCHXYNGOX-UHFFFAOYSA-N	spectral_library_annotation
1194	Inosine 5`-monophosphate	[M-H]-	0.74	347.0398				C10H13N4O8P	O=P(O)(O)OCC(O1)C(C(O)C1N(C=N2)C3=C2C(NC=N3)=O)O	InChI=1S/C10H13N4O8P/c15-6-4(1-21-23(18,19)20)22-10(7(6)16)14-3-13-5-8(14)11-2-12-9(5)17/h2-4,6-7,10,15-16H,1H2,(H,11,12,17)(H2,18,19,20)	GRSZFWQUAKGDAV-UHFFFAOYSA-N	spectral_library_annotation
1194			0.74	347.0398				C10H13N4O8P	O=P(O)(O)OCC(O1)C(C(O)C1N(C=N2)C3=C2C(NC=N3)=O)O	InChI=1S/C10H13N4O8P/c15-6-4(1-21-23(18,19)20)22-10(7(6)16)14-3-13-5-8(14)11-2-12-9(5)17/h2-4,6-7,10,15-16H,1H2,(H,11,12,17)(H2,18,19,20)	GRSZFWQUAKGDAV-UHFFFAOYSA-N	spectral_library_annotation
1194	INOSINE 5'-MONOPHOSPHATE	[M-H]-	0.739	347.04					C([C@@H]1[C@H]([C@H]([C@H](N2C=NC3=C(N=CN=C32)O)O1)O)O)OP(=O)(O)O	"InChI=1S/C10H13N4O8P/c15-6-4(1-21-23(18,19)20)22-10(7(6)16)14-3-13-5-8(14)11-2-12-9(5)17/h2-4,6-7,10,15-16H,1H2,(H,11,12,17)(H2,18,19,20)/t4-,6-,7-,10-/m1/s1"	N/A	spectral_library_annotation
1194	INOSINE 5'-MONOPHOSPHATE	[M-H]-	0.739	347.04					C([C@@H]1[C@H]([C@H]([C@H](N2C=NC3=C(N=CN=C32)O)O1)O)O)OP(=O)(O)O	"InChI=1S/C10H13N4O8P/c15-6-4(1-21-23(18,19)20)22-10(7(6)16)14-3-13-5-8(14)11-2-12-9(5)17/h2-4,6-7,10,15-16H,1H2,(H,11,12,17)(H2,18,19,20)/t4-,6-,7-,10-/m1/s1"	N/A	spectral_library_annotation
1194	INOSINE 5'-MONOPHOSPHATE	[M-H]-	0.739	347.039824				C10H13N4O8P	O=P(O)(O)OCC1OC(N2C=NC=3C(O)=NC=NC32)C(O)C1O	InChI=1S/C10H13N4O8P/c15-6-4(1-21-23(18,19)20)22-10(7(6)16)14-3-13-5-8(14)11-2-12-9(5)17/h2-4,6-7,10,15-16H,1H2,(H,11,12,17)(H2,18,19,20)/t4-,6-,7-,10-/m1/s1	GRSZFWQUAKGDAV-KQYNXXCUSA-N	spectral_library_annotation
1194	INOSINE 5'-MONOPHOSPHATE	[M-H]-	0.738	347.039					C1=NC(=O)C2=C(N1)N(C=N2)[C@H]3[C@@H]([C@@H]([C@H](O3)COP(=O)(O)O)O)O	"InChI=1S/C10H13N4O8P/c15-6-4(1-21-23(18,19)20)22-10(7(6)16)14-3-13-5-8(14)11-2-12-9(5)17/h2-4,6-7,10,15-16H,1H2,(H,11,12,17)(H2,18,19,20)/t4-,6-,7-,10-/m1/s1"	N/A	spectral_library_annotation
1194	INOSINE 5'-MONOPHOSPHATE	[M-H]-	0.738	347.039					C1=NC(=O)C2=C(N1)N(C=N2)[C@H]3[C@@H]([C@@H]([C@H](O3)COP(=O)(O)O)O)O	"InChI=1S/C10H13N4O8P/c15-6-4(1-21-23(18,19)20)22-10(7(6)16)14-3-13-5-8(14)11-2-12-9(5)17/h2-4,6-7,10,15-16H,1H2,(H,11,12,17)(H2,18,19,20)/t4-,6-,7-,10-/m1/s1"	N/A	spectral_library_annotation
1194	INOSINE 5'-MONOPHOSPHATE	[M-H]-	0.738	347.039				C10H13N4O8P	C1=NC(=O)C2=C(N1)N(C=N2)[C@H]3[C@@H]([C@@H]([C@H](O3)COP(=O)(O)O)O)O	InChI=1S/C10H13N4O8P/c15-6-4(1-21-23(18,19)20)22-10(7(6)16)14-3-13-5-8(14)11-2-12-9(5)17/h2-4,6-7,10,15-16H,1H2,(H,11,12,17)(H2,18,19,20)/t4-,6-,7-,10-/m1/s1	GRSZFWQUAKGDAV-KQYNXXCUSA-N	spectral_library_annotation
1194	Massbank:PR100573 Inosine-5'-monophosphate|5'-IMP|IMP|Inosinic acid	[M-H]-	0.734	347.039					C1=NC2=C(C(=O)N1)N=CN2[C@H]3[C@@H]([C@@H]([C@H](O3)COP(=O)(O)O)O)O	1S/C10H13N4O8P/c15-6-4(1-21-23(18,19)20)22-10(7(6)16)14-3-13-5-8(14)11-2-12-9(5)17/h2-4,6-7,10,15-16H,1H2,(H,11,12,17)(H2,18,19,20)/t4-,6-,7-,10-/m1/s1	N/A	spectral_library_annotation
1194	Massbank:PT202580 5'-inosinate|I-5'-P|Inosinic Acid|IMP|5'-IMP|[(2R,3S,4R,5R)-3,4-dihydroxy-5-(6-oxo-3H-purin-9-yl)oxolan-2-yl]methyl dihydrogen phosphate|Inosine-5'-monophosphate	[M+H]+	0.734	347.039					C1=NC(=O)C2=C(N1)N(C=N2)C3C(C(C(O3)COP(=O)(O)O)O)O	1S/C10H13N4O8P/c15-6-4(1-21-23(18,19)20)22-10(7(6)16)14-3-13-5-8(14)11-2-12-9(5)17/h2-4,6-7,10,15-16H,1H2,(H,11,12,17)(H2,18,19,20)	N/A	spectral_library_annotation
1279	Dehydroascorbic acid	[M-H]-	0.732	173.0084			4.349467	C6H6O6	O=C1OC(C(=O)C1=O)C(O)CO	InChI=1S/C6H6O6/c7-1-2(8)5-3(9)4(10)6(11)12-5/h2,5,7-8H,1H2/t2-,5+/m0/s1	SBJKKFFYIZUCET-JLAZNSOCSA-N	spectral_library_annotation
1315	N-Acetylaspartylglutamic acid	[M-H]-	0.703	303.0829			8.107034	C11H16N2O8	O=C(O)CCC(N=C(O)C(N=C(O)C)CC(=O)O)C(=O)O	InChI=1S/C11H16N2O8/c1-5(14)12-7(4-9(17)18)10(19)13-6(11(20)21)2-3-8(15)16/h6-7H,2-4H2,1H3,(H,12,14)(H,13,19)(H,15,16)(H,17,18)(H,20,21)/t6-,7-/m0/s1	OPVPGKGADVGKTG-BQBZGAKWSA-N	spectral_library_annotation
1340	inosine CollisionEnergy:205060	[M-H]-	0.996	267.073					OCC1OC(n2cnc3c(O)ncnc32)C(O)C1O	"InChI=1S/C10H12N4O5/c15-1-4-6(16)7(17)10(19-4)14-3-13-5-8(14)11-2-12-9(5)18/h2-4,6-7,10,15-17H,1H2,(H,11,12,18)/t4-,6-,7-,10-/m1/s1"	N/A	spectral_library_annotation
1340	inosine CollisionEnergy:205060	[M-H]-	0.996	267.073					OCC1OC(n2cnc3c(O)ncnc32)C(O)C1O	"InChI=1S/C10H12N4O5/c15-1-4-6(16)7(17)10(19-4)14-3-13-5-8(14)11-2-12-9(5)18/h2-4,6-7,10,15-17H,1H2,(H,11,12,18)/t4-,6-,7-,10-/m1/s1"	N/A	spectral_library_annotation
1340	inosine CollisionEnergy:205060	[M-H]-	0.996	267.073					OCC1OC(n2cnc3c(O)ncnc32)C(O)C1O	"InChI=1S/C10H12N4O5/c15-1-4-6(16)7(17)10(19-4)14-3-13-5-8(14)11-2-12-9(5)18/h2-4,6-7,10,15-17H,1H2,(H,11,12,18)/t4-,6-,7-,10-/m1/s1"	N/A	spectral_library_annotation
1340	inosine CollisionEnergy:205060	[M-H]-	0.996	267.073					OCC1OC(n2cnc3c(O)ncnc32)C(O)C1O	"InChI=1S/C10H12N4O5/c15-1-4-6(16)7(17)10(19-4)14-3-13-5-8(14)11-2-12-9(5)18/h2-4,6-7,10,15-17H,1H2,(H,11,12,18)/t4-,6-,7-,10-/m1/s1"	N/A	spectral_library_annotation
1340	INOSINE	[M-H]-	0.993	267.073					C([C@@H]1[C@H]([C@H]([C@H](N2C=NC3=C(N=CN=C32)O)O1)O)O)O	"InChI=1S/C10H12N4O5/c15-1-4-6(16)7(17)10(19-4)14-3-13-5-8(14)11-2-12-9(5)18/h2-4,6-7,10,15-17H,1H2,(H,11,12,18)/t4-,6-,7-,10-/m1/s1"	N/A	spectral_library_annotation
1340	INOSINE	[M-H]-	0.993	267.073					C([C@@H]1[C@H]([C@H]([C@H](N2C=NC3=C(N=CN=C32)O)O1)O)O)O	"InChI=1S/C10H12N4O5/c15-1-4-6(16)7(17)10(19-4)14-3-13-5-8(14)11-2-12-9(5)18/h2-4,6-7,10,15-17H,1H2,(H,11,12,18)/t4-,6-,7-,10-/m1/s1"	N/A	spectral_library_annotation
1340	INOSINE	[M-H]-	0.993	267.0734935				C10H12N4O5	OC1=NC=NC2=C1N=CN2C3OC(CO)C(O)C3O	InChI=1S/C10H12N4O5/c15-1-4-6(16)7(17)10(19-4)14-3-13-5-8(14)11-2-12-9(5)18/h2-4,6-7,10,15-17H,1H2,(H,11,12,18)/t4-,6-,7-,10-/m1/s1	UGQMRVRMYYASKQ-KQYNXXCUSA-N	spectral_library_annotation
1340	inosine CollisionEnergy:205060	[M-H]-	0.993	267.073					OCC1OC(n2cnc3c(O)ncnc32)C(O)C1O	"InChI=1S/C10H12N4O5/c15-1-4-6(16)7(17)10(19-4)14-3-13-5-8(14)11-2-12-9(5)18/h2-4,6-7,10,15-17H,1H2,(H,11,12,18)/t4-,6-,7-,10-/m1/s1"	N/A	spectral_library_annotation
1340	inosine CollisionEnergy:205060	[M-H]-	0.993	267.073					OCC1OC(n2cnc3c(O)ncnc32)C(O)C1O	"InChI=1S/C10H12N4O5/c15-1-4-6(16)7(17)10(19-4)14-3-13-5-8(14)11-2-12-9(5)18/h2-4,6-7,10,15-17H,1H2,(H,11,12,18)/t4-,6-,7-,10-/m1/s1"	N/A	spectral_library_annotation
1340	INOSINE	[M-H]-	0.993	267.073				C10H12N4O5	OC[C@H]1O[C@H]([C@H](O)[C@@H]1O)N1C=NC2=C1N=CNC2=O	InChI=1S/C10H12N4O5/c15-1-4-6(16)7(17)10(19-4)14-3-13-5-8(14)11-2-12-9(5)18/h2-4,6-7,10,15-17H,1H2,(H,11,12,18)/t4-,6-,7-,10-/m1/s1	UGQMRVRMYYASKQ-KQYNXXCUSA-N	spectral_library_annotation
1372	1-Bromopropane (Desaturation, Desaturation, Oxidation, Oxidative Debromination, Glycine Conjugation)	[M+H]+	0.768	130.0499268			3.0164					spectral_library_annotation
1372	L-Pyroglutamic acid CollisionEnergy:102040	[M+H]+	0.76	130.05					O=C(O)C1CCC(O)=N1	"InChI=1S/C5H7NO3/c7-4-2-1-3(6-4)5(8)9/h3H,1-2H2,(H,6,7)(H,8,9)/t3-/m0/s1"	N/A	spectral_library_annotation
1372	L-Pyroglutamic acid CollisionEnergy:102040	[M+H]+	0.76	130.05					O=C(O)C1CCC(O)=N1	"InChI=1S/C5H7NO3/c7-4-2-1-3(6-4)5(8)9/h3H,1-2H2,(H,6,7)(H,8,9)/t3-/m0/s1"	N/A	spectral_library_annotation
1372	L-Pyroglutamic acid CollisionEnergy:205060	[M+H]+	0.728	130.05					O=C(O)C1CCC(O)=N1	"InChI=1S/C5H7NO3/c7-4-2-1-3(6-4)5(8)9/h3H,1-2H2,(H,6,7)(H,8,9)/t3-/m0/s1"	N/A	spectral_library_annotation
1372	L-Pyroglutamic acid CollisionEnergy:205060	[M+H]+	0.728	130.05					O=C(O)C1CCC(O)=N1	"InChI=1S/C5H7NO3/c7-4-2-1-3(6-4)5(8)9/h3H,1-2H2,(H,6,7)(H,8,9)/t3-/m0/s1"	N/A	spectral_library_annotation
1372	PYROGLUTAMIC ACID	[M+H]+	0.727	130.0498691				C5H7NO3	O=C(O)C1N=C(O)CC1	InChI=1S/C5H7NO3/c7-4-2-1-3(6-4)5(8)9/h3H,1-2H2,(H,6,7)(H,8,9)/t3-/m0/s1	ODHCTXKNWHHXJC-VKHMYHEASA-N	spectral_library_annotation
1372	PYROGLUTAMIC ACID	[M+H]+	0.727	130.05					C1CC(=N[C@@H]1C(=O)O)O	"InChI=1S/C5H7NO3/c7-4-2-1-3(6-4)5(8)9/h3H,1-2H2,(H,6,7)(H,8,9)/t3-/m0/s1"	N/A	spectral_library_annotation
1372	PYROGLUTAMIC ACID	[M+H]+	0.727	130.05					C1CC(=N[C@@H]1C(=O)O)O	"InChI=1S/C5H7NO3/c7-4-2-1-3(6-4)5(8)9/h3H,1-2H2,(H,6,7)(H,8,9)/t3-/m0/s1"	N/A	spectral_library_annotation
1403	Erythronolactone	[M-H]-	0.954	117.0182			4.14405	C4H6O4	O=C1OCC(O)C1O	InChI=1S/C4H6O4/c5-2-1-8-4(7)3(2)6/h2-3,5-6H,1H2/t2-,3-/m1/s1	SGMJBNSHAZVGMC-PWNYCUMCSA-N	spectral_library_annotation
1403	METHYLMALONATE	[M-H]-	0.923	117.0178712			8.153299	C4H6O4	CC(C(=O)O)C(=O)O	InChI=1S/C4H6O4/c1-2(3(5)6)4(7)8/h2H,1H3,(H,5,6)(H,7,8)	ZIYVHBGGAOATLY-UHFFFAOYSA-N	spectral_library_annotation
1403	succinic acid CollisionEnergy:205060	[M-H]-	0.914	117.019					O=C(O)CCC(=O)O	"InChI=1S/C4H6O4/c5-3(6)1-2-4(7)8/h1-2H2,(H,5,6)(H,7,8)"	N/A	spectral_library_annotation
1403	succinic acid CollisionEnergy:205060	[M-H]-	0.914	117.019					O=C(O)CCC(=O)O	"InChI=1S/C4H6O4/c5-3(6)1-2-4(7)8/h1-2H2,(H,5,6)(H,7,8)"	N/A	spectral_library_annotation
1403	succinic acid CollisionEnergy:102040	[M-H]-	0.874	117.019					O=C(O)CCC(=O)O	"InChI=1S/C4H6O4/c5-3(6)1-2-4(7)8/h1-2H2,(H,5,6)(H,7,8)"	N/A	spectral_library_annotation
1403	succinic acid CollisionEnergy:102040	[M-H]-	0.874	117.019					O=C(O)CCC(=O)O	"InChI=1S/C4H6O4/c5-3(6)1-2-4(7)8/h1-2H2,(H,5,6)(H,7,8)"	N/A	spectral_library_annotation
1403	Methylmalonic acid - 40.0 eV	[M-H]-	0.846	117.019					CC(C(=O)O)C(=O)O	N/A	N/A	spectral_library_annotation
1403	Methylmalonic acid - 40.0 eV	[M-H]-	0.846	117.019					CC(C(=O)O)C(=O)O	N/A	N/A	spectral_library_annotation
1403	SUCCINATE	[M-H]-	0.841	117.019					C(CC(=O)O)C(=O)O	N/A	N/A	spectral_library_annotation
1403	SUCCINATE	[M-H]-	0.841	117.019					C(CC(=O)O)C(=O)O	N/A	N/A	spectral_library_annotation
1405	Erythronolactone	[M-H]-	0.947	117.0182			4.14405	C4H6O4	O=C1OCC(O)C1O	InChI=1S/C4H6O4/c5-2-1-8-4(7)3(2)6/h2-3,5-6H,1H2/t2-,3-/m1/s1	SGMJBNSHAZVGMC-PWNYCUMCSA-N	spectral_library_annotation
1405	METHYLMALONATE	[M-H]-	0.916	117.0178712			8.153299	C4H6O4	CC(C(=O)O)C(=O)O	InChI=1S/C4H6O4/c1-2(3(5)6)4(7)8/h2H,1H3,(H,5,6)(H,7,8)	ZIYVHBGGAOATLY-UHFFFAOYSA-N	spectral_library_annotation
1405	succinic acid CollisionEnergy:205060	[M-H]-	0.877	117.019					O=C(O)CCC(=O)O	"InChI=1S/C4H6O4/c5-3(6)1-2-4(7)8/h1-2H2,(H,5,6)(H,7,8)"	N/A	spectral_library_annotation
1405	succinic acid CollisionEnergy:205060	[M-H]-	0.877	117.019					O=C(O)CCC(=O)O	"InChI=1S/C4H6O4/c5-3(6)1-2-4(7)8/h1-2H2,(H,5,6)(H,7,8)"	N/A	spectral_library_annotation
1405	Methylmalonic acid - 40.0 eV	[M-H]-	0.845	117.019					CC(C(=O)O)C(=O)O	N/A	N/A	spectral_library_annotation
1405	Methylmalonic acid - 40.0 eV	[M-H]-	0.845	117.019					CC(C(=O)O)C(=O)O	N/A	N/A	spectral_library_annotation
1405	succinic acid CollisionEnergy:102040	[M-H]-	0.841	117.019					O=C(O)CCC(=O)O	"InChI=1S/C4H6O4/c5-3(6)1-2-4(7)8/h1-2H2,(H,5,6)(H,7,8)"	N/A	spectral_library_annotation
1405	succinic acid CollisionEnergy:102040	[M-H]-	0.841	117.019					O=C(O)CCC(=O)O	"InChI=1S/C4H6O4/c5-3(6)1-2-4(7)8/h1-2H2,(H,5,6)(H,7,8)"	N/A	spectral_library_annotation
1405	Methylmalonic acid - 40.0 eV	[M-H]-	0.81	117.019					CC(C(=O)O)C(=O)O	N/A	N/A	spectral_library_annotation
1405	Methylmalonic acid - 40.0 eV	[M-H]-	0.81	117.019					CC(C(=O)O)C(=O)O	N/A	N/A	spectral_library_annotation
1430	Dehydroascorbic acid	[M-H]-	0.716	173.0084			4.349467	C6H6O6	O=C1OC(C(=O)C1=O)C(O)CO	InChI=1S/C6H6O6/c7-1-2(8)5-3(9)4(10)6(11)12-5/h2,5,7-8H,1H2/t2-,5+/m0/s1	SBJKKFFYIZUCET-JLAZNSOCSA-N	spectral_library_annotation
1484	3-HYDROXY-3-METHYLGLUTARIC ACID	[M-H]-	0.968	161.0455474				C6H10O5	O=C(O)CC(O)(C)CC(=O)O	InChI=1S/C6H10O5/c1-6(11,2-4(7)8)3-5(9)10/h11H,2-3H2,1H3,(H,7,8)(H,9,10)	NPOAOTPXWNWTSH-UHFFFAOYSA-N	spectral_library_annotation
1484	3-HYDROXY-3-METHYLGLUTARIC ACID	[M-H]-	0.966	161.0455474				C6H10O5	O=C(O)CC(O)(C)CC(=O)O	InChI=1S/C6H10O5/c1-6(11,2-4(7)8)3-5(9)10/h11H,2-3H2,1H3,(H,7,8)(H,9,10)	NPOAOTPXWNWTSH-UHFFFAOYSA-N	spectral_library_annotation
1484	3-HYDROXY-3-METHYLGLUTARATE	[M-H]-	0.964	161.0443742			1.7336422	C6H10O5	CC(CC(=O)O)(CC(=O)O)O	InChI=1S/C6H10O5/c1-6(11,2-4(7)8)3-5(9)10/h11H,2-3H2,1H3,(H,7,8)(H,9,10)	NPOAOTPXWNWTSH-UHFFFAOYSA-N	spectral_library_annotation
1484	3-HYDROXY-3-METHYLGLUTARATE	[M-H]-	0.964	161.0445198			1.9059618	C6H10O5	CC(CC(=O)O)(CC(=O)O)O	InChI=1S/C6H10O5/c1-6(11,2-4(7)8)3-5(9)10/h11H,2-3H2,1H3,(H,7,8)(H,9,10)	NPOAOTPXWNWTSH-UHFFFAOYSA-N	spectral_library_annotation
1484	3-HYDROXY-3-METHYLGLUTARATE	[M-H]-	0.952	161.0444433			8.003781	C6H10O5	CC(CC(=O)O)(CC(=O)O)O	InChI=1S/C6H10O5/c1-6(11,2-4(7)8)3-5(9)10/h11H,2-3H2,1H3,(H,7,8)(H,9,10)	NPOAOTPXWNWTSH-UHFFFAOYSA-N	spectral_library_annotation
1484	Meglutol	[M-H]-	0.938	161.0455475				C6H10O5	O=C(O)CC(O)(C)CC(=O)O	InChI=1S/C6H10O5/c1-6(11,2-4(7)8)3-5(9)10/h11H,2-3H2,1H3,(H,7,8)(H,9,10)	NPOAOTPXWNWTSH-UHFFFAOYSA-N	spectral_library_annotation
1484	Meglutol	[M-H]-	0.908	161.0455475				C6H10O5	O=C(O)CC(O)(C)CC(=O)O	InChI=1S/C6H10O5/c1-6(11,2-4(7)8)3-5(9)10/h11H,2-3H2,1H3,(H,7,8)(H,9,10)	NPOAOTPXWNWTSH-UHFFFAOYSA-N	spectral_library_annotation
1484	Meglutol - 40.0 eV	[M-H]-	0.874	161.045					CC(CC(=O)O)(CC(=O)O)O	N/A	N/A	spectral_library_annotation
1484	Meglutol - 40.0 eV	[M-H]-	0.874	161.045					CC(CC(=O)O)(CC(=O)O)O	N/A	N/A	spectral_library_annotation
1484	Meglutol - 40.0 eV	[M-H]-	0.866	161.045					CC(CC(=O)O)(CC(=O)O)O	N/A	N/A	spectral_library_annotation
1537	3-HYDROXYGLUTARIC ACID	[M-H]-	0.879	147.03					C(C(CC(=O)O)O)C(=O)O	"InChI=1S/C5H8O5/c6-3(1-4(7)8)2-5(9)10/h3,6H,1-2H2,(H,7,8)(H,9,10)"	N/A	spectral_library_annotation
1537	3-HYDROXYGLUTARIC ACID	[M-H]-	0.879	147.03					C(C(CC(=O)O)O)C(=O)O	"InChI=1S/C5H8O5/c6-3(1-4(7)8)2-5(9)10/h3,6H,1-2H2,(H,7,8)(H,9,10)"	N/A	spectral_library_annotation
1537	3-HYDROXYGLUTARIC ACID	[M-H]-	0.879	147.0298974				C5H8O5	O=C(O)CC(O)CC(=O)O	InChI=1S/C5H8O5/c6-3(1-4(7)8)2-5(9)10/h3,6H,1-2H2,(H,7,8)(H,9,10)	ZQHYXNSQOIDNTL-UHFFFAOYSA-N	spectral_library_annotation
1537	3-HYDROXYGLUTARIC ACID	[M-H]-	0.872	147.03					C(C(CC(=O)O)O)C(=O)O	"InChI=1S/C5H8O5/c6-3(1-4(7)8)2-5(9)10/h3,6H,1-2H2,(H,7,8)(H,9,10)"	N/A	spectral_library_annotation
1537	3-HYDROXYGLUTARIC ACID	[M-H]-	0.872	147.03					C(C(CC(=O)O)O)C(=O)O	"InChI=1S/C5H8O5/c6-3(1-4(7)8)2-5(9)10/h3,6H,1-2H2,(H,7,8)(H,9,10)"	N/A	spectral_library_annotation
1537	3-HYDROXYGLUTARIC ACID	[M-H]-	0.872	147.0298974				C5H8O5	O=C(O)CC(O)CC(=O)O	InChI=1S/C5H8O5/c6-3(1-4(7)8)2-5(9)10/h3,6H,1-2H2,(H,7,8)(H,9,10)	ZQHYXNSQOIDNTL-UHFFFAOYSA-N	spectral_library_annotation
1537	Spectral Match to D-(-)-Citramalic acid from NIST14	[M-H]-	0.847	147.03					C[C@@](CC(=O)O)(C(=O)O)O	InChI=1S/C5H8O5/c1-5(10,4(8)9)2-3(6)7/h10H,2H2,1H3,(H,6,7)(H,8,9)/t5-/m1/s1	N/A	spectral_library_annotation
1537	Spectral Match to D-(-)-Citramalic acid from NIST14	[M-H]-	0.847	147.03					C[C@@](CC(=O)O)(C(=O)O)O	InChI=1S/C5H8O5/c1-5(10,4(8)9)2-3(6)7/h10H,2H2,1H3,(H,6,7)(H,8,9)/t5-/m1/s1	N/A	spectral_library_annotation
1537	DL-alpha-Hydroxyglutaric acid - 40.0 eV	[M]+	0.845	147.03						N/A	N/A	spectral_library_annotation
1537	DL-alpha-Hydroxyglutaric acid - 40.0 eV	[M]+	0.845	147.03						N/A	N/A	spectral_library_annotation
1552	Fosfructose - 40.0 eV	[M-H]-	0.937	338.989					C([C@@H]1[C@H]([C@@H](C(O1)(COP(=O)(O)O)O)O)O)OP(=O)(O)O	N/A	N/A	spectral_library_annotation
1552	Fosfructose - 40.0 eV	[M-H]-	0.937	338.989					C([C@@H]1[C@H]([C@@H](C(O1)(COP(=O)(O)O)O)O)O)OP(=O)(O)O	N/A	N/A	spectral_library_annotation
1552	Fosfructose - 40.0 eV	[M-H]-	0.936	338.989					C([C@@H]1[C@H]([C@@H](C(O1)(COP(=O)(O)O)O)O)O)OP(=O)(O)O	N/A	N/A	spectral_library_annotation
1552	Fosfructose - 40.0 eV	[M-H]-	0.936	338.989					C([C@@H]1[C@H]([C@@H](C(O1)(COP(=O)(O)O)O)O)O)OP(=O)(O)O	N/A	N/A	spectral_library_annotation
1552	Fosfructose - 40.0 eV	[M-H]-	0.927	338.989					C([C@@H]1[C@H]([C@@H](C(O1)(COP(=O)(O)O)O)O)O)OP(=O)(O)O	N/A	N/A	spectral_library_annotation
1552	Fosfructose - 40.0 eV	[M-H]-	0.927	338.989					C([C@@H]1[C@H]([C@@H](C(O1)(COP(=O)(O)O)O)O)O)OP(=O)(O)O	N/A	N/A	spectral_library_annotation
1552	Fosfructose - 40.0 eV	[M-H]-	0.923	338.989					C([C@@H]1[C@H]([C@@H](C(O1)(COP(=O)(O)O)O)O)O)OP(=O)(O)O	N/A	N/A	spectral_library_annotation
1552	Fosfructose - 40.0 eV	[M-H]-	0.923	338.989					C([C@@H]1[C@H]([C@@H](C(O1)(COP(=O)(O)O)O)O)O)OP(=O)(O)O	N/A	N/A	spectral_library_annotation
1552	Fosfructose - 40.0 eV	[M-H]-	0.903	338.989					C([C@@H]1[C@H]([C@@H](C(O1)(COP(=O)(O)O)O)O)O)OP(=O)(O)O	N/A	N/A	spectral_library_annotation
1552	Fosfructose - 40.0 eV	[M-H]-	0.903	338.989					C([C@@H]1[C@H]([C@@H](C(O1)(COP(=O)(O)O)O)O)O)OP(=O)(O)O	N/A	N/A	spectral_library_annotation
1569	Citramalic acid CollisionEnergy:102040	[M-H]-	0.843	147.03					CC(O)(CC(=O)O)C(=O)O	"InChI=1S/C5H8O5/c1-5(10,4(8)9)2-3(6)7/h10H,2H2,1H3,(H,6,7)(H,8,9)"	N/A	spectral_library_annotation
1569	Citramalic acid CollisionEnergy:102040	[M-H]-	0.843	147.03					CC(O)(CC(=O)O)C(=O)O	"InChI=1S/C5H8O5/c1-5(10,4(8)9)2-3(6)7/h10H,2H2,1H3,(H,6,7)(H,8,9)"	N/A	spectral_library_annotation
1569	CITRAMALIC ACID	[M-H]-	0.843	147.03					CC(CC(=O)O)(C(=O)O)O	"InChI=1S/C5H8O5/c1-5(10,4(8)9)2-3(6)7/h10H,2H2,1H3,(H,6,7)(H,8,9)"	N/A	spectral_library_annotation
1569	CITRAMALIC ACID	[M-H]-	0.843	147.03					CC(CC(=O)O)(C(=O)O)O	"InChI=1S/C5H8O5/c1-5(10,4(8)9)2-3(6)7/h10H,2H2,1H3,(H,6,7)(H,8,9)"	N/A	spectral_library_annotation
1569	CITRAMALIC ACID	[M-H]-	0.843	147.0298974				C5H8O5	O=C(O)CC(O)(C(=O)O)C	InChI=1S/C5H8O5/c1-5(10,4(8)9)2-3(6)7/h10H,2H2,1H3,(H,6,7)(H,8,9)	XFTRTWQBIOMVPK-UHFFFAOYSA-N	spectral_library_annotation
1569	Citramalic acid	[M-H]-	0.826	147.0299			11.31359	C5H8O5	CC(CC(=O)O)(C(=O)O)O			spectral_library_annotation
1569	3-HYDROXYGLUTARIC ACID	[M-H]-	0.819	147.03					C(C(CC(=O)O)O)C(=O)O	"InChI=1S/C5H8O5/c6-3(1-4(7)8)2-5(9)10/h3,6H,1-2H2,(H,7,8)(H,9,10)"	N/A	spectral_library_annotation
1569	3-HYDROXYGLUTARIC ACID	[M-H]-	0.819	147.03					C(C(CC(=O)O)O)C(=O)O	"InChI=1S/C5H8O5/c6-3(1-4(7)8)2-5(9)10/h3,6H,1-2H2,(H,7,8)(H,9,10)"	N/A	spectral_library_annotation
1569	3-HYDROXYGLUTARIC ACID	[M-H]-	0.819	147.0298974				C5H8O5	O=C(O)CC(O)CC(=O)O	InChI=1S/C5H8O5/c6-3(1-4(7)8)2-5(9)10/h3,6H,1-2H2,(H,7,8)(H,9,10)	ZQHYXNSQOIDNTL-UHFFFAOYSA-N	spectral_library_annotation
1569	Citramalic acid CollisionEnergy:205060	[M-H]-	0.817	147.03					CC(O)(CC(=O)O)C(=O)O	"InChI=1S/C5H8O5/c1-5(10,4(8)9)2-3(6)7/h10H,2H2,1H3,(H,6,7)(H,8,9)"	N/A	spectral_library_annotation
1665	UDP-D-glucose CollisionEnergy:102040	[M-H]-	0.987	565.048					O=c1nc(O)ccn1C1O[C@H](COP(=O)(O)OP(=O)(O)O[C@H]2O[C@H](CO)[C@H](O)[C@H](O)[C@H]2O)[C@@H](O)[C@H]1O	"InChI=1S/C15H24N2O17P2/c18-3-5-8(20)10(22)12(24)14(32-5)33-36(28,29)34-35(26,27)30-4-6-9(21)11(23)13(31-6)17-2-1-7(19)16-15(17)25/h1-2,5-6,8-14,18,20-24H,3-4H2,(H,26,27)(H,28,29)(H,16,19,25)/t5-,6-,8+,9-,10+,11-,12-,13?,14-/m1/s1"	N/A	spectral_library_annotation
1665	UDP-D-glucose CollisionEnergy:102040	[M-H]-	0.987	565.048					O=c1nc(O)ccn1C1O[C@H](COP(=O)(O)OP(=O)(O)O[C@H]2O[C@H](CO)[C@H](O)[C@H](O)[C@H]2O)[C@@H](O)[C@H]1O	"InChI=1S/C15H24N2O17P2/c18-3-5-8(20)10(22)12(24)14(32-5)33-36(28,29)34-35(26,27)30-4-6-9(21)11(23)13(31-6)17-2-1-7(19)16-15(17)25/h1-2,5-6,8-14,18,20-24H,3-4H2,(H,26,27)(H,28,29)(H,16,19,25)/t5-,6-,8+,9-,10+,11-,12-,13?,14-/m1/s1"	N/A	spectral_library_annotation
1665	UDP-D-glucose CollisionEnergy:102040	[M-H]-	0.987	565.048					O=c1nc(O)ccn1C1O[C@H](COP(=O)(O)OP(=O)(O)O[C@H]2O[C@H](CO)[C@H](O)[C@H](O)[C@H]2O)[C@@H](O)[C@H]1O	"InChI=1S/C15H24N2O17P2/c18-3-5-8(20)10(22)12(24)14(32-5)33-36(28,29)34-35(26,27)30-4-6-9(21)11(23)13(31-6)17-2-1-7(19)16-15(17)25/h1-2,5-6,8-14,18,20-24H,3-4H2,(H,26,27)(H,28,29)(H,16,19,25)/t5-,6-,8+,9-,10+,11-,12-,13?,14-/m1/s1"	N/A	spectral_library_annotation
1665	UDP-D-glucose CollisionEnergy:102040	[M-H]-	0.987	565.048					O=c1nc(O)ccn1C1O[C@H](COP(=O)(O)OP(=O)(O)O[C@H]2O[C@H](CO)[C@H](O)[C@H](O)[C@H]2O)[C@@H](O)[C@H]1O	"InChI=1S/C15H24N2O17P2/c18-3-5-8(20)10(22)12(24)14(32-5)33-36(28,29)34-35(26,27)30-4-6-9(21)11(23)13(31-6)17-2-1-7(19)16-15(17)25/h1-2,5-6,8-14,18,20-24H,3-4H2,(H,26,27)(H,28,29)(H,16,19,25)/t5-,6-,8+,9-,10+,11-,12-,13?,14-/m1/s1"	N/A	spectral_library_annotation
1665	Massbank:PR100758 UDP-Galactose|UDP-Gal|Uridine-5'-diphosphogalactose|UDP-D-galactopyranose|UDP-D-Galactose	[M-H]-	0.984	565.047					OCC(O1)C(O)C(O)C(O)C1OP(O)(=O)OP(O)(=O)OCC(O2)C(O)C(O)C2N(C=3)C(=O)NC(=O)C3	1S/C15H24N2O17P2/c18-3-5-8(20)10(22)12(24)14(32-5)33-36(28,29)34-35(26,27)30-4-6-9(21)11(23)13(31-6)17-2-1-7(19)16-15(17)25/h1-2,5-6,8-14,18,20-24H,3-4H2,(H,26,27)(H,28,29)(H,16,19,25)/t5-,6-,8+,9-,10+,11-,12-,13-,14-/m1/s1	N/A	spectral_library_annotation
1665	Massbank:PT207280 UDP-galactose|UDP-Galactose disodium salt|UDP-D-galactopyranose|Uridine-5'-diphosphogalactose disodium salt|[[(2R,3S,4R)-5-(2,4-dioxopyrimidin-1-yl)-3,4-dihydroxyoxolan-2-yl]methoxy-hydroxyphosphoryl]	[M+H]+	0.984	565.047					C1=CN(C(=O)NC1=O)C2C(C(C(O2)COP(=O)(O)OP(=O)(O)OC3C(C(C(C(O3)CO)O)O)O)O)O	1S/C15H24N2O17P2/c18-3-5-8(20)10(22)12(24)14(32-5)33-36(28,29)34-35(26,27)30-4-6-9(21)11(23)13(31-6)17-2-1-7(19)16-15(17)25/h1-2,5-6,8-14,18,20-24H,3-4H2,(H,26,27)(H,28,29)(H,16,19,25)	N/A	spectral_library_annotation
1665			0.984	565.04722				C15H24N2O17P2	OCC(O1)C(O)C(O)C(O)C1OP(O)(=O)OP(O)(=O)OCC(O2)C(O)C(O)C2N(C=3)C(=O)NC(=O)C3	InChI=1S/C15H24N2O17P2/c18-3-5-8(20)10(22)12(24)14(32-5)33-36(28,29)34-35(26,27)30-4-6-9(21)11(23)13(31-6)17-2-1-7(19)16-15(17)25/h1-2,5-6,8-14,18,20-24H,3-4H2,(H,26,27)(H,28,29)(H,16,19,25)/t5-,6-,8+,9-,10+,11-,12-,13-,14-/m1/s1	HSCJRCZFDFQWRP-ABVWGUQPSA-N	spectral_library_annotation
1665			0.984	565.04722				C15H24N2O17P2	C1=CN(C(=O)NC1=O)C2C(C(C(O2)COP(=O)(O)OP(=O)(O)OC3C(C(C(C(O3)CO)O)O)O)O)O	InChI=1S/C15H24N2O17P2/c18-3-5-8(20)10(22)12(24)14(32-5)33-36(28,29)34-35(26,27)30-4-6-9(21)11(23)13(31-6)17-2-1-7(19)16-15(17)25/h1-2,5-6,8-14,18,20-24H,3-4H2,(H,26,27)(H,28,29)(H,16,19,25)	HSCJRCZFDFQWRP-UHFFFAOYSA-N	spectral_library_annotation
1665	Massbank:PR100758 UDP-Galactose|UDP-Gal|Uridine-5'-diphosphogalactose|UDP-D-galactopyranose|UDP-D-Galactose	[M-H]-	0.984	565.047					OCC(O1)C(O)C(O)C(O)C1OP(O)(=O)OP(O)(=O)OCC(O2)C(O)C(O)C2N(C=3)C(=O)NC(=O)C3	1S/C15H24N2O17P2/c18-3-5-8(20)10(22)12(24)14(32-5)33-36(28,29)34-35(26,27)30-4-6-9(21)11(23)13(31-6)17-2-1-7(19)16-15(17)25/h1-2,5-6,8-14,18,20-24H,3-4H2,(H,26,27)(H,28,29)(H,16,19,25)/t5-,6-,8+,9-,10+,11-,12-,13-,14-/m1/s1	N/A	spectral_library_annotation
1665	Massbank:PT207280 UDP-galactose|UDP-Galactose disodium salt|UDP-D-galactopyranose|Uridine-5'-diphosphogalactose disodium salt|[[(2R,3S,4R)-5-(2,4-dioxopyrimidin-1-yl)-3,4-dihydroxyoxolan-2-yl]methoxy-hydroxyphosphoryl]	[M+H]+	0.984	565.047					C1=CN(C(=O)NC1=O)C2C(C(C(O2)COP(=O)(O)OP(=O)(O)OC3C(C(C(C(O3)CO)O)O)O)O)O	1S/C15H24N2O17P2/c18-3-5-8(20)10(22)12(24)14(32-5)33-36(28,29)34-35(26,27)30-4-6-9(21)11(23)13(31-6)17-2-1-7(19)16-15(17)25/h1-2,5-6,8-14,18,20-24H,3-4H2,(H,26,27)(H,28,29)(H,16,19,25)	N/A	spectral_library_annotation
1667	Citric acid	[M-H]-	0.833	191.0197				C6H8O7	OC(CC(O)(C(O)=O)CC(O)=O)=O	InChI=1S/C6H8O7/c7-3(8)1-6(13,5(11)12)2-4(9)10/h13H,1-2H2,(H,7,8)(H,9,10)(H,11,12)	KRKNYBCHXYNGOX-UHFFFAOYSA-N	spectral_library_annotation
1667	CITRIC ACID	[M-H]-	0.833	191.02					C(C(=O)O)C(CC(=O)O)(C(=O)O)O	"InChI=1S/C6H8O7/c7-3(8)1-6(13,5(11)12)2-4(9)10/h13H,1-2H2,(H,7,8)(H,9,10)(H,11,12)"	N/A	spectral_library_annotation
1667	CITRIC ACID	[M-H]-	0.833	191.02					C(C(=O)O)C(CC(=O)O)(C(=O)O)O	"InChI=1S/C6H8O7/c7-3(8)1-6(13,5(11)12)2-4(9)10/h13H,1-2H2,(H,7,8)(H,9,10)(H,11,12)"	N/A	spectral_library_annotation
1667	CITRIC ACID	[M-H]-	0.833	191.0197266				C6H8O7	O=C(O)CC(O)(C(=O)O)CC(=O)O	InChI=1S/C6H8O7/c7-3(8)1-6(13,5(11)12)2-4(9)10/h13H,1-2H2,(H,7,8)(H,9,10)(H,11,12)	KRKNYBCHXYNGOX-UHFFFAOYSA-N	spectral_library_annotation
1667			0.833	191.0197				C6H8O7	OC(CC(O)(C(O)=O)CC(O)=O)=O	InChI=1S/C6H8O7/c7-3(8)1-6(13,5(11)12)2-4(9)10/h13H,1-2H2,(H,7,8)(H,9,10)(H,11,12)	KRKNYBCHXYNGOX-UHFFFAOYSA-N	spectral_library_annotation
1667	CITRIC ACID	[M-H]-	0.828	191.02					C(C(=O)O)C(CC(=O)O)(C(=O)O)O	"InChI=1S/C6H8O7/c7-3(8)1-6(13,5(11)12)2-4(9)10/h13H,1-2H2,(H,7,8)(H,9,10)(H,11,12)"	N/A	spectral_library_annotation
1667	CITRIC ACID	[M-H]-	0.828	191.02					C(C(=O)O)C(CC(=O)O)(C(=O)O)O	"InChI=1S/C6H8O7/c7-3(8)1-6(13,5(11)12)2-4(9)10/h13H,1-2H2,(H,7,8)(H,9,10)(H,11,12)"	N/A	spectral_library_annotation
1667	CITRIC ACID	[M-H]-	0.828	191.0197266				C6H8O7	O=C(O)CC(O)(C(=O)O)CC(=O)O	InChI=1S/C6H8O7/c7-3(8)1-6(13,5(11)12)2-4(9)10/h13H,1-2H2,(H,7,8)(H,9,10)(H,11,12)	KRKNYBCHXYNGOX-UHFFFAOYSA-N	spectral_library_annotation
1667	Citric acid - 40.0 eV	[M-H]-	0.81	191.02					C(C(=O)O)C(CC(=O)O)(C(=O)O)O	N/A	N/A	spectral_library_annotation
1667	Citric acid - 40.0 eV	[M-H]-	0.81	191.02					C(C(=O)O)C(CC(=O)O)(C(=O)O)O	N/A	N/A	spectral_library_annotation
1675	UDP-GlcNAc CollisionEnergy:102040	[M-H]-	0.996	606.074					CC(O)=N[C@H]1[C@@H](OP(=O)(O)OP(=O)(O)OC[C@H]2O[C@@H](n3ccc(O)nc3=O)[C@H](O)[C@@H]2O)O[C@H](CO)[C@@H](O)[C@@H]1O	"InChI=1S/C17H27N3O17P2/c1-6(22)18-10-13(26)11(24)7(4-21)35-16(10)36-39(31,32)37-38(29,30)33-5-8-12(25)14(27)15(34-8)20-3-2-9(23)19-17(20)28/h2-3,7-8,10-16,21,24-27H,4-5H2,1H3,(H,18,22)(H,29,30)(H,31,32)(H,19,23,28)/t7-,8-,10-,11-,12-,13-,14-,15-,16-/m1/s1"	N/A	spectral_library_annotation
1675	UDP-GlcNAc CollisionEnergy:102040	[M-H]-	0.996	606.074					CC(O)=N[C@H]1[C@@H](OP(=O)(O)OP(=O)(O)OC[C@H]2O[C@@H](n3ccc(O)nc3=O)[C@H](O)[C@@H]2O)O[C@H](CO)[C@@H](O)[C@@H]1O	"InChI=1S/C17H27N3O17P2/c1-6(22)18-10-13(26)11(24)7(4-21)35-16(10)36-39(31,32)37-38(29,30)33-5-8-12(25)14(27)15(34-8)20-3-2-9(23)19-17(20)28/h2-3,7-8,10-16,21,24-27H,4-5H2,1H3,(H,18,22)(H,29,30)(H,31,32)(H,19,23,28)/t7-,8-,10-,11-,12-,13-,14-,15-,16-/m1/s1"	N/A	spectral_library_annotation
1675	UDP-GlcNAc CollisionEnergy:102040	[M-H]-	0.996	606.074					CC(O)=N[C@H]1[C@@H](OP(=O)(O)OP(=O)(O)OC[C@H]2O[C@@H](n3ccc(O)nc3=O)[C@H](O)[C@@H]2O)O[C@H](CO)[C@@H](O)[C@@H]1O	"InChI=1S/C17H27N3O17P2/c1-6(22)18-10-13(26)11(24)7(4-21)35-16(10)36-39(31,32)37-38(29,30)33-5-8-12(25)14(27)15(34-8)20-3-2-9(23)19-17(20)28/h2-3,7-8,10-16,21,24-27H,4-5H2,1H3,(H,18,22)(H,29,30)(H,31,32)(H,19,23,28)/t7-,8-,10-,11-,12-,13-,14-,15-,16-/m1/s1"	N/A	spectral_library_annotation
1675	UDP-GlcNAc CollisionEnergy:102040	[M-H]-	0.996	606.074					CC(O)=N[C@H]1[C@@H](OP(=O)(O)OP(=O)(O)OC[C@H]2O[C@@H](n3ccc(O)nc3=O)[C@H](O)[C@@H]2O)O[C@H](CO)[C@@H](O)[C@@H]1O	"InChI=1S/C17H27N3O17P2/c1-6(22)18-10-13(26)11(24)7(4-21)35-16(10)36-39(31,32)37-38(29,30)33-5-8-12(25)14(27)15(34-8)20-3-2-9(23)19-17(20)28/h2-3,7-8,10-16,21,24-27H,4-5H2,1H3,(H,18,22)(H,29,30)(H,31,32)(H,19,23,28)/t7-,8-,10-,11-,12-,13-,14-,15-,16-/m1/s1"	N/A	spectral_library_annotation
1675	Massbank:PR100618 Uridine 5'-diphospho-N-acetylgalactosamine|UDP-GalNAc|UDP-N-acetylgalactosamine|Uridine diphospho-2-acetamido-2-deoxy-D-galactose	[M-H]-	0.987	606.074					OCC(O1)C(O)C(O)C(NC(C)=O)C1OP(O)(=O)OP(O)(=O)OCC(O2)C(O)C(O)C2N(C=3)C(=O)NC(=O)C3	1S/C17H27N3O17P2/c1-6(22)18-10-13(26)11(24)7(4-21)35-16(10)36-39(31,32)37-38(29,30)33-5-8-12(25)14(27)15(34-8)20-3-2-9(23)19-17(20)28/h2-3,7-8,10-16,21,24-27H,4-5H2,1H3,(H,18,22)(H,29,30)(H,31,32)(H,19,23,28)/t7-,8-,10-,11+,12-,13-,14-,15-,16-/m1/s1	N/A	spectral_library_annotation
1675	Massbank:PT203690 [(2R,3R,4R,5R,6R)-3-acetamido-4,5-dihydroxy-6-(hydroxymethyl)oxan-2-yl] [[(2R,3S,4R)-5-(2,4-dioxopyrimidin-1-yl)-3,4-dihydroxyoxolan-2-yl]methoxy-hydroxyphosphoryl] hydrogen phosphate|UDP-N-acetylgala	[M+H]+	0.987	606.074					CC(=O)NC1C(C(C(OC1OP(=O)(O)OP(=O)(O)OCC2C(C(C(O2)N3C=CC(=O)NC3=O)O)O)CO)O)O	1S/C17H27N3O17P2/c1-6(22)18-10-13(26)11(24)7(4-21)35-16(10)36-39(31,32)37-38(29,30)33-5-8-12(25)14(27)15(34-8)20-3-2-9(23)19-17(20)28/h2-3,7-8,10-16,21,24-27H,4-5H2,1H3,(H,18,22)(H,29,30)(H,31,32)(H,19,23,28)	N/A	spectral_library_annotation
1675			0.987	606.07377				C17H27N3O17P2	OCC(O1)C(O)C(O)C(NC(C)=O)C1OP(O)(=O)OP(O)(=O)OCC(O2)C(O)C(O)C2N(C=3)C(=O)NC(=O)C3	InChI=1S/C17H27N3O17P2/c1-6(22)18-10-13(26)11(24)7(4-21)35-16(10)36-39(31,32)37-38(29,30)33-5-8-12(25)14(27)15(34-8)20-3-2-9(23)19-17(20)28/h2-3,7-8,10-16,21,24-27H,4-5H2,1H3,(H,18,22)(H,29,30)(H,31,32)(H,19,23,28)/t7-,8-,10-,11+,12-,13-,14-,15-,16-/m1/s1	LFTYTUAZOPRMMI-NESSUJCYSA-N	spectral_library_annotation
1675			0.987	606.07377				C17H27N3O17P2	CC(=O)NC1C(C(C(OC1OP(=O)(O)OP(=O)(O)OCC2C(C(C(O2)N3C=CC(=O)NC3=O)O)O)CO)O)O	InChI=1S/C17H27N3O17P2/c1-6(22)18-10-13(26)11(24)7(4-21)35-16(10)36-39(31,32)37-38(29,30)33-5-8-12(25)14(27)15(34-8)20-3-2-9(23)19-17(20)28/h2-3,7-8,10-16,21,24-27H,4-5H2,1H3,(H,18,22)(H,29,30)(H,31,32)(H,19,23,28)	LFTYTUAZOPRMMI-UHFFFAOYSA-N	spectral_library_annotation
1675	Massbank:PR100618 Uridine 5'-diphospho-N-acetylgalactosamine|UDP-GalNAc|UDP-N-acetylgalactosamine|Uridine diphospho-2-acetamido-2-deoxy-D-galactose	[M-H]-	0.987	606.074					OCC(O1)C(O)C(O)C(NC(C)=O)C1OP(O)(=O)OP(O)(=O)OCC(O2)C(O)C(O)C2N(C=3)C(=O)NC(=O)C3	1S/C17H27N3O17P2/c1-6(22)18-10-13(26)11(24)7(4-21)35-16(10)36-39(31,32)37-38(29,30)33-5-8-12(25)14(27)15(34-8)20-3-2-9(23)19-17(20)28/h2-3,7-8,10-16,21,24-27H,4-5H2,1H3,(H,18,22)(H,29,30)(H,31,32)(H,19,23,28)/t7-,8-,10-,11+,12-,13-,14-,15-,16-/m1/s1	N/A	spectral_library_annotation
1675	Massbank:PT203690 [(2R,3R,4R,5R,6R)-3-acetamido-4,5-dihydroxy-6-(hydroxymethyl)oxan-2-yl] [[(2R,3S,4R)-5-(2,4-dioxopyrimidin-1-yl)-3,4-dihydroxyoxolan-2-yl]methoxy-hydroxyphosphoryl] hydrogen phosphate|UDP-N-acetylgala	[M+H]+	0.987	606.074					CC(=O)NC1C(C(C(OC1OP(=O)(O)OP(=O)(O)OCC2C(C(C(O2)N3C=CC(=O)NC3=O)O)O)CO)O)O	1S/C17H27N3O17P2/c1-6(22)18-10-13(26)11(24)7(4-21)35-16(10)36-39(31,32)37-38(29,30)33-5-8-12(25)14(27)15(34-8)20-3-2-9(23)19-17(20)28/h2-3,7-8,10-16,21,24-27H,4-5H2,1H3,(H,18,22)(H,29,30)(H,31,32)(H,19,23,28)	N/A	spectral_library_annotation
1835	uridine CollisionEnergy:102040	[M-H]-	0.947	243.062					O=c1nc(O)ccn1C1OC(CO)C(O)C1O	"InChI=1S/C9H12N2O6/c12-3-4-6(14)7(15)8(17-4)11-2-1-5(13)10-9(11)16/h1-2,4,6-8,12,14-15H,3H2,(H,10,13,16)/t4-,6-,7-,8-/m1/s1"	N/A	spectral_library_annotation
1835	uridine CollisionEnergy:102040	[M-H]-	0.947	243.062					O=c1nc(O)ccn1C1OC(CO)C(O)C1O	"InChI=1S/C9H12N2O6/c12-3-4-6(14)7(15)8(17-4)11-2-1-5(13)10-9(11)16/h1-2,4,6-8,12,14-15H,3H2,(H,10,13,16)/t4-,6-,7-,8-/m1/s1"	N/A	spectral_library_annotation
1835	uridine CollisionEnergy:102040	[M-H]-	0.945	243.062					O=c1nc(O)ccn1[C@@H]1O[C@H](CO)[C@@H](O)[C@H]1O	"InChI=1S/C9H12N2O6/c12-3-4-6(14)7(15)8(17-4)11-2-1-5(13)10-9(11)16/h1-2,4,6-8,12,14-15H,3H2,(H,10,13,16)/t4-,6-,7-,8-/m1/s1"	N/A	spectral_library_annotation
1835	uridine CollisionEnergy:102040	[M-H]-	0.945	243.062					O=c1nc(O)ccn1[C@@H]1O[C@H](CO)[C@@H](O)[C@H]1O	"InChI=1S/C9H12N2O6/c12-3-4-6(14)7(15)8(17-4)11-2-1-5(13)10-9(11)16/h1-2,4,6-8,12,14-15H,3H2,(H,10,13,16)/t4-,6-,7-,8-/m1/s1"	N/A	spectral_library_annotation
1835	uridine CollisionEnergy:102040	[M-H]-	0.945	243.062					O=c1nc(O)ccn1[C@@H]1O[C@H](CO)[C@@H](O)[C@H]1O	"InChI=1S/C9H12N2O6/c12-3-4-6(14)7(15)8(17-4)11-2-1-5(13)10-9(11)16/h1-2,4,6-8,12,14-15H,3H2,(H,10,13,16)/t4-,6-,7-,8-/m1/s1"	N/A	spectral_library_annotation
1835	uridine CollisionEnergy:102040	[M-H]-	0.945	243.062					O=c1nc(O)ccn1[C@@H]1O[C@H](CO)[C@@H](O)[C@H]1O	"InChI=1S/C9H12N2O6/c12-3-4-6(14)7(15)8(17-4)11-2-1-5(13)10-9(11)16/h1-2,4,6-8,12,14-15H,3H2,(H,10,13,16)/t4-,6-,7-,8-/m1/s1"	N/A	spectral_library_annotation
1835	uridine	[M-H]-	0.943	243.0623				C9H12N2O6	O=c1nc(O)ccn1[C@@H]1O[C@H](CO)[C@@H](O)[C@H]1O	InChI=1S/C9H12N2O6/c12-3-4-6(14)7(15)8(17-4)11-2-1-5(13)10-9(11)16/h1-2,4,6-8,12,14-15H,3H2,(H,10,13,16)/t4-,6-,7-,8-/m1/s1	DRTQHJPVMGBUCF-XVFCMESISA-N	spectral_library_annotation
1835	Massbank: uridine|1-[(2R,3R,4S,5R)-3,4-dihydroxy-5-(hydroxymethyl)oxolan-2-yl]pyrimidine-2,4-dione	[M-H]-	0.942	243.062					O=c1nc(O)ccn1[C@@H]1O[C@H](CO)[C@@H](O)[C@H]1O	1S/C9H12N2O6/c12-3-4-6(14)7(15)8(17-4)11-2-1-5(13)10-9(11)16/h1-2,4,6-8,12,14-15H,3H2,(H,10,13,16)/t4-,6-,7-,8-/m1/s1	N/A	spectral_library_annotation
1835			0.942	243.0623				C9H12N2O6	O=c1nc(O)ccn1[C@@H]1O[C@H](CO)[C@@H](O)[C@H]1O	InChI=1S/C9H12N2O6/c12-3-4-6(14)7(15)8(17-4)11-2-1-5(13)10-9(11)16/h1-2,4,6-8,12,14-15H,3H2,(H,10,13,16)/t4-,6-,7-,8-/m1/s1	DRTQHJPVMGBUCF-XVFCMESISA-N	spectral_library_annotation
1835	Massbank: uridine|1-[(2R,3R,4S,5R)-3,4-dihydroxy-5-(hydroxymethyl)oxolan-2-yl]pyrimidine-2,4-dione	[M-H]-	0.942	243.062					O=c1nc(O)ccn1[C@@H]1O[C@H](CO)[C@@H](O)[C@H]1O	1S/C9H12N2O6/c12-3-4-6(14)7(15)8(17-4)11-2-1-5(13)10-9(11)16/h1-2,4,6-8,12,14-15H,3H2,(H,10,13,16)/t4-,6-,7-,8-/m1/s1	N/A	spectral_library_annotation
1914	UDP-GlcNAc CollisionEnergy:102040	[M-H]-	0.993	606.074					CC(O)=N[C@H]1[C@@H](OP(=O)(O)OP(=O)(O)OC[C@H]2O[C@@H](n3ccc(O)nc3=O)[C@H](O)[C@@H]2O)O[C@H](CO)[C@@H](O)[C@@H]1O	"InChI=1S/C17H27N3O17P2/c1-6(22)18-10-13(26)11(24)7(4-21)35-16(10)36-39(31,32)37-38(29,30)33-5-8-12(25)14(27)15(34-8)20-3-2-9(23)19-17(20)28/h2-3,7-8,10-16,21,24-27H,4-5H2,1H3,(H,18,22)(H,29,30)(H,31,32)(H,19,23,28)/t7-,8-,10-,11-,12-,13-,14-,15-,16-/m1/s1"	N/A	spectral_library_annotation
1914	UDP-GlcNAc CollisionEnergy:102040	[M-H]-	0.993	606.074					CC(O)=N[C@H]1[C@@H](OP(=O)(O)OP(=O)(O)OC[C@H]2O[C@@H](n3ccc(O)nc3=O)[C@H](O)[C@@H]2O)O[C@H](CO)[C@@H](O)[C@@H]1O	"InChI=1S/C17H27N3O17P2/c1-6(22)18-10-13(26)11(24)7(4-21)35-16(10)36-39(31,32)37-38(29,30)33-5-8-12(25)14(27)15(34-8)20-3-2-9(23)19-17(20)28/h2-3,7-8,10-16,21,24-27H,4-5H2,1H3,(H,18,22)(H,29,30)(H,31,32)(H,19,23,28)/t7-,8-,10-,11-,12-,13-,14-,15-,16-/m1/s1"	N/A	spectral_library_annotation
1914	UDP-GlcNAc CollisionEnergy:102040	[M-H]-	0.993	606.074					CC(O)=N[C@H]1[C@@H](OP(=O)(O)OP(=O)(O)OC[C@H]2O[C@@H](n3ccc(O)nc3=O)[C@H](O)[C@@H]2O)O[C@H](CO)[C@@H](O)[C@@H]1O	"InChI=1S/C17H27N3O17P2/c1-6(22)18-10-13(26)11(24)7(4-21)35-16(10)36-39(31,32)37-38(29,30)33-5-8-12(25)14(27)15(34-8)20-3-2-9(23)19-17(20)28/h2-3,7-8,10-16,21,24-27H,4-5H2,1H3,(H,18,22)(H,29,30)(H,31,32)(H,19,23,28)/t7-,8-,10-,11-,12-,13-,14-,15-,16-/m1/s1"	N/A	spectral_library_annotation
1914	UDP-GlcNAc CollisionEnergy:102040	[M-H]-	0.993	606.074					CC(O)=N[C@H]1[C@@H](OP(=O)(O)OP(=O)(O)OC[C@H]2O[C@@H](n3ccc(O)nc3=O)[C@H](O)[C@@H]2O)O[C@H](CO)[C@@H](O)[C@@H]1O	"InChI=1S/C17H27N3O17P2/c1-6(22)18-10-13(26)11(24)7(4-21)35-16(10)36-39(31,32)37-38(29,30)33-5-8-12(25)14(27)15(34-8)20-3-2-9(23)19-17(20)28/h2-3,7-8,10-16,21,24-27H,4-5H2,1H3,(H,18,22)(H,29,30)(H,31,32)(H,19,23,28)/t7-,8-,10-,11-,12-,13-,14-,15-,16-/m1/s1"	N/A	spectral_library_annotation
1914	Massbank:PR100618 Uridine 5'-diphospho-N-acetylgalactosamine|UDP-GalNAc|UDP-N-acetylgalactosamine|Uridine diphospho-2-acetamido-2-deoxy-D-galactose	[M-H]-	0.99	606.074					OCC(O1)C(O)C(O)C(NC(C)=O)C1OP(O)(=O)OP(O)(=O)OCC(O2)C(O)C(O)C2N(C=3)C(=O)NC(=O)C3	1S/C17H27N3O17P2/c1-6(22)18-10-13(26)11(24)7(4-21)35-16(10)36-39(31,32)37-38(29,30)33-5-8-12(25)14(27)15(34-8)20-3-2-9(23)19-17(20)28/h2-3,7-8,10-16,21,24-27H,4-5H2,1H3,(H,18,22)(H,29,30)(H,31,32)(H,19,23,28)/t7-,8-,10-,11+,12-,13-,14-,15-,16-/m1/s1	N/A	spectral_library_annotation
1914	Massbank:PT203690 [(2R,3R,4R,5R,6R)-3-acetamido-4,5-dihydroxy-6-(hydroxymethyl)oxan-2-yl] [[(2R,3S,4R)-5-(2,4-dioxopyrimidin-1-yl)-3,4-dihydroxyoxolan-2-yl]methoxy-hydroxyphosphoryl] hydrogen phosphate|UDP-N-acetylgala	[M+H]+	0.99	606.074					CC(=O)NC1C(C(C(OC1OP(=O)(O)OP(=O)(O)OCC2C(C(C(O2)N3C=CC(=O)NC3=O)O)O)CO)O)O	1S/C17H27N3O17P2/c1-6(22)18-10-13(26)11(24)7(4-21)35-16(10)36-39(31,32)37-38(29,30)33-5-8-12(25)14(27)15(34-8)20-3-2-9(23)19-17(20)28/h2-3,7-8,10-16,21,24-27H,4-5H2,1H3,(H,18,22)(H,29,30)(H,31,32)(H,19,23,28)	N/A	spectral_library_annotation
1914			0.99	606.07377				C17H27N3O17P2	OCC(O1)C(O)C(O)C(NC(C)=O)C1OP(O)(=O)OP(O)(=O)OCC(O2)C(O)C(O)C2N(C=3)C(=O)NC(=O)C3	InChI=1S/C17H27N3O17P2/c1-6(22)18-10-13(26)11(24)7(4-21)35-16(10)36-39(31,32)37-38(29,30)33-5-8-12(25)14(27)15(34-8)20-3-2-9(23)19-17(20)28/h2-3,7-8,10-16,21,24-27H,4-5H2,1H3,(H,18,22)(H,29,30)(H,31,32)(H,19,23,28)/t7-,8-,10-,11+,12-,13-,14-,15-,16-/m1/s1	LFTYTUAZOPRMMI-NESSUJCYSA-N	spectral_library_annotation
1914			0.99	606.07377				C17H27N3O17P2	CC(=O)NC1C(C(C(OC1OP(=O)(O)OP(=O)(O)OCC2C(C(C(O2)N3C=CC(=O)NC3=O)O)O)CO)O)O	InChI=1S/C17H27N3O17P2/c1-6(22)18-10-13(26)11(24)7(4-21)35-16(10)36-39(31,32)37-38(29,30)33-5-8-12(25)14(27)15(34-8)20-3-2-9(23)19-17(20)28/h2-3,7-8,10-16,21,24-27H,4-5H2,1H3,(H,18,22)(H,29,30)(H,31,32)(H,19,23,28)	LFTYTUAZOPRMMI-UHFFFAOYSA-N	spectral_library_annotation
1914	Massbank:PR100618 Uridine 5'-diphospho-N-acetylgalactosamine|UDP-GalNAc|UDP-N-acetylgalactosamine|Uridine diphospho-2-acetamido-2-deoxy-D-galactose	[M-H]-	0.99	606.074					OCC(O1)C(O)C(O)C(NC(C)=O)C1OP(O)(=O)OP(O)(=O)OCC(O2)C(O)C(O)C2N(C=3)C(=O)NC(=O)C3	1S/C17H27N3O17P2/c1-6(22)18-10-13(26)11(24)7(4-21)35-16(10)36-39(31,32)37-38(29,30)33-5-8-12(25)14(27)15(34-8)20-3-2-9(23)19-17(20)28/h2-3,7-8,10-16,21,24-27H,4-5H2,1H3,(H,18,22)(H,29,30)(H,31,32)(H,19,23,28)/t7-,8-,10-,11+,12-,13-,14-,15-,16-/m1/s1	N/A	spectral_library_annotation
1914	Massbank:PT203690 [(2R,3R,4R,5R,6R)-3-acetamido-4,5-dihydroxy-6-(hydroxymethyl)oxan-2-yl] [[(2R,3S,4R)-5-(2,4-dioxopyrimidin-1-yl)-3,4-dihydroxyoxolan-2-yl]methoxy-hydroxyphosphoryl] hydrogen phosphate|UDP-N-acetylgala	[M+H]+	0.99	606.074					CC(=O)NC1C(C(C(OC1OP(=O)(O)OP(=O)(O)OCC2C(C(C(O2)N3C=CC(=O)NC3=O)O)O)CO)O)O	1S/C17H27N3O17P2/c1-6(22)18-10-13(26)11(24)7(4-21)35-16(10)36-39(31,32)37-38(29,30)33-5-8-12(25)14(27)15(34-8)20-3-2-9(23)19-17(20)28/h2-3,7-8,10-16,21,24-27H,4-5H2,1H3,(H,18,22)(H,29,30)(H,31,32)(H,19,23,28)	N/A	spectral_library_annotation
1919	Glutathione (oxidized form)	[M-H]-	0.974	611.14416				C20H32N6O12S2	OC(=O)CNC(=O)[C@H](CSSC[C@H](NC(=O)CC[C@H](N)C(O)=O)C(=O)NCC(O)=O)NC(=O)CC[C@H](N)C(O)=O	InChI=1S/C20H32N6O12S2/c21-9(19(35)36)1-3-13(27)25-11(17(33)23-5-15(29)30)7-39-40-8-12(18(34)24-6-16(31)32)26-14(28)4-2-10(22)20(37)38/h9-12H,1-8,21-22H2,(H,23,33)(H,24,34)(H,25,27)(H,26,28)(H,29,30)(H,31,32)(H,35,36)(H,37,38)/t9-,10-,11-,12-/m0/s1	YPZRWBKMTBYPTK-BJDJZHNGSA-N	spectral_library_annotation
1919	(gamma-Glu-Cys-Gly) (gamma-Glu-Cys-Gly)(Disulfide bridge 2a-2b)	[M+H]+	0.974	611.14416				C20H32N6O12S2	C(CC(=O)NC(CSSCC(C(=O)NCC(=O)O)NC(=O)CCC(C(=O)O)N)C(=O)NCC(=O)O)C(C(=O)O)N	InChI=1S/C20H32N6O12S2/c21-9(19(35)36)1-3-13(27)25-11(17(33)23-5-15(29)30)7-39-40-8-12(18(34)24-6-16(31)32)26-14(28)4-2-10(22)20(37)38/h9-12H,1-8,21-22H2,(H,23,33)(H,24,34)(H,25,27)(H,26,28)(H,29,30)(H,31,32)(H,35,36)(H,37,38)	YPZRWBKMTBYPTK-UHFFFAOYSA-N	spectral_library_annotation
1919	Massbank:PR100557 Glutathione (oxidized form)|GSSG|Glutathiol|Glutathione Disulfide|Oxigluthione|(gamma-Glu-Cys-Gly) (gamma-Glu-Cys-Gly)(Disulfide bridge: 2a-2b)|L-Glutathione (oxidized form)	[M-H]-	0.974	611.144					OC(=O)CNC(=O)[C@H](CSSC[C@H](NC(=O)CC[C@H](N)C(O)=O)C(=O)NCC(O)=O)NC(=O)CC[C@H](N)C(O)=O	1S/C20H32N6O12S2/c21-9(19(35)36)1-3-13(27)25-11(17(33)23-5-15(29)30)7-39-40-8-12(18(34)24-6-16(31)32)26-14(28)4-2-10(22)20(37)38/h9-12H,1-8,21-22H2,(H,23,33)(H,24,34)(H,25,27)(H,26,28)(H,29,30)(H,31,32)(H,35,36)(H,37,38)/t9-,10-,11-,12-/m0/s1	N/A	spectral_library_annotation
1919	Massbank:PT202350 (gamma-Glu-Cys-Gly) (gamma-Glu-Cys-Gly)(Disulfide bridge 2a-2b)|Glutathione Disulfide|GSSG|(2S)-2-amino-5-[[(2R)-3-[(2R)-2-[[(4S)-4-amino-5-hydroxy-5-oxopentanoyl]amino]-3-(carboxymethylamino)-3-oxopr	[M+H]+	0.974	611.144					C(CC(=O)NC(CSSCC(C(=O)NCC(=O)O)NC(=O)CCC(C(=O)O)N)C(=O)NCC(=O)O)C(C(=O)O)N	1S/C20H32N6O12S2/c21-9(19(35)36)1-3-13(27)25-11(17(33)23-5-15(29)30)7-39-40-8-12(18(34)24-6-16(31)32)26-14(28)4-2-10(22)20(37)38/h9-12H,1-8,21-22H2,(H,23,33)(H,24,34)(H,25,27)(H,26,28)(H,29,30)(H,31,32)(H,35,36)(H,37,38)	N/A	spectral_library_annotation
1919			0.974	611.14416				C20H32N6O12S2	OC(=O)CNC(=O)[C@H](CSSC[C@H](NC(=O)CC[C@H](N)C(O)=O)C(=O)NCC(O)=O)NC(=O)CC[C@H](N)C(O)=O	InChI=1S/C20H32N6O12S2/c21-9(19(35)36)1-3-13(27)25-11(17(33)23-5-15(29)30)7-39-40-8-12(18(34)24-6-16(31)32)26-14(28)4-2-10(22)20(37)38/h9-12H,1-8,21-22H2,(H,23,33)(H,24,34)(H,25,27)(H,26,28)(H,29,30)(H,31,32)(H,35,36)(H,37,38)/t9-,10-,11-,12-/m0/s1	YPZRWBKMTBYPTK-BJDJZHNGSA-N	spectral_library_annotation
1919			0.974	611.14416				C20H32N6O12S2	C(CC(=O)NC(CSSCC(C(=O)NCC(=O)O)NC(=O)CCC(C(=O)O)N)C(=O)NCC(=O)O)C(C(=O)O)N	InChI=1S/C20H32N6O12S2/c21-9(19(35)36)1-3-13(27)25-11(17(33)23-5-15(29)30)7-39-40-8-12(18(34)24-6-16(31)32)26-14(28)4-2-10(22)20(37)38/h9-12H,1-8,21-22H2,(H,23,33)(H,24,34)(H,25,27)(H,26,28)(H,29,30)(H,31,32)(H,35,36)(H,37,38)	YPZRWBKMTBYPTK-UHFFFAOYSA-N	spectral_library_annotation
1919	Massbank:PR100557 Glutathione (oxidized form)|GSSG|Glutathiol|Glutathione Disulfide|Oxigluthione|(gamma-Glu-Cys-Gly) (gamma-Glu-Cys-Gly)(Disulfide bridge: 2a-2b)|L-Glutathione (oxidized form)	[M-H]-	0.974	611.144					OC(=O)CNC(=O)[C@H](CSSC[C@H](NC(=O)CC[C@H](N)C(O)=O)C(=O)NCC(O)=O)NC(=O)CC[C@H](N)C(O)=O	1S/C20H32N6O12S2/c21-9(19(35)36)1-3-13(27)25-11(17(33)23-5-15(29)30)7-39-40-8-12(18(34)24-6-16(31)32)26-14(28)4-2-10(22)20(37)38/h9-12H,1-8,21-22H2,(H,23,33)(H,24,34)(H,25,27)(H,26,28)(H,29,30)(H,31,32)(H,35,36)(H,37,38)/t9-,10-,11-,12-/m0/s1	N/A	spectral_library_annotation
1919	Massbank:PT202350 (gamma-Glu-Cys-Gly) (gamma-Glu-Cys-Gly)(Disulfide bridge 2a-2b)|Glutathione Disulfide|GSSG|(2S)-2-amino-5-[[(2R)-3-[(2R)-2-[[(4S)-4-amino-5-hydroxy-5-oxopentanoyl]amino]-3-(carboxymethylamino)-3-oxopr	[M+H]+	0.974	611.144					C(CC(=O)NC(CSSCC(C(=O)NCC(=O)O)NC(=O)CCC(C(=O)O)N)C(=O)NCC(=O)O)C(C(=O)O)N	1S/C20H32N6O12S2/c21-9(19(35)36)1-3-13(27)25-11(17(33)23-5-15(29)30)7-39-40-8-12(18(34)24-6-16(31)32)26-14(28)4-2-10(22)20(37)38/h9-12H,1-8,21-22H2,(H,23,33)(H,24,34)(H,25,27)(H,26,28)(H,29,30)(H,31,32)(H,35,36)(H,37,38)	N/A	spectral_library_annotation
1919	Massbank:PR100557 Glutathione (oxidized form)|GSSG|Glutathiol|Glutathione Disulfide|Oxigluthione|(gamma-Glu-Cys-Gly) (gamma-Glu-Cys-Gly)(Disulfide bridge: 2a-2b)|L-Glutathione (oxidized form)	[M-H]-	0.974	611.144					OC(=O)CNC(=O)[C@H](CSSC[C@H](NC(=O)CC[C@H](N)C(O)=O)C(=O)NCC(O)=O)NC(=O)CC[C@H](N)C(O)=O	1S/C20H32N6O12S2/c21-9(19(35)36)1-3-13(27)25-11(17(33)23-5-15(29)30)7-39-40-8-12(18(34)24-6-16(31)32)26-14(28)4-2-10(22)20(37)38/h9-12H,1-8,21-22H2,(H,23,33)(H,24,34)(H,25,27)(H,26,28)(H,29,30)(H,31,32)(H,35,36)(H,37,38)/t9-,10-,11-,12-/m0/s1	N/A	spectral_library_annotation
1919	Massbank:PT202350 (gamma-Glu-Cys-Gly) (gamma-Glu-Cys-Gly)(Disulfide bridge 2a-2b)|Glutathione Disulfide|GSSG|(2S)-2-amino-5-[[(2R)-3-[(2R)-2-[[(4S)-4-amino-5-hydroxy-5-oxopentanoyl]amino]-3-(carboxymethylamino)-3-oxopr	[M+H]+	0.974	611.144					C(CC(=O)NC(CSSCC(C(=O)NCC(=O)O)NC(=O)CCC(C(=O)O)N)C(=O)NCC(=O)O)C(C(=O)O)N	1S/C20H32N6O12S2/c21-9(19(35)36)1-3-13(27)25-11(17(33)23-5-15(29)30)7-39-40-8-12(18(34)24-6-16(31)32)26-14(28)4-2-10(22)20(37)38/h9-12H,1-8,21-22H2,(H,23,33)(H,24,34)(H,25,27)(H,26,28)(H,29,30)(H,31,32)(H,35,36)(H,37,38)	N/A	spectral_library_annotation
1961	GLUTARIC ACID	[M-H]-	0.998	131.035					C(CC(=O)O)CC(=O)O	"InChI=1S/C5H8O4/c6-4(7)2-1-3-5(8)9/h1-3H2,(H,6,7)(H,8,9)"	N/A	spectral_library_annotation
1961	GLUTARIC ACID	[M-H]-	0.998	131.035					C(CC(=O)O)CC(=O)O	"InChI=1S/C5H8O4/c6-4(7)2-1-3-5(8)9/h1-3H2,(H,6,7)(H,8,9)"	N/A	spectral_library_annotation
1961	GLUTARIC ACID	[M-H]-	0.998	131.0349827				C5H8O4	O=C(O)CCCC(=O)O	InChI=1S/C5H8O4/c6-4(7)2-1-3-5(8)9/h1-3H2,(H,6,7)(H,8,9)	JFCQEDHGNNZCLN-UHFFFAOYSA-N	spectral_library_annotation
1961	GLUTARIC ACID	[M-H]-	0.998	131.035					C(CC(=O)O)CC(=O)O	"InChI=1S/C5H8O4/c6-4(7)2-1-3-5(8)9/h1-3H2,(H,6,7)(H,8,9)"	N/A	spectral_library_annotation
1961	GLUTARIC ACID	[M-H]-	0.998	131.035					C(CC(=O)O)CC(=O)O	"InChI=1S/C5H8O4/c6-4(7)2-1-3-5(8)9/h1-3H2,(H,6,7)(H,8,9)"	N/A	spectral_library_annotation
1961	GLUTARIC ACID	[M-H]-	0.998	131.0349827				C5H8O4	O=C(O)CCCC(=O)O	InChI=1S/C5H8O4/c6-4(7)2-1-3-5(8)9/h1-3H2,(H,6,7)(H,8,9)	JFCQEDHGNNZCLN-UHFFFAOYSA-N	spectral_library_annotation
1961	GLUTARIC ACID CollisionEnergy:102040	[M-H]-	0.998	131.035					O=C(O)CCCC(=O)O	"InChI=1S/C5H8O4/c6-4(7)2-1-3-5(8)9/h1-3H2,(H,6,7)(H,8,9)"	N/A	spectral_library_annotation
1961	GLUTARIC ACID CollisionEnergy:102040	[M-H]-	0.998	131.035					O=C(O)CCCC(=O)O	"InChI=1S/C5H8O4/c6-4(7)2-1-3-5(8)9/h1-3H2,(H,6,7)(H,8,9)"	N/A	spectral_library_annotation
1961	METHYLSUCCINIC ACID	[M-H]-	0.997	131.035					CC(CC(=O)O)C(=O)O	"InChI=1S/C5H8O4/c1-3(5(8)9)2-4(6)7/h3H,2H2,1H3,(H,6,7)(H,8,9)"	N/A	spectral_library_annotation
1961	METHYLSUCCINIC ACID	[M-H]-	0.997	131.035					CC(CC(=O)O)C(=O)O	"InChI=1S/C5H8O4/c1-3(5(8)9)2-4(6)7/h3H,2H2,1H3,(H,6,7)(H,8,9)"	N/A	spectral_library_annotation
1999	Diethylene Glycol Monoethyl Ether (Sulfation)	[M-H]-	0.961	213.0435028			1.39477					spectral_library_annotation
1999	Diethylene Glycol Monoethyl Ether (Sulfation)	[M-H]-	0.948	213.0434723			0.94317					spectral_library_annotation
2027	Succinic Acid :: Carboxylic Acids :: Polar Metabolites :: butanedioic acid)	[M-H]-	0.973	117.0194								spectral_library_annotation
2027	Succinic acid	[M-H]-	0.973	117.0181			4.119467	C4H6O4	O=C(O)CCC(=O)O	InChI=1S/C4H6O4/c5-3(6)1-2-4(7)8/h1-2H2,(H,5,6)(H,7,8)	KDYFGRWQOYBRFD-UHFFFAOYSA-N	spectral_library_annotation
2027	SUCCINATE	[M-H]-	0.948	117.019					C(CC(=O)O)C(=O)O	N/A	N/A	spectral_library_annotation
2027	SUCCINATE	[M-H]-	0.948	117.019					C(CC(=O)O)C(=O)O	N/A	N/A	spectral_library_annotation
2027	SUCCINATE	[M-H]-	0.948	117.019				C4H6O4	C(CC(=O)O)C(=O)O	InChI=1S/C4H6O4/c5-3(6)1-2-4(7)8/h1-2H2,(H,5,6)(H,7,8)	KDYFGRWQOYBRFD-UHFFFAOYSA-N	spectral_library_annotation
2027	SUCCINATE	[M-H]-	0.948	117.0179656			8.39966	C4H6O4	C(CC(=O)O)C(=O)O	InChI=1S/C4H6O4/c5-3(6)1-2-4(7)8/h1-2H2,(H,5,6)(H,7,8)	KDYFGRWQOYBRFD-UHFFFAOYSA-N	spectral_library_annotation
2027	Succinic acid - 40.0 eV	[M-H]-	0.904	117.019					C(CC(=O)O)C(=O)O	N/A	N/A	spectral_library_annotation
2027	Succinic acid - 40.0 eV	[M-H]-	0.904	117.019					C(CC(=O)O)C(=O)O	N/A	N/A	spectral_library_annotation
2027	Succinic acid - 40.0 eV	[M-H]-	0.888	117.019					C(CC(=O)O)C(=O)O	N/A	N/A	spectral_library_annotation
2027	Succinic acid - 40.0 eV	[M-H]-	0.888	117.019					C(CC(=O)O)C(=O)O	N/A	N/A	spectral_library_annotation
2058			0.994	180.0666545				C9H11NO3	C1=CC(=CC=C1C[C@@H](C(=O)O)N)O	InChI=1S/C9H11NO3/c10-8(9(12)13)5-6-1-3-7(11)4-2-6/h1-4,8,11H,5,10H2,(H,12,13)/t8-/m0/s1	OUYCCCASQSFEME-QMMMGPOBSA-N	spectral_library_annotation
2058	Tyrosine	[M+H]+	0.994	180.0666545				C9H11NO3	C1=CC(=CC=C1C[C@@H](C(=O)O)N)O	InChI=1S/C9H11NO3/c10-8(9(12)13)5-6-1-3-7(11)4-2-6/h1-4,8,11H,5,10H2,(H,12,13)/t8-/m0/s1	OUYCCCASQSFEME-QMMMGPOBSA-N	spectral_library_annotation
2058	L-tyrosine CollisionEnergy:102040	[M-H]-	0.989	180.067					N[C@@H](Cc1ccc(O)cc1)C(=O)O	"InChI=1S/C9H11NO3/c10-8(9(12)13)5-6-1-3-7(11)4-2-6/h1-4,8,11H,5,10H2,(H,12,13)/t8-/m0/s1"	N/A	spectral_library_annotation
2058	L-tyrosine CollisionEnergy:102040	[M-H]-	0.989	180.067					N[C@@H](Cc1ccc(O)cc1)C(=O)O	"InChI=1S/C9H11NO3/c10-8(9(12)13)5-6-1-3-7(11)4-2-6/h1-4,8,11H,5,10H2,(H,12,13)/t8-/m0/s1"	N/A	spectral_library_annotation
2058	L-tyrosine CollisionEnergy:102040	[M-H]-	0.989	180.067					N[C@@H](Cc1ccc(O)cc1)C(=O)O	"InChI=1S/C9H11NO3/c10-8(9(12)13)5-6-1-3-7(11)4-2-6/h1-4,8,11H,5,10H2,(H,12,13)/t8-/m0/s1"	N/A	spectral_library_annotation
2058	L-tyrosine CollisionEnergy:102040	[M-H]-	0.989	180.067					N[C@@H](Cc1ccc(O)cc1)C(=O)O	"InChI=1S/C9H11NO3/c10-8(9(12)13)5-6-1-3-7(11)4-2-6/h1-4,8,11H,5,10H2,(H,12,13)/t8-/m0/s1"	N/A	spectral_library_annotation
2058	Suspect related to L-TRYPTOPHAN (predicted molecular formula SIRIUS: C9H11NO3 / BUDDY: C9H11NO3) with delta m/z -23.015 (putative explanation: His->Asn substitution|Trp->Tyr substitution; atomic difference: -2C,-1H,-1N,1O|-2C,-1H,-1N,1O) [M-H]-	[M-H]-	0.984	180.067					N/A	N/A	N/A	spectral_library_annotation
2058	Suspect related to L-Tryptophan (predicted molecular formula SIRIUS: C9H11NO3 / BUDDY: C9H11NO3) with delta m/z -23.015 (putative explanation: His->Asn substitution|Trp->Tyr substitution; atomic difference: -2C,-1H,-1N,1O|-2C,-1H,-1N,1O) [M-H]-	[M-H]-	0.983	180.067					N/A	InChI=1S/C11H12N2O2/c12-9(11(14)15)5-7-6-13-10-4-2-1-3-8(7)10/h1-4,6,9,13H,5,12H2,(H,14,15) - 23.015 Da	N/A	spectral_library_annotation
2058	Suspect related to Spectral Match to L-Tryptophan from NIST14 (predicted molecular formula SIRIUS: C9H11NO3 / BUDDY: C9H11NO3) with delta m/z -23.015 (putative explanation: His->Asn substitution|Trp->Tyr substitution; atomic difference: -2C,-1H,-1N,1O|-2C,-1H,-1N,1O) [M-H]-	[M-H]-	0.983	180.067					N/A	N/A	N/A	spectral_library_annotation
2058	TYROSINE	[M-H]-	0.982	180.067					C1=C(C=CC(=C1)O)C[C@@H](C(=O)O)N	"InChI=1S/C9H11NO3/c10-8(9(12)13)5-6-1-3-7(11)4-2-6/h1-4,8,11H,5,10H2,(H,12,13)/t8-/m0/s1"	N/A	spectral_library_annotation
2304	Citric acid	[M-H]-	0.868	191.0197				C6H8O7	OC(CC(O)(C(O)=O)CC(O)=O)=O	InChI=1S/C6H8O7/c7-3(8)1-6(13,5(11)12)2-4(9)10/h13H,1-2H2,(H,7,8)(H,9,10)(H,11,12)	KRKNYBCHXYNGOX-UHFFFAOYSA-N	spectral_library_annotation
2304	CITRIC ACID	[M-H]-	0.868	191.02					C(C(=O)O)C(CC(=O)O)(C(=O)O)O	"InChI=1S/C6H8O7/c7-3(8)1-6(13,5(11)12)2-4(9)10/h13H,1-2H2,(H,7,8)(H,9,10)(H,11,12)"	N/A	spectral_library_annotation
2304	CITRIC ACID	[M-H]-	0.868	191.02					C(C(=O)O)C(CC(=O)O)(C(=O)O)O	"InChI=1S/C6H8O7/c7-3(8)1-6(13,5(11)12)2-4(9)10/h13H,1-2H2,(H,7,8)(H,9,10)(H,11,12)"	N/A	spectral_library_annotation
2304	CITRIC ACID	[M-H]-	0.868	191.0197266				C6H8O7	O=C(O)CC(O)(C(=O)O)CC(=O)O	InChI=1S/C6H8O7/c7-3(8)1-6(13,5(11)12)2-4(9)10/h13H,1-2H2,(H,7,8)(H,9,10)(H,11,12)	KRKNYBCHXYNGOX-UHFFFAOYSA-N	spectral_library_annotation
2304			0.868	191.0197				C6H8O7	OC(CC(O)(C(O)=O)CC(O)=O)=O	InChI=1S/C6H8O7/c7-3(8)1-6(13,5(11)12)2-4(9)10/h13H,1-2H2,(H,7,8)(H,9,10)(H,11,12)	KRKNYBCHXYNGOX-UHFFFAOYSA-N	spectral_library_annotation
2304	CITRIC ACID	[M-H]-	0.863	191.02					C(C(=O)O)C(CC(=O)O)(C(=O)O)O	"InChI=1S/C6H8O7/c7-3(8)1-6(13,5(11)12)2-4(9)10/h13H,1-2H2,(H,7,8)(H,9,10)(H,11,12)"	N/A	spectral_library_annotation
2304	CITRIC ACID	[M-H]-	0.863	191.02					C(C(=O)O)C(CC(=O)O)(C(=O)O)O	"InChI=1S/C6H8O7/c7-3(8)1-6(13,5(11)12)2-4(9)10/h13H,1-2H2,(H,7,8)(H,9,10)(H,11,12)"	N/A	spectral_library_annotation
2304	CITRIC ACID	[M-H]-	0.863	191.0197266				C6H8O7	O=C(O)CC(O)(C(=O)O)CC(=O)O	InChI=1S/C6H8O7/c7-3(8)1-6(13,5(11)12)2-4(9)10/h13H,1-2H2,(H,7,8)(H,9,10)(H,11,12)	KRKNYBCHXYNGOX-UHFFFAOYSA-N	spectral_library_annotation
2304	Citric acid - 40.0 eV	[M-H]-	0.843	191.02					C(C(=O)O)C(CC(=O)O)(C(=O)O)O	N/A	N/A	spectral_library_annotation
2304	Citric acid - 40.0 eV	[M-H]-	0.843	191.02					C(C(=O)O)C(CC(=O)O)(C(=O)O)O	N/A	N/A	spectral_library_annotation
2366	HIAA - 40.0 eV	[M-H]-	0.878	190.051					c1cc2c(cc1O)c(c[nH]2)CC(=O)O	N/A	N/A	spectral_library_annotation
2366	HIAA - 40.0 eV	[M-H]-	0.878	190.051					c1cc2c(cc1O)c(c[nH]2)CC(=O)O	N/A	N/A	spectral_library_annotation
2366	HIAA - 40.0 eV	[M-H]-	0.878	190.051					c1cc2c(cc1O)c(c[nH]2)CC(=O)O	N/A	N/A	spectral_library_annotation
2366	HIAA - 40.0 eV	[M-H]-	0.878	190.051					c1cc2c(cc1O)c(c[nH]2)CC(=O)O	N/A	N/A	spectral_library_annotation
2366	HIAA - 40.0 eV	[M-H]-	0.878	190.051					c1cc2c(cc1O)c(c[nH]2)CC(=O)O	N/A	N/A	spectral_library_annotation
2366	HIAA - 40.0 eV	[M-H]-	0.878	190.051					c1cc2c(cc1O)c(c[nH]2)CC(=O)O	N/A	N/A	spectral_library_annotation
2366	HIAA - 40.0 eV	[M-H]-	0.877	190.051					c1cc2c(cc1O)c(c[nH]2)CC(=O)O	N/A	N/A	spectral_library_annotation
2366	HIAA - 40.0 eV	[M-H]-	0.877	190.051					c1cc2c(cc1O)c(c[nH]2)CC(=O)O	N/A	N/A	spectral_library_annotation
2366	HIAA - 40.0 eV	[M-H]-	0.876	190.051					c1cc2c(cc1O)c(c[nH]2)CC(=O)O	N/A	N/A	spectral_library_annotation
2366	HIAA - 40.0 eV	[M-H]-	0.876	190.051					c1cc2c(cc1O)c(c[nH]2)CC(=O)O	N/A	N/A	spectral_library_annotation
2461	Methyl-5-oxopyrrolidine-2-carboxylate	[M+H]+	0.935	144.0655				C6H9NO3	COC(=O)C1CCC(=O)N1	InChI=1S/C6H9NO3/c1-10-6(9)4-2-3-5(8)7-4/h4H,2-3H2,1H3,(H,7,8)	HQGPKMSGXAUKHT-UHFFFAOYSA-N	spectral_library_annotation
2461			0.935	144.0655				C6H9NO3	COC(=O)C1CCC(=O)N1	InChI=1S/C6H9NO3/c1-10-6(9)4-2-3-5(8)7-4/h4H,2-3H2,1H3,(H,7,8)	HQGPKMSGXAUKHT-UHFFFAOYSA-N	spectral_library_annotation
2461	Methyl L-pyroglutamate	[M+H]+	0.929	144.0656728			0.91	C6H9NO3	COC(=O)[C@@H]1CCC(=O)N1		HQGPKMSGXAUKHT-BYPYZUCNSA-N	spectral_library_annotation
2606	Acrylamide (Oxidative Deamination to Alcohol, Reduction, Taurine Conjugation)	[M-H]-	0.873	180.0332947			2.61716					spectral_library_annotation
2676	Dexpanthenol	[M-H]-	0.994	204.1241				C9H19NO4	CC(C)(CO)C(C(=O)NCCCO)O	InChI=1S/C9H19NO4/c1-9(2,6-12)7(13)8(14)10-4-3-5-11/h7,11-13H,3-6H2,1-2H3,(H,10,14)	SNPLKNRPJHDVJA-UHFFFAOYSA-N	spectral_library_annotation
2676			0.994	204.1241				C9H19NO4	CC(C)(CO)C(C(=O)NCCCO)O	InChI=1S/C9H19NO4/c1-9(2,6-12)7(13)8(14)10-4-3-5-11/h7,11-13H,3-6H2,1-2H3,(H,10,14)	SNPLKNRPJHDVJA-UHFFFAOYSA-N	spectral_library_annotation
2676			0.994	204.1243				C9H19NO4	O=C(NCCCO)C(O)C(C)(C)CO	InChI=1S/C9H19NO4/c1-9(2,6-12)7(13)8(14)10-4-3-5-11/h7,11-13H,3-6H2,1-2H3,(H,10,14)	N/A	spectral_library_annotation
2676	Panthenol	[M+H]+	0.994	204.1243				C9H19NO4	O=C(NCCCO)C(O)C(C)(C)CO	InChI=1S/C9H19NO4/c1-9(2,6-12)7(13)8(14)10-4-3-5-11/h7,11-13H,3-6H2,1-2H3,(H,10,14)	HNMWDXUKPJZOQD-UHFFFAOYSA-N	spectral_library_annotation
2676	Dexpanthenol CollisionEnergy:102040	[M-H]-	0.981	204.124					CC(C)(CO)C(O)C(O)=NCCCO	"InChI=1S/C9H19NO4/c1-9(2,6-12)7(13)8(14)10-4-3-5-11/h7,11-13H,3-6H2,1-2H3,(H,10,14)/t7-/m0/s1"	N/A	spectral_library_annotation
2676	Dexpanthenol CollisionEnergy:102040	[M-H]-	0.981	204.124					CC(C)(CO)C(O)C(O)=NCCCO	"InChI=1S/C9H19NO4/c1-9(2,6-12)7(13)8(14)10-4-3-5-11/h7,11-13H,3-6H2,1-2H3,(H,10,14)/t7-/m0/s1"	N/A	spectral_library_annotation
2676	Massbank:LU085151 Panthenol	[M-H]-	0.98	204.124					CC(C)(CO)C(O)C(=O)NCCCO	1S/C9H19NO4/c1-9(2,6-12)7(13)8(14)10-4-3-5-11/h7,11-13H,3-6H2,1-2H3,(H,10,14)	N/A	spectral_library_annotation
2676	Massbank:LU085151 Panthenol	[M-H]-	0.98	204.124					CC(C)(CO)C(O)C(=O)NCCCO	1S/C9H19NO4/c1-9(2,6-12)7(13)8(14)10-4-3-5-11/h7,11-13H,3-6H2,1-2H3,(H,10,14)	N/A	spectral_library_annotation
2676	Massbank:LU085151 Panthenol	[M-H]-	0.98	204.124					CC(C)(CO)C(O)C(=O)NCCCO	1S/C9H19NO4/c1-9(2,6-12)7(13)8(14)10-4-3-5-11/h7,11-13H,3-6H2,1-2H3,(H,10,14)	N/A	spectral_library_annotation
2676	Panthenol	[M-H]-	0.98	204.1241				C9H19NO4	CC(C)(CO)C(O)C(=O)NCCCO	InChI=1S/C9H19NO4/c1-9(2,6-12)7(13)8(14)10-4-3-5-11/h7,11-13H,3-6H2,1-2H3,(H,10,14)	SNPLKNRPJHDVJA-UHFFFAOYSA-N	spectral_library_annotation
2685	Pantothenate	[M-H]-	0.98	218.1034				C9H17NO5	CC(C)(CO)[C@@H](O)C(=O)NCCC(O)=O	InChI=1S/C9H17NO5/c1-9(2,5-11)7(14)8(15)10-4-3-6(12)13/h7,11,14H,3-5H2,1-2H3,(H,10,15)(H,12,13)/t7-/m0/s1	GHOKWGTUZJEAQD-ZETCQYMHSA-N	spectral_library_annotation
2685	Massbank:LU087051 Pantothenate|Pantothenic acid|3-[[(2R)-2,4-dihydroxy-3,3-dimethylbutanoyl]amino]propanoic acid	[M-H]-	0.98	218.103					CC(C)(CO)[C@@H](O)C(=O)NCCC(O)=O	1S/C9H17NO5/c1-9(2,5-11)7(14)8(15)10-4-3-6(12)13/h7,11,14H,3-5H2,1-2H3,(H,10,15)(H,12,13)/t7-/m0/s1	N/A	spectral_library_annotation
2685			0.98	218.1034				C9H17NO5	CC(C)(CO)[C@@H](O)C(=O)NCCC(O)=O	InChI=1S/C9H17NO5/c1-9(2,5-11)7(14)8(15)10-4-3-6(12)13/h7,11,14H,3-5H2,1-2H3,(H,10,15)(H,12,13)/t7-/m0/s1	GHOKWGTUZJEAQD-ZETCQYMHSA-N	spectral_library_annotation
2685	Massbank:LU087051 Pantothenate|Pantothenic acid|3-[[(2R)-2,4-dihydroxy-3,3-dimethylbutanoyl]amino]propanoic acid	[M-H]-	0.98	218.103					CC(C)(CO)[C@@H](O)C(=O)NCCC(O)=O	1S/C9H17NO5/c1-9(2,5-11)7(14)8(15)10-4-3-6(12)13/h7,11,14H,3-5H2,1-2H3,(H,10,15)(H,12,13)/t7-/m0/s1	N/A	spectral_library_annotation
2685	Massbank:LU087051 Pantothenate|Pantothenic acid|3-[[(2R)-2,4-dihydroxy-3,3-dimethylbutanoyl]amino]propanoic acid	[M-H]-	0.98	218.103					CC(C)(CO)[C@@H](O)C(=O)NCCC(O)=O	1S/C9H17NO5/c1-9(2,5-11)7(14)8(15)10-4-3-6(12)13/h7,11,14H,3-5H2,1-2H3,(H,10,15)(H,12,13)/t7-/m0/s1	N/A	spectral_library_annotation
2685	Pantothenate, Pantothenic acid, 3-[[(2R)-2,4-dihydroxy-3,3-dimethylbutanoyl]amino]propanoic acid	[M-H]-	0.98	218.1034				C9H17NO5	CC(C)(CO)[C@@H](O)C(=O)NCCC(O)=O	InChI=1S/C9H17NO5/c1-9(2,5-11)7(14)8(15)10-4-3-6(12)13/h7,11,14H,3-5H2,1-2H3,(H,10,15)(H,12,13)/t7-/m0/s1	GHOKWGTUZJEAQD-ZETCQYMHSA-N	spectral_library_annotation
2685	D-pantothenic acid CollisionEnergy:102040	[M-H]-	0.979	218.103					CC(C)(CO)C(O)C(O)=NCCC(=O)O	"InChI=1S/C9H17NO5/c1-9(2,5-11)7(14)8(15)10-4-3-6(12)13/h7,11,14H,3-5H2,1-2H3,(H,10,15)(H,12,13)"	N/A	spectral_library_annotation
2685	D-pantothenic acid CollisionEnergy:102040	[M-H]-	0.979	218.103					CC(C)(CO)C(O)C(O)=NCCC(=O)O	"InChI=1S/C9H17NO5/c1-9(2,5-11)7(14)8(15)10-4-3-6(12)13/h7,11,14H,3-5H2,1-2H3,(H,10,15)(H,12,13)"	N/A	spectral_library_annotation
2685	D-pantothenic acid CollisionEnergy:102040	[M-H]-	0.979	218.103					CC(C)(CO)C(O)C(O)=NCCC(=O)O	"InChI=1S/C9H17NO5/c1-9(2,5-11)7(14)8(15)10-4-3-6(12)13/h7,11,14H,3-5H2,1-2H3,(H,10,15)(H,12,13)"	N/A	spectral_library_annotation
2685	D-pantothenic acid CollisionEnergy:102040	[M-H]-	0.979	218.103					CC(C)(CO)C(O)C(O)=NCCC(=O)O	"InChI=1S/C9H17NO5/c1-9(2,5-11)7(14)8(15)10-4-3-6(12)13/h7,11,14H,3-5H2,1-2H3,(H,10,15)(H,12,13)"	N/A	spectral_library_annotation
2694	pantothenic acid CollisionEnergy:205060	[2M-H]-	0.984	437.214					CC(C)(CO)C(O)C(O)=NCCC(=O)O	"InChI=1S/C9H17NO5/c1-9(2,5-11)7(14)8(15)10-4-3-6(12)13/h7,11,14H,3-5H2,1-2H3,(H,10,15)(H,12,13)/t7-/m0/s1"	N/A	spectral_library_annotation
2694	pantothenic acid CollisionEnergy:205060	[2M-H]-	0.984	437.214					CC(C)(CO)C(O)C(O)=NCCC(=O)O	"InChI=1S/C9H17NO5/c1-9(2,5-11)7(14)8(15)10-4-3-6(12)13/h7,11,14H,3-5H2,1-2H3,(H,10,15)(H,12,13)/t7-/m0/s1"	N/A	spectral_library_annotation
2694	D-pantothenic acid CollisionEnergy:102040	[2M-H]-	0.983	437.214					CC(C)(CO)C(O)C(O)=NCCC(=O)O	"InChI=1S/C9H17NO5/c1-9(2,5-11)7(14)8(15)10-4-3-6(12)13/h7,11,14H,3-5H2,1-2H3,(H,10,15)(H,12,13)"	N/A	spectral_library_annotation
2694	D-pantothenic acid CollisionEnergy:102040	[2M-H]-	0.983	437.214					CC(C)(CO)C(O)C(O)=NCCC(=O)O	"InChI=1S/C9H17NO5/c1-9(2,5-11)7(14)8(15)10-4-3-6(12)13/h7,11,14H,3-5H2,1-2H3,(H,10,15)(H,12,13)"	N/A	spectral_library_annotation
2694	D-pantothenic acid CollisionEnergy:102040	[2M-H]-	0.983	437.214					CC(C)(CO)C(O)C(O)=NCCC(=O)O	"InChI=1S/C9H17NO5/c1-9(2,5-11)7(14)8(15)10-4-3-6(12)13/h7,11,14H,3-5H2,1-2H3,(H,10,15)(H,12,13)"	N/A	spectral_library_annotation
2694	D-pantothenic acid CollisionEnergy:102040	[2M-H]-	0.983	437.214					CC(C)(CO)C(O)C(O)=NCCC(=O)O	"InChI=1S/C9H17NO5/c1-9(2,5-11)7(14)8(15)10-4-3-6(12)13/h7,11,14H,3-5H2,1-2H3,(H,10,15)(H,12,13)"	N/A	spectral_library_annotation
2694	D-pantothenic acid CollisionEnergy:205060	[2M-H]-	0.982	437.214					CC(C)(CO)C(O)C(O)=NCCC(=O)O	"InChI=1S/C9H17NO5/c1-9(2,5-11)7(14)8(15)10-4-3-6(12)13/h7,11,14H,3-5H2,1-2H3,(H,10,15)(H,12,13)"	N/A	spectral_library_annotation
2694	D-pantothenic acid CollisionEnergy:205060	[2M-H]-	0.982	437.214					CC(C)(CO)C(O)C(O)=NCCC(=O)O	"InChI=1S/C9H17NO5/c1-9(2,5-11)7(14)8(15)10-4-3-6(12)13/h7,11,14H,3-5H2,1-2H3,(H,10,15)(H,12,13)"	N/A	spectral_library_annotation
2694	Pantothenic acid	[2M-H]-	0.929	437.214			6.14942	C9H17NO5	CC(C)(CO)[C@H](C(=O)NCCC(=O)O)O			spectral_library_annotation
2694	pantothenic acid CollisionEnergy:102040	[2M-H]-	0.92	437.214					CC(C)(CO)C(O)C(O)=NCCC(=O)O	"InChI=1S/C9H17NO5/c1-9(2,5-11)7(14)8(15)10-4-3-6(12)13/h7,11,14H,3-5H2,1-2H3,(H,10,15)(H,12,13)/t7-/m0/s1"	N/A	spectral_library_annotation
2768	Acrylamide (Oxidative Deamination to Alcohol, Reduction, Taurine Conjugation)	[M-H]-	0.9	180.0332947			2.61716					spectral_library_annotation
2914	guanosine CollisionEnergy:205060	[M-H]-	0.996	282.084					N=c1nc(O)c2ncn(C3OC(CO)C(O)C3O)c2[nH]1	"InChI=1S/C10H13N5O5/c11-10-13-7-4(8(19)14-10)12-2-15(7)9-6(18)5(17)3(1-16)20-9/h2-3,5-6,9,16-18H,1H2,(H3,11,13,14,19)/t3-,5-,6-,9-/m1/s1"	N/A	spectral_library_annotation
2914	guanosine CollisionEnergy:205060	[M-H]-	0.996	282.084					N=c1nc(O)c2ncn(C3OC(CO)C(O)C3O)c2[nH]1	"InChI=1S/C10H13N5O5/c11-10-13-7-4(8(19)14-10)12-2-15(7)9-6(18)5(17)3(1-16)20-9/h2-3,5-6,9,16-18H,1H2,(H3,11,13,14,19)/t3-,5-,6-,9-/m1/s1"	N/A	spectral_library_annotation
2914	Massbank:PR100562 Guanosine	[M-H]-	0.996	282.084					C1=NC2=C(N1[C@H]3[C@@H]([C@@H]([C@H](O3)CO)O)O)N=C(NC2=O)N	1S/C10H13N5O5/c11-10-13-7-4(8(19)14-10)12-2-15(7)9-6(18)5(17)3(1-16)20-9/h2-3,5-6,9,16-18H,1H2,(H3,11,13,14,19)/t3-,5-,6-,9-/m1/s1	N/A	spectral_library_annotation
2914	Massbank:PT202410 9-(beta-D-Ribofuranosyl)guanine|Guanine Riboside|GR|Vernine|2-amino-9-[(2R,3R,4S,5R)-3,4-dihydroxy-5-(hydroxymethyl)oxolan-2-yl]-3H-purin-6-one|Guanidine|Guanosine|Guanine-9-beta-D-ribofuranoside	[M+H]+	0.996	282.084					C1=NC2=C(N1C3C(C(C(O3)CO)O)O)NC(=NC2=O)N	1S/C10H13N5O5/c11-10-13-7-4(8(19)14-10)12-2-15(7)9-6(18)5(17)3(1-16)20-9/h2-3,5-6,9,16-18H,1H2,(H3,11,13,14,19)	N/A	spectral_library_annotation
2914			0.996	282.08386				C10H13N5O5	C1=NC2=C(N1[C@H]3[C@@H]([C@@H]([C@H](O3)CO)O)O)N=C(NC2=O)N	InChI=1S/C10H13N5O5/c11-10-13-7-4(8(19)14-10)12-2-15(7)9-6(18)5(17)3(1-16)20-9/h2-3,5-6,9,16-18H,1H2,(H3,11,13,14,19)/t3-,5-,6-,9-/m1/s1	NYHBQMYGNKIUIF-UUOKFMHZSA-N	spectral_library_annotation
2914			0.996	282.08386				C10H13N5O5	C1=NC2=C(N1C3C(C(C(O3)CO)O)O)NC(=NC2=O)N	InChI=1S/C10H13N5O5/c11-10-13-7-4(8(19)14-10)12-2-15(7)9-6(18)5(17)3(1-16)20-9/h2-3,5-6,9,16-18H,1H2,(H3,11,13,14,19)	NYHBQMYGNKIUIF-UHFFFAOYSA-N	spectral_library_annotation
2914	Massbank:PR100562 Guanosine	[M-H]-	0.996	282.084					C1=NC2=C(N1[C@H]3[C@@H]([C@@H]([C@H](O3)CO)O)O)N=C(NC2=O)N	1S/C10H13N5O5/c11-10-13-7-4(8(19)14-10)12-2-15(7)9-6(18)5(17)3(1-16)20-9/h2-3,5-6,9,16-18H,1H2,(H3,11,13,14,19)/t3-,5-,6-,9-/m1/s1	N/A	spectral_library_annotation
2914	Massbank:PT202410 9-(beta-D-Ribofuranosyl)guanine|Guanine Riboside|GR|Vernine|2-amino-9-[(2R,3R,4S,5R)-3,4-dihydroxy-5-(hydroxymethyl)oxolan-2-yl]-3H-purin-6-one|Guanidine|Guanosine|Guanine-9-beta-D-ribofuranoside	[M+H]+	0.996	282.084					C1=NC2=C(N1C3C(C(C(O3)CO)O)O)NC(=NC2=O)N	1S/C10H13N5O5/c11-10-13-7-4(8(19)14-10)12-2-15(7)9-6(18)5(17)3(1-16)20-9/h2-3,5-6,9,16-18H,1H2,(H3,11,13,14,19)	N/A	spectral_library_annotation
2914	Massbank:PR100562 Guanosine	[M-H]-	0.996	282.084					C1=NC2=C(N1[C@H]3[C@@H]([C@@H]([C@H](O3)CO)O)O)N=C(NC2=O)N	1S/C10H13N5O5/c11-10-13-7-4(8(19)14-10)12-2-15(7)9-6(18)5(17)3(1-16)20-9/h2-3,5-6,9,16-18H,1H2,(H3,11,13,14,19)/t3-,5-,6-,9-/m1/s1	N/A	spectral_library_annotation
2914	Massbank:PT202410 9-(beta-D-Ribofuranosyl)guanine|Guanine Riboside|GR|Vernine|2-amino-9-[(2R,3R,4S,5R)-3,4-dihydroxy-5-(hydroxymethyl)oxolan-2-yl]-3H-purin-6-one|Guanidine|Guanosine|Guanine-9-beta-D-ribofuranoside	[M+H]+	0.996	282.084					C1=NC2=C(N1C3C(C(C(O3)CO)O)O)NC(=NC2=O)N	1S/C10H13N5O5/c11-10-13-7-4(8(19)14-10)12-2-15(7)9-6(18)5(17)3(1-16)20-9/h2-3,5-6,9,16-18H,1H2,(H3,11,13,14,19)	N/A	spectral_library_annotation
3576	5-Aminovaleric acid	[M-NH3+H]+	0.954	101.0597			6.1255	C5H11NO2	C(CCN)CC(=O)O			spectral_library_annotation
3576	5-VALEROLACTONE	[M+H]+	0.947	101.059911			2.3723977	C5H8O2	C1CCOC(=O)C1	InChI=1S/C5H8O2/c6-5-3-1-2-4-7-5/h1-4H2	OZJPLYNZGCXSJM-UHFFFAOYSA-N	spectral_library_annotation
3576	5-VALEROLACTONE	[M+H]+	0.936	101.0599412			2.3792684	C5H8O2	C1CCOC(=O)C1	InChI=1S/C5H8O2/c6-5-3-1-2-4-7-5/h1-4H2	OZJPLYNZGCXSJM-UHFFFAOYSA-N	spectral_library_annotation
3584	ADIPIC ACID	[M-H]-	0.986	145.0506328				C6H10O4	O=C(O)CCCCC(=O)O	InChI=1S/C6H10O4/c7-5(8)3-1-2-4-6(9)10/h1-4H2,(H,7,8)(H,9,10)	WNLRTRBMVRJNCN-UHFFFAOYSA-N	spectral_library_annotation
3584	ADIPIC ACID	[M-H]-	0.986	145.0493563			1.5612135	C6H10O4	C(CCC(=O)O)CC(=O)O	InChI=1S/C6H10O4/c7-5(8)3-1-2-4-6(9)10/h1-4H2,(H,7,8)(H,9,10)	WNLRTRBMVRJNCN-UHFFFAOYSA-N	spectral_library_annotation
3584	ADIPIC ACID	[M-H]-	0.985	145.0506328				C6H10O4	O=C(O)CCCCC(=O)O	InChI=1S/C6H10O4/c7-5(8)3-1-2-4-6(9)10/h1-4H2,(H,7,8)(H,9,10)	WNLRTRBMVRJNCN-UHFFFAOYSA-N	spectral_library_annotation
3584	Adipic acid - 40.0 eV	[M-H]-	0.983	145.05					C(CCC(=O)O)CC(=O)O	N/A	N/A	spectral_library_annotation
3584	Adipic acid - 40.0 eV	[M-H]-	0.983	145.05					C(CCC(=O)O)CC(=O)O	N/A	N/A	spectral_library_annotation
3584	ADIPIC ACID	[M-H]-	0.982	145.0493556			1.5717154	C6H10O4	C(CCC(=O)O)CC(=O)O	InChI=1S/C6H10O4/c7-5(8)3-1-2-4-6(9)10/h1-4H2,(H,7,8)(H,9,10)	WNLRTRBMVRJNCN-UHFFFAOYSA-N	spectral_library_annotation
3584	Adipic acid - 40.0 eV	[M-H]-	0.961	145.05					C(CCC(=O)O)CC(=O)O	N/A	N/A	spectral_library_annotation
3584	Adipic acid - 40.0 eV	[M-H]-	0.961	145.05					C(CCC(=O)O)CC(=O)O	N/A	N/A	spectral_library_annotation
3584	2-METHYLGLUTARIC ACID	[M-H]-	0.961	145.0506328				C6H10O4	O=C(O)CCC(C(=O)O)C	InChI=1S/C6H10O4/c1-4(6(9)10)2-3-5(7)8/h4H,2-3H2,1H3,(H,7,8)(H,9,10)	AQYCMVICBNBXNA-UHFFFAOYSA-N	spectral_library_annotation
3584	Adipic acid - 40.0 eV	[M-H]-	0.96	145.05					C(CCC(=O)O)CC(=O)O	N/A	N/A	spectral_library_annotation
3918	Suspect related to Spectral Match to Val-Pro from NIST14 (predicted molecular formula SIRIUS: C11H20N2O3 / BUDDY: C11H20N2O3) with delta m/z 14.016 (putative explanation: Asn->Gln substitution|Asp->Glu substitution|Gly->Ala substitution|Methylation|Ser->Thr substitution|Val->Leu/Ile substitution|chain elongation; atomic difference: 1C,2H|1C,2H|1C,2H|1C,2H|1C,2H|1C,2H|1C,2H) [M+H]+	[M+H]+	0.734	229.155					N/A	N/A	N/A	spectral_library_annotation
3918	Suspect related to Spectral Match to Ile-Met from NIST14 (predicted molecular formula SIRIUS: unknown / BUDDY: unknown) with delta m/z -33.984 (putative explanation: Phe->Leu/Ile substitution; atomic difference: -3C,2H) [M+H]+	[M+H]+	0.733	229.155					N/A	N/A	N/A	spectral_library_annotation
3918	Suspect related to Asp-Ile (predicted molecular formula SIRIUS: C11H20N2O3 / BUDDY: C11H20N2O3) with delta m/z -17.974 (putative explanation: Asp->Pro substitution; atomic difference: 1C,2H,-2O) [M+H]+	[M+H]+	0.705	229.155					N/A	InChI=1S/C10H18N2O5/c1-3-5(2)8(10(16)17)12-9(15)6(11)4-7(13)14/h5-6,8H,3-4,11H2,1-2H3,(H,12,15)(H,13,14)(H,16,17)/t5-,6-,8-/m0/s1 - 17.974 Da	N/A	spectral_library_annotation
3919	Suspect related to Spectral Match to Val-Pro from NIST14 (predicted molecular formula SIRIUS: C11H20N2O3 / BUDDY: C11H20N2O3) with delta m/z 14.016 (putative explanation: Asn->Gln substitution|Asp->Glu substitution|Gly->Ala substitution|Methylation|Ser->Thr substitution|Val->Leu/Ile substitution|chain elongation; atomic difference: 1C,2H|1C,2H|1C,2H|1C,2H|1C,2H|1C,2H|1C,2H) [M+H]+	[M+H]+	0.733	229.155					N/A	N/A	N/A	spectral_library_annotation
3919	Suspect related to Spectral Match to Ile-Met from NIST14 (predicted molecular formula SIRIUS: unknown / BUDDY: unknown) with delta m/z -33.984 (putative explanation: Phe->Leu/Ile substitution; atomic difference: -3C,2H) [M+H]+	[M+H]+	0.714	229.155					N/A	N/A	N/A	spectral_library_annotation
4422	IS_4-CHLORO-PHENYLALANINE	[M-H]-	0.79	198.033					C1=C(C=CC(=C1)Cl)C[C@@H](C(=O)O)N	"InChI=1S/C9H10ClNO2/c10-7-3-1-6(2-4-7)5-8(11)9(12)13/h1-4,8H,5,11H2,(H,12,13)/t8-/m0/s1"	N/A	spectral_library_annotation
4422	IS_4-CHLORO-PHENYLALANINE	[M-H]-	0.79	198.033					C1=C(C=CC(=C1)Cl)C[C@@H](C(=O)O)N	"InChI=1S/C9H10ClNO2/c10-7-3-1-6(2-4-7)5-8(11)9(12)13/h1-4,8H,5,11H2,(H,12,13)/t8-/m0/s1"	N/A	spectral_library_annotation
4422	IS_4-CHLORO-PHENYLALANINE	[M-H]-	0.79	198.032724				C9H10ClNO2	O=C(O)C(N)CC1=CC=C(Cl)C=C1	InChI=1S/C9H10ClNO2/c10-7-3-1-6(2-4-7)5-8(11)9(12)13/h1-4,8H,5,11H2,(H,12,13)/t8-/m0/s1	NIGWMJHCCYYCSF-QMMMGPOBSA-N	spectral_library_annotation
4422	4-CHLORO-L-PHENYLALANINE CollisionEnergy:102040	[M-H]-	0.761	198.033					NC(Cc1ccc(Cl)cc1)C(=O)O	"InChI=1S/C9H10ClNO2/c10-7-3-1-6(2-4-7)5-8(11)9(12)13/h1-4,8H,5,11H2,(H,12,13)/t8-/m0/s1"	N/A	spectral_library_annotation
4422	4-CHLORO-L-PHENYLALANINE CollisionEnergy:102040	[M-H]-	0.761	198.033					NC(Cc1ccc(Cl)cc1)C(=O)O	"InChI=1S/C9H10ClNO2/c10-7-3-1-6(2-4-7)5-8(11)9(12)13/h1-4,8H,5,11H2,(H,12,13)/t8-/m0/s1"	N/A	spectral_library_annotation
4422	4-CHLORO-L-PHENYLALANINE CollisionEnergy:205060	[M-H]-	0.716	198.033					NC(Cc1ccc(Cl)cc1)C(=O)O	"InChI=1S/C9H10ClNO2/c10-7-3-1-6(2-4-7)5-8(11)9(12)13/h1-4,8H,5,11H2,(H,12,13)/t8-/m0/s1"	N/A	spectral_library_annotation
4422	4-CHLORO-L-PHENYLALANINE CollisionEnergy:205060	[M-H]-	0.716	198.033					NC(Cc1ccc(Cl)cc1)C(=O)O	"InChI=1S/C9H10ClNO2/c10-7-3-1-6(2-4-7)5-8(11)9(12)13/h1-4,8H,5,11H2,(H,12,13)/t8-/m0/s1"	N/A	spectral_library_annotation
4446	Suspect related to N-Acetyl-L-phenylalanine (predicted molecular formula SIRIUS: C11H14N2O3 / BUDDY: C11H14N2O3) with delta m/z 15.011 (putative explanation: ADP-ribosylation followed by conversion to hydroxamic acid via hydroxylamine|Leu/Ile->Lys substitution|Tyrosine oxidation to 2-aminotyrosine|unspecified; atomic difference: 1H,1N|1H,1N|1H,1N|1H,1N) [M-H]-	[M-H]-	0.964	221.092					N/A	InChI=1S/C11H13NO3/c1-8(13)12-10(11(14)15)7-9-5-3-2-4-6-9/h2-6,10H,7H2,1H3,(H,12,13)(H,14,15) + 15.011 Da	N/A	spectral_library_annotation
4476	Massbank:PR100498 L-Tryptophane|L-Trp|L-alpha-Amino-3-indolepropionic Acid|3-beta-Indolylalanine|(S)-2-Amino-3-(3-indolyl)propionic acid|L-Tryptophan	[M-H]-	0.881	203.082					C1=CC=C2C(=C1)C(=CN2)C[C@@H](C(=O)O)N	1S/C11H12N2O2/c12-9(11(14)15)5-7-6-13-10-4-2-1-3-8(7)10/h1-4,6,9,13H,5,12H2,(H,14,15)/t9-/m0/s1	N/A	spectral_library_annotation
4476	Massbank:PT200550 (S)-2-Amino-3-(3-indolyl)propionic acid|L-Trp|(2S)-2-amino-3-(1H-indol-3-yl)propanoic acid|3-beta-Indolylalanine|L-Tryptophane|L-alpha-Amino-3-indolepropionic Acid	[M+H]+	0.881	203.082					C1=CC=C2C(=C1)C(=CN2)CC(C(=O)O)N	1S/C11H12N2O2/c12-9(11(14)15)5-7-6-13-10-4-2-1-3-8(7)10/h1-4,6,9,13H,5,12H2,(H,14,15)	N/A	spectral_library_annotation
4476			0.881	203.08207				C11H12N2O2	C1=CC=C2C(=C1)C(=CN2)C[C@@H](C(=O)O)N	InChI=1S/C11H12N2O2/c12-9(11(14)15)5-7-6-13-10-4-2-1-3-8(7)10/h1-4,6,9,13H,5,12H2,(H,14,15)/t9-/m0/s1	QIVBCDIJIAJPQS-VIFPVBQESA-N	spectral_library_annotation
4476			0.881	203.08207				C11H12N2O2	C1=CC=C2C(=C1)C(=CN2)CC(C(=O)O)N	InChI=1S/C11H12N2O2/c12-9(11(14)15)5-7-6-13-10-4-2-1-3-8(7)10/h1-4,6,9,13H,5,12H2,(H,14,15)	QIVBCDIJIAJPQS-UHFFFAOYSA-N	spectral_library_annotation
4476	Massbank:PR100498 L-Tryptophane|L-Trp|L-alpha-Amino-3-indolepropionic Acid|3-beta-Indolylalanine|(S)-2-Amino-3-(3-indolyl)propionic acid|L-Tryptophan	[M-H]-	0.881	203.082					C1=CC=C2C(=C1)C(=CN2)C[C@@H](C(=O)O)N	1S/C11H12N2O2/c12-9(11(14)15)5-7-6-13-10-4-2-1-3-8(7)10/h1-4,6,9,13H,5,12H2,(H,14,15)/t9-/m0/s1	N/A	spectral_library_annotation
4476	Massbank:PT200550 (S)-2-Amino-3-(3-indolyl)propionic acid|L-Trp|(2S)-2-amino-3-(1H-indol-3-yl)propanoic acid|3-beta-Indolylalanine|L-Tryptophane|L-alpha-Amino-3-indolepropionic Acid	[M+H]+	0.881	203.082					C1=CC=C2C(=C1)C(=CN2)CC(C(=O)O)N	1S/C11H12N2O2/c12-9(11(14)15)5-7-6-13-10-4-2-1-3-8(7)10/h1-4,6,9,13H,5,12H2,(H,14,15)	N/A	spectral_library_annotation
4476	Massbank:PR100498 L-Tryptophane|L-Trp|L-alpha-Amino-3-indolepropionic Acid|3-beta-Indolylalanine|(S)-2-Amino-3-(3-indolyl)propionic acid|L-Tryptophan	[M-H]-	0.881	203.082					C1=CC=C2C(=C1)C(=CN2)C[C@@H](C(=O)O)N	1S/C11H12N2O2/c12-9(11(14)15)5-7-6-13-10-4-2-1-3-8(7)10/h1-4,6,9,13H,5,12H2,(H,14,15)/t9-/m0/s1	N/A	spectral_library_annotation
4476	Massbank:PT200550 (S)-2-Amino-3-(3-indolyl)propionic acid|L-Trp|(2S)-2-amino-3-(1H-indol-3-yl)propanoic acid|3-beta-Indolylalanine|L-Tryptophane|L-alpha-Amino-3-indolepropionic Acid	[M+H]+	0.881	203.082					C1=CC=C2C(=C1)C(=CN2)CC(C(=O)O)N	1S/C11H12N2O2/c12-9(11(14)15)5-7-6-13-10-4-2-1-3-8(7)10/h1-4,6,9,13H,5,12H2,(H,14,15)	N/A	spectral_library_annotation
4476	L-Tryptophane, L-Trp, L-alpha-Amino-3-indolepropionic Acid, 3-beta-Indolylalanine, (S)-2-Amino-3-(3-indolyl)propionic acid, L-Tryptophan	[M-H]-	0.881	203.08207				C11H12N2O2	C1=CC=C2C(=C1)C(=CN2)C[C@@H](C(=O)O)N	InChI=1S/C11H12N2O2/c12-9(11(14)15)5-7-6-13-10-4-2-1-3-8(7)10/h1-4,6,9,13H,5,12H2,(H,14,15)/t9-/m0/s1	QIVBCDIJIAJPQS-VIFPVBQESA-N	spectral_library_annotation
4476	L-Tryptophane, L-Trp, L-alpha-Amino-3-indolepropionic Acid, 3-beta-Indolylalanine, (S)-2-Amino-3-(3-indolyl)propionic acid, (2S)-2-amino-3-(1H-indol-3-yl)propanoic acid	[M-H]-	0.881	203.08207				C11H12N2O2	C1=CC=C2C(=C1)C(=CN2)CC(C(=O)O)N	InChI=1/C11H12N2O2/c12-9(11(14)15)5-7-6-13-10-4-2-1-3-8(7)10/h1-4,6,9,13H,5,12H2,(H,14,15)/t9-/m0/s1/f/h14H	QIVBCDIJIAJPQS-VIFPVBQESA-N	spectral_library_annotation
4761	N-Acetyl-DL-methionine CollisionEnergy:205060	[M-H]-	0.985	190.054					CSCCC(N=C(C)O)C(=O)O	"InChI=1S/C7H13NO3S/c1-5(9)8-6(7(10)11)3-4-12-2/h6H,3-4H2,1-2H3,(H,8,9)(H,10,11)"	N/A	spectral_library_annotation
4761	N-Acetyl-DL-methionine CollisionEnergy:205060	[M-H]-	0.985	190.054					CSCCC(N=C(C)O)C(=O)O	"InChI=1S/C7H13NO3S/c1-5(9)8-6(7(10)11)3-4-12-2/h6H,3-4H2,1-2H3,(H,8,9)(H,10,11)"	N/A	spectral_library_annotation
4761	N-Acetyl-DL-methionine CollisionEnergy:102040	[M-H]-	0.984	190.054					CSCCC(N=C(C)O)C(=O)O	"InChI=1S/C7H13NO3S/c1-5(9)8-6(7(10)11)3-4-12-2/h6H,3-4H2,1-2H3,(H,8,9)(H,10,11)"	N/A	spectral_library_annotation
4761	N-Acetyl-DL-methionine CollisionEnergy:102040	[M-H]-	0.984	190.054					CSCCC(N=C(C)O)C(=O)O	"InChI=1S/C7H13NO3S/c1-5(9)8-6(7(10)11)3-4-12-2/h6H,3-4H2,1-2H3,(H,8,9)(H,10,11)"	N/A	spectral_library_annotation
4761	N-Acetyl-DL-methionine CollisionEnergy:102040	[M-H]-	0.981	190.054					CSCCC(N=C(C)O)C(=O)O	"InChI=1S/C7H13NO3S/c1-5(9)8-6(7(10)11)3-4-12-2/h6H,3-4H2,1-2H3,(H,8,9)(H,10,11)"	N/A	spectral_library_annotation
4761	N-Acetyl-DL-methionine CollisionEnergy:102040	[M-H]-	0.981	190.054					CSCCC(N=C(C)O)C(=O)O	"InChI=1S/C7H13NO3S/c1-5(9)8-6(7(10)11)3-4-12-2/h6H,3-4H2,1-2H3,(H,8,9)(H,10,11)"	N/A	spectral_library_annotation
4761	N-Acetyl-DL-methionine CollisionEnergy:102040	[M-H]-	0.981	190.054					CSCCC(N=C(C)O)C(=O)O	"InChI=1S/C7H13NO3S/c1-5(9)8-6(7(10)11)3-4-12-2/h6H,3-4H2,1-2H3,(H,8,9)(H,10,11)"	N/A	spectral_library_annotation
4761	N-Acetyl-DL-methionine CollisionEnergy:102040	[M-H]-	0.981	190.054					CSCCC(N=C(C)O)C(=O)O	"InChI=1S/C7H13NO3S/c1-5(9)8-6(7(10)11)3-4-12-2/h6H,3-4H2,1-2H3,(H,8,9)(H,10,11)"	N/A	spectral_library_annotation
4761	N-Acetyl-methionine	[M-H]-	0.975	190.0543			3.31732	C7H13NO3S	CC(=O)NC(CCSC)C(=O)O			spectral_library_annotation
4761	N-ACETYL-METHIONINE	[M-H]-	0.974	190.054					C/C(=N/C(CCSC)C(=O)O)/O	"InChI=1S/C7H13NO3S/c1-5(9)8-6(7(10)11)3-4-12-2/h6H,3-4H2,1-2H3,(H,8,9)(H,10,11)"	N/A	spectral_library_annotation
5112	Flavin adenine dinucleotide disodium salt CollisionEnergy:205060	[M-H]-	0.983	784.15					Cc1cc2nc3c(O)nc(=O)nc-3n(CC(O)C(O)C(O)COP(=O)(O)OP(=O)(O)OCC3OC(n4cnc5c(N)ncnc54)C(O)C3O)c2cc1C	"InChI=1S/C27H33N9O15P2/c1-10-3-12-13(4-11(10)2)35(24-18(32-12)25(42)34-27(43)33-24)5-14(37)19(39)15(38)6-48-52(44,45)51-53(46,47)49-7-16-20(40)21(41)26(50-16)36-9-31-17-22(28)29-8-30-23(17)36/h3-4,8-9,14-16,19-21,26,37-41H,5-7H2,1-2H3,(H,44,45)(H,46,47)(H2,28,29,30)(H,34,42,43)/t14?,15?,16-,19?,20-,21-,26?/m1/s1"	N/A	spectral_library_annotation
5112	Flavin adenine dinucleotide disodium salt CollisionEnergy:205060	[M-H]-	0.983	784.15					Cc1cc2nc3c(O)nc(=O)nc-3n(CC(O)C(O)C(O)COP(=O)(O)OP(=O)(O)OCC3OC(n4cnc5c(N)ncnc54)C(O)C3O)c2cc1C	"InChI=1S/C27H33N9O15P2/c1-10-3-12-13(4-11(10)2)35(24-18(32-12)25(42)34-27(43)33-24)5-14(37)19(39)15(38)6-48-52(44,45)51-53(46,47)49-7-16-20(40)21(41)26(50-16)36-9-31-17-22(28)29-8-30-23(17)36/h3-4,8-9,14-16,19-21,26,37-41H,5-7H2,1-2H3,(H,44,45)(H,46,47)(H2,28,29,30)(H,34,42,43)/t14?,15?,16-,19?,20-,21-,26?/m1/s1"	N/A	spectral_library_annotation
5112	Flavin adenine dinucleotide disodium salt CollisionEnergy:102040	[M-H]-	0.96	784.15					Cc1cc2nc3c(O)nc(=O)nc-3n(CC(O)C(O)C(O)COP(=O)(O)OP(=O)(O)OCC3OC(n4cnc5c(N)ncnc54)C(O)C3O)c2cc1C	"InChI=1S/C27H33N9O15P2/c1-10-3-12-13(4-11(10)2)35(24-18(32-12)25(42)34-27(43)33-24)5-14(37)19(39)15(38)6-48-52(44,45)51-53(46,47)49-7-16-20(40)21(41)26(50-16)36-9-31-17-22(28)29-8-30-23(17)36/h3-4,8-9,14-16,19-21,26,37-41H,5-7H2,1-2H3,(H,44,45)(H,46,47)(H2,28,29,30)(H,34,42,43)/t14?,15?,16-,19?,20-,21-,26?/m1/s1"	N/A	spectral_library_annotation
5112	Flavin adenine dinucleotide disodium salt CollisionEnergy:102040	[M-H]-	0.96	784.15					Cc1cc2nc3c(O)nc(=O)nc-3n(CC(O)C(O)C(O)COP(=O)(O)OP(=O)(O)OCC3OC(n4cnc5c(N)ncnc54)C(O)C3O)c2cc1C	"InChI=1S/C27H33N9O15P2/c1-10-3-12-13(4-11(10)2)35(24-18(32-12)25(42)34-27(43)33-24)5-14(37)19(39)15(38)6-48-52(44,45)51-53(46,47)49-7-16-20(40)21(41)26(50-16)36-9-31-17-22(28)29-8-30-23(17)36/h3-4,8-9,14-16,19-21,26,37-41H,5-7H2,1-2H3,(H,44,45)(H,46,47)(H2,28,29,30)(H,34,42,43)/t14?,15?,16-,19?,20-,21-,26?/m1/s1"	N/A	spectral_library_annotation
5112	FLAVIN ADENINE DINUCLEOTIDE	[M-H]-	0.868	784.149					CC1=CC2=C(C=C1C)N(C3=NC(=O)NC(=O)C3=N2)C[C@@H]([C@@H]([C@@H](COP(=O)(O)OP(=O)(O)OC[C@@H]4[C@H]([C@H]([C@@H](O4)N5C=NC6=C(N=CN=C65)N)O)O)O)O)O	"InChI=1S/C27H33N9O15P2/c1-10-3-12-13(4-11(10)2)35(24-18(32-12)25(42)34-27(43)33-24)5-14(37)19(39)15(38)6-48-52(44,45)51-53(46,47)49-7-16-20(40)21(41)26(50-16)36-9-31-17-22(28)29-8-30-23(17)36/h3-4,8-9,14-16,19-21,26,37-41H,5-7H2,1-2H3,(H,44,45)(H,46,47)(H2,28,29,30)(H,34,42,43)/t14-,15+,16+,19-,20+,21+,26+/m0/s1"	N/A	spectral_library_annotation
5112	FLAVIN ADENINE DINUCLEOTIDE	[M-H]-	0.868	784.149					CC1=CC2=C(C=C1C)N(C3=NC(=O)NC(=O)C3=N2)C[C@@H]([C@@H]([C@@H](COP(=O)(O)OP(=O)(O)OC[C@@H]4[C@H]([C@H]([C@@H](O4)N5C=NC6=C(N=CN=C65)N)O)O)O)O)O	"InChI=1S/C27H33N9O15P2/c1-10-3-12-13(4-11(10)2)35(24-18(32-12)25(42)34-27(43)33-24)5-14(37)19(39)15(38)6-48-52(44,45)51-53(46,47)49-7-16-20(40)21(41)26(50-16)36-9-31-17-22(28)29-8-30-23(17)36/h3-4,8-9,14-16,19-21,26,37-41H,5-7H2,1-2H3,(H,44,45)(H,46,47)(H2,28,29,30)(H,34,42,43)/t14-,15+,16+,19-,20+,21+,26+/m0/s1"	N/A	spectral_library_annotation
5112	FLAVIN ADENINE DINUCLEOTIDE	[M-H]-	0.868	784.149				C27H33N9O15P2	CC1=CC2=C(C=C1C)N(C3=NC(=O)NC(=O)C3=N2)C[C@@H]([C@@H]([C@@H](COP(=O)(O)OP(=O)(O)OC[C@@H]4[C@H]([C@H]([C@@H](O4)N5C=NC6=C(N=CN=C65)N)O)O)O)O)O	InChI=1S/C27H33N9O15P2/c1-10-3-12-13(4-11(10)2)35(24-18(32-12)25(42)34-27(43)33-24)5-14(37)19(39)15(38)6-48-52(44,45)51-53(46,47)49-7-16-20(40)21(41)26(50-16)36-9-31-17-22(28)29-8-30-23(17)36/h3-4,8-9,14-16,19-21,26,37-41H,5-7H2,1-2H3,(H,44,45)(H,46,47)(H2,28,29,30)(H,34,42,43)/t14-,15+,16+,19-,20+,21+,26+/m0/s1	VWWQXMAJTJZDQX-UYBVJOGSSA-N	spectral_library_annotation
5112	Flavin adenine dinucleotide	[M-H]-	0.857	784.1525			9.523033	C27H33N9O15P2	O=C1N=C(O)C2=NC3=CC(=C(C=C3N(C2=N1)CC(O)C(O)C(O)COP(=O)(O)OP(=O)(O)OCC4OC(N5C=NC=6C(=NC=NC65)N)C(O)C4O)C)C	InChI=1S/C27H33N9O15P2/c1-10-3-12-13(4-11(10)2)35(24-18(32-12)25(42)34-27(43)33-24)5-14(37)19(39)15(38)6-48-52(44,45)51-53(46,47)49-7-16-20(40)21(41)26(50-16)36-9-31-17-22(28)29-8-30-23(17)36/h3-4,8-9,14-16,19-21,26,37-41H,5-7H2,1-2H3,(H,44,45)(H,46,47)(H2,28,29,30)(H,34,42,43)/t14-,15+,16+,19-,20+,21+,26+/m0/s1	VWWQXMAJTJZDQX-UYBVJOGSSA-N	spectral_library_annotation
5112	FAD - 40.0 eV	[M-H]-	0.856	784.149					Cc1cc2c(cc1C)n(c-3nc(=O)[nH]c(=O)c3n2)C[C@@H]([C@@H]([C@@H](COP(=O)(O)OP(=O)(O)OC[C@@H]4[C@H]([C@H]([C@@H](O4)n5cnc6c5ncnc6N)O)O)O)O)O	N/A	N/A	spectral_library_annotation
5112	FAD - 40.0 eV	[M-H]-	0.856	784.149					Cc1cc2c(cc1C)n(c-3nc(=O)[nH]c(=O)c3n2)C[C@@H]([C@@H]([C@@H](COP(=O)(O)OP(=O)(O)OC[C@@H]4[C@H]([C@H]([C@@H](O4)n5cnc6c5ncnc6N)O)O)O)O)O	N/A	N/A	spectral_library_annotation
5154	SUBERIC ACID	[M-H]-	0.866	173.082					C(CCCC(=O)O)CCC(=O)O	"InChI=1S/C8H14O4/c9-7(10)5-3-1-2-4-6-8(11)12/h1-6H2,(H,9,10)(H,11,12)"	N/A	spectral_library_annotation
5154	SUBERIC ACID	[M-H]-	0.866	173.082					C(CCCC(=O)O)CCC(=O)O	"InChI=1S/C8H14O4/c9-7(10)5-3-1-2-4-6-8(11)12/h1-6H2,(H,9,10)(H,11,12)"	N/A	spectral_library_annotation
5154	SUBERIC ACID	[M-H]-	0.866	173.0819329				C8H14O4	O=C(O)CCCCCCC(=O)O	InChI=1S/C8H14O4/c9-7(10)5-3-1-2-4-6-8(11)12/h1-6H2,(H,9,10)(H,11,12)	TYFQFVWCELRYAO-UHFFFAOYSA-N	spectral_library_annotation
5182	Flavin adenine dinucleotide disodium salt CollisionEnergy:205060	[M-H]-	0.983	784.15					Cc1cc2nc3c(O)nc(=O)nc-3n(CC(O)C(O)C(O)COP(=O)(O)OP(=O)(O)OCC3OC(n4cnc5c(N)ncnc54)C(O)C3O)c2cc1C	"InChI=1S/C27H33N9O15P2/c1-10-3-12-13(4-11(10)2)35(24-18(32-12)25(42)34-27(43)33-24)5-14(37)19(39)15(38)6-48-52(44,45)51-53(46,47)49-7-16-20(40)21(41)26(50-16)36-9-31-17-22(28)29-8-30-23(17)36/h3-4,8-9,14-16,19-21,26,37-41H,5-7H2,1-2H3,(H,44,45)(H,46,47)(H2,28,29,30)(H,34,42,43)/t14?,15?,16-,19?,20-,21-,26?/m1/s1"	N/A	spectral_library_annotation
5182	Flavin adenine dinucleotide disodium salt CollisionEnergy:205060	[M-H]-	0.983	784.15					Cc1cc2nc3c(O)nc(=O)nc-3n(CC(O)C(O)C(O)COP(=O)(O)OP(=O)(O)OCC3OC(n4cnc5c(N)ncnc54)C(O)C3O)c2cc1C	"InChI=1S/C27H33N9O15P2/c1-10-3-12-13(4-11(10)2)35(24-18(32-12)25(42)34-27(43)33-24)5-14(37)19(39)15(38)6-48-52(44,45)51-53(46,47)49-7-16-20(40)21(41)26(50-16)36-9-31-17-22(28)29-8-30-23(17)36/h3-4,8-9,14-16,19-21,26,37-41H,5-7H2,1-2H3,(H,44,45)(H,46,47)(H2,28,29,30)(H,34,42,43)/t14?,15?,16-,19?,20-,21-,26?/m1/s1"	N/A	spectral_library_annotation
5182	Flavin adenine dinucleotide disodium salt CollisionEnergy:102040	[M-H]-	0.959	784.15					Cc1cc2nc3c(O)nc(=O)nc-3n(CC(O)C(O)C(O)COP(=O)(O)OP(=O)(O)OCC3OC(n4cnc5c(N)ncnc54)C(O)C3O)c2cc1C	"InChI=1S/C27H33N9O15P2/c1-10-3-12-13(4-11(10)2)35(24-18(32-12)25(42)34-27(43)33-24)5-14(37)19(39)15(38)6-48-52(44,45)51-53(46,47)49-7-16-20(40)21(41)26(50-16)36-9-31-17-22(28)29-8-30-23(17)36/h3-4,8-9,14-16,19-21,26,37-41H,5-7H2,1-2H3,(H,44,45)(H,46,47)(H2,28,29,30)(H,34,42,43)/t14?,15?,16-,19?,20-,21-,26?/m1/s1"	N/A	spectral_library_annotation
5182	Flavin adenine dinucleotide disodium salt CollisionEnergy:102040	[M-H]-	0.959	784.15					Cc1cc2nc3c(O)nc(=O)nc-3n(CC(O)C(O)C(O)COP(=O)(O)OP(=O)(O)OCC3OC(n4cnc5c(N)ncnc54)C(O)C3O)c2cc1C	"InChI=1S/C27H33N9O15P2/c1-10-3-12-13(4-11(10)2)35(24-18(32-12)25(42)34-27(43)33-24)5-14(37)19(39)15(38)6-48-52(44,45)51-53(46,47)49-7-16-20(40)21(41)26(50-16)36-9-31-17-22(28)29-8-30-23(17)36/h3-4,8-9,14-16,19-21,26,37-41H,5-7H2,1-2H3,(H,44,45)(H,46,47)(H2,28,29,30)(H,34,42,43)/t14?,15?,16-,19?,20-,21-,26?/m1/s1"	N/A	spectral_library_annotation
5182	Flavin adenine dinucleotide	[M-H]-	0.855	784.1525			9.523033	C27H33N9O15P2	O=C1N=C(O)C2=NC3=CC(=C(C=C3N(C2=N1)CC(O)C(O)C(O)COP(=O)(O)OP(=O)(O)OCC4OC(N5C=NC=6C(=NC=NC65)N)C(O)C4O)C)C	InChI=1S/C27H33N9O15P2/c1-10-3-12-13(4-11(10)2)35(24-18(32-12)25(42)34-27(43)33-24)5-14(37)19(39)15(38)6-48-52(44,45)51-53(46,47)49-7-16-20(40)21(41)26(50-16)36-9-31-17-22(28)29-8-30-23(17)36/h3-4,8-9,14-16,19-21,26,37-41H,5-7H2,1-2H3,(H,44,45)(H,46,47)(H2,28,29,30)(H,34,42,43)/t14-,15+,16+,19-,20+,21+,26+/m0/s1	VWWQXMAJTJZDQX-UYBVJOGSSA-N	spectral_library_annotation
5182	FAD - 40.0 eV	[M-H]-	0.853	784.149					Cc1cc2c(cc1C)n(c-3nc(=O)[nH]c(=O)c3n2)C[C@@H]([C@@H]([C@@H](COP(=O)(O)OP(=O)(O)OC[C@@H]4[C@H]([C@H]([C@@H](O4)n5cnc6c5ncnc6N)O)O)O)O)O	N/A	N/A	spectral_library_annotation
5182	FAD - 40.0 eV	[M-H]-	0.853	784.149					Cc1cc2c(cc1C)n(c-3nc(=O)[nH]c(=O)c3n2)C[C@@H]([C@@H]([C@@H](COP(=O)(O)OP(=O)(O)OC[C@@H]4[C@H]([C@H]([C@@H](O4)n5cnc6c5ncnc6N)O)O)O)O)O	N/A	N/A	spectral_library_annotation
5250	Suspect related to Massbank:LU027554 Dodecanedioic acid (predicted molecular formula SIRIUS: C9H16O5 / BUDDY: C9H16O5) with delta m/z -26.052 (putative explanation: Leu/Ile->Ser substitution; atomic difference: -3C,-6H,1O) [M-H]-	[M-H]-	0.95	203.092					N/A	1S/C12H22O4/c13-11(14)9-7-5-3-1-2-4-6-8-10-12(15)16/h1-10H2,(H,13,14)(H,15,16) - 26.052 Da	N/A	spectral_library_annotation
6008	Indoxyl sulfate - 30.0 eV	[M-H]-	0.993	212.002					c1ccc2c(c1)c(c[nH]2)OS(=O)(=O)O	N/A	N/A	spectral_library_annotation
6008	Indoxyl sulfate - 30.0 eV	[M-H]-	0.993	212.002					c1ccc2c(c1)c(c[nH]2)OS(=O)(=O)O	N/A	N/A	spectral_library_annotation
6008	Indoxyl sulfate - 40.0 eV	[M-H]-	0.992	212.002					c1ccc2c(c1)c(c[nH]2)OS(=O)(=O)O	N/A	N/A	spectral_library_annotation
6008	Indoxyl sulfate - 40.0 eV	[M-H]-	0.992	212.002					c1ccc2c(c1)c(c[nH]2)OS(=O)(=O)O	N/A	N/A	spectral_library_annotation
6008	Indoxyl sulfate CollisionEnergy:102040	[M-H]-	0.992	212.002					O=S(=O)(O)Oc1c[nH]c2ccccc12	"InChI=1S/C8H7NO4S/c10-14(11,12)13-8-5-9-7-4-2-1-3-6(7)8/h1-5,9H,(H,10,11,12)"	N/A	spectral_library_annotation
6008	Indoxyl sulfate CollisionEnergy:102040	[M-H]-	0.992	212.002					O=S(=O)(O)Oc1c[nH]c2ccccc12	"InChI=1S/C8H7NO4S/c10-14(11,12)13-8-5-9-7-4-2-1-3-6(7)8/h1-5,9H,(H,10,11,12)"	N/A	spectral_library_annotation
6008	Indoxyl sulfate CollisionEnergy:102040	[M-H]-	0.989	212.002					O=S(=O)(O)Oc1c[nH]c2ccccc12	"InChI=1S/C8H7NO4S/c10-14(11,12)13-8-5-9-7-4-2-1-3-6(7)8/h1-5,9H,(H,10,11,12)"	N/A	spectral_library_annotation
6008	Indoxyl sulfate CollisionEnergy:102040	[M-H]-	0.989	212.002					O=S(=O)(O)Oc1c[nH]c2ccccc12	"InChI=1S/C8H7NO4S/c10-14(11,12)13-8-5-9-7-4-2-1-3-6(7)8/h1-5,9H,(H,10,11,12)"	N/A	spectral_library_annotation
6008	Indoxyl sulfate CollisionEnergy:102040	[M-H]-	0.989	212.002					O=S(=O)(O)Oc1c[nH]c2ccccc12	"InChI=1S/C8H7NO4S/c10-14(11,12)13-8-5-9-7-4-2-1-3-6(7)8/h1-5,9H,(H,10,11,12)"	N/A	spectral_library_annotation
6008	Indoxyl sulfate CollisionEnergy:102040	[M-H]-	0.989	212.002					O=S(=O)(O)Oc1c[nH]c2ccccc12	"InChI=1S/C8H7NO4S/c10-14(11,12)13-8-5-9-7-4-2-1-3-6(7)8/h1-5,9H,(H,10,11,12)"	N/A	spectral_library_annotation
6133	Flavin mononucleotide - 40.0 eV	[M-H]-	0.952	455.097					Cc1cc2c(cc1C)n(c-3nc(=O)[nH]c(=O)c3n2)C[C@@H]([C@@H]([C@@H](COP(=O)(O)O)O)O)O	N/A	N/A	spectral_library_annotation
6133	Flavin mononucleotide - 40.0 eV	[M-H]-	0.952	455.097					Cc1cc2c(cc1C)n(c-3nc(=O)[nH]c(=O)c3n2)C[C@@H]([C@@H]([C@@H](COP(=O)(O)O)O)O)O	N/A	N/A	spectral_library_annotation
6133	Flavin mononucleotide - 40.0 eV	[M-H]-	0.949	455.097					Cc1cc2c(cc1C)n(c-3nc(=O)[nH]c(=O)c3n2)C[C@@H]([C@@H]([C@@H](COP(=O)(O)O)O)O)O	N/A	N/A	spectral_library_annotation
6133	Flavin mononucleotide - 40.0 eV	[M-H]-	0.949	455.097					Cc1cc2c(cc1C)n(c-3nc(=O)[nH]c(=O)c3n2)C[C@@H]([C@@H]([C@@H](COP(=O)(O)O)O)O)O	N/A	N/A	spectral_library_annotation
6133	Flavin mononucleotide - 40.0 eV	[M-H]-	0.948	455.097					Cc1cc2c(cc1C)n(c-3nc(=O)[nH]c(=O)c3n2)C[C@@H]([C@@H]([C@@H](COP(=O)(O)O)O)O)O	N/A	N/A	spectral_library_annotation
6133	Flavin mononucleotide - 40.0 eV	[M-H]-	0.948	455.097					Cc1cc2c(cc1C)n(c-3nc(=O)[nH]c(=O)c3n2)C[C@@H]([C@@H]([C@@H](COP(=O)(O)O)O)O)O	N/A	N/A	spectral_library_annotation
6133	Flavin mononucleotide - 40.0 eV	[M-H]-	0.936	455.097					Cc1cc2c(cc1C)n(c-3nc(=O)[nH]c(=O)c3n2)C[C@@H]([C@@H]([C@@H](COP(=O)(O)O)O)O)O	N/A	N/A	spectral_library_annotation
6133	Flavin mononucleotide - 40.0 eV	[M-H]-	0.936	455.097					Cc1cc2c(cc1C)n(c-3nc(=O)[nH]c(=O)c3n2)C[C@@H]([C@@H]([C@@H](COP(=O)(O)O)O)O)O	N/A	N/A	spectral_library_annotation
6133	Flavin mononucleotide - 40.0 eV	[M-H]-	0.935	455.097					Cc1cc2c(cc1C)n(c-3nc(=O)[nH]c(=O)c3n2)C[C@@H]([C@@H]([C@@H](COP(=O)(O)O)O)O)O	N/A	N/A	spectral_library_annotation
6133	Flavin mononucleotide - 40.0 eV	[M-H]-	0.935	455.097					Cc1cc2c(cc1C)n(c-3nc(=O)[nH]c(=O)c3n2)C[C@@H]([C@@H]([C@@H](COP(=O)(O)O)O)O)O	N/A	N/A	spectral_library_annotation
6330	Indoxyl sulfate - 40.0 eV	[M-H]-	0.987	212.002					c1ccc2c(c1)c(c[nH]2)OS(=O)(=O)O	N/A	N/A	spectral_library_annotation
6330	Indoxyl sulfate - 40.0 eV	[M-H]-	0.987	212.002					c1ccc2c(c1)c(c[nH]2)OS(=O)(=O)O	N/A	N/A	spectral_library_annotation
6330	Indoxyl sulfate - 30.0 eV	[M-H]-	0.985	212.002					c1ccc2c(c1)c(c[nH]2)OS(=O)(=O)O	N/A	N/A	spectral_library_annotation
6330	Indoxyl sulfate - 30.0 eV	[M-H]-	0.985	212.002					c1ccc2c(c1)c(c[nH]2)OS(=O)(=O)O	N/A	N/A	spectral_library_annotation
6330	Indoxyl sulfate - 40.0 eV	[M-H]-	0.983	212.002					c1ccc2c(c1)c(c[nH]2)OS(=O)(=O)O	N/A	N/A	spectral_library_annotation
6330	Indoxyl sulfate - 40.0 eV	[M-H]-	0.983	212.002					c1ccc2c(c1)c(c[nH]2)OS(=O)(=O)O	N/A	N/A	spectral_library_annotation
6330	Indoxyl sulfate CollisionEnergy:102040	[M-H]-	0.982	212.002					O=S(=O)(O)Oc1c[nH]c2ccccc12	"InChI=1S/C8H7NO4S/c10-14(11,12)13-8-5-9-7-4-2-1-3-6(7)8/h1-5,9H,(H,10,11,12)"	N/A	spectral_library_annotation
6330	Indoxyl sulfate CollisionEnergy:102040	[M-H]-	0.982	212.002					O=S(=O)(O)Oc1c[nH]c2ccccc12	"InChI=1S/C8H7NO4S/c10-14(11,12)13-8-5-9-7-4-2-1-3-6(7)8/h1-5,9H,(H,10,11,12)"	N/A	spectral_library_annotation
6330	Indoxyl sulfate CollisionEnergy:102040	[M-H]-	0.981	212.002					O=S(=O)(O)Oc1c[nH]c2ccccc12	"InChI=1S/C8H7NO4S/c10-14(11,12)13-8-5-9-7-4-2-1-3-6(7)8/h1-5,9H,(H,10,11,12)"	N/A	spectral_library_annotation
6330	Indoxyl sulfate CollisionEnergy:102040	[M-H]-	0.981	212.002					O=S(=O)(O)Oc1c[nH]c2ccccc12	"InChI=1S/C8H7NO4S/c10-14(11,12)13-8-5-9-7-4-2-1-3-6(7)8/h1-5,9H,(H,10,11,12)"	N/A	spectral_library_annotation
6450	PIMELIC ACID	[M-H]-	0.994	159.066					C(CCC(=O)O)CCC(=O)O	"InChI=1S/C7H12O4/c8-6(9)4-2-1-3-5-7(10)11/h1-5H2,(H,8,9)(H,10,11)"	N/A	spectral_library_annotation
6450	PIMELIC ACID	[M-H]-	0.994	159.066					C(CCC(=O)O)CCC(=O)O	"InChI=1S/C7H12O4/c8-6(9)4-2-1-3-5-7(10)11/h1-5H2,(H,8,9)(H,10,11)"	N/A	spectral_library_annotation
6450	PIMELIC ACID	[M-H]-	0.994	159.0662829				C7H12O4	O=C(O)CCCCCC(=O)O	InChI=1S/C7H12O4/c8-6(9)4-2-1-3-5-7(10)11/h1-5H2,(H,8,9)(H,10,11)	WLJVNTCWHIRURA-UHFFFAOYSA-N	spectral_library_annotation
6450	PIMELIC ACID	[M-H]-	0.993	159.066					C(CCC(=O)O)CCC(=O)O	"InChI=1S/C7H12O4/c8-6(9)4-2-1-3-5-7(10)11/h1-5H2,(H,8,9)(H,10,11)"	N/A	spectral_library_annotation
6450	PIMELIC ACID	[M-H]-	0.993	159.066					C(CCC(=O)O)CCC(=O)O	"InChI=1S/C7H12O4/c8-6(9)4-2-1-3-5-7(10)11/h1-5H2,(H,8,9)(H,10,11)"	N/A	spectral_library_annotation
6450	PIMELIC ACID	[M-H]-	0.993	159.0662829				C7H12O4	O=C(O)CCCCCC(=O)O	InChI=1S/C7H12O4/c8-6(9)4-2-1-3-5-7(10)11/h1-5H2,(H,8,9)(H,10,11)	WLJVNTCWHIRURA-UHFFFAOYSA-N	spectral_library_annotation
6450	Pimelic acid	[M-H]-	0.986	159.0653			1.8556	C7H12O4	O=C(O)CCCCCC(=O)O	InChI=1S/C7H12O4/c8-6(9)4-2-1-3-5-7(10)11/h1-5H2,(H,8,9)(H,10,11)	WLJVNTCWHIRURA-UHFFFAOYSA-N	spectral_library_annotation
6450	6-CARBOXYHEXANOATE	[M-H]-	0.982	159.0651852			1.5621879	C7H12O4	C(CCC(=O)O)CCC(=O)O	InChI=1S/C7H12O4/c8-6(9)4-2-1-3-5-7(10)11/h1-5H2,(H,8,9)(H,10,11)	WLJVNTCWHIRURA-UHFFFAOYSA-N	spectral_library_annotation
6450	6-CARBOXYHEXANOATE	[M-H]-	0.982	159.0650611			1.5472338	C7H12O4	C(CCC(=O)O)CCC(=O)O	InChI=1S/C7H12O4/c8-6(9)4-2-1-3-5-7(10)11/h1-5H2,(H,8,9)(H,10,11)	WLJVNTCWHIRURA-UHFFFAOYSA-N	spectral_library_annotation
6450	Pimelic acid	[M-H]-	0.982	159.0663			11.12819	C7H12O4	C(CCC(=O)O)CCC(=O)O			spectral_library_annotation
6535	Benzyl alcohol sulphate, Benzyl sulphate	[M-H]-	0.99	187.0071				C7H8O4S	O=S(=O)(O)OCC=1C=CC=CC1	InChI=1S/C7H8O4S/c8-12(9,10)11-6-7-4-2-1-3-5-7/h1-5H,6H2,(H,8,9,10)	CZNJCCVKDVCRKF-UHFFFAOYSA-N	spectral_library_annotation
6535	Benzyl chloride (Oxidative Dechlorination, Sulfation)	[M-H]-	0.943	187.0066833			2.79849					spectral_library_annotation
6535	Benzyl alcohol sulphate, Benzyl sulphate	[M-H]-	0.847	187.0071				C7H8O4S	O=S(=O)(O)OCC=1C=CC=CC1	InChI=1S/C7H8O4S/c8-12(9,10)11-6-7-4-2-1-3-5-7/h1-5H,6H2,(H,8,9,10)	CZNJCCVKDVCRKF-UHFFFAOYSA-N	spectral_library_annotation
6575	Indoxyl sulfate - 40.0 eV	[M-H]-	0.994	212.002					c1ccc2c(c1)c(c[nH]2)OS(=O)(=O)O	N/A	N/A	spectral_library_annotation
6575	Indoxyl sulfate - 40.0 eV	[M-H]-	0.994	212.002					c1ccc2c(c1)c(c[nH]2)OS(=O)(=O)O	N/A	N/A	spectral_library_annotation
6575	Indoxyl sulfate - 30.0 eV	[M-H]-	0.992	212.002					c1ccc2c(c1)c(c[nH]2)OS(=O)(=O)O	N/A	N/A	spectral_library_annotation
6575	Indoxyl sulfate - 30.0 eV	[M-H]-	0.992	212.002					c1ccc2c(c1)c(c[nH]2)OS(=O)(=O)O	N/A	N/A	spectral_library_annotation
6575	Indoxyl sulfate - 40.0 eV	[M-H]-	0.99	212.002					c1ccc2c(c1)c(c[nH]2)OS(=O)(=O)O	N/A	N/A	spectral_library_annotation
6575	Indoxyl sulfate - 40.0 eV	[M-H]-	0.99	212.002					c1ccc2c(c1)c(c[nH]2)OS(=O)(=O)O	N/A	N/A	spectral_library_annotation
6575	Indoxyl sulfate CollisionEnergy:102040	[M-H]-	0.989	212.002					O=S(=O)(O)Oc1c[nH]c2ccccc12	"InChI=1S/C8H7NO4S/c10-14(11,12)13-8-5-9-7-4-2-1-3-6(7)8/h1-5,9H,(H,10,11,12)"	N/A	spectral_library_annotation
6575	Indoxyl sulfate CollisionEnergy:102040	[M-H]-	0.989	212.002					O=S(=O)(O)Oc1c[nH]c2ccccc12	"InChI=1S/C8H7NO4S/c10-14(11,12)13-8-5-9-7-4-2-1-3-6(7)8/h1-5,9H,(H,10,11,12)"	N/A	spectral_library_annotation
6575	Indoxyl sulfate CollisionEnergy:102040	[M-H]-	0.988	212.002					O=S(=O)(O)Oc1c[nH]c2ccccc12	"InChI=1S/C8H7NO4S/c10-14(11,12)13-8-5-9-7-4-2-1-3-6(7)8/h1-5,9H,(H,10,11,12)"	N/A	spectral_library_annotation
6575	Indoxyl sulfate CollisionEnergy:102040	[M-H]-	0.988	212.002					O=S(=O)(O)Oc1c[nH]c2ccccc12	"InChI=1S/C8H7NO4S/c10-14(11,12)13-8-5-9-7-4-2-1-3-6(7)8/h1-5,9H,(H,10,11,12)"	N/A	spectral_library_annotation
6592	3-(3-Hydroxyphenyl)propionic acid sulfate, 3-[3-(Sulfooxy)phenyl]propanoic acid	[M-H]-	0.961	245.0125			8.08	C9H10O6S	O=C(O)CCC=1C=CC=C(OS(=O)(=O)O)C1	InChI=1S/C9H10O6S/c10-9(11)5-4-7-2-1-3-8(6-7)15-16(12,13)14/h1-3,6H,4-5H2,(H,10,11)(H,12,13,14)	IQWLPDPKVFZEOK-UHFFFAOYSA-N	spectral_library_annotation
7750	Massbank:PR100904 D-(-)-Mannitol|Mannite|Cordycepic acid|Manita|Manicol|Mannidex|Osmosal|Diosmol|Isotol|Mannigen|Mannitolum|Resectisol|Manna sugar|1,2,3,4,5,6-Hexanehexol|Osmitrol	[M-H]-	0.817	181.071					OCC([H])(O)C([H])(O)C([H])(O)C([H])(O)CO	1S/C6H14O6/c7-1-3(9)5(11)6(12)4(10)2-8/h3-12H,1-2H2/t3-,4-,5-,6-/m1/s1	N/A	spectral_library_annotation
7750	Massbank:PT211960 Manna sugar|Cordycepic acid|Manicol|Resectisol|1,2,3,4,5,6-Hexanehexol|Diosmol|Mannidex|(2R,3R,4R,5R)-hexane-1,2,3,4,5,6-hexol|Mannigen|Mannitolum|Osmitrol|Mannite|Isotol|Osmosal|Manita|D-(-)-Mannitol	[M+H]+	0.817	181.071					C(C(C(C(C(CO)O)O)O)O)O	1S/C6H14O6/c7-1-3(9)5(11)6(12)4(10)2-8/h3-12H,1-2H2	N/A	spectral_library_annotation
7750			0.817	181.07123				C6H14O6	OCC([H])(O)C([H])(O)C([H])(O)C([H])(O)CO	InChI=1S/C6H14O6/c7-1-3(9)5(11)6(12)4(10)2-8/h3-12H,1-2H2/t3-,4-,5-,6-/m1/s1	FBPFZTCFMRRESA-KVTDHHQDSA-N	spectral_library_annotation
7750			0.817	181.07123				C6H14O6	C(C(C(C(C(CO)O)O)O)O)O	InChI=1S/C6H14O6/c7-1-3(9)5(11)6(12)4(10)2-8/h3-12H,1-2H2	FBPFZTCFMRRESA-UHFFFAOYSA-N	spectral_library_annotation
7750	Massbank:PR100904 D-(-)-Mannitol|Mannite|Cordycepic acid|Manita|Manicol|Mannidex|Osmosal|Diosmol|Isotol|Mannigen|Mannitolum|Resectisol|Manna sugar|1,2,3,4,5,6-Hexanehexol|Osmitrol	[M-H]-	0.817	181.071					OCC([H])(O)C([H])(O)C([H])(O)C([H])(O)CO	1S/C6H14O6/c7-1-3(9)5(11)6(12)4(10)2-8/h3-12H,1-2H2/t3-,4-,5-,6-/m1/s1	N/A	spectral_library_annotation
7750	Massbank:PT211960 Manna sugar|Cordycepic acid|Manicol|Resectisol|1,2,3,4,5,6-Hexanehexol|Diosmol|Mannidex|(2R,3R,4R,5R)-hexane-1,2,3,4,5,6-hexol|Mannigen|Mannitolum|Osmitrol|Mannite|Isotol|Osmosal|Manita|D-(-)-Mannitol	[M+H]+	0.817	181.071					C(C(C(C(C(CO)O)O)O)O)O	1S/C6H14O6/c7-1-3(9)5(11)6(12)4(10)2-8/h3-12H,1-2H2	N/A	spectral_library_annotation
7750	Massbank:PR100904 D-(-)-Mannitol|Mannite|Cordycepic acid|Manita|Manicol|Mannidex|Osmosal|Diosmol|Isotol|Mannigen|Mannitolum|Resectisol|Manna sugar|1,2,3,4,5,6-Hexanehexol|Osmitrol	[M-H]-	0.817	181.071					OCC([H])(O)C([H])(O)C([H])(O)C([H])(O)CO	1S/C6H14O6/c7-1-3(9)5(11)6(12)4(10)2-8/h3-12H,1-2H2/t3-,4-,5-,6-/m1/s1	N/A	spectral_library_annotation
7750	Massbank:PT211960 Manna sugar|Cordycepic acid|Manicol|Resectisol|1,2,3,4,5,6-Hexanehexol|Diosmol|Mannidex|(2R,3R,4R,5R)-hexane-1,2,3,4,5,6-hexol|Mannigen|Mannitolum|Osmitrol|Mannite|Isotol|Osmosal|Manita|D-(-)-Mannitol	[M+H]+	0.817	181.071					C(C(C(C(C(CO)O)O)O)O)O	1S/C6H14O6/c7-1-3(9)5(11)6(12)4(10)2-8/h3-12H,1-2H2	N/A	spectral_library_annotation
7750	D-(-)-Mannitol, Mannite, Cordycepic acid, Manita, Manicol, Mannidex, Osmosal, Diosmol, Isotol, Mannigen, Mannitolum, Resectisol, Manna sugar, 1,2,3,4,5,6-Hexanehexol, Osmitrol	[M-H]-	0.817	181.07123				C6H14O6	OCC([H])(O)C([H])(O)C([H])(O)C([H])(O)CO	InChI=1S/C6H14O6/c7-1-3(9)5(11)6(12)4(10)2-8/h3-12H,1-2H2/t3-,4-,5-,6-/m1/s1	FBPFZTCFMRRESA-KVTDHHQDSA-N	spectral_library_annotation
7750	Diosmol, D-(-)-Mannitol, Mannite, Cordycepic acid, Manita, Manicol, Mannidex, Osmosal, Isotol, Mannigen, Mannitolum, Resectisol, Manna sugar, 1,2,3,4,5,6-Hexanehexol, Osmitrol, (2R,3R,4R,5R)-hexane-1,2,3,4,5,6-hexol	[M-H]-	0.817	181.07123				C6H14O6	C(C(C(C(C(CO)O)O)O)O)O	InChI=1/C6H14O6/c7-1-3(9)5(11)6(12)4(10)2-8/h3-12H,1-2H2/t3-,4-,5-,6-/m1/s1	FBPFZTCFMRRESA-KVTDHHQDSA-N	spectral_library_annotation
7961	Suspect related to trans-Traumatic acid (predicted molecular formula SIRIUS: C9H16O5 / BUDDY: C9H16O5) with delta m/z -24.037 (putative explanation: unspecified; atomic difference: unspecified) [M-H2O+H]+	[M-H2O+H]+	0.802	187.097					N/A	InChI=1S/C12H20O4/c13-11(14)9-7-5-3-1-2-4-6-8-10-12(15)16/h7,9H,1-6,8,10H2,(H,13,14)(H,15,16)/b9-7+ - 24.037 Da	N/A	spectral_library_annotation
7961	Gabapentin Related Compound E	[M+H]+	0.771	187.0965				C9H14O4	C1CC[C@@](CC1)(C(=O)O)CC(=O)O	InChI=1S/C9H14O4/c10-7(11)6-9(8(12)13)4-2-1-3-5-9/h1-6H2,(H,10,11)(H,12,13)	SDAXMMUAZRUWNL-UHFFFAOYSA-N	spectral_library_annotation
7961			0.771	187.0965				C9H14O4	C1CC[C@@](CC1)(C(=O)O)CC(=O)O	InChI=1S/C9H14O4/c10-7(11)6-9(8(12)13)4-2-1-3-5-9/h1-6H2,(H,10,11)(H,12,13)	SDAXMMUAZRUWNL-UHFFFAOYSA-N	spectral_library_annotation
7961	Gabapentin Related Compound E, 1-(carboxymethyl)cyclohexanecarboxylic acid, 1-(carboxymethyl)cyclohexane-1-carboxylic acid	[M+H]+	0.771	187.0965				C9H14O4	C1CC[C@@](CC1)(C(=O)O)CC(=O)O	InChI=1S/C9H14O4/c10-7(11)6-9(8(12)13)4-2-1-3-5-9/h1-6H2,(H,10,11)(H,12,13)	SDAXMMUAZRUWNL-UHFFFAOYSA-N	spectral_library_annotation
7961	Gabapentin Related Compound E	[M+H]+	0.72	187.0965				C9H14O4	C1CC[C@@](CC1)(C(=O)O)CC(=O)O	InChI=1S/C9H14O4/c10-7(11)6-9(8(12)13)4-2-1-3-5-9/h1-6H2,(H,10,11)(H,12,13)	SDAXMMUAZRUWNL-UHFFFAOYSA-N	spectral_library_annotation
7961			0.72	187.0965				C9H14O4	C1CC[C@@](CC1)(C(=O)O)CC(=O)O	InChI=1S/C9H14O4/c10-7(11)6-9(8(12)13)4-2-1-3-5-9/h1-6H2,(H,10,11)(H,12,13)	SDAXMMUAZRUWNL-UHFFFAOYSA-N	spectral_library_annotation
7961	Gabapentin Related Compound E, 1-(carboxymethyl)cyclohexanecarboxylic acid, 1-(carboxymethyl)cyclohexane-1-carboxylic acid	[M+H]+	0.72	187.0965				C9H14O4	C1CC[C@@](CC1)(C(=O)O)CC(=O)O	InChI=1S/C9H14O4/c10-7(11)6-9(8(12)13)4-2-1-3-5-9/h1-6H2,(H,10,11)(H,12,13)	SDAXMMUAZRUWNL-UHFFFAOYSA-N	spectral_library_annotation
8483			0.864	187.00705				C7H8O4S	CC1=CC=C(C=C1)OS(=O)(=O)O	InChI=1S/C7H8O4S/c1-6-2-4-7(5-3-6)11-12(8,9)10/h2-5H,1H3,(H,8,9,10)	WGNAKZGUSRVWRH-UHFFFAOYSA-N	spectral_library_annotation
8483	p-Cresol sulfate	[M-H]-	0.864	187.00705				C7H8O4S	CC1=CC=C(C=C1)OS(=O)(=O)O	InChI=1S/C7H8O4S/c1-6-2-4-7(5-3-6)11-12(8,9)10/h2-5H,1H3,(H,8,9,10)	WGNAKZGUSRVWRH-UHFFFAOYSA-N	spectral_library_annotation
8483	Benzyl chloride (Oxidative Dechlorination, Sulfation)	[M-H]-	0.863	187.0066681			3.48179					spectral_library_annotation
8483	Toluene (Oxidation, Sulfation)	[M-H]-	0.858	187.0072174			3.55643					spectral_library_annotation
8483	Toluene (Oxidation, Sulfation)	[M-H]-	0.857	187.0068512			0.90137					spectral_library_annotation
8483	P-CRESOL SULFATE	[M-H]-	0.823	187.007					CC1=CC=C(C=C1)OS(=O)(=O)O	"InChI=1S/C7H8O4S/c1-6-2-4-7(5-3-6)11-12(8,9)10/h2-5H,1H3,(H,8,9,10)"	N/A	spectral_library_annotation
8483	P-CRESOL SULFATE	[M-H]-	0.823	187.007					CC1=CC=C(C=C1)OS(=O)(=O)O	"InChI=1S/C7H8O4S/c1-6-2-4-7(5-3-6)11-12(8,9)10/h2-5H,1H3,(H,8,9,10)"	N/A	spectral_library_annotation
8483	P-CRESOL SULFATE	[M-H]-	0.823	187.0070537				C7H8O4S	O=S(=O)(O)OC1=CC=C(C=C1)C	InChI=1S/C7H8O4S/c1-6-2-4-7(5-3-6)11-12(8,9)10/h2-5H,1H3,(H,8,9,10)	WGNAKZGUSRVWRH-UHFFFAOYSA-N	spectral_library_annotation
8483	Benzyl alcohol sulphate, Benzyl sulphate	[M-H]-	0.802	187.0071				C7H8O4S	O=S(=O)(O)OCC=1C=CC=CC1	InChI=1S/C7H8O4S/c8-12(9,10)11-6-7-4-2-1-3-5-7/h1-5H,6H2,(H,8,9,10)	CZNJCCVKDVCRKF-UHFFFAOYSA-N	spectral_library_annotation
8695	Glutathione	[M-H]-	0.921	306.0765				C10H17N3O6S	O=C(O)CN=C(O)C(N=C(O)CCC(N)C(=O)O)CS	InChI=1S/C10H17N3O6S/c11-5(10(18)19)1-2-7(14)13-6(4-20)9(17)12-3-8(15)16/h5-6,20H,1-4,11H2,(H,12,17)(H,13,14)(H,15,16)(H,18,19)/t5-,6-/m0/s1	RWSXRVCMGQZWBV-WDSKDSINSA-N	spectral_library_annotation
8695	glutathione CollisionEnergy:102040	[M-H]-	0.911	306.077					N[C@@H](CCC(O)=N[C@@H](CS)C(O)=NCC(=O)O)C(=O)O	"InChI=1S/C10H17N3O6S/c11-5(10(18)19)1-2-7(14)13-6(4-20)9(17)12-3-8(15)16/h5-6,20H,1-4,11H2,(H,12,17)(H,13,14)(H,15,16)(H,18,19)/t5-,6-/m0/s1"	N/A	spectral_library_annotation
8695	glutathione CollisionEnergy:102040	[M-H]-	0.911	306.077					N[C@@H](CCC(O)=N[C@@H](CS)C(O)=NCC(=O)O)C(=O)O	"InChI=1S/C10H17N3O6S/c11-5(10(18)19)1-2-7(14)13-6(4-20)9(17)12-3-8(15)16/h5-6,20H,1-4,11H2,(H,12,17)(H,13,14)(H,15,16)(H,18,19)/t5-,6-/m0/s1"	N/A	spectral_library_annotation
8695	glutathione CollisionEnergy:102040	[M-H]-	0.911	306.077					N[C@@H](CCC(O)=N[C@@H](CS)C(O)=NCC(=O)O)C(=O)O	"InChI=1S/C10H17N3O6S/c11-5(10(18)19)1-2-7(14)13-6(4-20)9(17)12-3-8(15)16/h5-6,20H,1-4,11H2,(H,12,17)(H,13,14)(H,15,16)(H,18,19)/t5-,6-/m0/s1"	N/A	spectral_library_annotation
8695	glutathione CollisionEnergy:102040	[M-H]-	0.911	306.077					N[C@@H](CCC(O)=N[C@@H](CS)C(O)=NCC(=O)O)C(=O)O	"InChI=1S/C10H17N3O6S/c11-5(10(18)19)1-2-7(14)13-6(4-20)9(17)12-3-8(15)16/h5-6,20H,1-4,11H2,(H,12,17)(H,13,14)(H,15,16)(H,18,19)/t5-,6-/m0/s1"	N/A	spectral_library_annotation
8695	Glutathione	[M-H]-	0.869	306.077					N/A	InChI=1S/C10H17N3O6S/c11-5(10(18)19)1-2-7(14)13-6(4-20)9(17)12-3-8(15)16/h5-6,20H,1-4,11H2,(H,12,17)(H,13,14)(H,15,16)(H,18,19)/t5-,6-/m0/s1	N/A	spectral_library_annotation
8695	Glutathione	[M-H]-	0.869	306.077					N/A	InChI=1S/C10H17N3O6S/c11-5(10(18)19)1-2-7(14)13-6(4-20)9(17)12-3-8(15)16/h5-6,20H,1-4,11H2,(H,12,17)(H,13,14)(H,15,16)(H,18,19)/t5-,6-/m0/s1	N/A	spectral_library_annotation
8695	Glutathione - 40.0 eV	[M-H]-	0.867	306.077					C(CC(=O)N[C@@H](CS)C(=O)NCC(=O)O)[C@@H](C(=O)O)N	N/A	N/A	spectral_library_annotation
8695	Glutathione - 40.0 eV	[M-H]-	0.867	306.077					C(CC(=O)N[C@@H](CS)C(=O)NCC(=O)O)[C@@H](C(=O)O)N	N/A	N/A	spectral_library_annotation
8695	Glutathione - 40.0 eV	[M-H]-	0.86	306.077					C(CC(=O)N[C@@H](CS)C(=O)NCC(=O)O)[C@@H](C(=O)O)N	N/A	N/A	spectral_library_annotation
8866	Toluene (Oxidation, Glucuronide Conjugation)	[M-H]-	0.789	283.0827026			1.39283					spectral_library_annotation
8866	P-CRESOL GLUCURONIDE	[M-H]-	0.75	283.082					CC1=CC=C(C=C1)O[C@H]2[C@@H]([C@H]([C@@H]([C@@H](C(=O)O)O2)O)O)O	"InChI=1S/C13H16O7/c1-6-2-4-7(5-3-6)19-13-10(16)8(14)9(15)11(20-13)12(17)18/h2-5,8-11,13-16H,1H3,(H,17,18)/t8-,9-,10+,11-,13+/m0/s1"	N/A	spectral_library_annotation
8866	P-CRESOL GLUCURONIDE	[M-H]-	0.75	283.082					CC1=CC=C(C=C1)O[C@H]2[C@@H]([C@H]([C@@H]([C@@H](C(=O)O)O2)O)O)O	"InChI=1S/C13H16O7/c1-6-2-4-7(5-3-6)19-13-10(16)8(14)9(15)11(20-13)12(17)18/h2-5,8-11,13-16H,1H3,(H,17,18)/t8-,9-,10+,11-,13+/m0/s1"	N/A	spectral_library_annotation
8866	P-CRESOL GLUCURONIDE	[M-H]-	0.75	283.0823269				C13H16O7	O=C(O)C1OC(OC2=CC=C(C=C2)C)C(O)C(O)C1O	InChI=1S/C13H16O7/c1-6-2-4-7(5-3-6)19-13-10(16)8(14)9(15)11(20-13)12(17)18/h2-5,8-11,13-16H,1H3,(H,17,18)/t8-,9-,10+,11-,13+/m0/s1	JPAUCQAJHLSMQW-XPORZQOISA-N	spectral_library_annotation
8866	Ethyl acetate (Dehydration, Dehydration, Acetylation, Glucuronide Conjugation, Methylation)	[M-H]-	0.709	283.0830688			1.89076					spectral_library_annotation
9019	3-Phenyllactic acid	[M-H]-	0.736	165.0547			2.0448	C9H10O3	O=C(O)C(O)CC=1C=CC=CC1	InChI=1S/C9H10O3/c10-8(9(11)12)6-7-4-2-1-3-5-7/h1-5,8,10H,6H2,(H,11,12)	VOXXWSYKYCBWHO-UHFFFAOYSA-N	spectral_library_annotation
9019	TROPIC ACID	[M-H]-	0.73	165.056					C1=CC=C(C=C1)C(CO)C(=O)O	"InChI=1S/C9H10O3/c10-6-8(9(11)12)7-4-2-1-3-5-7/h1-5,8,10H,6H2,(H,11,12)"	N/A	spectral_library_annotation
9019	TROPIC ACID	[M-H]-	0.73	165.056					C1=CC=C(C=C1)C(CO)C(=O)O	"InChI=1S/C9H10O3/c10-6-8(9(11)12)7-4-2-1-3-5-7/h1-5,8,10H,6H2,(H,11,12)"	N/A	spectral_library_annotation
9019	TROPIC ACID	[M-H]-	0.73	165.0557182				C9H10O3	O=C(O)C(C=1C=CC=CC1)CO	InChI=1S/C9H10O3/c10-6-8(9(11)12)7-4-2-1-3-5-7/h1-5,8,10H,6H2,(H,11,12)	JACRWUWPXAESPB-UHFFFAOYSA-N	spectral_library_annotation
9019	3-(4-HYDROXYPHENYL)PROPIONIC ACID	[M-H]-	0.73	165.056					C1=C(C=CC(=C1)O)CCC(=O)O	"InChI=1S/C9H10O3/c10-8-4-1-7(2-5-8)3-6-9(11)12/h1-2,4-5,10H,3,6H2,(H,11,12)"	N/A	spectral_library_annotation
9019	3-(4-HYDROXYPHENYL)PROPIONIC ACID	[M-H]-	0.73	165.056					C1=C(C=CC(=C1)O)CCC(=O)O	"InChI=1S/C9H10O3/c10-8-4-1-7(2-5-8)3-6-9(11)12/h1-2,4-5,10H,3,6H2,(H,11,12)"	N/A	spectral_library_annotation
9019	3-(4-HYDROXYPHENYL)PROPIONIC ACID	[M-H]-	0.73	165.0557182				C9H10O3	O=C(O)CCC1=CC=C(O)C=C1	InChI=1S/C9H10O3/c10-8-4-1-7(2-5-8)3-6-9(11)12/h1-2,4-5,10H,3,6H2,(H,11,12)	NMHMNPHRMNGLLB-UHFFFAOYSA-N	spectral_library_annotation
9019	D-3-phenyllactic acid - 40.0 eV	[M-H]-	0.725	165.056					c1ccc(cc1)C[C@H](C(=O)O)O	N/A	N/A	spectral_library_annotation
9019	D-3-phenyllactic acid - 40.0 eV	[M-H]-	0.725	165.056					c1ccc(cc1)C[C@H](C(=O)O)O	N/A	N/A	spectral_library_annotation
9019	D-3-phenyllactic acid - 40.0 eV	[M-H]-	0.725	165.056					c1ccc(cc1)C[C@H](C(=O)O)O	N/A	N/A	spectral_library_annotation
9277	SUBERIC ACID	[M-H]-	0.986	173.0806597			1.5320699	C8H14O4	C(CCCC(=O)O)CCC(=O)O	InChI=1S/C8H14O4/c9-7(10)5-3-1-2-4-6-8(11)12/h1-6H2,(H,9,10)(H,11,12)	TYFQFVWCELRYAO-UHFFFAOYSA-N	spectral_library_annotation
9277	SUBERIC ACID	[M-H]-	0.986	173.0809514			1.5147198	C8H14O4	C(CCCC(=O)O)CCC(=O)O	InChI=1S/C8H14O4/c9-7(10)5-3-1-2-4-6-8(11)12/h1-6H2,(H,9,10)(H,11,12)	TYFQFVWCELRYAO-UHFFFAOYSA-N	spectral_library_annotation
9277	SUBERIC ACID	[M-H]-	0.985	173.082					C(CCCC(=O)O)CCC(=O)O	"InChI=1S/C8H14O4/c9-7(10)5-3-1-2-4-6-8(11)12/h1-6H2,(H,9,10)(H,11,12)"	N/A	spectral_library_annotation
9277	SUBERIC ACID	[M-H]-	0.985	173.082					C(CCCC(=O)O)CCC(=O)O	"InChI=1S/C8H14O4/c9-7(10)5-3-1-2-4-6-8(11)12/h1-6H2,(H,9,10)(H,11,12)"	N/A	spectral_library_annotation
9277	SUBERIC ACID	[M-H]-	0.985	173.0819329				C8H14O4	O=C(O)CCCCCCC(=O)O	InChI=1S/C8H14O4/c9-7(10)5-3-1-2-4-6-8(11)12/h1-6H2,(H,9,10)(H,11,12)	TYFQFVWCELRYAO-UHFFFAOYSA-N	spectral_library_annotation
9277	Octanedioic acid CollisionEnergy:102040	[M-H]-	0.985	173.082					O=C(O)CCCCCCC(=O)O	"InChI=1S/C8H14O4/c9-7(10)5-3-1-2-4-6-8(11)12/h1-6H2,(H,9,10)(H,11,12)"	N/A	spectral_library_annotation
9277	Octanedioic acid CollisionEnergy:102040	[M-H]-	0.985	173.082					O=C(O)CCCCCCC(=O)O	"InChI=1S/C8H14O4/c9-7(10)5-3-1-2-4-6-8(11)12/h1-6H2,(H,9,10)(H,11,12)"	N/A	spectral_library_annotation
9277	Octanedioic acid CollisionEnergy:102040	[M-H]-	0.985	173.082					O=C(O)CCCCCCC(=O)O	"InChI=1S/C8H14O4/c9-7(10)5-3-1-2-4-6-8(11)12/h1-6H2,(H,9,10)(H,11,12)"	N/A	spectral_library_annotation
9277	Octanedioic acid CollisionEnergy:102040	[M-H]-	0.985	173.082					O=C(O)CCCCCCC(=O)O	"InChI=1S/C8H14O4/c9-7(10)5-3-1-2-4-6-8(11)12/h1-6H2,(H,9,10)(H,11,12)"	N/A	spectral_library_annotation
9277	SUBERIC ACID	[M-H]-	0.985	173.0809064			1.5623925	C8H14O4	C(CCCC(=O)O)CCC(=O)O	InChI=1S/C8H14O4/c9-7(10)5-3-1-2-4-6-8(11)12/h1-6H2,(H,9,10)(H,11,12)	TYFQFVWCELRYAO-UHFFFAOYSA-N	spectral_library_annotation
9405	N-Acetyl-L-phenylalanine CollisionEnergy:102040	[M-H]-	0.993	206.082					CC(O)=NC(Cc1ccccc1)C(=O)O	"InChI=1S/C11H13NO3/c1-8(13)12-10(11(14)15)7-9-5-3-2-4-6-9/h2-6,10H,7H2,1H3,(H,12,13)(H,14,15)/t10-/m0/s1"	N/A	spectral_library_annotation
9405	N-Acetyl-L-phenylalanine CollisionEnergy:102040	[M-H]-	0.993	206.082					CC(O)=NC(Cc1ccccc1)C(=O)O	"InChI=1S/C11H13NO3/c1-8(13)12-10(11(14)15)7-9-5-3-2-4-6-9/h2-6,10H,7H2,1H3,(H,12,13)(H,14,15)/t10-/m0/s1"	N/A	spectral_library_annotation
9405	N-Acetyl-L-phenylalanine CollisionEnergy:102040	[M-H]-	0.989	206.082					CC(O)=N[C@@H](Cc1ccccc1)C(=O)O	"InChI=1S/C11H13NO3/c1-8(13)12-10(11(14)15)7-9-5-3-2-4-6-9/h2-6,10H,7H2,1H3,(H,12,13)(H,14,15)/t10-/m0/s1"	N/A	spectral_library_annotation
9405	N-Acetyl-L-phenylalanine CollisionEnergy:102040	[M-H]-	0.989	206.082					CC(O)=N[C@@H](Cc1ccccc1)C(=O)O	"InChI=1S/C11H13NO3/c1-8(13)12-10(11(14)15)7-9-5-3-2-4-6-9/h2-6,10H,7H2,1H3,(H,12,13)(H,14,15)/t10-/m0/s1"	N/A	spectral_library_annotation
9405	N-Acetyl-L-phenylalanine CollisionEnergy:102040	[M-H]-	0.989	206.082					CC(O)=N[C@@H](Cc1ccccc1)C(=O)O	"InChI=1S/C11H13NO3/c1-8(13)12-10(11(14)15)7-9-5-3-2-4-6-9/h2-6,10H,7H2,1H3,(H,12,13)(H,14,15)/t10-/m0/s1"	N/A	spectral_library_annotation
9405	N-Acetyl-L-phenylalanine CollisionEnergy:102040	[M-H]-	0.989	206.082					CC(O)=N[C@@H](Cc1ccccc1)C(=O)O	"InChI=1S/C11H13NO3/c1-8(13)12-10(11(14)15)7-9-5-3-2-4-6-9/h2-6,10H,7H2,1H3,(H,12,13)(H,14,15)/t10-/m0/s1"	N/A	spectral_library_annotation
9405	N-Acetyl-L-phenylalanine CollisionEnergy:205060	[M-H]-	0.988	206.082					CC(O)=NC(Cc1ccccc1)C(=O)O	"InChI=1S/C11H13NO3/c1-8(13)12-10(11(14)15)7-9-5-3-2-4-6-9/h2-6,10H,7H2,1H3,(H,12,13)(H,14,15)/t10-/m0/s1"	N/A	spectral_library_annotation
9405	N-Acetyl-L-phenylalanine CollisionEnergy:205060	[M-H]-	0.988	206.082					CC(O)=NC(Cc1ccccc1)C(=O)O	"InChI=1S/C11H13NO3/c1-8(13)12-10(11(14)15)7-9-5-3-2-4-6-9/h2-6,10H,7H2,1H3,(H,12,13)(H,14,15)/t10-/m0/s1"	N/A	spectral_library_annotation
9405	N-ACETYL-PHENYLALANINE	[M-H]-	0.975	206.082					C/C(=N/[C@@H](CC1=CC=CC=C1)C(=O)O)/O	"InChI=1S/C11H13NO3/c1-8(13)12-10(11(14)15)7-9-5-3-2-4-6-9/h2-6,10H,7H2,1H3,(H,12,13)(H,14,15)/t10-/m0/s1"	N/A	spectral_library_annotation
9405	N-ACETYL-PHENYLALANINE	[M-H]-	0.975	206.082					C/C(=N/[C@@H](CC1=CC=CC=C1)C(=O)O)/O	"InChI=1S/C11H13NO3/c1-8(13)12-10(11(14)15)7-9-5-3-2-4-6-9/h2-6,10H,7H2,1H3,(H,12,13)(H,14,15)/t10-/m0/s1"	N/A	spectral_library_annotation
9609	Noroxyhydrastinine	[M+H]+	0.931	192.066								spectral_library_annotation
9609	Noroxyhydrastinine	[M+H]+	0.931	192.066								spectral_library_annotation
9609	Noroxyhydrastinine	[M+H]+	0.931	192.066								spectral_library_annotation
9841	Suspect related to Vicenin-2 (predicted molecular formula SIRIUS: C26H28O13 / BUDDY: C28H28N4O4S2) with delta m/z -45.988 (putative explanation: Cys->Gly substitution; atomic difference: -1C,-2H,-1S) [M-H]-	[M-H]-	0.75	547.146					N/A	InChI=1S/C27H30O15/c28-6-12-17(32)21(36)23(38)26(41-12)15-19(34)14-10(31)5-11(8-1-3-9(30)4-2-8)40-25(14)16(20(15)35)27-24(39)22(37)18(33)13(7-29)42-27/h1-5,12-13,17-18,21-24,26-30,32-39H,6-7H2/t12-,13-,17?,18?,21+,22 ,23-,24-,26-,27?/m1/s1 - 45.988 Da	N/A	spectral_library_annotation
9909	Suspect related to 3-Oxo-1,8-octanedicarboxylic acid (predicted molecular formula SIRIUS: C11H18O5 / BUDDY: C11H18O5) with delta m/z 14.016 (putative explanation: Asn->Gln substitution|Asp->Glu substitution|Gly->Ala substitution|Methylation|Ser->Thr substitution|Val->Leu/Ile substitution|chain elongation; atomic difference: 1C,2H|1C,2H|1C,2H|1C,2H|1C,2H|1C,2H|1C,2H) [M-H]-	[M-H]-	0.915	229.108					N/A	InChI=1S/C10H16O5/c11-8(6-7-10(14)15)4-2-1-3-5-9(12)13/h1-7H2,(H,12,13)(H,14,15) + 14.016 Da	N/A	spectral_library_annotation
9987	FAD - 40.0 eV	[M-H]-	0.878	784.149					Cc1cc2c(cc1C)n(c-3nc(=O)[nH]c(=O)c3n2)C[C@@H]([C@@H]([C@@H](COP(=O)(O)OP(=O)(O)OC[C@@H]4[C@H]([C@H]([C@@H](O4)n5cnc6c5ncnc6N)O)O)O)O)O	N/A	N/A	spectral_library_annotation
9987	FAD - 40.0 eV	[M-H]-	0.878	784.149					Cc1cc2c(cc1C)n(c-3nc(=O)[nH]c(=O)c3n2)C[C@@H]([C@@H]([C@@H](COP(=O)(O)OP(=O)(O)OC[C@@H]4[C@H]([C@H]([C@@H](O4)n5cnc6c5ncnc6N)O)O)O)O)O	N/A	N/A	spectral_library_annotation
10136	INDOLELACTIC ACID	[M-H]-	0.994	204.067					C1=CC2=C(C=C1)NC=C2CC(C(=O)O)O	"InChI=1S/C11H11NO3/c13-10(11(14)15)5-7-6-12-9-4-2-1-3-8(7)9/h1-4,6,10,12-13H,5H2,(H,14,15)"	N/A	spectral_library_annotation
10136	INDOLELACTIC ACID	[M-H]-	0.994	204.067					C1=CC2=C(C=C1)NC=C2CC(C(=O)O)O	"InChI=1S/C11H11NO3/c13-10(11(14)15)5-7-6-12-9-4-2-1-3-8(7)9/h1-4,6,10,12-13H,5H2,(H,14,15)"	N/A	spectral_library_annotation
10136	INDOLELACTIC ACID	[M-H]-	0.994	204.0666172				C11H11NO3	O=C(O)C(O)CC1=CNC=2C=CC=CC21	InChI=1S/C11H11NO3/c13-10(11(14)15)5-7-6-12-9-4-2-1-3-8(7)9/h1-4,6,10,12-13H,5H2,(H,14,15)	XGILAAMKEQUXLS-UHFFFAOYSA-N	spectral_library_annotation
10136	dl-3-Indolelactic acid - 40.0 eV	[M-H]-	0.98	204.066					c1ccc2c(c1)c(c[nH]2)CC(C(=O)O)O	N/A	N/A	spectral_library_annotation
10136	dl-3-Indolelactic acid - 40.0 eV	[M-H]-	0.98	204.066					c1ccc2c(c1)c(c[nH]2)CC(C(=O)O)O	N/A	N/A	spectral_library_annotation
10136	dl-3-Indolelactic acid - 40.0 eV	[M-H]-	0.98	204.066					c1ccc2c(c1)c(c[nH]2)CC(C(=O)O)O	N/A	N/A	spectral_library_annotation
10136	dl-3-Indolelactic acid - 40.0 eV	[M-H]-	0.98	204.066					c1ccc2c(c1)c(c[nH]2)CC(C(=O)O)O	N/A	N/A	spectral_library_annotation
10136	dl-3-Indolelactic acid - 40.0 eV	[M-H]-	0.98	204.066					c1ccc2c(c1)c(c[nH]2)CC(C(=O)O)O	N/A	N/A	spectral_library_annotation
10136	dl-3-Indolelactic acid - 40.0 eV	[M-H]-	0.98	204.066					c1ccc2c(c1)c(c[nH]2)CC(C(=O)O)O	N/A	N/A	spectral_library_annotation
10136	dl-3-Indolelactic acid - 40.0 eV	[M-H]-	0.975	204.066					c1ccc2c(c1)c(c[nH]2)CC(C(=O)O)O	N/A	N/A	spectral_library_annotation
10267	PIMELIC ACID	[M-H]-	0.994	159.066					C(CCC(=O)O)CCC(=O)O	"InChI=1S/C7H12O4/c8-6(9)4-2-1-3-5-7(10)11/h1-5H2,(H,8,9)(H,10,11)"	N/A	spectral_library_annotation
10267	PIMELIC ACID	[M-H]-	0.994	159.066					C(CCC(=O)O)CCC(=O)O	"InChI=1S/C7H12O4/c8-6(9)4-2-1-3-5-7(10)11/h1-5H2,(H,8,9)(H,10,11)"	N/A	spectral_library_annotation
10267	PIMELIC ACID	[M-H]-	0.994	159.0662829				C7H12O4	O=C(O)CCCCCC(=O)O	InChI=1S/C7H12O4/c8-6(9)4-2-1-3-5-7(10)11/h1-5H2,(H,8,9)(H,10,11)	WLJVNTCWHIRURA-UHFFFAOYSA-N	spectral_library_annotation
10267	PIMELIC ACID	[M-H]-	0.994	159.066					C(CCC(=O)O)CCC(=O)O	"InChI=1S/C7H12O4/c8-6(9)4-2-1-3-5-7(10)11/h1-5H2,(H,8,9)(H,10,11)"	N/A	spectral_library_annotation
10267	PIMELIC ACID	[M-H]-	0.994	159.066					C(CCC(=O)O)CCC(=O)O	"InChI=1S/C7H12O4/c8-6(9)4-2-1-3-5-7(10)11/h1-5H2,(H,8,9)(H,10,11)"	N/A	spectral_library_annotation
10267	PIMELIC ACID	[M-H]-	0.994	159.0662829				C7H12O4	O=C(O)CCCCCC(=O)O	InChI=1S/C7H12O4/c8-6(9)4-2-1-3-5-7(10)11/h1-5H2,(H,8,9)(H,10,11)	WLJVNTCWHIRURA-UHFFFAOYSA-N	spectral_library_annotation
10267	Pimelic acid	[M-H]-	0.987	159.0653			1.8556	C7H12O4	O=C(O)CCCCCC(=O)O	InChI=1S/C7H12O4/c8-6(9)4-2-1-3-5-7(10)11/h1-5H2,(H,8,9)(H,10,11)	WLJVNTCWHIRURA-UHFFFAOYSA-N	spectral_library_annotation
10267	Pimelic acid	[M-H]-	0.982	159.0663			11.12819	C7H12O4	C(CCC(=O)O)CCC(=O)O			spectral_library_annotation
10267	6-CARBOXYHEXANOATE	[M-H]-	0.98	159.0651852			1.5621879	C7H12O4	C(CCC(=O)O)CCC(=O)O	InChI=1S/C7H12O4/c8-6(9)4-2-1-3-5-7(10)11/h1-5H2,(H,8,9)(H,10,11)	WLJVNTCWHIRURA-UHFFFAOYSA-N	spectral_library_annotation
10267	6-CARBOXYHEXANOATE	[M-H]-	0.98	159.0650611			1.5472338	C7H12O4	C(CCC(=O)O)CCC(=O)O	InChI=1S/C7H12O4/c8-6(9)4-2-1-3-5-7(10)11/h1-5H2,(H,8,9)(H,10,11)	WLJVNTCWHIRURA-UHFFFAOYSA-N	spectral_library_annotation
10661	Suspect related to 3-Oxo-1,8-octanedicarboxylic acid (predicted molecular formula SIRIUS: C11H18O5 / BUDDY: C11H18O5) with delta m/z 14.016 (putative explanation: Asn->Gln substitution|Asp->Glu substitution|Gly->Ala substitution|Methylation|Ser->Thr substitution|Val->Leu/Ile substitution|chain elongation; atomic difference: 1C,2H|1C,2H|1C,2H|1C,2H|1C,2H|1C,2H|1C,2H) [M-H]-	[M-H]-	0.914	229.108					N/A	InChI=1S/C10H16O5/c11-8(6-7-10(14)15)4-2-1-3-5-9(12)13/h1-7H2,(H,12,13)(H,14,15) + 14.016 Da	N/A	spectral_library_annotation
10864	9-(2,3-dihydroxypropoxy)-9-oxononanoic acid	[M-H]-	0.979	261.1348			1.943	C12H22O6	O=C(O)CCCCCCCC(=O)OCC(O)CO	InChI=1S/C12H22O6/c13-8-10(14)9-18-12(17)7-5-3-1-2-4-6-11(15)16/h10,13-14H,1-9H2,(H,15,16)	BQRISQXLSXCXSC-UHFFFAOYSA-N	spectral_library_annotation
10864	9-(2,3-dihydroxypropoxy)-9-oxononanoic acid	[M-H]-	0.772	261.134					N/A	InChI=1S/C12H22O6/c13-8-10(14)9-18-12(17)7-5-3-1-2-4-6-11(15)16/h10,13-14H,1-9H2,(H,15,16)	N/A	spectral_library_annotation
10864	9-(2,3-dihydroxypropoxy)-9-oxononanoic acid	[M-H]-	0.772	261.134					N/A	InChI=1S/C12H22O6/c13-8-10(14)9-18-12(17)7-5-3-1-2-4-6-11(15)16/h10,13-14H,1-9H2,(H,15,16)	N/A	spectral_library_annotation
10864	9-(2,3-dihydroxypropoxy)-9-oxononanoic acid	[M-H]-	0.772	261.1343689				C12H22O6	O=C(O)CCCCCCCC(=O)OCC(O)CO	InChI=1S/C12H22O6/c13-8-10(14)9-18-12(17)7-5-3-1-2-4-6-11(15)16/h10,13-14H,1-9H2,(H,15,16)	BQRISQXLSXCXSC-UHFFFAOYSA-N	spectral_library_annotation
11045	"5-Hydroxy-2-(4-hydroxyphenyl)-4-oxo-3,4-dihydro-2h-chromen-7-yl 6-o-(6-deoxyhexopyranosyl)hexopyranoside CollisionEnergy:102040"	[M-H]-	0.989	579.172					CC1OC(OCC2OC(Oc3cc(O)c4c(c3)OC(c3ccc(O)cc3)CC4=O)C(O)C(O)C2O)C(O)C(O)C1O	"InChI=1S/C27H32O14/c1-10-20(31)22(33)24(35)26(38-10)37-9-18-21(32)23(34)25(36)27(41-18)39-13-6-14(29)19-15(30)8-16(40-17(19)7-13)11-2-4-12(28)5-3-11/h2-7,10,16,18,20-29,31-36H,8-9H2,1H3"	N/A	spectral_library_annotation
11045	"5-Hydroxy-2-(4-hydroxyphenyl)-4-oxo-3,4-dihydro-2h-chromen-7-yl 6-o-(6-deoxyhexopyranosyl)hexopyranoside CollisionEnergy:102040"	[M-H]-	0.989	579.172					CC1OC(OCC2OC(Oc3cc(O)c4c(c3)OC(c3ccc(O)cc3)CC4=O)C(O)C(O)C2O)C(O)C(O)C1O	"InChI=1S/C27H32O14/c1-10-20(31)22(33)24(35)26(38-10)37-9-18-21(32)23(34)25(36)27(41-18)39-13-6-14(29)19-15(30)8-16(40-17(19)7-13)11-2-4-12(28)5-3-11/h2-7,10,16,18,20-29,31-36H,8-9H2,1H3"	N/A	spectral_library_annotation
11045	naringin CollisionEnergy:102040	[M-H]-	0.977	579.172					CC1OC(OC2C(Oc3cc(O)c4c(c3)OC(c3ccc(O)cc3)CC4=O)OC(CO)C(O)C2O)C(O)C(O)C1O	"InChI=1S/C27H32O14/c1-10-20(32)22(34)24(36)26(37-10)41-25-23(35)21(33)18(9-28)40-27(25)38-13-6-14(30)19-15(31)8-16(39-17(19)7-13)11-2-4-12(29)5-3-11/h2-7,10,16,18,20-30,32-36H,8-9H2,1H3/t10-,16-,18+,20-,21+,22+,23-,24+,25+,26-,27+/m0/s1"	N/A	spectral_library_annotation
11045	naringin CollisionEnergy:102040	[M-H]-	0.977	579.172					CC1OC(OC2C(Oc3cc(O)c4c(c3)OC(c3ccc(O)cc3)CC4=O)OC(CO)C(O)C2O)C(O)C(O)C1O	"InChI=1S/C27H32O14/c1-10-20(32)22(34)24(36)26(37-10)41-25-23(35)21(33)18(9-28)40-27(25)38-13-6-14(30)19-15(31)8-16(39-17(19)7-13)11-2-4-12(29)5-3-11/h2-7,10,16,18,20-30,32-36H,8-9H2,1H3/t10-,16-,18+,20-,21+,22+,23-,24+,25+,26-,27+/m0/s1"	N/A	spectral_library_annotation
11045	naringin CollisionEnergy:102040	[M-H]-	0.976	579.172					CC1OC(OC2C(Oc3cc(O)c4c(c3)OC(c3ccc(O)cc3)CC4=O)OC(CO)C(O)C2O)C(O)C(O)C1O	"InChI=1S/C27H32O14/c1-10-20(32)22(34)24(36)26(37-10)41-25-23(35)21(33)18(9-28)40-27(25)38-13-6-14(30)19-15(31)8-16(39-17(19)7-13)11-2-4-12(29)5-3-11/h2-7,10,16,18,20-30,32-36H,8-9H2,1H3/t10-,16-,18+,20-,21+,22+,23-,24+,25+,26-,27+/m0/s1"	N/A	spectral_library_annotation
11045	naringin CollisionEnergy:102040	[M-H]-	0.976	579.172					CC1OC(OC2C(Oc3cc(O)c4c(c3)OC(c3ccc(O)cc3)CC4=O)OC(CO)C(O)C2O)C(O)C(O)C1O	"InChI=1S/C27H32O14/c1-10-20(32)22(34)24(36)26(37-10)41-25-23(35)21(33)18(9-28)40-27(25)38-13-6-14(30)19-15(31)8-16(39-17(19)7-13)11-2-4-12(29)5-3-11/h2-7,10,16,18,20-30,32-36H,8-9H2,1H3/t10-,16-,18+,20-,21+,22+,23-,24+,25+,26-,27+/m0/s1"	N/A	spectral_library_annotation
11045	Massbank:PR307622 Naringin	[M-H]-	0.972	579.172					CC1OC(OC2C(O)C(O)C(CO)OC2OC2=CC(O)=C3C(=O)CC(OC3=C2)C2=CC=C(O)C=C2)C(O)C(O)C1O	1S/C27H32O14/c1-10-20(32)22(34)24(36)26(37-10)41-25-23(35)21(33)18(9-28)40-27(25)38-13-6-14(30)19-15(31)8-16(39-17(19)7-13)11-2-4-12(29)5-3-11/h2-7,10,16,18,20-30,32-36H,8-9H2,1H3	N/A	spectral_library_annotation
11045			0.972	579.1719292				C27H32O14	C[C@H]1[C@@H]([C@H]([C@H]([C@@H](O1)O[C@@H]2[C@H]([C@@H]([C@H](O[C@H]2OC3=CC(=C4C(=O)C[C@H](OC4=C3)C5=CC=C(C=C5)O)O)CO)O)O)O)O)O	InChI=1S/C27H32O14/c1-10-20(32)22(34)24(36)26(37-10)41-25-23(35)21(33)18(9-28)40-27(25)38-13-6-14(30)19-15(31)8-16(39-17(19)7-13)11-2-4-12(29)5-3-11/h2-7,10,16,18,20-30,32-36H,8-9H2,1H3/t10-,16-,18+,20-,21+,22+,23-,24+,25+,26-,27+/m0/s1	DFPMSGMNTNDNHN-ZPHOTFPESA-N	spectral_library_annotation
11045	Massbank:PR307622 Naringin	[M-H]-	0.972	579.172					CC1OC(OC2C(O)C(O)C(CO)OC2OC2=CC(O)=C3C(=O)CC(OC3=C2)C2=CC=C(O)C=C2)C(O)C(O)C1O	1S/C27H32O14/c1-10-20(32)22(34)24(36)26(37-10)41-25-23(35)21(33)18(9-28)40-27(25)38-13-6-14(30)19-15(31)8-16(39-17(19)7-13)11-2-4-12(29)5-3-11/h2-7,10,16,18,20-30,32-36H,8-9H2,1H3	N/A	spectral_library_annotation
11045	Massbank:PR307622 Naringin	[M-H]-	0.972	579.172					CC1OC(OC2C(O)C(O)C(CO)OC2OC2=CC(O)=C3C(=O)CC(OC3=C2)C2=CC=C(O)C=C2)C(O)C(O)C1O	1S/C27H32O14/c1-10-20(32)22(34)24(36)26(37-10)41-25-23(35)21(33)18(9-28)40-27(25)38-13-6-14(30)19-15(31)8-16(39-17(19)7-13)11-2-4-12(29)5-3-11/h2-7,10,16,18,20-30,32-36H,8-9H2,1H3	N/A	spectral_library_annotation
11465	Suspect related to trans-Traumatic acid (predicted molecular formula SIRIUS: C11H18O4 / BUDDY: C11H18O4) with delta m/z -14.016 (putative explanation: Ala->Gly substitution|Gln->Asn substitution|Glu->Asp substitution|Leu/Ile->Val substitution|Thr->Ser substitution; atomic difference: -1C,-2H|-1C,-2H|-1C,-2H|-1C,-2H|-1C,-2H) [M-H]-	[M-H]-	0.863	213.113					N/A	InChI=1S/C12H20O4/c13-11(14)9-7-5-3-1-2-4-6-8-10-12(15)16/h7,9H,1-6,8,10H2,(H,13,14)(H,15,16)/b9-7+ - 14.016 Da	N/A	spectral_library_annotation
11465	Suspect related to AZELAIC ACID (predicted molecular formula SIRIUS: C11H18O4 / BUDDY: C11H18O4) with delta m/z 26.016 (putative explanation: Acetaldehyde +26|Ala->Pro substitution|unspecified; atomic difference: 2C,2H|2C,2H|2C,2H) [M-H]-	[M-H]-	0.83	213.113					N/A	N/A	N/A	spectral_library_annotation
11498	hesperidin CollisionEnergy:205060	[M-H]-	0.959	609.182					COc1ccc(C2CC(=O)c3c(O)cc(OC4OC(COC5OC(C)C(O)C(O)C5O)C(O)C(O)C4O)cc3O2)cc1O	"InChI=1S/C28H34O15/c1-10-21(32)23(34)25(36)27(40-10)39-9-19-22(33)24(35)26(37)28(43-19)41-12-6-14(30)20-15(31)8-17(42-18(20)7-12)11-3-4-16(38-2)13(29)5-11/h3-7,10,17,19,21-30,32-37H,8-9H2,1-2H3/t10-,17-,19+,21-,22+,23+,24-,25+,26+,27+,28+/m0/s1"	N/A	spectral_library_annotation
11498	hesperidin CollisionEnergy:205060	[M-H]-	0.959	609.182					COc1ccc(C2CC(=O)c3c(O)cc(OC4OC(COC5OC(C)C(O)C(O)C5O)C(O)C(O)C4O)cc3O2)cc1O	"InChI=1S/C28H34O15/c1-10-21(32)23(34)25(36)27(40-10)39-9-19-22(33)24(35)26(37)28(43-19)41-12-6-14(30)20-15(31)8-17(42-18(20)7-12)11-3-4-16(38-2)13(29)5-11/h3-7,10,17,19,21-30,32-37H,8-9H2,1-2H3/t10-,17-,19+,21-,22+,23+,24-,25+,26+,27+,28+/m0/s1"	N/A	spectral_library_annotation
11498	Hesperidin CollisionEnergy:205060	[M-H]-	0.953	609.182					COc1ccc(C2CC(=O)c3c(O)cc(OC4OC(COC5OC(C)C(O)C(O)C5O)C(O)C(O)C4O)cc3O2)cc1O	"InChI=1S/C28H34O15/c1-10-21(32)23(34)25(36)27(40-10)39-9-19-22(33)24(35)26(37)28(43-19)41-12-6-14(30)20-15(31)8-17(42-18(20)7-12)11-3-4-16(38-2)13(29)5-11/h3-7,10,17,19,21-30,32-37H,8-9H2,1-2H3"	N/A	spectral_library_annotation
11498	Hesperidin CollisionEnergy:205060	[M-H]-	0.953	609.182					COc1ccc(C2CC(=O)c3c(O)cc(OC4OC(COC5OC(C)C(O)C(O)C5O)C(O)C(O)C4O)cc3O2)cc1O	"InChI=1S/C28H34O15/c1-10-21(32)23(34)25(36)27(40-10)39-9-19-22(33)24(35)26(37)28(43-19)41-12-6-14(30)20-15(31)8-17(42-18(20)7-12)11-3-4-16(38-2)13(29)5-11/h3-7,10,17,19,21-30,32-37H,8-9H2,1-2H3"	N/A	spectral_library_annotation
11498	Hesperidin CollisionEnergy:205060	[M-H]-	0.951	609.182					COc1ccc(C2CC(=O)c3c(O)cc(OC4OC(COC5OC(C)C(O)C(O)C5O)C(O)C(O)C4O)cc3O2)cc1O	"InChI=1S/C28H34O15/c1-10-21(32)23(34)25(36)27(40-10)39-9-19-22(33)24(35)26(37)28(43-19)41-12-6-14(30)20-15(31)8-17(42-18(20)7-12)11-3-4-16(38-2)13(29)5-11/h3-7,10,17,19,21-30,32-37H,8-9H2,1-2H3"	N/A	spectral_library_annotation
11498	Hesperidin CollisionEnergy:205060	[M-H]-	0.951	609.182					COc1ccc(C2CC(=O)c3c(O)cc(OC4OC(COC5OC(C)C(O)C(O)C5O)C(O)C(O)C4O)cc3O2)cc1O	"InChI=1S/C28H34O15/c1-10-21(32)23(34)25(36)27(40-10)39-9-19-22(33)24(35)26(37)28(43-19)41-12-6-14(30)20-15(31)8-17(42-18(20)7-12)11-3-4-16(38-2)13(29)5-11/h3-7,10,17,19,21-30,32-37H,8-9H2,1-2H3"	N/A	spectral_library_annotation
11498	Hesperidin CollisionEnergy:102040	[M-H]-	0.935	609.182					COc1ccc(C2CC(=O)c3c(O)cc(OC4OC(COC5OC(C)C(O)C(O)C5O)C(O)C(O)C4O)cc3O2)cc1O	"InChI=1S/C28H34O15/c1-10-21(32)23(34)25(36)27(40-10)39-9-19-22(33)24(35)26(37)28(43-19)41-12-6-14(30)20-15(31)8-17(42-18(20)7-12)11-3-4-16(38-2)13(29)5-11/h3-7,10,17,19,21-30,32-37H,8-9H2,1-2H3"	N/A	spectral_library_annotation
11498	Hesperidin CollisionEnergy:102040	[M-H]-	0.935	609.182					COc1ccc(C2CC(=O)c3c(O)cc(OC4OC(COC5OC(C)C(O)C(O)C5O)C(O)C(O)C4O)cc3O2)cc1O	"InChI=1S/C28H34O15/c1-10-21(32)23(34)25(36)27(40-10)39-9-19-22(33)24(35)26(37)28(43-19)41-12-6-14(30)20-15(31)8-17(42-18(20)7-12)11-3-4-16(38-2)13(29)5-11/h3-7,10,17,19,21-30,32-37H,8-9H2,1-2H3"	N/A	spectral_library_annotation
11498	Massbank:PR306531 Hesperidin|Cirantin|Hesperidoside|(2S)-7-[[6-O-(6-Deoxy-alpha-L-mannopyranosyl)-beta-D-glucopyranosyl]oxy]-2,3-dihydro-5-hydroxy-2-(3-hydroxy-4-methoxyphenyl)-4H-1-benzopyran-4-one|(2S)-5-hydroxy-2-(3	[M-H]-	0.921	609.182					C[C@H]1[C@@H]([C@H]([C@H]([C@@H](O1)OC[C@@H]2[C@H]([C@@H]([C@H]([C@@H](O2)OC3=CC(=C4C(=O)C[C@H](OC4=C3)C5=CC(=C(C=C5)OC)O)O)O)O)O)O)O)O	1S/C28H34O15/c1-10-21(32)23(34)25(36)27(40-10)39-9-19-22(33)24(35)26(37)28(43-19)41-12-6-14(30)20-15(31)8-17(42-18(20)7-12)11-3-4-16(38-2)13(29)5-11/h3-7,10,17,19,21-30,32-37H,8-9H2,1-2H3/t10-,17-,19+,21-,22+,23+,24-,25+,26+,27+,28+/m0/s1	N/A	spectral_library_annotation
11498			0.921	609.1824939				C28H34O15	C[C@H]1[C@@H]([C@H]([C@H]([C@@H](O1)OC[C@@H]2[C@H]([C@@H]([C@H]([C@@H](O2)OC3=CC(=C4C(=O)C[C@H](OC4=C3)C5=CC(=C(C=C5)OC)O)O)O)O)O)O)O)O	InChI=1S/C28H34O15/c1-10-21(32)23(34)25(36)27(40-10)39-9-19-22(33)24(35)26(37)28(43-19)41-12-6-14(30)20-15(31)8-17(42-18(20)7-12)11-3-4-16(38-2)13(29)5-11/h3-7,10,17,19,21-30,32-37H,8-9H2,1-2H3/t10-,17-,19+,21-,22+,23+,24-,25+,26+,27+,28+/m0/s1	QUQPHWDTPGMPEX-QJBIFVCTSA-N	spectral_library_annotation
11601	azelaic acid CollisionEnergy:102040	[M-H]-	0.995	187.098					O=C(O)CCCCCCCC(=O)O	"InChI=1S/C9H16O4/c10-8(11)6-4-2-1-3-5-7-9(12)13/h1-7H2,(H,10,11)(H,12,13)"	N/A	spectral_library_annotation
11601	azelaic acid CollisionEnergy:102040	[M-H]-	0.995	187.098					O=C(O)CCCCCCCC(=O)O	"InChI=1S/C9H16O4/c10-8(11)6-4-2-1-3-5-7-9(12)13/h1-7H2,(H,10,11)(H,12,13)"	N/A	spectral_library_annotation
11601	azelaic acid CollisionEnergy:102040	[M-H]-	0.995	187.098					O=C(O)CCCCCCCC(=O)O	"InChI=1S/C9H16O4/c10-8(11)6-4-2-1-3-5-7-9(12)13/h1-7H2,(H,10,11)(H,12,13)"	N/A	spectral_library_annotation
11601	azelaic acid CollisionEnergy:102040	[M-H]-	0.995	187.098					O=C(O)CCCCCCCC(=O)O	"InChI=1S/C9H16O4/c10-8(11)6-4-2-1-3-5-7-9(12)13/h1-7H2,(H,10,11)(H,12,13)"	N/A	spectral_library_annotation
11601	Azelaic acid	[M-H]-	0.993	187.0976			9.37204	C9H16O4	C(CCCC(=O)O)CCCC(=O)O			spectral_library_annotation
11601	Azelaic acid	[M-H]-	0.993	187.0976			2.0314	C9H16O4	O=C(O)CCCCCCCC(=O)O	InChI=1S/C9H16O4/c10-8(11)6-4-2-1-3-5-7-9(12)13/h1-7H2,(H,10,11)(H,12,13)	BDJRBEYXGGNYIS-UHFFFAOYSA-N	spectral_library_annotation
11601	azelaic acid CollisionEnergy:102040	[M-H]-	0.992	187.098					O=C(O)CCCCCCCC(=O)O	"InChI=1S/C9H16O4/c10-8(11)6-4-2-1-3-5-7-9(12)13/h1-7H2,(H,10,11)(H,12,13)"	N/A	spectral_library_annotation
11601	azelaic acid CollisionEnergy:102040	[M-H]-	0.992	187.098					O=C(O)CCCCCCCC(=O)O	"InChI=1S/C9H16O4/c10-8(11)6-4-2-1-3-5-7-9(12)13/h1-7H2,(H,10,11)(H,12,13)"	N/A	spectral_library_annotation
11601	azelaic acid CollisionEnergy:205060	[M-H]-	0.988	187.098					O=C(O)CCCCCCCC(=O)O	"InChI=1S/C9H16O4/c10-8(11)6-4-2-1-3-5-7-9(12)13/h1-7H2,(H,10,11)(H,12,13)"	N/A	spectral_library_annotation
11601	azelaic acid CollisionEnergy:205060	[M-H]-	0.988	187.098					O=C(O)CCCCCCCC(=O)O	"InChI=1S/C9H16O4/c10-8(11)6-4-2-1-3-5-7-9(12)13/h1-7H2,(H,10,11)(H,12,13)"	N/A	spectral_library_annotation
11779	Suspect related to 3-Oxo-1,8-octanedicarboxylic acid (predicted molecular formula SIRIUS: C12H20O5 / BUDDY: C12H20O5) with delta m/z 28.031 (putative explanation: Acetaldehyde +28|Ala->Val substitution|Cys->Met substitution|Ethylation|di-Methylation; atomic difference: 2C,4H|2C,4H|2C,4H|2C,4H|2C,4H) [M-H]-	[M-H]-	0.96	243.124					N/A	InChI=1S/C10H16O5/c11-8(6-7-10(14)15)4-2-1-3-5-9(12)13/h1-7H2,(H,12,13)(H,14,15) + 28.031 Da	N/A	spectral_library_annotation
11809	Suspect related to 3-Oxo-1,8-octanedicarboxylic acid (predicted molecular formula SIRIUS: C12H20O5 / BUDDY: C12H20O5) with delta m/z 28.031 (putative explanation: Acetaldehyde +28|Ala->Val substitution|Cys->Met substitution|Ethylation|di-Methylation; atomic difference: 2C,4H|2C,4H|2C,4H|2C,4H|2C,4H) [M-H]-	[M-H]-	0.975	243.124					N/A	InChI=1S/C10H16O5/c11-8(6-7-10(14)15)4-2-1-3-5-9(12)13/h1-7H2,(H,12,13)(H,14,15) + 28.031 Da	N/A	spectral_library_annotation
11891	Suspect related to S-Lactoylglutathione (predicted molecular formula SIRIUS: C18H31N3O7S / BUDDY: C22H23N7O3) with delta m/z 54.082 (putative explanation: unspecified; atomic difference: unspecified) [M-H]-	[M-H]-	0.752	432.18					N/A	InChI=1S/C13H21N3O8S/c1-6(17)13(24)25-5-8(11(21)15-4-10(19)20)16-9(18)3-2-7(14)12(22)23/h6-8,17H,2-5,14H2,1H3,(H,15,21)(H,16,18)(H,19,20)(H,22,23)/t6?,7-,8-/m0/s1 + 54.082 Da	N/A	spectral_library_annotation
12352	N-Acetyl-L-phenylalanine CollisionEnergy:102040	[M-H]-	0.992	206.082					CC(O)=NC(Cc1ccccc1)C(=O)O	"InChI=1S/C11H13NO3/c1-8(13)12-10(11(14)15)7-9-5-3-2-4-6-9/h2-6,10H,7H2,1H3,(H,12,13)(H,14,15)/t10-/m0/s1"	N/A	spectral_library_annotation
12352	N-Acetyl-L-phenylalanine CollisionEnergy:102040	[M-H]-	0.992	206.082					CC(O)=NC(Cc1ccccc1)C(=O)O	"InChI=1S/C11H13NO3/c1-8(13)12-10(11(14)15)7-9-5-3-2-4-6-9/h2-6,10H,7H2,1H3,(H,12,13)(H,14,15)/t10-/m0/s1"	N/A	spectral_library_annotation
12352	N-Acetyl-L-phenylalanine CollisionEnergy:205060	[M-H]-	0.988	206.082					CC(O)=NC(Cc1ccccc1)C(=O)O	"InChI=1S/C11H13NO3/c1-8(13)12-10(11(14)15)7-9-5-3-2-4-6-9/h2-6,10H,7H2,1H3,(H,12,13)(H,14,15)/t10-/m0/s1"	N/A	spectral_library_annotation
12352	N-Acetyl-L-phenylalanine CollisionEnergy:205060	[M-H]-	0.988	206.082					CC(O)=NC(Cc1ccccc1)C(=O)O	"InChI=1S/C11H13NO3/c1-8(13)12-10(11(14)15)7-9-5-3-2-4-6-9/h2-6,10H,7H2,1H3,(H,12,13)(H,14,15)/t10-/m0/s1"	N/A	spectral_library_annotation
12352	N-Acetyl-L-phenylalanine CollisionEnergy:102040	[M-H]-	0.987	206.082					CC(O)=N[C@@H](Cc1ccccc1)C(=O)O	"InChI=1S/C11H13NO3/c1-8(13)12-10(11(14)15)7-9-5-3-2-4-6-9/h2-6,10H,7H2,1H3,(H,12,13)(H,14,15)/t10-/m0/s1"	N/A	spectral_library_annotation
12352	N-Acetyl-L-phenylalanine CollisionEnergy:102040	[M-H]-	0.987	206.082					CC(O)=N[C@@H](Cc1ccccc1)C(=O)O	"InChI=1S/C11H13NO3/c1-8(13)12-10(11(14)15)7-9-5-3-2-4-6-9/h2-6,10H,7H2,1H3,(H,12,13)(H,14,15)/t10-/m0/s1"	N/A	spectral_library_annotation
12352	N-Acetyl-L-phenylalanine CollisionEnergy:102040	[M-H]-	0.987	206.082					CC(O)=N[C@@H](Cc1ccccc1)C(=O)O	"InChI=1S/C11H13NO3/c1-8(13)12-10(11(14)15)7-9-5-3-2-4-6-9/h2-6,10H,7H2,1H3,(H,12,13)(H,14,15)/t10-/m0/s1"	N/A	spectral_library_annotation
12352	N-Acetyl-L-phenylalanine CollisionEnergy:102040	[M-H]-	0.987	206.082					CC(O)=N[C@@H](Cc1ccccc1)C(=O)O	"InChI=1S/C11H13NO3/c1-8(13)12-10(11(14)15)7-9-5-3-2-4-6-9/h2-6,10H,7H2,1H3,(H,12,13)(H,14,15)/t10-/m0/s1"	N/A	spectral_library_annotation
12352	N-ACETYL-PHENYLALANINE	[M-H]-	0.974	206.082					C/C(=N/[C@@H](CC1=CC=CC=C1)C(=O)O)/O	"InChI=1S/C11H13NO3/c1-8(13)12-10(11(14)15)7-9-5-3-2-4-6-9/h2-6,10H,7H2,1H3,(H,12,13)(H,14,15)/t10-/m0/s1"	N/A	spectral_library_annotation
12352	N-ACETYL-PHENYLALANINE	[M-H]-	0.974	206.082					C/C(=N/[C@@H](CC1=CC=CC=C1)C(=O)O)/O	"InChI=1S/C11H13NO3/c1-8(13)12-10(11(14)15)7-9-5-3-2-4-6-9/h2-6,10H,7H2,1H3,(H,12,13)(H,14,15)/t10-/m0/s1"	N/A	spectral_library_annotation
12469	Suspect related to NCGC00168824-02!(E)-undec-2-enedioic acid (predicted molecular formula SIRIUS: C12H20O5 / BUDDY: C12H20O5) with delta m/z 30.011 (putative explanation: Ala->Thr substitution|Gly->Ser substitution|desmethylation + reduction of sulfoxide|formaldehyde induced modifications|hydroxymethyl; atomic difference: 1C,2H,1O|1C,2H,1O|1C,2H,1O|1C,2H,1O|1C,2H,1O) [M+H]+	[M+H]+	0.721	245.139					N/A	InChI=1S/C11H18O4/c12-10(13)8-6-4-2-1-3-5-7-9-11(14)15/h6,8H,1-5,7,9H2,(H,12,13)(H,14,15)/b8-6+ + 30.011 Da	N/A	spectral_library_annotation
12544	Suspect related to trans-Traumatic acid (predicted molecular formula SIRIUS: C9H16O4 / BUDDY: C9H16O4) with delta m/z -40.032 (putative explanation: Descyclopropyl, dealkenation|Pro->Gly substitution; atomic difference: -3C,-4H|-3C,-4H) [M-H]-	[M-H]-	0.808	187.097					N/A	InChI=1S/C12H20O4/c13-11(14)9-7-5-3-1-2-4-6-8-10-12(15)16/h7,9H,1-6,8,10H2,(H,13,14)(H,15,16)/b9-7+ - 40.032 Da	N/A	spectral_library_annotation
12544	hydron;nonanedioate	[M-H]-	0.799	187.098					N/A	InChI=1S/C9H16O4/c10-8(11)6-4-2-1-3-5-7-9(12)13/h1-7H2,(H,10,11)(H,12,13)	N/A	spectral_library_annotation
12544	hydron;nonanedioate	[M-H]-	0.799	187.098					N/A	InChI=1S/C9H16O4/c10-8(11)6-4-2-1-3-5-7-9(12)13/h1-7H2,(H,10,11)(H,12,13)	N/A	spectral_library_annotation
12569	Suspect related to trans-Traumatic acid (predicted molecular formula SIRIUS: C9H16O4 / BUDDY: C9H16O4) with delta m/z -40.032 (putative explanation: Descyclopropyl, dealkenation|Pro->Gly substitution; atomic difference: -3C,-4H|-3C,-4H) [M-H]-	[M-H]-	0.818	187.097					N/A	InChI=1S/C12H20O4/c13-11(14)9-7-5-3-1-2-4-6-8-10-12(15)16/h7,9H,1-6,8,10H2,(H,13,14)(H,15,16)/b9-7+ - 40.032 Da	N/A	spectral_library_annotation
12591	Suspect related to trans-Traumatic acid (predicted molecular formula SIRIUS: C9H16O4 / BUDDY: C9H16O4) with delta m/z -40.032 (putative explanation: Descyclopropyl, dealkenation|Pro->Gly substitution; atomic difference: -3C,-4H|-3C,-4H) [M-H]-	[M-H]-	0.86	187.097					N/A	InChI=1S/C12H20O4/c13-11(14)9-7-5-3-1-2-4-6-8-10-12(15)16/h7,9H,1-6,8,10H2,(H,13,14)(H,15,16)/b9-7+ - 40.032 Da	N/A	spectral_library_annotation
12657	INDOLELACTIC ACID	[M-H]-	0.911	204.067					C1=CC2=C(C=C1)NC=C2CC(C(=O)O)O	"InChI=1S/C11H11NO3/c13-10(11(14)15)5-7-6-12-9-4-2-1-3-8(7)9/h1-4,6,10,12-13H,5H2,(H,14,15)"	N/A	spectral_library_annotation
12657	INDOLELACTIC ACID	[M-H]-	0.911	204.067					C1=CC2=C(C=C1)NC=C2CC(C(=O)O)O	"InChI=1S/C11H11NO3/c13-10(11(14)15)5-7-6-12-9-4-2-1-3-8(7)9/h1-4,6,10,12-13H,5H2,(H,14,15)"	N/A	spectral_library_annotation
12657	INDOLELACTIC ACID	[M-H]-	0.911	204.0666172				C11H11NO3	O=C(O)C(O)CC1=CNC=2C=CC=CC21	InChI=1S/C11H11NO3/c13-10(11(14)15)5-7-6-12-9-4-2-1-3-8(7)9/h1-4,6,10,12-13H,5H2,(H,14,15)	XGILAAMKEQUXLS-UHFFFAOYSA-N	spectral_library_annotation
12657	dl-3-Indolelactic acid - 40.0 eV	[M-H]-	0.888	204.066					c1ccc2c(c1)c(c[nH]2)CC(C(=O)O)O	N/A	N/A	spectral_library_annotation
12657	dl-3-Indolelactic acid - 40.0 eV	[M-H]-	0.888	204.066					c1ccc2c(c1)c(c[nH]2)CC(C(=O)O)O	N/A	N/A	spectral_library_annotation
12657	dl-3-Indolelactic acid - 40.0 eV	[M-H]-	0.886	204.066					c1ccc2c(c1)c(c[nH]2)CC(C(=O)O)O	N/A	N/A	spectral_library_annotation
12657	dl-3-Indolelactic acid - 40.0 eV	[M-H]-	0.886	204.066					c1ccc2c(c1)c(c[nH]2)CC(C(=O)O)O	N/A	N/A	spectral_library_annotation
12657	dl-3-Indolelactic acid - 40.0 eV	[M-H]-	0.884	204.066					c1ccc2c(c1)c(c[nH]2)CC(C(=O)O)O	N/A	N/A	spectral_library_annotation
12657	dl-3-Indolelactic acid - 40.0 eV	[M-H]-	0.884	204.066					c1ccc2c(c1)c(c[nH]2)CC(C(=O)O)O	N/A	N/A	spectral_library_annotation
12657	dl-3-Indolelactic acid - 40.0 eV	[M-H]-	0.882	204.066					c1ccc2c(c1)c(c[nH]2)CC(C(=O)O)O	N/A	N/A	spectral_library_annotation
12726	Suspect related to 3-Oxo-1,8-octanedicarboxylic acid (predicted molecular formula SIRIUS: C12H20O5 / BUDDY: C12H20O5) with delta m/z 28.031 (putative explanation: Acetaldehyde +28|Ala->Val substitution|Cys->Met substitution|Ethylation|di-Methylation; atomic difference: 2C,4H|2C,4H|2C,4H|2C,4H|2C,4H) [M-H]-	[M-H]-	0.922	243.124					N/A	InChI=1S/C10H16O5/c11-8(6-7-10(14)15)4-2-1-3-5-9(12)13/h1-7H2,(H,12,13)(H,14,15) + 28.031 Da	N/A	spectral_library_annotation
13074	9-(2,3-dihydroxypropoxy)-9-oxononanoic acid	[M-H]-	0.975	261.1348			1.943	C12H22O6	O=C(O)CCCCCCCC(=O)OCC(O)CO	InChI=1S/C12H22O6/c13-8-10(14)9-18-12(17)7-5-3-1-2-4-6-11(15)16/h10,13-14H,1-9H2,(H,15,16)	BQRISQXLSXCXSC-UHFFFAOYSA-N	spectral_library_annotation
13074	9-(2,3-dihydroxypropoxy)-9-oxononanoic acid	[M-H]-	0.787	261.134					N/A	InChI=1S/C12H22O6/c13-8-10(14)9-18-12(17)7-5-3-1-2-4-6-11(15)16/h10,13-14H,1-9H2,(H,15,16)	N/A	spectral_library_annotation
13074	9-(2,3-dihydroxypropoxy)-9-oxononanoic acid	[M-H]-	0.787	261.134					N/A	InChI=1S/C12H22O6/c13-8-10(14)9-18-12(17)7-5-3-1-2-4-6-11(15)16/h10,13-14H,1-9H2,(H,15,16)	N/A	spectral_library_annotation
13074	9-(2,3-dihydroxypropoxy)-9-oxononanoic acid	[M-H]-	0.787	261.1343689				C12H22O6	O=C(O)CCCCCCCC(=O)OCC(O)CO	InChI=1S/C12H22O6/c13-8-10(14)9-18-12(17)7-5-3-1-2-4-6-11(15)16/h10,13-14H,1-9H2,(H,15,16)	BQRISQXLSXCXSC-UHFFFAOYSA-N	spectral_library_annotation
13079	Taurocholic acid	[M-H]-	1	514.2844			2.13266	C26H45NO7S	C[C@H](CCC(=O)NCCS(=O)(=O)O)[C@H]1CC[C@@H]2[C@@]1([C@H](C[C@H]3[C@H]2[C@@H](C[C@H]4[C@@]3(CC[C@H](C4)O)C)O)O)C			spectral_library_annotation
13079	TAUROCHOLIC ACID	[M-H]-	1	514.284					C[C@H](CC/C(=N/CCS(=O)(=O)O)/O)[C@H]1CC[C@H]2[C@H]3[C@H](C[C@@H]([C@]12C)O)[C@@]4(C)CC[C@H](C[C@H]4C[C@H]3O)O	"InChI=1S/C26H45NO7S/c1-15(4-7-23(31)27-10-11-35(32,33)34)18-5-6-19-24-20(14-22(30)26(18,19)3)25(2)9-8-17(28)12-16(25)13-21(24)29/h15-22,24,28-30H,4-14H2,1-3H3,(H,27,31)(H,32,33,34)/t15-,16+,17-,18-,19+,20+,21-,22+,24+,25+,26-/m1/s1"	N/A	spectral_library_annotation
13079	TAUROCHOLIC ACID	[M-H]-	1	514.284					C[C@H](CC/C(=N/CCS(=O)(=O)O)/O)[C@H]1CC[C@H]2[C@H]3[C@H](C[C@@H]([C@]12C)O)[C@@]4(C)CC[C@H](C[C@H]4C[C@H]3O)O	"InChI=1S/C26H45NO7S/c1-15(4-7-23(31)27-10-11-35(32,33)34)18-5-6-19-24-20(14-22(30)26(18,19)3)25(2)9-8-17(28)12-16(25)13-21(24)29/h15-22,24,28-30H,4-14H2,1-3H3,(H,27,31)(H,32,33,34)/t15-,16+,17-,18-,19+,20+,21-,22+,24+,25+,26-/m1/s1"	N/A	spectral_library_annotation
13079	TAUROCHOLIC ACID	[M-H]-	1	514.2843978				C26H45NO7S	O=S(=O)(O)CCN=C(O)CCC(C)C1CCC2C3C(O)CC4CC(O)CCC4(C)C3CC(O)C12C	InChI=1S/C26H45NO7S/c1-15(4-7-23(31)27-10-11-35(32,33)34)18-5-6-19-24-20(14-22(30)26(18,19)3)25(2)9-8-17(28)12-16(25)13-21(24)29/h15-22,24,28-30H,4-14H2,1-3H3,(H,27,31)(H,32,33,34)/t15-,16+,17-,18-,19+,20+,21-,22+,24+,25+,26-/m1/s1	WBWWGRHZICKQGZ-HZAMXZRMSA-N	spectral_library_annotation
13079	taurocholic acid	[M-H]-	1	514.284				C26H45NO7S	C[C@H](CCC(=O)NCCS(=O)(=O)O)[C@H]1CC[C@@H]2[C@@]1([C@H](C[C@H]3[C@H]2[C@@H](C[C@H]4[C@@]3(CC[C@H](C4)O)C)O)O)C	InChI=1S/C26H45NO7S/c1-15(4-7-23(31)27-10-11-35(32,33)34)18-5-6-19-24-20(14-22(30)26(18,19)3)25(2)9-8-17(28)12-16(25)13-21(24)29/h15-22,24,28-30H,4-14H2,1-3H3,(H,27,31)(H,32,33,34)/t15?,16-,17+,18+,19-,20-,21+,22-,24-,25?,26?/m0/s1	WBWWGRHZICKQGZ-GITWXTAWSA-N	spectral_library_annotation
13079	Taurocholic acid	[M-H]-	0.998	514.2844				C26H45NO7S	C[C@H](CCC(=O)NCCS(=O)(=O)O)[C@H]1CC[C@@H]2[C@@]1([C@H](C[C@H]3[C@H]2[C@@H](C[C@H]4[C@@]3(CC[C@H](C4)O)C)O)O)C	InChI=1S/C26H45NO7S/c1-15(4-7-23(31)27-10-11-35(32,33)34)18-5-6-19-24-20(14-22(30)26(18,19)3)25(2)9-8-17(28)12-16(25)13-21(24)29/h15-22,24,28-30H,4-14H2,1-3H3,(H,27,31)(H,32,33,34)/t15-,16+,17-,18-,19+,20+,21-,22+,24+,25+,26-/m1/s1	WBWWGRHZICKQGZ-HZAMXZRMSA-N	spectral_library_annotation
13079			0.997	514.2844				C26H45NO7S	C[C@H](CCC(=O)NCCS(=O)(=O)O)[C@H]1CC[C@@H]2[C@@]1([C@H](C[C@H]3[C@H]2[C@@H](C[C@H]4[C@@]3(CC[C@H](C4)O)C)O)O)C	InChI=1S/C26H45NO7S/c1-15(4-7-23(31)27-10-11-35(32,33)34)18-5-6-19-24-20(14-22(30)26(18,19)3)25(2)9-8-17(28)12-16(25)13-21(24)29/h15-22,24,28-30H,4-14H2,1-3H3,(H,27,31)(H,32,33,34)/t15-,16+,17-,18-,19+,20+,21-,22+,24+,25+,26-/m1/s1	WBWWGRHZICKQGZ-HZAMXZRMSA-N	spectral_library_annotation
13079	ST 24:1;O4;T	[M-H]-	0.996	514.284398			1.72	C26H45NO7S	C[C@H](CCC(=O)NCCS(=O)(=O)O)[C@H]1CC[C@@H]2[C@@]1(CC[C@H]3[C@H]2[C@@H]([C@@H]([C@H]4[C@@]3(CC[C@H](C4)O)C)O)O)C		XSOLDPYUICCHJX-QZEPYOAJSA-N	spectral_library_annotation
13104	Suspect related to AZELAIC ACID (predicted molecular formula SIRIUS: C11H18O4 / BUDDY: C11H18O4) with delta m/z 26.016 (putative explanation: Acetaldehyde +26|Ala->Pro substitution|unspecified; atomic difference: 2C,2H|2C,2H|2C,2H) [M-H]-	[M-H]-	0.863	213.113					N/A	N/A	N/A	spectral_library_annotation
13119	Mefenamic acid (Hydration, Oxidative Deamination to Ketone, Glucuronide Conjugation)	[M-H]-	0.932	433.1132813			3.27466					spectral_library_annotation
13119	Mefenamic acid (Hydration, Oxidative Deamination to Ketone, Glucuronide Conjugation)	[M-H]-	0.914	433.1133118			2.7268					spectral_library_annotation
13119	Suspect related to Spectral Match to Baicalin from NIST14 (predicted molecular formula SIRIUS: C21H22O10 / BUDDY: C21H22O10) with delta m/z -11.964 (putative explanation: unspecified; atomic difference: unspecified) [M-H]-	[M-H]-	0.892	433.114					N/A	N/A	N/A	spectral_library_annotation
13119	Suspect related to Naringenin-4'-O-.beta.-D-glucuronide (predicted molecular formula SIRIUS: C21H22O10 / BUDDY: C21H22O10) with delta m/z -13.981 (putative explanation: Asp->Thr substitution; atomic difference: 2H,-1O) [M-H]-	[M-H]-	0.78	433.115					N/A	InChI=1S/C21H20O11/c22-9-5-11(23)15-12(24)7-13(31-14(15)6-9)8-1-3-10(4-2-8)30-21-18(27)16(25)17(26)19(32-21)20(28)29/h1-6,13,16-19,21-23,25-27H,7H2,(H,28,29)/t13-,16-,17-,18+,19-,21?/m0/s1 - 13.981 Da	N/A	spectral_library_annotation
13249	Taurocholic acid	[M-H]-	1	514.2844			2.13266	C26H45NO7S	C[C@H](CCC(=O)NCCS(=O)(=O)O)[C@H]1CC[C@@H]2[C@@]1([C@H](C[C@H]3[C@H]2[C@@H](C[C@H]4[C@@]3(CC[C@H](C4)O)C)O)O)C			spectral_library_annotation
13249	TAUROCHOLIC ACID	[M-H]-	1	514.284					C[C@H](CC/C(=N/CCS(=O)(=O)O)/O)[C@H]1CC[C@H]2[C@H]3[C@H](C[C@@H]([C@]12C)O)[C@@]4(C)CC[C@H](C[C@H]4C[C@H]3O)O	"InChI=1S/C26H45NO7S/c1-15(4-7-23(31)27-10-11-35(32,33)34)18-5-6-19-24-20(14-22(30)26(18,19)3)25(2)9-8-17(28)12-16(25)13-21(24)29/h15-22,24,28-30H,4-14H2,1-3H3,(H,27,31)(H,32,33,34)/t15-,16+,17-,18-,19+,20+,21-,22+,24+,25+,26-/m1/s1"	N/A	spectral_library_annotation
13249	TAUROCHOLIC ACID	[M-H]-	1	514.284					C[C@H](CC/C(=N/CCS(=O)(=O)O)/O)[C@H]1CC[C@H]2[C@H]3[C@H](C[C@@H]([C@]12C)O)[C@@]4(C)CC[C@H](C[C@H]4C[C@H]3O)O	"InChI=1S/C26H45NO7S/c1-15(4-7-23(31)27-10-11-35(32,33)34)18-5-6-19-24-20(14-22(30)26(18,19)3)25(2)9-8-17(28)12-16(25)13-21(24)29/h15-22,24,28-30H,4-14H2,1-3H3,(H,27,31)(H,32,33,34)/t15-,16+,17-,18-,19+,20+,21-,22+,24+,25+,26-/m1/s1"	N/A	spectral_library_annotation
13249	TAUROCHOLIC ACID	[M-H]-	1	514.2843978				C26H45NO7S	O=S(=O)(O)CCN=C(O)CCC(C)C1CCC2C3C(O)CC4CC(O)CCC4(C)C3CC(O)C12C	InChI=1S/C26H45NO7S/c1-15(4-7-23(31)27-10-11-35(32,33)34)18-5-6-19-24-20(14-22(30)26(18,19)3)25(2)9-8-17(28)12-16(25)13-21(24)29/h15-22,24,28-30H,4-14H2,1-3H3,(H,27,31)(H,32,33,34)/t15-,16+,17-,18-,19+,20+,21-,22+,24+,25+,26-/m1/s1	WBWWGRHZICKQGZ-HZAMXZRMSA-N	spectral_library_annotation
13249	taurocholic acid	[M-H]-	1	514.284				C26H45NO7S	C[C@H](CCC(=O)NCCS(=O)(=O)O)[C@H]1CC[C@@H]2[C@@]1([C@H](C[C@H]3[C@H]2[C@@H](C[C@H]4[C@@]3(CC[C@H](C4)O)C)O)O)C	InChI=1S/C26H45NO7S/c1-15(4-7-23(31)27-10-11-35(32,33)34)18-5-6-19-24-20(14-22(30)26(18,19)3)25(2)9-8-17(28)12-16(25)13-21(24)29/h15-22,24,28-30H,4-14H2,1-3H3,(H,27,31)(H,32,33,34)/t15?,16-,17+,18+,19-,20-,21+,22-,24-,25?,26?/m0/s1	WBWWGRHZICKQGZ-GITWXTAWSA-N	spectral_library_annotation
13249	Taurocholic acid	[M-H]-	0.998	514.2844				C26H45NO7S	C[C@H](CCC(=O)NCCS(=O)(=O)O)[C@H]1CC[C@@H]2[C@@]1([C@H](C[C@H]3[C@H]2[C@@H](C[C@H]4[C@@]3(CC[C@H](C4)O)C)O)O)C	InChI=1S/C26H45NO7S/c1-15(4-7-23(31)27-10-11-35(32,33)34)18-5-6-19-24-20(14-22(30)26(18,19)3)25(2)9-8-17(28)12-16(25)13-21(24)29/h15-22,24,28-30H,4-14H2,1-3H3,(H,27,31)(H,32,33,34)/t15-,16+,17-,18-,19+,20+,21-,22+,24+,25+,26-/m1/s1	WBWWGRHZICKQGZ-HZAMXZRMSA-N	spectral_library_annotation
13249			0.997	514.2844				C26H45NO7S	C[C@H](CCC(=O)NCCS(=O)(=O)O)[C@H]1CC[C@@H]2[C@@]1([C@H](C[C@H]3[C@H]2[C@@H](C[C@H]4[C@@]3(CC[C@H](C4)O)C)O)O)C	InChI=1S/C26H45NO7S/c1-15(4-7-23(31)27-10-11-35(32,33)34)18-5-6-19-24-20(14-22(30)26(18,19)3)25(2)9-8-17(28)12-16(25)13-21(24)29/h15-22,24,28-30H,4-14H2,1-3H3,(H,27,31)(H,32,33,34)/t15-,16+,17-,18-,19+,20+,21-,22+,24+,25+,26-/m1/s1	WBWWGRHZICKQGZ-HZAMXZRMSA-N	spectral_library_annotation
13249	ST 24:1;O4;T	[M-H]-	0.996	514.284398			1.72	C26H45NO7S	C[C@H](CCC(=O)NCCS(=O)(=O)O)[C@H]1CC[C@@H]2[C@@]1(CC[C@H]3[C@H]2[C@@H]([C@@H]([C@H]4[C@@]3(CC[C@H](C4)O)C)O)O)C		XSOLDPYUICCHJX-QZEPYOAJSA-N	spectral_library_annotation
13440	azelaic acid CollisionEnergy:102040	[M-H]-	0.995	187.098					O=C(O)CCCCCCCC(=O)O	"InChI=1S/C9H16O4/c10-8(11)6-4-2-1-3-5-7-9(12)13/h1-7H2,(H,10,11)(H,12,13)"	N/A	spectral_library_annotation
13440	azelaic acid CollisionEnergy:102040	[M-H]-	0.995	187.098					O=C(O)CCCCCCCC(=O)O	"InChI=1S/C9H16O4/c10-8(11)6-4-2-1-3-5-7-9(12)13/h1-7H2,(H,10,11)(H,12,13)"	N/A	spectral_library_annotation
13440	azelaic acid CollisionEnergy:102040	[M-H]-	0.995	187.098					O=C(O)CCCCCCCC(=O)O	"InChI=1S/C9H16O4/c10-8(11)6-4-2-1-3-5-7-9(12)13/h1-7H2,(H,10,11)(H,12,13)"	N/A	spectral_library_annotation
13440	azelaic acid CollisionEnergy:102040	[M-H]-	0.995	187.098					O=C(O)CCCCCCCC(=O)O	"InChI=1S/C9H16O4/c10-8(11)6-4-2-1-3-5-7-9(12)13/h1-7H2,(H,10,11)(H,12,13)"	N/A	spectral_library_annotation
13440	Azelaic acid	[M-H]-	0.994	187.0976			2.0314	C9H16O4	O=C(O)CCCCCCCC(=O)O	InChI=1S/C9H16O4/c10-8(11)6-4-2-1-3-5-7-9(12)13/h1-7H2,(H,10,11)(H,12,13)	BDJRBEYXGGNYIS-UHFFFAOYSA-N	spectral_library_annotation
13440	Azelaic acid	[M-H]-	0.993	187.0976			9.37204	C9H16O4	C(CCCC(=O)O)CCCC(=O)O			spectral_library_annotation
13440	azelaic acid CollisionEnergy:102040	[M-H]-	0.991	187.098					O=C(O)CCCCCCCC(=O)O	"InChI=1S/C9H16O4/c10-8(11)6-4-2-1-3-5-7-9(12)13/h1-7H2,(H,10,11)(H,12,13)"	N/A	spectral_library_annotation
13440	azelaic acid CollisionEnergy:102040	[M-H]-	0.991	187.098					O=C(O)CCCCCCCC(=O)O	"InChI=1S/C9H16O4/c10-8(11)6-4-2-1-3-5-7-9(12)13/h1-7H2,(H,10,11)(H,12,13)"	N/A	spectral_library_annotation
13440	azelaic acid CollisionEnergy:205060	[M-H]-	0.987	187.098					O=C(O)CCCCCCCC(=O)O	"InChI=1S/C9H16O4/c10-8(11)6-4-2-1-3-5-7-9(12)13/h1-7H2,(H,10,11)(H,12,13)"	N/A	spectral_library_annotation
13440	azelaic acid CollisionEnergy:205060	[M-H]-	0.987	187.098					O=C(O)CCCCCCCC(=O)O	"InChI=1S/C9H16O4/c10-8(11)6-4-2-1-3-5-7-9(12)13/h1-7H2,(H,10,11)(H,12,13)"	N/A	spectral_library_annotation
13480	Suspect related to S-Lactoylglutathione (predicted molecular formula SIRIUS: C18H31N3O7S / BUDDY: C22H23N7O3) with delta m/z 54.082 (putative explanation: unspecified; atomic difference: unspecified) [M-H]-	[M-H]-	0.731	432.18					N/A	InChI=1S/C13H21N3O8S/c1-6(17)13(24)25-5-8(11(21)15-4-10(19)20)16-9(18)3-2-7(14)12(22)23/h6-8,17H,2-5,14H2,1H3,(H,15,21)(H,16,18)(H,19,20)(H,22,23)/t6?,7-,8-/m0/s1 + 54.082 Da	N/A	spectral_library_annotation
13661	FA 18:2+4O	[M-H]-	0.947	343.2122				C18H32O6	O=C(O)CCCCCCCC(O)C=CC1OC(CC1(O))C(O)CC	InChI=1S/C18H32O6/c1-2-14(20)17-12-15(21)16(24-17)11-10-13(19)8-6-4-3-5-7-9-18(22)23/h10-11,13-17,19-21H,2-9,12H2,1H3,(H,22,23)	BHWUKOCNOLCGLB-UHFFFAOYSA-N	spectral_library_annotation
13661	Massbank:PR309102 FA 18:2+4O	[M-H]-	0.947	343.212					O=C(O)CCCCCCCC(O)C=CC1OC(CC1(O))C(O)CC	1S/C18H32O6/c1-2-14(20)17-12-15(21)16(24-17)11-10-13(19)8-6-4-3-5-7-9-18(22)23/h10-11,13-17,19-21H,2-9,12H2,1H3,(H,22,23)	N/A	spectral_library_annotation
13661			0.947	343.2122				C18H32O6	O=C(O)CCCCCCCC(O)C=CC1OC(CC1(O))C(O)CC	InChI=1S/C18H32O6/c1-2-14(20)17-12-15(21)16(24-17)11-10-13(19)8-6-4-3-5-7-9-18(22)23/h10-11,13-17,19-21H,2-9,12H2,1H3,(H,22,23)	BHWUKOCNOLCGLB-UHFFFAOYSA-N	spectral_library_annotation
13661	Massbank:PR309102 FA 18:2+4O	[M-H]-	0.947	343.212					O=C(O)CCCCCCCC(O)C=CC1OC(CC1(O))C(O)CC	1S/C18H32O6/c1-2-14(20)17-12-15(21)16(24-17)11-10-13(19)8-6-4-3-5-7-9-18(22)23/h10-11,13-17,19-21H,2-9,12H2,1H3,(H,22,23)	N/A	spectral_library_annotation
13661	Massbank:PR309102 FA 18:2+4O	[M-H]-	0.947	343.212					O=C(O)CCCCCCCC(O)C=CC1OC(CC1(O))C(O)CC	1S/C18H32O6/c1-2-14(20)17-12-15(21)16(24-17)11-10-13(19)8-6-4-3-5-7-9-18(22)23/h10-11,13-17,19-21H,2-9,12H2,1H3,(H,22,23)	N/A	spectral_library_annotation
13661	FA 18:2+4O	[M-H]-	0.947	343.2122			4.82	C18H32O6	O=C(O)CCCCCCCC(O)C=CC1OC(CC1(O))C(O)CC	InChI=1S/C18H32O6/c1-2-14(20)17-12-15(21)16(24-17)11-10-13(19)8-6-4-3-5-7-9-18(22)23/h10-11,13-17,19-21H,2-9,12H2,1H3,(H,22,23)	BHWUKOCNOLCGLB-UHFFFAOYSA-N	spectral_library_annotation
13747	HMS1361D15 CollisionEnergy:102040	[M-H]-	0.929	369.228					CC1(O)CC23CC(O)C4(O)C(CC(O)C4(C)C)C(C)(O)C2CCC1C3O	"InChI=1S/C20H34O6/c1-16(2)13(21)7-12-18(4,25)11-6-5-10-15(23)19(11,9-17(10,3)24)8-14(22)20(12,16)26/h10-15,21-26H,5-9H2,1-4H3/t10?,11-,12-,13-,14+,15+,17?,18+,19-,20-/m0/s1"	N/A	spectral_library_annotation
13747	HMS1361D15 CollisionEnergy:102040	[M-H]-	0.929	369.228					CC1(O)CC23CC(O)C4(O)C(CC(O)C4(C)C)C(C)(O)C2CCC1C3O	"InChI=1S/C20H34O6/c1-16(2)13(21)7-12-18(4,25)11-6-5-10-15(23)19(11,9-17(10,3)24)8-14(22)20(12,16)26/h10-15,21-26H,5-9H2,1-4H3/t10?,11-,12-,13-,14+,15+,17?,18+,19-,20-/m0/s1"	N/A	spectral_library_annotation
13747	HMS1361D15 CollisionEnergy:205060	[M-H]-	0.888	369.228					CC1(O)CC23CC(O)C4(O)C(CC(O)C4(C)C)C(C)(O)C2CCC1C3O	"InChI=1S/C20H34O6/c1-16(2)13(21)7-12-18(4,25)11-6-5-10-15(23)19(11,9-17(10,3)24)8-14(22)20(12,16)26/h10-15,21-26H,5-9H2,1-4H3/t10?,11-,12-,13-,14+,15+,17?,18+,19-,20-/m0/s1"	N/A	spectral_library_annotation
13747	HMS1361D15 CollisionEnergy:205060	[M-H]-	0.888	369.228					CC1(O)CC23CC(O)C4(O)C(CC(O)C4(C)C)C(C)(O)C2CCC1C3O	"InChI=1S/C20H34O6/c1-16(2)13(21)7-12-18(4,25)11-6-5-10-15(23)19(11,9-17(10,3)24)8-14(22)20(12,16)26/h10-15,21-26H,5-9H2,1-4H3/t10?,11-,12-,13-,14+,15+,17?,18+,19-,20-/m0/s1"	N/A	spectral_library_annotation
13785	2,4-Dinitrophenol	[M-H]-	0.77	183.005					C1=CC(=C(C=C1[N+](=O)[O-])[N+](=O)[O-])O			spectral_library_annotation
13785	2,4-Dinitrophenol	[M-H]-	0.77	183.005					C1=CC(=C(C=C1[N+](=O)[O-])[N+](=O)[O-])O			spectral_library_annotation
13785	2,4-Dinitrophenol	[M-H]-	0.77	183.005					C1=CC(=C(C=C1[N+](=O)[O-])[N+](=O)[O-])O			spectral_library_annotation
13794	Suspect related to .gamma.-Dodecalactone (predicted molecular formula SIRIUS: C12H22O6 / BUDDY: C12H22O6) with delta m/z 63.981 (putative explanation: Tryptophan oxidation to dihydroxy-N-formaylkynurenine|unspecified; atomic difference: 4O|4O) [M-2H2O+H]+	[M-2H2O+H]+	0.823	227.126					N/A	InChI=1S/C12H22O2/c1-2-3-4-5-6-7-8-11-9-10-12(13)14-11/h11H,2-10H2,1H3 + 63.981 Da	N/A	spectral_library_annotation
13794	Suspect related to Diethyl azelate (predicted molecular formula SIRIUS: C12H18O4 / BUDDY: C12H18O4) with delta m/z -18.047 (putative explanation: unspecified; atomic difference: unspecified) [M+H]+	[M+H]+	0.782	227.128					N/A	InChI=1S/C13H24O4/c1-3-16-12(14)10-8-6-5-7-9-11-13(15)17-4-2/h3-11H2,1-2H3 - 18.047 Da	N/A	spectral_library_annotation
13794	Suspect related to Undecanedioic acid (predicted molecular formula SIRIUS: C12H20O5 / BUDDY: C12H20O5) with delta m/z 27.995 (putative explanation: Formylation|Ser->Asp substitution|Thr->Glu substitution; atomic difference: 1C,1O|1C,1O|1C,1O) [M-H2O+H]+	[M-H2O+H]+	0.759	227.128					N/A	InChI=1S/C11H20O4/c12-10(13)8-6-4-2-1-3-5-7-9-11(14)15/h1-9H2,(H,12,13)(H,14,15) + 27.995 Da	N/A	spectral_library_annotation
13794	Suspect related to Dimethyl azelate (predicted molecular formula SIRIUS: unknown / BUDDY: C13H22O5) with delta m/z 42.01 (putative explanation: Acetylation|Ser->Glu substitution|unspecified; atomic difference: 2C,2H,1O|2C,2H,1O|3N) [M-CH4O+H]+	[M-CH4O+H]+	0.749	227.128					N/A	InChI=1S/C11H20O4/c1-14-10(12)8-6-4-3-5-7-9-11(13)15-2/h3-9H2,1-2H3 + 42.010 Da	N/A	spectral_library_annotation
13794	Suspect related to Palmitelaidic acid (predicted molecular formula SIRIUS: C12H18O4 / BUDDY: C12H18O4) with delta m/z -28.106 (putative explanation: unspecified; atomic difference: unspecified) [M+H]+	[M+H]+	0.729	227.128					N/A	InChI=1S/C16H30O2/c1-2-3-4-5-6-7-8-9-10-11-12-13-14-15-16(17)18/h7-8H,2-6,9-15H2,1H3,(H,17,18)/b8-7+ - 28.106 Da	N/A	spectral_library_annotation
13794	Suspect related to Dimethyl azelate (predicted molecular formula SIRIUS: C12H18O4 / BUDDY: C12H18O4) with delta m/z 9.984 (putative explanation: unspecified; atomic difference: unspecified) [M+H]+	[M+H]+	0.722	227.128					N/A	InChI=1S/C11H20O4/c1-14-10(12)8-6-4-3-5-7-9-11(13)15-2/h3-9H2,1-2H3 + 9.984 Da	N/A	spectral_library_annotation
13794	Suspect related to Spectral Match to Diethyl azelate from NIST14 (predicted molecular formula SIRIUS: C12H18O4 / BUDDY: C12H18O4) with delta m/z -18.047 (putative explanation: unspecified; atomic difference: unspecified) [M+H]+	[M+H]+	0.722	227.128					N/A	N/A	N/A	spectral_library_annotation
13817	Suspect related to Dimethyl azelate (predicted molecular formula SIRIUS: C13H22O5 / BUDDY: C13H22O5) with delta m/z 42.01 (putative explanation: Acetylation|Ser->Glu substitution|unspecified; atomic difference: 2C,2H,1O|2C,2H,1O|3N) [M+H]+	[M+H]+	0.871	259.154					N/A	InChI=1S/C11H20O4/c1-14-10(12)8-6-4-3-5-7-9-11(13)15-2/h3-9H2,1-2H3 + 42.010 Da	N/A	spectral_library_annotation
13817	Suspect related to NCGC00164361-03!decanedioic acid (predicted molecular formula SIRIUS: C13H22O5 / BUDDY: C13H22O5) with delta m/z 56.026 (putative explanation: unspecified|Acrolein addition +56|Propionate labeling reagent light form (N-term & K)|unspecified; atomic difference: 1C,2H,3N|3C,4H,1O|3C,4H,1O|3C,4H,1O) [M+H]+	[M+H]+	0.778	259.154					N/A	InChI=1S/C10H18O4/c11-9(12)7-5-3-1-2-4-6-8-10(13)14/h1-8H2,(H,11,12)(H,13,14) + 56.026 Da	N/A	spectral_library_annotation
13817	Suspect related to Spectral Match to Dimethyl sebacate from NIST14 (predicted molecular formula SIRIUS: C13H22O5 / BUDDY: C13H22O5) with delta m/z 27.995 (putative explanation: Formylation|Ser->Asp substitution|Thr->Glu substitution; atomic difference: 1C,1O|1C,1O|1C,1O) [M+H]+	[M+H]+	0.772	259.154					N/A	N/A	N/A	spectral_library_annotation
13817	Suspect related to Dimethyl sebacate (predicted molecular formula SIRIUS: C13H22O5 / BUDDY: C13H22O5) with delta m/z 27.995 (putative explanation: Formylation|Ser->Asp substitution|Thr->Glu substitution; atomic difference: 1C,1O|1C,1O|1C,1O) [M+H]+	[M+H]+	0.747	259.154					N/A	InChI=1S/C12H22O4/c1-15-11(13)9-7-5-3-4-6-8-10-12(14)16-2/h3-10H2,1-2H3 + 27.995 Da	N/A	spectral_library_annotation
13826	Wogonoside	[M-H]-	0.989	459.093					COC1=C(C=C(C2=C1OC(=CC2=O)C3=CC=CC=C3)O)OC4C(C(C(C(O4)C(=O)O)O)O)O	InChI=1S/C22H20O11/c1-30-18-13(32-22-17(27)15(25)16(26)20(33-22)21(28)29)8-11(24)14-10(23)7-12(31-19(14)18)9-5-3-2-4-6-9/h2-8,15-17,20,22,24-27H,1H3,(H,28,29)/t15-,16-,17+,20-,22+/m0/s1		spectral_library_annotation
13826	Wogonoside	[M-H]-	0.989	459.093					COC1=C(C=C(C2=C1OC(=CC2=O)C3=CC=CC=C3)O)OC4C(C(C(C(O4)C(=O)O)O)O)O	InChI=1S/C22H20O11/c1-30-18-13(32-22-17(27)15(25)16(26)20(33-22)21(28)29)8-11(24)14-10(23)7-12(31-19(14)18)9-5-3-2-4-6-9/h2-8,15-17,20,22,24-27H,1H3,(H,28,29)/t15-,16-,17+,20-,22+/m0/s1		spectral_library_annotation
13826	Wogonoside	[M-H]-	0.989	459.093					COC1=C(C=C(C2=C1OC(=CC2=O)C3=CC=CC=C3)O)OC4C(C(C(C(O4)C(=O)O)O)O)O	InChI=1S/C22H20O11/c1-30-18-13(32-22-17(27)15(25)16(26)20(33-22)21(28)29)8-11(24)14-10(23)7-12(31-19(14)18)9-5-3-2-4-6-9/h2-8,15-17,20,22,24-27H,1H3,(H,28,29)/t15-,16-,17+,20-,22+/m0/s1		spectral_library_annotation
13826	Oroxyloside	[M-H]-	0.97	459.093					COC1=C(C=C2C(=C1O)C(=O)C=C(O2)C3=CC=CC=C3)OC4C(C(C(C(O4)C(=O)O)O)O)O	InChI=1S/C22H20O11/c1-30-19-13(32-22-18(27)16(25)17(26)20(33-22)21(28)29)8-12-14(15(19)24)10(23)7-11(31-12)9-5-3-2-4-6-9/h2-8,16-18,20,22,24-27H,1H3,(H,28,29)/t16-,17-,18+,20-,22+/m0/s1		spectral_library_annotation
13826	Oroxyloside	[M-H]-	0.97	459.093					COC1=C(C=C2C(=C1O)C(=O)C=C(O2)C3=CC=CC=C3)OC4C(C(C(C(O4)C(=O)O)O)O)O	InChI=1S/C22H20O11/c1-30-19-13(32-22-18(27)16(25)17(26)20(33-22)21(28)29)8-12-14(15(19)24)10(23)7-11(31-12)9-5-3-2-4-6-9/h2-8,16-18,20,22,24-27H,1H3,(H,28,29)/t16-,17-,18+,20-,22+/m0/s1		spectral_library_annotation
13826	Oroxyloside	[M-H]-	0.97	459.093					COC1=C(C=C2C(=C1O)C(=O)C=C(O2)C3=CC=CC=C3)OC4C(C(C(C(O4)C(=O)O)O)O)O	InChI=1S/C22H20O11/c1-30-19-13(32-22-18(27)16(25)17(26)20(33-22)21(28)29)8-12-14(15(19)24)10(23)7-11(31-12)9-5-3-2-4-6-9/h2-8,16-18,20,22,24-27H,1H3,(H,28,29)/t16-,17-,18+,20-,22+/m0/s1		spectral_library_annotation
13826	oroxindin	[M-H]-	0.943	459.0933			3.64	C22H20O11	O=C(O)C1OC(OC2=CC(O)=C3C(=O)C=C(OC3=C2OC)C=4C=CC=CC4)C(O)C(O)C1O	InChI=1S/C22H20O11/c1-30-18-13(32-22-17(27)15(25)16(26)20(33-22)21(28)29)8-11(24)14-10(23)7-12(31-19(14)18)9-5-3-2-4-6-9/h2-8,15-17,20,22,24-27H,1H3,(H,28,29)/t15-,16-,17+,20-,22+/m0/s1	LNOHXHDWGCMVCO-NTKSAMNMSA-N	spectral_library_annotation
13826	oroxindin, $:00in-source	[M-H]-	0.943	459.0933				C22H20O11	O=C(O)C1OC(OC2=CC(O)=C3C(=O)C=C(OC3=C2OC)C=4C=CC=CC4)C(O)C(O)C1O		LNOHXHDWGCMVCO-NTKSAMNMSA-N	spectral_library_annotation
13826	oroxindin	[M-H]-	0.89	459.093					N/A	InChI=1S/C22H20O11/c1-30-18-13(32-22-17(27)15(25)16(26)20(33-22)21(28)29)8-11(24)14-10(23)7-12(31-19(14)18)9-5-3-2-4-6-9/h2-8,15-17,20,22,24-27H,1H3,(H,28,29)/t15-,16-,17+,20-,22+/m0/s1	N/A	spectral_library_annotation
13826	oroxindin	[M-H]-	0.89	459.093					N/A	InChI=1S/C22H20O11/c1-30-18-13(32-22-17(27)15(25)16(26)20(33-22)21(28)29)8-11(24)14-10(23)7-12(31-19(14)18)9-5-3-2-4-6-9/h2-8,15-17,20,22,24-27H,1H3,(H,28,29)/t15-,16-,17+,20-,22+/m0/s1	N/A	spectral_library_annotation
14189			0.845	361.201				C21H28O5	C[C@]12CC(=O)[C@H]3[C@@H](CCC4=CC(=O)CC[C@]34C)[C@@H]1CC[C@]2(O)C(=O)CO	InChI=1S/C21H28O5/c1-19-7-5-13(23)9-12(19)3-4-14-15-6-8-21(26,17(25)11-22)20(15,2)10-16(24)18(14)19/h9,14-15,18,22,26H,3-8,10-11H2,1-2H3/t14-,15-,18+,19-,20-,21-/m0/s1	MFYSYFVPBJMHGN-ZPOLXVRWSA-N	spectral_library_annotation
14189			0.783	361.201				C21H28O5	O=C(CO)[C@@]3(O)CC[C@H]2[C@@H]4CC\C1=C\C(=O)CC[C@]1(C)[C@H]4C(=O)C[C@@]23C	InChI=1S/C21H28O5/c1-19-7-5-13(23)9-12(19)3-4-14-15-6-8-21(26,17(25)11-22)20(15,2)10-16(24)18(14)19/h9,14-15,18,22,26H,3-8,10-11H2,1-2H3/t14-,15-,18+,19-,20-,21-/m0/s1	MFYSYFVPBJMHGN-ZPOLXVRWSA-N	spectral_library_annotation
14252	HMS1361D15 CollisionEnergy:102040	[M-H]-	0.89	369.228					CC1(O)CC23CC(O)C4(O)C(CC(O)C4(C)C)C(C)(O)C2CCC1C3O	"InChI=1S/C20H34O6/c1-16(2)13(21)7-12-18(4,25)11-6-5-10-15(23)19(11,9-17(10,3)24)8-14(22)20(12,16)26/h10-15,21-26H,5-9H2,1-4H3/t10?,11-,12-,13-,14+,15+,17?,18+,19-,20-/m0/s1"	N/A	spectral_library_annotation
14252	HMS1361D15 CollisionEnergy:102040	[M-H]-	0.89	369.228					CC1(O)CC23CC(O)C4(O)C(CC(O)C4(C)C)C(C)(O)C2CCC1C3O	"InChI=1S/C20H34O6/c1-16(2)13(21)7-12-18(4,25)11-6-5-10-15(23)19(11,9-17(10,3)24)8-14(22)20(12,16)26/h10-15,21-26H,5-9H2,1-4H3/t10?,11-,12-,13-,14+,15+,17?,18+,19-,20-/m0/s1"	N/A	spectral_library_annotation
14252	HMS1361D15 CollisionEnergy:205060	[M-H]-	0.846	369.228					CC1(O)CC23CC(O)C4(O)C(CC(O)C4(C)C)C(C)(O)C2CCC1C3O	"InChI=1S/C20H34O6/c1-16(2)13(21)7-12-18(4,25)11-6-5-10-15(23)19(11,9-17(10,3)24)8-14(22)20(12,16)26/h10-15,21-26H,5-9H2,1-4H3/t10?,11-,12-,13-,14+,15+,17?,18+,19-,20-/m0/s1"	N/A	spectral_library_annotation
14252	HMS1361D15 CollisionEnergy:205060	[M-H]-	0.846	369.228					CC1(O)CC23CC(O)C4(O)C(CC(O)C4(C)C)C(C)(O)C2CCC1C3O	"InChI=1S/C20H34O6/c1-16(2)13(21)7-12-18(4,25)11-6-5-10-15(23)19(11,9-17(10,3)24)8-14(22)20(12,16)26/h10-15,21-26H,5-9H2,1-4H3/t10?,11-,12-,13-,14+,15+,17?,18+,19-,20-/m0/s1"	N/A	spectral_library_annotation
14446	Spectral Match to Taurocholic acid from NIST14 [IIN-based on: CCMSLIB00003134637]	[M-H2O+H]+	0.864	498.288					N/A	N/A	N/A	spectral_library_annotation
14545	Taurocholic acid	[M-H]-	1	514.2844			2.13266	C26H45NO7S	C[C@H](CCC(=O)NCCS(=O)(=O)O)[C@H]1CC[C@@H]2[C@@]1([C@H](C[C@H]3[C@H]2[C@@H](C[C@H]4[C@@]3(CC[C@H](C4)O)C)O)O)C			spectral_library_annotation
14545	TAUROCHOLIC ACID	[M-H]-	1	514.284					C[C@H](CC/C(=N/CCS(=O)(=O)O)/O)[C@H]1CC[C@H]2[C@H]3[C@H](C[C@@H]([C@]12C)O)[C@@]4(C)CC[C@H](C[C@H]4C[C@H]3O)O	"InChI=1S/C26H45NO7S/c1-15(4-7-23(31)27-10-11-35(32,33)34)18-5-6-19-24-20(14-22(30)26(18,19)3)25(2)9-8-17(28)12-16(25)13-21(24)29/h15-22,24,28-30H,4-14H2,1-3H3,(H,27,31)(H,32,33,34)/t15-,16+,17-,18-,19+,20+,21-,22+,24+,25+,26-/m1/s1"	N/A	spectral_library_annotation
14545	TAUROCHOLIC ACID	[M-H]-	1	514.284					C[C@H](CC/C(=N/CCS(=O)(=O)O)/O)[C@H]1CC[C@H]2[C@H]3[C@H](C[C@@H]([C@]12C)O)[C@@]4(C)CC[C@H](C[C@H]4C[C@H]3O)O	"InChI=1S/C26H45NO7S/c1-15(4-7-23(31)27-10-11-35(32,33)34)18-5-6-19-24-20(14-22(30)26(18,19)3)25(2)9-8-17(28)12-16(25)13-21(24)29/h15-22,24,28-30H,4-14H2,1-3H3,(H,27,31)(H,32,33,34)/t15-,16+,17-,18-,19+,20+,21-,22+,24+,25+,26-/m1/s1"	N/A	spectral_library_annotation
14545	TAUROCHOLIC ACID	[M-H]-	1	514.2843978				C26H45NO7S	O=S(=O)(O)CCN=C(O)CCC(C)C1CCC2C3C(O)CC4CC(O)CCC4(C)C3CC(O)C12C	InChI=1S/C26H45NO7S/c1-15(4-7-23(31)27-10-11-35(32,33)34)18-5-6-19-24-20(14-22(30)26(18,19)3)25(2)9-8-17(28)12-16(25)13-21(24)29/h15-22,24,28-30H,4-14H2,1-3H3,(H,27,31)(H,32,33,34)/t15-,16+,17-,18-,19+,20+,21-,22+,24+,25+,26-/m1/s1	WBWWGRHZICKQGZ-HZAMXZRMSA-N	spectral_library_annotation
14545	taurocholic acid	[M-H]-	1	514.284				C26H45NO7S	C[C@H](CCC(=O)NCCS(=O)(=O)O)[C@H]1CC[C@@H]2[C@@]1([C@H](C[C@H]3[C@H]2[C@@H](C[C@H]4[C@@]3(CC[C@H](C4)O)C)O)O)C	InChI=1S/C26H45NO7S/c1-15(4-7-23(31)27-10-11-35(32,33)34)18-5-6-19-24-20(14-22(30)26(18,19)3)25(2)9-8-17(28)12-16(25)13-21(24)29/h15-22,24,28-30H,4-14H2,1-3H3,(H,27,31)(H,32,33,34)/t15?,16-,17+,18+,19-,20-,21+,22-,24-,25?,26?/m0/s1	WBWWGRHZICKQGZ-GITWXTAWSA-N	spectral_library_annotation
14545	Taurocholic acid	[M-H]-	0.998	514.2844				C26H45NO7S	C[C@H](CCC(=O)NCCS(=O)(=O)O)[C@H]1CC[C@@H]2[C@@]1([C@H](C[C@H]3[C@H]2[C@@H](C[C@H]4[C@@]3(CC[C@H](C4)O)C)O)O)C	InChI=1S/C26H45NO7S/c1-15(4-7-23(31)27-10-11-35(32,33)34)18-5-6-19-24-20(14-22(30)26(18,19)3)25(2)9-8-17(28)12-16(25)13-21(24)29/h15-22,24,28-30H,4-14H2,1-3H3,(H,27,31)(H,32,33,34)/t15-,16+,17-,18-,19+,20+,21-,22+,24+,25+,26-/m1/s1	WBWWGRHZICKQGZ-HZAMXZRMSA-N	spectral_library_annotation
14545			0.997	514.2844				C26H45NO7S	C[C@H](CCC(=O)NCCS(=O)(=O)O)[C@H]1CC[C@@H]2[C@@]1([C@H](C[C@H]3[C@H]2[C@@H](C[C@H]4[C@@]3(CC[C@H](C4)O)C)O)O)C	InChI=1S/C26H45NO7S/c1-15(4-7-23(31)27-10-11-35(32,33)34)18-5-6-19-24-20(14-22(30)26(18,19)3)25(2)9-8-17(28)12-16(25)13-21(24)29/h15-22,24,28-30H,4-14H2,1-3H3,(H,27,31)(H,32,33,34)/t15-,16+,17-,18-,19+,20+,21-,22+,24+,25+,26-/m1/s1	WBWWGRHZICKQGZ-HZAMXZRMSA-N	spectral_library_annotation
14545	ST 24:1;O4;T	[M-H]-	0.996	514.284398			1.72	C26H45NO7S	C[C@H](CCC(=O)NCCS(=O)(=O)O)[C@H]1CC[C@@H]2[C@@]1(CC[C@H]3[C@H]2[C@@H]([C@@H]([C@H]4[C@@]3(CC[C@H](C4)O)C)O)O)C		XSOLDPYUICCHJX-QZEPYOAJSA-N	spectral_library_annotation
14545	Tauroallocholic acid	[M-H]-	0.899	514.282					CC(CCC(=O)NCCS(=O)(=O)O)C1CCC2C1(C(CC3C2C(CC4C3(CCC(C4)O)C)O)O)C	WBWWGRHZICKQGZ-ZKUTWGMOSA-N		spectral_library_annotation
14545	Tauroallocholic acid	[M-H]-	0.899	514.282					CC(CCC(=O)NCCS(=O)(=O)O)C1CCC2C1(C(CC3C2C(CC4C3(CCC(C4)O)C)O)O)C	WBWWGRHZICKQGZ-ZKUTWGMOSA-N		spectral_library_annotation
14577	Mono(2-ethyl-5-carboxypentyl) adipate	[M-H]-	0.914	287.15				C14H24O6	CCC(CCCC(=O)O)COC(=O)CCCCC(=O)O	InChI=1S/C14H24O6/c1-2-11(6-5-8-13(17)18)10-20-14(19)9-4-3-7-12(15)16/h11H,2-10H2,1H3,(H,15,16)(H,17,18)	GSEREAHHKPORII-UHFFFAOYSA-N	spectral_library_annotation
14577			0.914	287.15				C14H24O6	CCC(CCCC(=O)O)COC(=O)CCCCC(=O)O	InChI=1S/C14H24O6/c1-2-11(6-5-8-13(17)18)10-20-14(19)9-4-3-7-12(15)16/h11H,2-10H2,1H3,(H,15,16)(H,17,18)	GSEREAHHKPORII-UHFFFAOYSA-N	spectral_library_annotation
14683	HMS1361D15 CollisionEnergy:102040	[M-H]-	0.867	369.228					CC1(O)CC23CC(O)C4(O)C(CC(O)C4(C)C)C(C)(O)C2CCC1C3O	"InChI=1S/C20H34O6/c1-16(2)13(21)7-12-18(4,25)11-6-5-10-15(23)19(11,9-17(10,3)24)8-14(22)20(12,16)26/h10-15,21-26H,5-9H2,1-4H3/t10?,11-,12-,13-,14+,15+,17?,18+,19-,20-/m0/s1"	N/A	spectral_library_annotation
14683	HMS1361D15 CollisionEnergy:102040	[M-H]-	0.867	369.228					CC1(O)CC23CC(O)C4(O)C(CC(O)C4(C)C)C(C)(O)C2CCC1C3O	"InChI=1S/C20H34O6/c1-16(2)13(21)7-12-18(4,25)11-6-5-10-15(23)19(11,9-17(10,3)24)8-14(22)20(12,16)26/h10-15,21-26H,5-9H2,1-4H3/t10?,11-,12-,13-,14+,15+,17?,18+,19-,20-/m0/s1"	N/A	spectral_library_annotation
14683	HMS1361D15 CollisionEnergy:205060	[M-H]-	0.808	369.228					CC1(O)CC23CC(O)C4(O)C(CC(O)C4(C)C)C(C)(O)C2CCC1C3O	"InChI=1S/C20H34O6/c1-16(2)13(21)7-12-18(4,25)11-6-5-10-15(23)19(11,9-17(10,3)24)8-14(22)20(12,16)26/h10-15,21-26H,5-9H2,1-4H3/t10?,11-,12-,13-,14+,15+,17?,18+,19-,20-/m0/s1"	N/A	spectral_library_annotation
14683	HMS1361D15 CollisionEnergy:205060	[M-H]-	0.808	369.228					CC1(O)CC23CC(O)C4(O)C(CC(O)C4(C)C)C(C)(O)C2CCC1C3O	"InChI=1S/C20H34O6/c1-16(2)13(21)7-12-18(4,25)11-6-5-10-15(23)19(11,9-17(10,3)24)8-14(22)20(12,16)26/h10-15,21-26H,5-9H2,1-4H3/t10?,11-,12-,13-,14+,15+,17?,18+,19-,20-/m0/s1"	N/A	spectral_library_annotation
14698	Suspect related to NCGC00168824-02!(E)-undec-2-enedioic acid (predicted molecular formula SIRIUS: C12H20O5 / BUDDY: C12H20O5) with delta m/z 30.011 (putative explanation: Ala->Thr substitution|Gly->Ser substitution|desmethylation + reduction of sulfoxide|formaldehyde induced modifications|hydroxymethyl; atomic difference: 1C,2H,1O|1C,2H,1O|1C,2H,1O|1C,2H,1O|1C,2H,1O) [M+H]+	[M+H]+	0.845	245.139					N/A	InChI=1S/C11H18O4/c12-10(13)8-6-4-2-1-3-5-7-9-11(14)15/h6,8H,1-5,7,9H2,(H,12,13)(H,14,15)/b8-6+ + 30.011 Da	N/A	spectral_library_annotation
15270	(Z)-5,8,11-trihydroxyoctadec-9-enoic acid	[M-H]-	0.918	329.2334			4.499	C18H34O5	O=C(O)CCCC(O)CCC(O)C=CC(O)CCCCCCC	InChI=1S/C18H34O5/c1-2-3-4-5-6-8-15(19)11-13-17(21)14-12-16(20)9-7-10-18(22)23/h11,13,15-17,19-21H,2-10,12,14H2,1H3,(H,22,23)/b13-11-	FITAKYVPWCVTII-QBFSEMIESA-N	spectral_library_annotation
15270	(Z)-5,8,11-trihydroxyoctadec-9-enoic acid	[M-H]-	0.913	329.2334			4.499	C18H34O5	O=C(O)CCCC(O)CCC(O)C=CC(O)CCCCCCC	InChI=1S/C18H34O5/c1-2-3-4-5-6-8-15(19)11-13-17(21)14-12-16(20)9-7-10-18(22)23/h11,13,15-17,19-21H,2-10,12,14H2,1H3,(H,22,23)/b13-11-	FITAKYVPWCVTII-QBFSEMIESA-N	spectral_library_annotation
15270	(Z)-9,12,13-trihydroxyoctadec-15-enoic acid	[M-H]-	0.908	329.2336			4.5003	C18H34O5	O=C(O)CCCCCCCC(O)CCC(O)C(O)CC=CCC	InChI=1S/C18H34O5/c1-2-3-7-11-16(20)17(21)14-13-15(19)10-8-5-4-6-9-12-18(22)23/h3,7,15-17,19-21H,2,4-6,8-14H2,1H3,(H,22,23)/b7-3-	DNWUYCUUEGGVPR-CLTKARDFSA-N	spectral_library_annotation
15270	Suspect related to Massbank:UT000224 9,10-DiHOME|9,10-dihydroxy-12Z-octadecenoic acid|(+-)9,10-DiHOME (predicted molecular formula SIRIUS: unknown / BUDDY: unknown) with delta m/z 15.995 (putative explanation: Ala->Ser substitution|Oxidation or Hydroxylation|Phe->Tyr substitution; atomic difference: 1O|1O|1O) [M-H]-	[M-H]-	0.716	329.234					N/A	1S/C18H34O4/c1-2-3-4-5-7-10-13-16(19)17(20)14-11-8-6-9-12-15-18(21)22/h7,10,16-17,19-20H,2-6,8-9,11-15H2,1H3,(H,21,22)/b10-7+ + 15.995 Da	N/A	spectral_library_annotation
15345	dinoprost CollisionEnergy:102040	[M-H]-	0.939	353.233					CCCCCC(O)C=CC1C(O)CC(O)C1CC=CCCCC(=O)O	"InChI=1S/C20H34O5/c1-2-3-6-9-15(21)12-13-17-16(18(22)14-19(17)23)10-7-4-5-8-11-20(24)25/h4,7,12-13,15-19,21-23H,2-3,5-6,8-11,14H2,1H3,(H,24,25)/b7-4-,13-12+/t15-,16+,17+,18-,19+/m0/s1"	N/A	spectral_library_annotation
15345	dinoprost CollisionEnergy:102040	[M-H]-	0.939	353.233					CCCCCC(O)C=CC1C(O)CC(O)C1CC=CCCCC(=O)O	"InChI=1S/C20H34O5/c1-2-3-6-9-15(21)12-13-17-16(18(22)14-19(17)23)10-7-4-5-8-11-20(24)25/h4,7,12-13,15-19,21-23H,2-3,5-6,8-11,14H2,1H3,(H,24,25)/b7-4-,13-12+/t15-,16+,17+,18-,19+/m0/s1"	N/A	spectral_library_annotation
15345	dinoprost CollisionEnergy:205060	[M-H]-	0.93	353.233					CCCCCC(O)C=CC1C(O)CC(O)C1CC=CCCCC(=O)O	"InChI=1S/C20H34O5/c1-2-3-6-9-15(21)12-13-17-16(18(22)14-19(17)23)10-7-4-5-8-11-20(24)25/h4,7,12-13,15-19,21-23H,2-3,5-6,8-11,14H2,1H3,(H,24,25)/b7-4-,13-12+/t15-,16+,17+,18-,19+/m0/s1"	N/A	spectral_library_annotation
15345	dinoprost CollisionEnergy:205060	[M-H]-	0.93	353.233					CCCCCC(O)C=CC1C(O)CC(O)C1CC=CCCCC(=O)O	"InChI=1S/C20H34O5/c1-2-3-6-9-15(21)12-13-17-16(18(22)14-19(17)23)10-7-4-5-8-11-20(24)25/h4,7,12-13,15-19,21-23H,2-3,5-6,8-11,14H2,1H3,(H,24,25)/b7-4-,13-12+/t15-,16+,17+,18-,19+/m0/s1"	N/A	spectral_library_annotation
15345	5-[5-hydroxy-3-(hydroxymethyl)pentyl]-8a-(hydroxymethyl)-5,6-dimethyl-3,4,4a,6,7,8-hexahydronaphthalene-1-carboxylic acid	[M-H]-	0.722	353.233					N/A	InChI=1S/C20H34O5/c1-14-6-10-20(13-23)16(18(24)25)4-3-5-17(20)19(14,2)9-7-15(12-22)8-11-21/h4,14-15,17,21-23H,3,5-13H2,1-2H3,(H,24,25)	N/A	spectral_library_annotation
15345	5-[5-hydroxy-3-(hydroxymethyl)pentyl]-8a-(hydroxymethyl)-5,6-dimethyl-3,4,4a,6,7,8-hexahydronaphthalene-1-carboxylic acid	[M-H]-	0.722	353.233					N/A	InChI=1S/C20H34O5/c1-14-6-10-20(13-23)16(18(24)25)4-3-5-17(20)19(14,2)9-7-15(12-22)8-11-21/h4,14-15,17,21-23H,3,5-13H2,1-2H3,(H,24,25)	N/A	spectral_library_annotation
15345	5-[5-hydroxy-3-(hydroxymethyl)pentyl]-8a-(hydroxymethyl)-5,6-dimethyl-3,4,4a,6,7,8-hexahydronaphthalene-1-carboxylic acid	[M-H]-	0.722	353.2333374				C20H34O5	O=C(O)C1=CCCC2C1(CO)CCC(C)C2(C)CCC(CO)CCO	InChI=1S/C20H34O5/c1-14-6-10-20(13-23)16(18(24)25)4-3-5-17(20)19(14,2)9-7-15(12-22)8-11-21/h4,14-15,17,21-23H,3,5-13H2,1-2H3,(H,24,25)	VOCJFEUCJDTXSA-UHFFFAOYSA-N	spectral_library_annotation
15625	Suspect related to Prostaglandin I3 (predicted molecular formula SIRIUS: C20H32O5 / BUDDY: C20H32O5) with delta m/z 2.016 (putative explanation: Pro->Val substitution|reduction; atomic difference: 2H|2H) [M+H]+	[M+H]+	0.721	353.232					N/A	InChI=1S/C20H30O5/c1-2-3-4-7-14(21)10-11-16-17-12-15(8-5-6-9-20(23)24)25-19(17)13-18(16)22/h3-4,8,10-11,14,16-19,21-22H,2,5-7,9,12-13H2,1H3,(H,23,24)/b4-3-,11-10+,15-8-/t14-,16+,17+,18+,19-/m0/s1 + 2.016 Da	N/A	spectral_library_annotation
15664	Suspect related to Prostaglandin H2 (predicted molecular formula SIRIUS: C20H30O4 / BUDDY: C20H30O4) with delta m/z -18.011 (putative explanation: Dehydration|Pyro-glu from E|carbodiimide crosslinker; atomic difference: -2H,-1O|-2H,-1O|-2H,-1O) [M-H]-	[M-H]-	0.862	333.207					N/A	InChI=1S/C20H32O5/c1-2-3-6-9-15(21)12-13-17-16(18-14-19(17)25-24-18)10-7-4-5-8-11-20(22)23/h4,7,12-13,15-19,21H,2-3,5-6,8-11,14H2,1H3,(H,22,23)/b7-4-,13-12+/t15-,16+,17+,18?,19?/m0/s1 - 18.011 Da	N/A	spectral_library_annotation
15664	4'-ethenyl-2'-hydroxy-1,4',4a-trimethyl-5-oxospiro[2,3,4,7,8,8a-hexahydronaphthalene-6,1'-cyclopentane]-1-carboxylic acid	[M-H]-	0.71	333.207					N/A	InChI=1S/C20H30O4/c1-5-17(2)11-14(21)20(12-17)10-7-13-18(3,15(20)22)8-6-9-19(13,4)16(23)24/h5,13-14,21H,1,6-12H2,2-4H3,(H,23,24)	N/A	spectral_library_annotation
15664	4'-ethenyl-2'-hydroxy-1,4',4a-trimethyl-5-oxospiro[2,3,4,7,8,8a-hexahydronaphthalene-6,1'-cyclopentane]-1-carboxylic acid	[M-H]-	0.71	333.207					N/A	InChI=1S/C20H30O4/c1-5-17(2)11-14(21)20(12-17)10-7-13-18(3,15(20)22)8-6-9-19(13,4)16(23)24/h5,13-14,21H,1,6-12H2,2-4H3,(H,23,24)	N/A	spectral_library_annotation
15664	4'-ethenyl-2'-hydroxy-1,4',4a-trimethyl-5-oxospiro[2,3,4,7,8,8a-hexahydronaphthalene-6,1'-cyclopentane]-1-carboxylic acid	[M-H]-	0.71	333.2071228				C20H30O4	O=C(O)C1(C)CCCC2(C(=O)C3(CCC12)CC(C=C)(C)CC3O)C	InChI=1S/C20H30O4/c1-5-17(2)11-14(21)20(12-17)10-7-13-18(3,15(20)22)8-6-9-19(13,4)16(23)24/h5,13-14,21H,1,6-12H2,2-4H3,(H,23,24)	JSXYBZIRJXMIMK-UHFFFAOYSA-N	spectral_library_annotation
15666	Suspect related to 8-iso-Prostaglandin A2 (predicted molecular formula SIRIUS: C20H32O5 / BUDDY: C20H32O5) with delta m/z 18.01 (putative explanation: Proline oxidation to 5-hydroxy-2-aminovaleric acid|water; atomic difference: 2H,1O|2H,1O) [M-H]-	[M-H]-	0.936	351.218					N/A	InChI=1S/C20H30O4/c1-2-3-6-9-17(21)14-12-16-13-15-19(22)18(16)10-7-4-5-8-11-20(23)24/h4,7,12-18,21H,2-3,5-6,8-11H2,1H3,(H,23,24)/b7-4-,14-12+/t16-,17?,18-/m0/s1 + 18.010 Da	N/A	spectral_library_annotation
15666	Prostaglandin E2	[M-H]-	0.916	351.2177				C20H32O5	CCCCC[C@H](O)\C=C\[C@H]1[C@H](O)CC(=O)[C@@H]1C\C=C/CCCC(=O)O	InChI=1S/C20H32O5/c1-2-3-6-9-15(21)12-13-17-16(18(22)14-19(17)23)10-7-4-5-8-11-20(24)25/h4,7,12-13,15-17,19,21,23H,2-3,5-6,8-11,14H2,1H3,(H,24,25)/b7-4-,13-12+/t15-,16+,17+,19+/m0/s1	XEYBRNLFEZDVAW-ARSRFYASSA-N	spectral_library_annotation
15666	Prostaglandin E2 CollisionEnergy:102040	[M-H]-	0.915	351.218					CCCCCC(O)C=CC1C(O)CC(=O)C1CC=CCCCC(=O)O	"InChI=1S/C20H32O5/c1-2-3-6-9-15(21)12-13-17-16(18(22)14-19(17)23)10-7-4-5-8-11-20(24)25/h4,7,12-13,15-17,19,21,23H,2-3,5-6,8-11,14H2,1H3,(H,24,25)/b7-4-,13-12+/t15-,16+,17+,19+/m0/s1"	N/A	spectral_library_annotation
15666	Prostaglandin E2 CollisionEnergy:102040	[M-H]-	0.915	351.218					CCCCCC(O)C=CC1C(O)CC(=O)C1CC=CCCCC(=O)O	"InChI=1S/C20H32O5/c1-2-3-6-9-15(21)12-13-17-16(18(22)14-19(17)23)10-7-4-5-8-11-20(24)25/h4,7,12-13,15-17,19,21,23H,2-3,5-6,8-11,14H2,1H3,(H,24,25)/b7-4-,13-12+/t15-,16+,17+,19+/m0/s1"	N/A	spectral_library_annotation
15666			0.914	351.2177				C20H32O5	CCCCC[C@H](O)\C=C\[C@H]1[C@H](O)CC(=O)[C@@H]1C\C=C/CCCC(=O)O	InChI=1S/C20H32O5/c1-2-3-6-9-15(21)12-13-17-16(18(22)14-19(17)23)10-7-4-5-8-11-20(24)25/h4,7,12-13,15-17,19,21,23H,2-3,5-6,8-11,14H2,1H3,(H,24,25)/b7-4-,13-12+/t15-,16+,17+,19+/m0/s1	XEYBRNLFEZDVAW-ARSRFYASSA-N	spectral_library_annotation
15666	Prostaglandin E2 CollisionEnergy:205060	[M-H]-	0.876	351.218					CCCCCC(O)C=CC1C(O)CC(=O)C1CC=CCCCC(=O)O	"InChI=1S/C20H32O5/c1-2-3-6-9-15(21)12-13-17-16(18(22)14-19(17)23)10-7-4-5-8-11-20(24)25/h4,7,12-13,15-17,19,21,23H,2-3,5-6,8-11,14H2,1H3,(H,24,25)/b7-4-,13-12+/t15-,16+,17+,19+/m0/s1"	N/A	spectral_library_annotation
15666	Prostaglandin E2 CollisionEnergy:205060	[M-H]-	0.876	351.218					CCCCCC(O)C=CC1C(O)CC(=O)C1CC=CCCCC(=O)O	"InChI=1S/C20H32O5/c1-2-3-6-9-15(21)12-13-17-16(18(22)14-19(17)23)10-7-4-5-8-11-20(24)25/h4,7,12-13,15-17,19,21,23H,2-3,5-6,8-11,14H2,1H3,(H,24,25)/b7-4-,13-12+/t15-,16+,17+,19+/m0/s1"	N/A	spectral_library_annotation
15666	Prostaglandin E2	[M-H]-	0.713	351.2177				C20H32O5	CCCCC[C@H](O)\C=C\[C@H]1[C@H](O)CC(=O)[C@@H]1C\C=C/CCCC(=O)O	InChI=1S/C20H32O5/c1-2-3-6-9-15(21)12-13-17-16(18(22)14-19(17)23)10-7-4-5-8-11-20(24)25/h4,7,12-13,15-17,19,21,23H,2-3,5-6,8-11,14H2,1H3,(H,24,25)/b7-4-,13-12+/t15-,16+,17+,19+/m0/s1	XEYBRNLFEZDVAW-ARSRFYASSA-N	spectral_library_annotation
15666			0.711	351.2177				C20H32O5	CCCCC[C@H](O)\C=C\[C@H]1[C@H](O)CC(=O)[C@@H]1C\C=C/CCCC(=O)O	InChI=1S/C20H32O5/c1-2-3-6-9-15(21)12-13-17-16(18(22)14-19(17)23)10-7-4-5-8-11-20(24)25/h4,7,12-13,15-17,19,21,23H,2-3,5-6,8-11,14H2,1H3,(H,24,25)/b7-4-,13-12+/t15-,16+,17+,19+/m0/s1	XEYBRNLFEZDVAW-ARSRFYASSA-N	spectral_library_annotation
15681	Suspect related to Massbank: dehydrocostus lactone|(3aS,6aR,9aR,9bS)-3,6,9-trimethylidene-3a,4,5,6a,7,8,9a,9b-octahydroazuleno[4,5-b]furan-2-one (predicted molecular formula SIRIUS: C11H16O2 / BUDDY: C11H16O2) with delta m/z -50.015 (putative explanation: Phe->Pro substitution; atomic difference: -4C,-2H) [M+H]+	[M+H]+	0.774	181.122					N/A	1S/C15H18O2/c1-8-4-7-12-10(3)15(16)17-14(12)13-9(2)5-6-11(8)13/h11-14H,1-7H2/t11-,12-,13-,14-/m0/s1 - 50.015 Da	N/A	spectral_library_annotation
15681	Suspect related to NCGC00385910-01_C15H20O4_1H-3a,6-Epoxyazulene-7-acetic acid, octahydro-4,8a-dimethyl-alpha-methylene-1-oxo-, (3aR,4S,6S,7R,8aS)- (predicted molecular formula SIRIUS: C11H18O3 / BUDDY: C11H18O3) with delta m/z -66.011 (putative explanation: Tyr->Pro substitution; atomic difference: -4C,-2H,-1O) [M-H2O+H]+	[M-H2O+H]+	0.773	181.122					N/A	InChI=1S/C15H20O4/c1-8-6-11-10(9(2)13(17)18)7-14(3)12(16)4-5-15(8,14)19-11/h8,10-11H,2,4-7H2,1,3H3,(H,17,18)/t8-,10+,11-,14+,15+/m0/s1 - 66.011 Da	N/A	spectral_library_annotation
15681	Suspect related to .omega.-3 Arachidonic acid (predicted molecular formula SIRIUS: C11H16O2 / BUDDY: C11H16O2) with delta m/z -124.123 (putative explanation: unspecified; atomic difference: unspecified) [M+H]+	[M+H]+	0.753	181.122					N/A	InChI=1S/C20H32O2/c1-2-3-4-5-6-7-8-9-10-11-12-13-14-15-16-17-18-19-20(21)22/h3-4,6-7,9-10,12-13H,2,5,8,11,14-19H2,1H3,(H,21,22)/b4-3-,7-6-,10-9-,13-12- - 124.123 Da	N/A	spectral_library_annotation
15681	Suspect related to 2-Hydroxyibuprofen (predicted molecular formula SIRIUS: C11H18O3 / BUDDY: C11H18O3) with delta m/z -23.999 (putative explanation: nan (reverse); atomic difference: -2C) [M-H2O+H]+	[M-H2O+H]+	0.736	181.122					N/A	InChI=1S/C13H18O3/c1-9(12(14)15)11-6-4-10(5-7-11)8-13(2,3)16/h4-7,9,16H,8H2,1-3H3,(H,14,15) - 23.999 Da	N/A	spectral_library_annotation
15681	Suspect related to Empenthrin (predicted molecular formula SIRIUS: unknown / BUDDY: C15H24O2) with delta m/z -38.015 (putative explanation: Dealkyneation, dealkylation+aromatic ring opening; atomic difference: -3C,-2H) [M-C4H8+H]+	[M-C4H8+H]+	0.72	181.122					N/A	InChI=1S/C18H26O2/c1-8-10-13(5)15(9-2)20-17(19)16-14(11-12(3)4)18(16,6)7/h2,10-11,14-16H,8H2,1,3-7H3/b13-10+ - 38.015 Da	N/A	spectral_library_annotation
15681	Suspect related to Jasmonic acid (predicted molecular formula SIRIUS: C11H18O3 / BUDDY: C11H18O3) with delta m/z -12.0 (putative explanation: formaldehyde adduct (reverse)|methylation and reduction (reverse)|nan (reverse); atomic difference: -1C|-1C|-1C) [M-H2O+H]+	[M-H2O+H]+	0.72	181.122					N/A	InChI=1S/C12H18O3/c1-2-3-4-5-10-9(8-12(14)15)6-7-11(10)13/h3-4,9-10H,2,5-8H2,1H3,(H,14,15)/b4-3-/t9-,10-/m1/s1 - 12.000 Da	N/A	spectral_library_annotation
15681	Suspect related to 16-Hydroxyhexadecanoic acid (predicted molecular formula SIRIUS: unknown / BUDDY: C11H22O5) with delta m/z -38.088 (putative explanation: unspecified; atomic difference: unspecified) [M-3H2O+H]+	[M-3H2O+H]+	0.713	181.122					N/A	InChI=1S/C16H32O3/c17-15-13-11-9-7-5-3-1-2-4-6-8-10-12-14-16(18)19/h17H,1-15H2,(H,18,19) - 38.088 Da	N/A	spectral_library_annotation
15807	Suspect related to (10E,15E)-9,12,13-trihydroxyoctadeca-10,15-dienoic acid (predicted molecular formula SIRIUS: C16H28O5 / BUDDY: C16H28O5) with delta m/z -28.031 (putative explanation: Desethylation, didemethylation, dealkylation|Met->Cys substitution|Val->Ala substitution; atomic difference: -2C,-4H|-2C,-4H|-2C,-4H) [M-H]-	[M-H]-	0.85	299.186					N/A	InChI=1S/C18H32O5/c1-2-3-7-11-16(20)17(21)14-13-15(19)10-8-5-4-6-9-12-18(22)23/h3,7,13-17,19-21H,2,4-6,8-12H2,1H3,(H,22,23) - 28.031 Da	N/A	spectral_library_annotation
15863	Diethyl-phthalate	[M-H]-	0.922	221.0819				C12H14O4	CCOC(=O)C1=CC=CC=C1C(=O)OCC	InChI=1S/C12H14O4/c1-3-15-11(13)9-7-5-6-8-10(9)12(14)16-4-2/h5-8H,3-4H2,1-2H3	FLKPEMZONWLCSK-UHFFFAOYSA-N	spectral_library_annotation
15863	Massbank:EQ367251 Diethyl-phthalate|Diethyl phthalate|Diethyl benzene-1,2-dicarboxylate	[M-H]-	0.922	221.082					CCOC(=O)C1=CC=CC=C1C(=O)OCC	1S/C12H14O4/c1-3-15-11(13)9-7-5-6-8-10(9)12(14)16-4-2/h5-8H,3-4H2,1-2H3	N/A	spectral_library_annotation
15863			0.922	221.0819				C12H14O4	CCOC(=O)C1=CC=CC=C1C(=O)OCC	InChI=1S/C12H14O4/c1-3-15-11(13)9-7-5-6-8-10(9)12(14)16-4-2/h5-8H,3-4H2,1-2H3	FLKPEMZONWLCSK-UHFFFAOYSA-N	spectral_library_annotation
15863	Massbank:EQ367251 Diethyl-phthalate|Diethyl phthalate|Diethyl benzene-1,2-dicarboxylate	[M-H]-	0.922	221.082					CCOC(=O)C1=CC=CC=C1C(=O)OCC	1S/C12H14O4/c1-3-15-11(13)9-7-5-6-8-10(9)12(14)16-4-2/h5-8H,3-4H2,1-2H3	N/A	spectral_library_annotation
15863	MoNA:933702 Diethyl phthalate (NF)	[M-H]-	0.922	221.082					CCOC(=O)C1=CC=CC=C1C(=O)OCC	InChI=1S/C12H14O4/c1-3-15-11(13)9-7-5-6-8-10(9)12(14)16-4-2/h5-8H,3-4H2,1-2H3	N/A	spectral_library_annotation
15863	Massbank:EQ367251 Diethyl-phthalate|Diethyl phthalate|Diethyl benzene-1,2-dicarboxylate	[M-H]-	0.922	221.082					CCOC(=O)C1=CC=CC=C1C(=O)OCC	1S/C12H14O4/c1-3-15-11(13)9-7-5-6-8-10(9)12(14)16-4-2/h5-8H,3-4H2,1-2H3	N/A	spectral_library_annotation
15863	MoNA:933702 Diethyl phthalate (NF)	[M-H]-	0.922	221.082					CCOC(=O)C1=CC=CC=C1C(=O)OCC	InChI=1S/C12H14O4/c1-3-15-11(13)9-7-5-6-8-10(9)12(14)16-4-2/h5-8H,3-4H2,1-2H3	N/A	spectral_library_annotation
15863	Diethyl-phthalate, Diethyl phthalate, Diethyl benzene-1,2-dicarboxylate	[M-H]-	0.922	221.0819				C12H14O4	CCOC(=O)C1=CC=CC=C1C(=O)OCC	InChI=1S/C12H14O4/c1-3-15-11(13)9-7-5-6-8-10(9)12(14)16-4-2/h5-8H,3-4H2,1-2H3	FLKPEMZONWLCSK-UHFFFAOYSA-N	spectral_library_annotation
15863	Diethyl-phthalate	[M-H]-	0.856	221.0819				C12H14O4	CCOC(=O)C1=CC=CC=C1C(=O)OCC	InChI=1S/C12H14O4/c1-3-15-11(13)9-7-5-6-8-10(9)12(14)16-4-2/h5-8H,3-4H2,1-2H3	FLKPEMZONWLCSK-UHFFFAOYSA-N	spectral_library_annotation
15863	Massbank:EQ367252 Diethyl-phthalate|Diethyl phthalate|Diethyl benzene-1,2-dicarboxylate	[M-H]-	0.855	221.082					CCOC(=O)C1=CC=CC=C1C(=O)OCC	1S/C12H14O4/c1-3-15-11(13)9-7-5-6-8-10(9)12(14)16-4-2/h5-8H,3-4H2,1-2H3	N/A	spectral_library_annotation
15895	Monobutyl phthalate	[M-H]-	0.869	221.0819				C12H14O4	CCCCOC(=O)C1=CC=CC=C1C(=O)O	InChI=1S/C12H14O4/c1-2-3-8-16-12(15)10-7-5-4-6-9(10)11(13)14/h4-7H,2-3,8H2,1H3,(H,13,14)	YZBOVSFWWNVKRJ-UHFFFAOYSA-N	spectral_library_annotation
15895			0.869	221.0819				C12H14O4	CCCCOC(=O)C1=CC=CC=C1C(=O)O	InChI=1S/C12H14O4/c1-2-3-8-16-12(15)10-7-5-4-6-9(10)11(13)14/h4-7H,2-3,8H2,1H3,(H,13,14)	YZBOVSFWWNVKRJ-UHFFFAOYSA-N	spectral_library_annotation
15895	Diethyl-phthalate	[M-H]-	0.848	221.0819				C12H14O4	CCOC(=O)C1=CC=CC=C1C(=O)OCC	InChI=1S/C12H14O4/c1-3-15-11(13)9-7-5-6-8-10(9)12(14)16-4-2/h5-8H,3-4H2,1-2H3	FLKPEMZONWLCSK-UHFFFAOYSA-N	spectral_library_annotation
15895	Massbank:EQ367251 Diethyl-phthalate|Diethyl phthalate|Diethyl benzene-1,2-dicarboxylate	[M-H]-	0.847	221.082					CCOC(=O)C1=CC=CC=C1C(=O)OCC	1S/C12H14O4/c1-3-15-11(13)9-7-5-6-8-10(9)12(14)16-4-2/h5-8H,3-4H2,1-2H3	N/A	spectral_library_annotation
15895			0.847	221.0819				C12H14O4	CCOC(=O)C1=CC=CC=C1C(=O)OCC	InChI=1S/C12H14O4/c1-3-15-11(13)9-7-5-6-8-10(9)12(14)16-4-2/h5-8H,3-4H2,1-2H3	FLKPEMZONWLCSK-UHFFFAOYSA-N	spectral_library_annotation
15895	Massbank:EQ367251 Diethyl-phthalate|Diethyl phthalate|Diethyl benzene-1,2-dicarboxylate	[M-H]-	0.847	221.082					CCOC(=O)C1=CC=CC=C1C(=O)OCC	1S/C12H14O4/c1-3-15-11(13)9-7-5-6-8-10(9)12(14)16-4-2/h5-8H,3-4H2,1-2H3	N/A	spectral_library_annotation
15895	MoNA:933702 Diethyl phthalate (NF)	[M-H]-	0.847	221.082					CCOC(=O)C1=CC=CC=C1C(=O)OCC	InChI=1S/C12H14O4/c1-3-15-11(13)9-7-5-6-8-10(9)12(14)16-4-2/h5-8H,3-4H2,1-2H3	N/A	spectral_library_annotation
15895	Massbank:EQ367251 Diethyl-phthalate|Diethyl phthalate|Diethyl benzene-1,2-dicarboxylate	[M-H]-	0.847	221.082					CCOC(=O)C1=CC=CC=C1C(=O)OCC	1S/C12H14O4/c1-3-15-11(13)9-7-5-6-8-10(9)12(14)16-4-2/h5-8H,3-4H2,1-2H3	N/A	spectral_library_annotation
15895	MoNA:933702 Diethyl phthalate (NF)	[M-H]-	0.847	221.082					CCOC(=O)C1=CC=CC=C1C(=O)OCC	InChI=1S/C12H14O4/c1-3-15-11(13)9-7-5-6-8-10(9)12(14)16-4-2/h5-8H,3-4H2,1-2H3	N/A	spectral_library_annotation
15895	Diethyl-phthalate, Diethyl phthalate, Diethyl benzene-1,2-dicarboxylate	[M-H]-	0.847	221.0819				C12H14O4	CCOC(=O)C1=CC=CC=C1C(=O)OCC	InChI=1S/C12H14O4/c1-3-15-11(13)9-7-5-6-8-10(9)12(14)16-4-2/h5-8H,3-4H2,1-2H3	FLKPEMZONWLCSK-UHFFFAOYSA-N	spectral_library_annotation
16042	dinoprost CollisionEnergy:102040	[M-H]-	0.94	353.233					CCCCCC(O)C=CC1C(O)CC(O)C1CC=CCCCC(=O)O	"InChI=1S/C20H34O5/c1-2-3-6-9-15(21)12-13-17-16(18(22)14-19(17)23)10-7-4-5-8-11-20(24)25/h4,7,12-13,15-19,21-23H,2-3,5-6,8-11,14H2,1H3,(H,24,25)/b7-4-,13-12+/t15-,16+,17+,18-,19+/m0/s1"	N/A	spectral_library_annotation
16042	dinoprost CollisionEnergy:102040	[M-H]-	0.94	353.233					CCCCCC(O)C=CC1C(O)CC(O)C1CC=CCCCC(=O)O	"InChI=1S/C20H34O5/c1-2-3-6-9-15(21)12-13-17-16(18(22)14-19(17)23)10-7-4-5-8-11-20(24)25/h4,7,12-13,15-19,21-23H,2-3,5-6,8-11,14H2,1H3,(H,24,25)/b7-4-,13-12+/t15-,16+,17+,18-,19+/m0/s1"	N/A	spectral_library_annotation
16042	dinoprost CollisionEnergy:205060	[M-H]-	0.929	353.233					CCCCCC(O)C=CC1C(O)CC(O)C1CC=CCCCC(=O)O	"InChI=1S/C20H34O5/c1-2-3-6-9-15(21)12-13-17-16(18(22)14-19(17)23)10-7-4-5-8-11-20(24)25/h4,7,12-13,15-19,21-23H,2-3,5-6,8-11,14H2,1H3,(H,24,25)/b7-4-,13-12+/t15-,16+,17+,18-,19+/m0/s1"	N/A	spectral_library_annotation
16042	dinoprost CollisionEnergy:205060	[M-H]-	0.929	353.233					CCCCCC(O)C=CC1C(O)CC(O)C1CC=CCCCC(=O)O	"InChI=1S/C20H34O5/c1-2-3-6-9-15(21)12-13-17-16(18(22)14-19(17)23)10-7-4-5-8-11-20(24)25/h4,7,12-13,15-19,21-23H,2-3,5-6,8-11,14H2,1H3,(H,24,25)/b7-4-,13-12+/t15-,16+,17+,18-,19+/m0/s1"	N/A	spectral_library_annotation
16042	5-[5-hydroxy-3-(hydroxymethyl)pentyl]-8a-(hydroxymethyl)-5,6-dimethyl-3,4,4a,6,7,8-hexahydronaphthalene-1-carboxylic acid	[M-H]-	0.721	353.233					N/A	InChI=1S/C20H34O5/c1-14-6-10-20(13-23)16(18(24)25)4-3-5-17(20)19(14,2)9-7-15(12-22)8-11-21/h4,14-15,17,21-23H,3,5-13H2,1-2H3,(H,24,25)	N/A	spectral_library_annotation
16042	5-[5-hydroxy-3-(hydroxymethyl)pentyl]-8a-(hydroxymethyl)-5,6-dimethyl-3,4,4a,6,7,8-hexahydronaphthalene-1-carboxylic acid	[M-H]-	0.721	353.233					N/A	InChI=1S/C20H34O5/c1-14-6-10-20(13-23)16(18(24)25)4-3-5-17(20)19(14,2)9-7-15(12-22)8-11-21/h4,14-15,17,21-23H,3,5-13H2,1-2H3,(H,24,25)	N/A	spectral_library_annotation
16042	5-[5-hydroxy-3-(hydroxymethyl)pentyl]-8a-(hydroxymethyl)-5,6-dimethyl-3,4,4a,6,7,8-hexahydronaphthalene-1-carboxylic acid	[M-H]-	0.721	353.2333374				C20H34O5	O=C(O)C1=CCCC2C1(CO)CCC(C)C2(C)CCC(CO)CCO	InChI=1S/C20H34O5/c1-14-6-10-20(13-23)16(18(24)25)4-3-5-17(20)19(14,2)9-7-15(12-22)8-11-21/h4,14-15,17,21-23H,3,5-13H2,1-2H3,(H,24,25)	VOCJFEUCJDTXSA-UHFFFAOYSA-N	spectral_library_annotation
16055	FA 18:1+3O	[M-H]-	0.937	329.2332				C18H34O5	O=C(O)CCCCCCCC(O)C=CC(O)C(O)CCCCC	InChI=1S/C18H34O5/c1-2-3-7-11-16(20)17(21)14-13-15(19)10-8-5-4-6-9-12-18(22)23/h13-17,19-21H,2-12H2,1H3,(H,22,23)	MDIUMSLCYIJBQC-UHFFFAOYSA-N	spectral_library_annotation
16055	Massbank:PR309112 FA 18:1+3O	[M-H]-	0.937	329.233					O=C(O)CCCCCCCC(O)C=CC(O)C(O)CCCCC	1S/C18H34O5/c1-2-3-7-11-16(20)17(21)14-13-15(19)10-8-5-4-6-9-12-18(22)23/h13-17,19-21H,2-12H2,1H3,(H,22,23)	N/A	spectral_library_annotation
16055			0.937	329.2332				C18H34O5	O=C(O)CCCCCCCC(O)C=CC(O)C(O)CCCCC	InChI=1S/C18H34O5/c1-2-3-7-11-16(20)17(21)14-13-15(19)10-8-5-4-6-9-12-18(22)23/h13-17,19-21H,2-12H2,1H3,(H,22,23)	MDIUMSLCYIJBQC-UHFFFAOYSA-N	spectral_library_annotation
16055	Massbank:PR309112 FA 18:1+3O	[M-H]-	0.937	329.233					O=C(O)CCCCCCCC(O)C=CC(O)C(O)CCCCC	1S/C18H34O5/c1-2-3-7-11-16(20)17(21)14-13-15(19)10-8-5-4-6-9-12-18(22)23/h13-17,19-21H,2-12H2,1H3,(H,22,23)	N/A	spectral_library_annotation
16055	Massbank:PR309112 FA 18:1+3O	[M-H]-	0.937	329.233					O=C(O)CCCCCCCC(O)C=CC(O)C(O)CCCCC	1S/C18H34O5/c1-2-3-7-11-16(20)17(21)14-13-15(19)10-8-5-4-6-9-12-18(22)23/h13-17,19-21H,2-12H2,1H3,(H,22,23)	N/A	spectral_library_annotation
16055	FA 18:1+3O	[M-H]-	0.937	329.2332			7.08	C18H34O5	O=C(O)CCCCCCCC(O)C=CC(O)C(O)CCCCC	InChI=1S/C18H34O5/c1-2-3-7-11-16(20)17(21)14-13-15(19)10-8-5-4-6-9-12-18(22)23/h13-17,19-21H,2-12H2,1H3,(H,22,23)	MDIUMSLCYIJBQC-UHFFFAOYSA-N	spectral_library_annotation
16055	FA 18:1+3O	[M-H]-	0.919	329.2325				C18H34O5	O=C(O)CCCCCCCC(O)C=CC(O)C(O)CCCCC	InChI=1S/C18H34O5/c1-2-3-7-11-16(20)17(21)14-13-15(19)10-8-5-4-6-9-12-18(22)23/h13-17,19-21H,2-12H2,1H3,(H,22,23)	MDIUMSLCYIJBQC-UHFFFAOYSA-N	spectral_library_annotation
16055	Massbank:PR309110 FA 18:1+3O	[M-H]-	0.919	329.233					O=C(O)CCCCCCCC(O)C=CC(O)C(O)CCCCC	1S/C18H34O5/c1-2-3-7-11-16(20)17(21)14-13-15(19)10-8-5-4-6-9-12-18(22)23/h13-17,19-21H,2-12H2,1H3,(H,22,23)	N/A	spectral_library_annotation
16055			0.919	329.2325				C18H34O5	O=C(O)CCCCCCCC(O)C=CC(O)C(O)CCCCC	InChI=1S/C18H34O5/c1-2-3-7-11-16(20)17(21)14-13-15(19)10-8-5-4-6-9-12-18(22)23/h13-17,19-21H,2-12H2,1H3,(H,22,23)	MDIUMSLCYIJBQC-UHFFFAOYSA-N	spectral_library_annotation
16055	Massbank:PR309110 FA 18:1+3O	[M-H]-	0.919	329.233					O=C(O)CCCCCCCC(O)C=CC(O)C(O)CCCCC	1S/C18H34O5/c1-2-3-7-11-16(20)17(21)14-13-15(19)10-8-5-4-6-9-12-18(22)23/h13-17,19-21H,2-12H2,1H3,(H,22,23)	N/A	spectral_library_annotation
16221	Suspect related to Prostaglandin H2 (predicted molecular formula SIRIUS: C20H30O4 / BUDDY: C20H30O4) with delta m/z -18.011 (putative explanation: Dehydration|Pyro-glu from E|carbodiimide crosslinker; atomic difference: -2H,-1O|-2H,-1O|-2H,-1O) [M-H]-	[M-H]-	0.86	333.207					N/A	InChI=1S/C20H32O5/c1-2-3-6-9-15(21)12-13-17-16(18-14-19(17)25-24-18)10-7-4-5-8-11-20(22)23/h4,7,12-13,15-19,21H,2-3,5-6,8-11,14H2,1H3,(H,22,23)/b7-4-,13-12+/t15-,16+,17+,18?,19?/m0/s1 - 18.011 Da	N/A	spectral_library_annotation
16221	7-hydroxy-1,4a-dimethyl-9-oxo-7-propan-2-yl-2,3,4,4b,5,6,10,10a-octahydrophenanthrene-1-carboxylic acid	[M-H]-	0.735	333.207					N/A	InChI=1S/C20H30O4/c1-12(2)20(24)9-6-14-13(11-20)15(21)10-16-18(14,3)7-5-8-19(16,4)17(22)23/h11-12,14,16,24H,5-10H2,1-4H3,(H,22,23)	N/A	spectral_library_annotation
16221	7-hydroxy-1,4a-dimethyl-9-oxo-7-propan-2-yl-2,3,4,4b,5,6,10,10a-octahydrophenanthrene-1-carboxylic acid	[M-H]-	0.735	333.207					N/A	InChI=1S/C20H30O4/c1-12(2)20(24)9-6-14-13(11-20)15(21)10-16-18(14,3)7-5-8-19(16,4)17(22)23/h11-12,14,16,24H,5-10H2,1-4H3,(H,22,23)	N/A	spectral_library_annotation
16221	7-hydroxy-1,4a-dimethyl-9-oxo-7-propan-2-yl-2,3,4,4b,5,6,10,10a-octahydrophenanthrene-1-carboxylic acid	[M-H]-	0.735	333.2071228				C20H30O4	O=C(O)C1(C)CCCC2(C)C3C(=CC(O)(CC3)C(C)C)C(=O)CC12	InChI=1S/C20H30O4/c1-12(2)20(24)9-6-14-13(11-20)15(21)10-16-18(14,3)7-5-8-19(16,4)17(22)23/h11-12,14,16,24H,5-10H2,1-4H3,(H,22,23)	UFEHYRPBLFGEJW-UHFFFAOYSA-N	spectral_library_annotation
16221	7-hydroxy-1,4a-dimethyl-9-oxo-7-propan-2-yl-2,3,4,4b,5,6,10,10a-octahydrophenanthrene-1-carboxylic acid	[M-H]-	0.705	333.207					N/A	InChI=1S/C20H30O4/c1-12(2)20(24)9-6-14-13(11-20)15(21)10-16-18(14,3)7-5-8-19(16,4)17(22)23/h11-12,14,16,24H,5-10H2,1-4H3,(H,22,23)	N/A	spectral_library_annotation
16221	7-hydroxy-1,4a-dimethyl-9-oxo-7-propan-2-yl-2,3,4,4b,5,6,10,10a-octahydrophenanthrene-1-carboxylic acid	[M-H]-	0.705	333.207					N/A	InChI=1S/C20H30O4/c1-12(2)20(24)9-6-14-13(11-20)15(21)10-16-18(14,3)7-5-8-19(16,4)17(22)23/h11-12,14,16,24H,5-10H2,1-4H3,(H,22,23)	N/A	spectral_library_annotation
16221	7-hydroxy-1,4a-dimethyl-9-oxo-7-propan-2-yl-2,3,4,4b,5,6,10,10a-octahydrophenanthrene-1-carboxylic acid	[M-H]-	0.705	333.2071228				C20H30O4	O=C(O)C1(C)CCCC2(C)C3C(=CC(O)(CC3)C(C)C)C(=O)CC12	InChI=1S/C20H30O4/c1-12(2)20(24)9-6-14-13(11-20)15(21)10-16-18(14,3)7-5-8-19(16,4)17(22)23/h11-12,14,16,24H,5-10H2,1-4H3,(H,22,23)	UFEHYRPBLFGEJW-UHFFFAOYSA-N	spectral_library_annotation
16222	Suspect related to 8-iso-Prostaglandin A2 (predicted molecular formula SIRIUS: C20H32O5 / BUDDY: C20H32O5) with delta m/z 18.01 (putative explanation: Proline oxidation to 5-hydroxy-2-aminovaleric acid|water; atomic difference: 2H,1O|2H,1O) [M-H]-	[M-H]-	0.935	351.218					N/A	InChI=1S/C20H30O4/c1-2-3-6-9-17(21)14-12-16-13-15-19(22)18(16)10-7-4-5-8-11-20(23)24/h4,7,12-18,21H,2-3,5-6,8-11H2,1H3,(H,23,24)/b7-4-,14-12+/t16-,17?,18-/m0/s1 + 18.010 Da	N/A	spectral_library_annotation
16222	Prostaglandin E2 CollisionEnergy:102040	[M-H]-	0.916	351.218					CCCCCC(O)C=CC1C(O)CC(=O)C1CC=CCCCC(=O)O	"InChI=1S/C20H32O5/c1-2-3-6-9-15(21)12-13-17-16(18(22)14-19(17)23)10-7-4-5-8-11-20(24)25/h4,7,12-13,15-17,19,21,23H,2-3,5-6,8-11,14H2,1H3,(H,24,25)/b7-4-,13-12+/t15-,16+,17+,19+/m0/s1"	N/A	spectral_library_annotation
16222	Prostaglandin E2 CollisionEnergy:102040	[M-H]-	0.916	351.218					CCCCCC(O)C=CC1C(O)CC(=O)C1CC=CCCCC(=O)O	"InChI=1S/C20H32O5/c1-2-3-6-9-15(21)12-13-17-16(18(22)14-19(17)23)10-7-4-5-8-11-20(24)25/h4,7,12-13,15-17,19,21,23H,2-3,5-6,8-11,14H2,1H3,(H,24,25)/b7-4-,13-12+/t15-,16+,17+,19+/m0/s1"	N/A	spectral_library_annotation
16222	Prostaglandin E2	[M-H]-	0.915	351.2177				C20H32O5	CCCCC[C@H](O)\C=C\[C@H]1[C@H](O)CC(=O)[C@@H]1C\C=C/CCCC(=O)O	InChI=1S/C20H32O5/c1-2-3-6-9-15(21)12-13-17-16(18(22)14-19(17)23)10-7-4-5-8-11-20(24)25/h4,7,12-13,15-17,19,21,23H,2-3,5-6,8-11,14H2,1H3,(H,24,25)/b7-4-,13-12+/t15-,16+,17+,19+/m0/s1	XEYBRNLFEZDVAW-ARSRFYASSA-N	spectral_library_annotation
16222			0.913	351.2177				C20H32O5	CCCCC[C@H](O)\C=C\[C@H]1[C@H](O)CC(=O)[C@@H]1C\C=C/CCCC(=O)O	InChI=1S/C20H32O5/c1-2-3-6-9-15(21)12-13-17-16(18(22)14-19(17)23)10-7-4-5-8-11-20(24)25/h4,7,12-13,15-17,19,21,23H,2-3,5-6,8-11,14H2,1H3,(H,24,25)/b7-4-,13-12+/t15-,16+,17+,19+/m0/s1	XEYBRNLFEZDVAW-ARSRFYASSA-N	spectral_library_annotation
16222	Prostaglandin E2 CollisionEnergy:205060	[M-H]-	0.876	351.218					CCCCCC(O)C=CC1C(O)CC(=O)C1CC=CCCCC(=O)O	"InChI=1S/C20H32O5/c1-2-3-6-9-15(21)12-13-17-16(18(22)14-19(17)23)10-7-4-5-8-11-20(24)25/h4,7,12-13,15-17,19,21,23H,2-3,5-6,8-11,14H2,1H3,(H,24,25)/b7-4-,13-12+/t15-,16+,17+,19+/m0/s1"	N/A	spectral_library_annotation
16222	Prostaglandin E2 CollisionEnergy:205060	[M-H]-	0.876	351.218					CCCCCC(O)C=CC1C(O)CC(=O)C1CC=CCCCC(=O)O	"InChI=1S/C20H32O5/c1-2-3-6-9-15(21)12-13-17-16(18(22)14-19(17)23)10-7-4-5-8-11-20(24)25/h4,7,12-13,15-17,19,21,23H,2-3,5-6,8-11,14H2,1H3,(H,24,25)/b7-4-,13-12+/t15-,16+,17+,19+/m0/s1"	N/A	spectral_library_annotation
16222	Prostaglandin E2	[M-H]-	0.708	351.2177				C20H32O5	CCCCC[C@H](O)\C=C\[C@H]1[C@H](O)CC(=O)[C@@H]1C\C=C/CCCC(=O)O	InChI=1S/C20H32O5/c1-2-3-6-9-15(21)12-13-17-16(18(22)14-19(17)23)10-7-4-5-8-11-20(24)25/h4,7,12-13,15-17,19,21,23H,2-3,5-6,8-11,14H2,1H3,(H,24,25)/b7-4-,13-12+/t15-,16+,17+,19+/m0/s1	XEYBRNLFEZDVAW-ARSRFYASSA-N	spectral_library_annotation
16222			0.707	351.2177				C20H32O5	CCCCC[C@H](O)\C=C\[C@H]1[C@H](O)CC(=O)[C@@H]1C\C=C/CCCC(=O)O	InChI=1S/C20H32O5/c1-2-3-6-9-15(21)12-13-17-16(18(22)14-19(17)23)10-7-4-5-8-11-20(24)25/h4,7,12-13,15-17,19,21,23H,2-3,5-6,8-11,14H2,1H3,(H,24,25)/b7-4-,13-12+/t15-,16+,17+,19+/m0/s1	XEYBRNLFEZDVAW-ARSRFYASSA-N	spectral_library_annotation
16242	FA 18:1+3O	[M-H]-	0.921	329.2325				C18H34O5	O=C(O)CCCCCCCC(O)C=CC(O)C(O)CCCCC	InChI=1S/C18H34O5/c1-2-3-7-11-16(20)17(21)14-13-15(19)10-8-5-4-6-9-12-18(22)23/h13-17,19-21H,2-12H2,1H3,(H,22,23)	MDIUMSLCYIJBQC-UHFFFAOYSA-N	spectral_library_annotation
16242	Massbank:PR309110 FA 18:1+3O	[M-H]-	0.921	329.233					O=C(O)CCCCCCCC(O)C=CC(O)C(O)CCCCC	1S/C18H34O5/c1-2-3-7-11-16(20)17(21)14-13-15(19)10-8-5-4-6-9-12-18(22)23/h13-17,19-21H,2-12H2,1H3,(H,22,23)	N/A	spectral_library_annotation
16242			0.921	329.2325				C18H34O5	O=C(O)CCCCCCCC(O)C=CC(O)C(O)CCCCC	InChI=1S/C18H34O5/c1-2-3-7-11-16(20)17(21)14-13-15(19)10-8-5-4-6-9-12-18(22)23/h13-17,19-21H,2-12H2,1H3,(H,22,23)	MDIUMSLCYIJBQC-UHFFFAOYSA-N	spectral_library_annotation
16242	Massbank:PR309110 FA 18:1+3O	[M-H]-	0.921	329.233					O=C(O)CCCCCCCC(O)C=CC(O)C(O)CCCCC	1S/C18H34O5/c1-2-3-7-11-16(20)17(21)14-13-15(19)10-8-5-4-6-9-12-18(22)23/h13-17,19-21H,2-12H2,1H3,(H,22,23)	N/A	spectral_library_annotation
16242	Massbank:PR309110 FA 18:1+3O	[M-H]-	0.921	329.233					O=C(O)CCCCCCCC(O)C=CC(O)C(O)CCCCC	1S/C18H34O5/c1-2-3-7-11-16(20)17(21)14-13-15(19)10-8-5-4-6-9-12-18(22)23/h13-17,19-21H,2-12H2,1H3,(H,22,23)	N/A	spectral_library_annotation
16242	FA 18:1+3O	[M-H]-	0.921	329.2325			6.84	C18H34O5	O=C(O)CCCCCCCC(O)C=CC(O)C(O)CCCCC	InChI=1S/C18H34O5/c1-2-3-7-11-16(20)17(21)14-13-15(19)10-8-5-4-6-9-12-18(22)23/h13-17,19-21H,2-12H2,1H3,(H,22,23)	MDIUMSLCYIJBQC-UHFFFAOYSA-N	spectral_library_annotation
16242	(Z)-5,8,11-trihydroxyoctadec-9-enoic acid	[M-H]-	0.873	329.2334			4.499	C18H34O5	O=C(O)CCCC(O)CCC(O)C=CC(O)CCCCCCC	InChI=1S/C18H34O5/c1-2-3-4-5-6-8-15(19)11-13-17(21)14-12-16(20)9-7-10-18(22)23/h11,13,15-17,19-21H,2-10,12,14H2,1H3,(H,22,23)/b13-11-	FITAKYVPWCVTII-QBFSEMIESA-N	spectral_library_annotation
16242	Suspect related to Massbank:UT000224 9,10-DiHOME|9,10-dihydroxy-12Z-octadecenoic acid|(+-)9,10-DiHOME (predicted molecular formula SIRIUS: unknown / BUDDY: unknown) with delta m/z 15.995 (putative explanation: Ala->Ser substitution|Oxidation or Hydroxylation|Phe->Tyr substitution; atomic difference: 1O|1O|1O) [M-H]-	[M-H]-	0.753	329.234					N/A	1S/C18H34O4/c1-2-3-4-5-7-10-13-16(19)17(20)14-11-8-6-9-12-15-18(21)22/h7,10,16-17,19-20H,2-6,8-9,11-15H2,1H3,(H,21,22)/b10-7+ + 15.995 Da	N/A	spectral_library_annotation
16254	Taurodeoxycholic acid	[M-H]-	1	498.2895			1.63916	C26H45NO6S	C[C@H](CCC(=O)NCCS(=O)(=O)O)[C@H]1CC[C@@H]2[C@@]1([C@H](C[C@H]3[C@H]2CC[C@H]4[C@@]3(CC[C@H](C4)O)C)O)C			spectral_library_annotation
16254	Taurochenodesoxycholic acid	[M-H]-	1	498.2895			1.64151	C26H45NO6S	C[C@H](CC/C(=N/CCS(=O)(=O)O)/O)[C@H]1CC[C@@H]2[C@@]1(CC[C@H]3[C@H]2[C@@H](C[C@H]4[C@@]3(CC[C@H](C4)O)C)O)C			spectral_library_annotation
16254	tauroursodeoxycholic acid	[M-H]-	1	498.289				C26H45NO6S	C[C@H](CCC(=O)NCCS(=O)(=O)O)[C@H]1CC[C@@H]2[C@@]1(CC[C@H]3[C@H]2[C@H](C[C@H]4[C@@]3(CC[C@H](C4)O)C)O)C	InChI=1S/C26H45NO6S/c1-16(4-7-23(30)27-12-13-34(31,32)33)19-5-6-20-24-21(9-11-26(19,20)3)25(2)10-8-18(28)14-17(25)15-22(24)29/h16-22,24,28-29H,4-15H2,1-3H3,(H,27,30)(H,31,32,33)/t16-,17+,18-,19-,20+,21+,22+,24+,25+,26-/m1/s1	BHTRKEVKTKCXOH-LBSADWJPSA-N	spectral_library_annotation
16254	Sodium taurodeoxycholate CollisionEnergy:205060	[M-H]-	0.998	498.289					CC(CCC(O)=NCCS(=O)(=O)O)C1CCC2C3CCC4CC(O)CCC4(C)C3CC(O)C12C	"InChI=1S/C26H45NO6S/c1-16(4-9-24(30)27-12-13-34(31,32)33)20-7-8-21-19-6-5-17-14-18(28)10-11-25(17,2)22(19)15-23(29)26(20,21)3/h16-23,28-29H,4-15H2,1-3H3,(H,27,30)(H,31,32,33)"	N/A	spectral_library_annotation
16254	Sodium taurodeoxycholate CollisionEnergy:205060	[M-H]-	0.998	498.289					CC(CCC(O)=NCCS(=O)(=O)O)C1CCC2C3CCC4CC(O)CCC4(C)C3CC(O)C12C	"InChI=1S/C26H45NO6S/c1-16(4-9-24(30)27-12-13-34(31,32)33)20-7-8-21-19-6-5-17-14-18(28)10-11-25(17,2)22(19)15-23(29)26(20,21)3/h16-23,28-29H,4-15H2,1-3H3,(H,27,30)(H,31,32,33)"	N/A	spectral_library_annotation
16254	Taurodeoxycholic acid - 40.0 eV	[M-H]-	0.997	498.289					C[C@H](CCC(=O)NCCS(=O)(=O)O)[C@H]1CC[C@@H]2[C@@]1([C@H](C[C@H]3[C@H]2CC[C@H]4[C@@]3(CC[C@H](C4)O)C)O)C	N/A	N/A	spectral_library_annotation
16254	Taurodeoxycholic acid - 40.0 eV	[M-H]-	0.997	498.289					C[C@H](CCC(=O)NCCS(=O)(=O)O)[C@H]1CC[C@@H]2[C@@]1([C@H](C[C@H]3[C@H]2CC[C@H]4[C@@]3(CC[C@H](C4)O)C)O)C	N/A	N/A	spectral_library_annotation
16254	ST 24:1;O3;T	[M-H]-	0.994	498.2894833			3.34	C26H45NO6S	C[C@H](CCC(=O)NCCS(=O)(=O)O)[C@H]1CC[C@@H]2[C@@]1(CC[C@H]3[C@H]2[C@@H](C[C@H]4[C@@]3(CC[C@H](C4)O)C)O)C		BHTRKEVKTKCXOH-BJLOMENOSA-N	spectral_library_annotation
16254	Taurodeoxycholic acid - 40.0 eV	[M-H]-	0.994	498.289					C[C@H](CCC(=O)NCCS(=O)(=O)O)[C@H]1CC[C@@H]2[C@@]1([C@H](C[C@H]3[C@H]2CC[C@H]4[C@@]3(CC[C@H](C4)O)C)O)C	N/A	N/A	spectral_library_annotation
16254	Taurodeoxycholic acid - 40.0 eV	[M-H]-	0.994	498.289					C[C@H](CCC(=O)NCCS(=O)(=O)O)[C@H]1CC[C@@H]2[C@@]1([C@H](C[C@H]3[C@H]2CC[C@H]4[C@@]3(CC[C@H](C4)O)C)O)C	N/A	N/A	spectral_library_annotation
16385	Monobutyl phthalate	[M-H]-	0.871	221.0819				C12H14O4	CCCCOC(=O)C1=CC=CC=C1C(=O)O	InChI=1S/C12H14O4/c1-2-3-8-16-12(15)10-7-5-4-6-9(10)11(13)14/h4-7H,2-3,8H2,1H3,(H,13,14)	YZBOVSFWWNVKRJ-UHFFFAOYSA-N	spectral_library_annotation
16385			0.871	221.0819				C12H14O4	CCCCOC(=O)C1=CC=CC=C1C(=O)O	InChI=1S/C12H14O4/c1-2-3-8-16-12(15)10-7-5-4-6-9(10)11(13)14/h4-7H,2-3,8H2,1H3,(H,13,14)	YZBOVSFWWNVKRJ-UHFFFAOYSA-N	spectral_library_annotation
16385	Diethyl-phthalate	[M-H]-	0.85	221.0819				C12H14O4	CCOC(=O)C1=CC=CC=C1C(=O)OCC	InChI=1S/C12H14O4/c1-3-15-11(13)9-7-5-6-8-10(9)12(14)16-4-2/h5-8H,3-4H2,1-2H3	FLKPEMZONWLCSK-UHFFFAOYSA-N	spectral_library_annotation
16385	Massbank:EQ367251 Diethyl-phthalate|Diethyl phthalate|Diethyl benzene-1,2-dicarboxylate	[M-H]-	0.849	221.082					CCOC(=O)C1=CC=CC=C1C(=O)OCC	1S/C12H14O4/c1-3-15-11(13)9-7-5-6-8-10(9)12(14)16-4-2/h5-8H,3-4H2,1-2H3	N/A	spectral_library_annotation
16385			0.849	221.0819				C12H14O4	CCOC(=O)C1=CC=CC=C1C(=O)OCC	InChI=1S/C12H14O4/c1-3-15-11(13)9-7-5-6-8-10(9)12(14)16-4-2/h5-8H,3-4H2,1-2H3	FLKPEMZONWLCSK-UHFFFAOYSA-N	spectral_library_annotation
16385	Massbank:EQ367251 Diethyl-phthalate|Diethyl phthalate|Diethyl benzene-1,2-dicarboxylate	[M-H]-	0.849	221.082					CCOC(=O)C1=CC=CC=C1C(=O)OCC	1S/C12H14O4/c1-3-15-11(13)9-7-5-6-8-10(9)12(14)16-4-2/h5-8H,3-4H2,1-2H3	N/A	spectral_library_annotation
16385	MoNA:933702 Diethyl phthalate (NF)	[M-H]-	0.849	221.082					CCOC(=O)C1=CC=CC=C1C(=O)OCC	InChI=1S/C12H14O4/c1-3-15-11(13)9-7-5-6-8-10(9)12(14)16-4-2/h5-8H,3-4H2,1-2H3	N/A	spectral_library_annotation
16385	Massbank:EQ367251 Diethyl-phthalate|Diethyl phthalate|Diethyl benzene-1,2-dicarboxylate	[M-H]-	0.849	221.082					CCOC(=O)C1=CC=CC=C1C(=O)OCC	1S/C12H14O4/c1-3-15-11(13)9-7-5-6-8-10(9)12(14)16-4-2/h5-8H,3-4H2,1-2H3	N/A	spectral_library_annotation
16385	MoNA:933702 Diethyl phthalate (NF)	[M-H]-	0.849	221.082					CCOC(=O)C1=CC=CC=C1C(=O)OCC	InChI=1S/C12H14O4/c1-3-15-11(13)9-7-5-6-8-10(9)12(14)16-4-2/h5-8H,3-4H2,1-2H3	N/A	spectral_library_annotation
16385	Diethyl-phthalate, Diethyl phthalate, Diethyl benzene-1,2-dicarboxylate	[M-H]-	0.849	221.0819				C12H14O4	CCOC(=O)C1=CC=CC=C1C(=O)OCC	InChI=1S/C12H14O4/c1-3-15-11(13)9-7-5-6-8-10(9)12(14)16-4-2/h5-8H,3-4H2,1-2H3	FLKPEMZONWLCSK-UHFFFAOYSA-N	spectral_library_annotation
16549	biliverdin CollisionEnergy:205060	[M-H]-	0.964	581.241					C=CC1=C(C)C(C=c2[nH]c(=Cc3[nH]c(C=C4N=C(O)C(C)=C4C=C)c(C)c3CCC(=O)O)c(CCC(=O)O)c2C)=NC1=O	"InChI=1S/C33H34N4O6/c1-7-20-19(6)32(42)37-27(20)14-25-18(5)23(10-12-31(40)41)29(35-25)15-28-22(9-11-30(38)39)17(4)24(34-28)13-26-16(3)21(8-2)33(43)36-26/h7-8,13-15,34-35H,1-2,9-12H2,3-6H3,(H,37,42)(H,38,39)(H,40,41)/b24-13+,27-14-,28-15-"	N/A	spectral_library_annotation
16549	biliverdin CollisionEnergy:205060	[M-H]-	0.964	581.241					C=CC1=C(C)C(C=c2[nH]c(=Cc3[nH]c(C=C4N=C(O)C(C)=C4C=C)c(C)c3CCC(=O)O)c(CCC(=O)O)c2C)=NC1=O	"InChI=1S/C33H34N4O6/c1-7-20-19(6)32(42)37-27(20)14-25-18(5)23(10-12-31(40)41)29(35-25)15-28-22(9-11-30(38)39)17(4)24(34-28)13-26-16(3)21(8-2)33(43)36-26/h7-8,13-15,34-35H,1-2,9-12H2,3-6H3,(H,37,42)(H,38,39)(H,40,41)/b24-13+,27-14-,28-15-"	N/A	spectral_library_annotation
16549	Biliverdin	[M-H]-	0.794	581.241					N/A	InChI=1S/C33H34N4O6/c1-7-20-19(6)32(42)37-27(20)14-25-18(5)23(10-12-31(40)41)29(35-25)15-28-22(9-11-30(38)39)17(4)24(34-28)13-26-16(3)21(8-2)33(43)36-26/h7-8,13-15,34-35H,1-2,9-12H2,3-6H3,(H,37,42)(H,38,39)(H,40,41)/b24-13-,27-14-,28-15-	N/A	spectral_library_annotation
16549	Biliverdin	[M-H]-	0.794	581.241					N/A	InChI=1S/C33H34N4O6/c1-7-20-19(6)32(42)37-27(20)14-25-18(5)23(10-12-31(40)41)29(35-25)15-28-22(9-11-30(38)39)17(4)24(34-28)13-26-16(3)21(8-2)33(43)36-26/h7-8,13-15,34-35H,1-2,9-12H2,3-6H3,(H,37,42)(H,38,39)(H,40,41)/b24-13-,27-14-,28-15-	N/A	spectral_library_annotation
16549	Biliverdin	[M-H]-	0.794	581.2405396				C33H34N4O6	O=C1N=C(C=C2NC(=CC=3NC(C=C4N=C(O)C(=C4C=C)C)=C(C3CCC(=O)O)C)C(=C2C)CCC(=O)O)C(=C1C=C)C	InChI=1S/C33H34N4O6/c1-7-20-19(6)32(42)37-27(20)14-25-18(5)23(10-12-31(40)41)29(35-25)15-28-22(9-11-30(38)39)17(4)24(34-28)13-26-16(3)21(8-2)33(43)36-26/h7-8,13-15,34-35H,1-2,9-12H2,3-6H3,(H,37,42)(H,38,39)(H,40,41)/b24-13-,27-14-,28-15-	RCNSAJSGRJSBKK-NSQVQWHSSA-N	spectral_library_annotation
16549	Biliverdin; LC-tDDA; CE20	[M-H]-	0.712	581.2405396			1.17	C33H34N4O6	O=C1N=C(C=C2NC(=CC=3NC(C=C4N=C(O)C(=C4C=C)C)=C(C3CCC(=O)O)C)C(=C2C)CCC(=O)O)C(=C1C=C)C	InChI=1S/C33H34N4O6/c1-7-20-19(6)32(42)37-27(20)14-25-18(5)23(10-12-31(40)41)29(35-25)15-28-22(9-11-30(38)39)17(4)24(34-28)13-26-16(3)21(8-2)33(43)36-26/h7-8,13-15,34-35H,1-2,9-12H2,3-6H3,(H,37,42)(H,38,39)(H,40,41)/b24-13+,27-14-,28-15-	RCNSAJSGRJSBKK-YKSNQIBWSA-N	spectral_library_annotation
16588	PGI2	[M-H]-	0.878	351.2177				C20H32O5	[H][C@]12C[C@@H](O)[C@H](\C=C\[C@@H](O)CCCCC)[C@@]1([H])C\C(O2)=C\CCCC(O)=O	InChI=1S/C20H32O5/c1-2-3-4-7-14(21)10-11-16-17-12-15(8-5-6-9-20(23)24)25-19(17)13-18(16)22/h8,10-11,14,16-19,21-22H,2-7,9,12-13H2,1H3,(H,23,24)/b11-10+,15-8-/t14-,16+,17+,18+,19-/m0/s1	KAQKFAOMNZTLHT-OZUDYXHBSA-N	spectral_library_annotation
16588	Massbank:IA000272 PGI2	[M-H1]+	0.877	351.218					[H][C@]12C[C@@H](O)[C@H](\C=C\[C@@H](O)CCCCC)[C@@]1([H])C\C(O2)=C\CCCC(O)=O	1S/C20H32O5/c1-2-3-4-7-14(21)10-11-16-17-12-15(8-5-6-9-20(23)24)25-19(17)13-18(16)22/h8,10-11,14,16-19,21-22H,2-7,9,12-13H2,1H3,(H,23,24)/b11-10+,15-8-/t14-,16+,17+,18+,19-/m0/s1	N/A	spectral_library_annotation
16588	Massbank:IA000097 PGI2	[M-H1]+	0.877	351.218					[H][C@]12C[C@@H](O)[C@H](\C=C\[C@@H](O)CCCCC)[C@@]1([H])C\C(O2)=C\CCCC(O)=O	1S/C20H32O5/c1-2-3-4-7-14(21)10-11-16-17-12-15(8-5-6-9-20(23)24)25-19(17)13-18(16)22/h8,10-11,14,16-19,21-22H,2-7,9,12-13H2,1H3,(H,23,24)/b11-10+,15-8-/t14-,16+,17+,18+,19-/m0/s1	N/A	spectral_library_annotation
16588			0.877	351.2177				C20H32O5	[H][C@]12C[C@@H](O)[C@H](\C=C\[C@@H](O)CCCCC)[C@@]1([H])C\C(O2)=C\CCCC(O)=O	InChI=1S/C20H32O5/c1-2-3-4-7-14(21)10-11-16-17-12-15(8-5-6-9-20(23)24)25-19(17)13-18(16)22/h8,10-11,14,16-19,21-22H,2-7,9,12-13H2,1H3,(H,23,24)/b11-10+,15-8-/t14-,16+,17+,18+,19-/m0/s1	KAQKFAOMNZTLHT-OZUDYXHBSA-N	spectral_library_annotation
16588	Massbank:IA000272 PGI2	[M-H1]+	0.877	351.218					[H][C@]12C[C@@H](O)[C@H](\C=C\[C@@H](O)CCCCC)[C@@]1([H])C\C(O2)=C\CCCC(O)=O	1S/C20H32O5/c1-2-3-4-7-14(21)10-11-16-17-12-15(8-5-6-9-20(23)24)25-19(17)13-18(16)22/h8,10-11,14,16-19,21-22H,2-7,9,12-13H2,1H3,(H,23,24)/b11-10+,15-8-/t14-,16+,17+,18+,19-/m0/s1	N/A	spectral_library_annotation
16588	Massbank:IA000097 PGI2	[M-H1]+	0.877	351.218					[H][C@]12C[C@@H](O)[C@H](\C=C\[C@@H](O)CCCCC)[C@@]1([H])C\C(O2)=C\CCCC(O)=O	1S/C20H32O5/c1-2-3-4-7-14(21)10-11-16-17-12-15(8-5-6-9-20(23)24)25-19(17)13-18(16)22/h8,10-11,14,16-19,21-22H,2-7,9,12-13H2,1H3,(H,23,24)/b11-10+,15-8-/t14-,16+,17+,18+,19-/m0/s1	N/A	spectral_library_annotation
16588	Massbank:IA000272 PGI2	[M-H1]+	0.877	351.218					[H][C@]12C[C@@H](O)[C@H](\C=C\[C@@H](O)CCCCC)[C@@]1([H])C\C(O2)=C\CCCC(O)=O	1S/C20H32O5/c1-2-3-4-7-14(21)10-11-16-17-12-15(8-5-6-9-20(23)24)25-19(17)13-18(16)22/h8,10-11,14,16-19,21-22H,2-7,9,12-13H2,1H3,(H,23,24)/b11-10+,15-8-/t14-,16+,17+,18+,19-/m0/s1	N/A	spectral_library_annotation
16588	Massbank:IA000097 PGI2	[M-H1]+	0.877	351.218					[H][C@]12C[C@@H](O)[C@H](\C=C\[C@@H](O)CCCCC)[C@@]1([H])C\C(O2)=C\CCCC(O)=O	1S/C20H32O5/c1-2-3-4-7-14(21)10-11-16-17-12-15(8-5-6-9-20(23)24)25-19(17)13-18(16)22/h8,10-11,14,16-19,21-22H,2-7,9,12-13H2,1H3,(H,23,24)/b11-10+,15-8-/t14-,16+,17+,18+,19-/m0/s1	N/A	spectral_library_annotation
16588	PGI2	[M-H]-	0.877	351.2177				C20H32O5	[H][C@]12C[C@@H](O)[C@H](\C=C\[C@@H](O)CCCCC)[C@@]1([H])C\C(O2)=C\CCCC(O)=O	InChI=1S/C20H32O5/c1-2-3-4-7-14(21)10-11-16-17-12-15(8-5-6-9-20(23)24)25-19(17)13-18(16)22/h8,10-11,14,16-19,21-22H,2-7,9,12-13H2,1H3,(H,23,24)/b11-10+,15-8-/t14-,16+,17+,18+,19-/m0/s1	KAQKFAOMNZTLHT-OZUDYXHBSA-N	spectral_library_annotation
16588	PGI2	[M-H]-	0.877	351.2177				C20H32O5	[H][C@]12C[C@@H](O)[C@H](\C=C\[C@@H](O)CCCCC)[C@@]1([H])C\C(O2)=C\CCCC(O)=O	InChI=1S/C20H32O5/c1-2-3-4-7-14(21)10-11-16-17-12-15(8-5-6-9-20(23)24)25-19(17)13-18(16)22/h8,10-11,14,16-19,21-22H,2-7,9,12-13H2,1H3,(H,23,24)/b11-10+,15-8-/t14-,16+,17+,18+,19-/m0/s1	KAQKFAOMNZTLHT-OZUDYXHBSA-N	spectral_library_annotation
16597	Biliverdin	[M-H]-	0.877	581.241					N/A	InChI=1S/C33H34N4O6/c1-7-20-19(6)32(42)37-27(20)14-25-18(5)23(10-12-31(40)41)29(35-25)15-28-22(9-11-30(38)39)17(4)24(34-28)13-26-16(3)21(8-2)33(43)36-26/h7-8,13-15,34-35H,1-2,9-12H2,3-6H3,(H,37,42)(H,38,39)(H,40,41)/b24-13-,27-14-,28-15-	N/A	spectral_library_annotation
16597	Biliverdin	[M-H]-	0.877	581.241					N/A	InChI=1S/C33H34N4O6/c1-7-20-19(6)32(42)37-27(20)14-25-18(5)23(10-12-31(40)41)29(35-25)15-28-22(9-11-30(38)39)17(4)24(34-28)13-26-16(3)21(8-2)33(43)36-26/h7-8,13-15,34-35H,1-2,9-12H2,3-6H3,(H,37,42)(H,38,39)(H,40,41)/b24-13-,27-14-,28-15-	N/A	spectral_library_annotation
16597	Biliverdin	[M-H]-	0.877	581.2405396				C33H34N4O6	O=C1N=C(C=C2NC(=CC=3NC(C=C4N=C(O)C(=C4C=C)C)=C(C3CCC(=O)O)C)C(=C2C)CCC(=O)O)C(=C1C=C)C	InChI=1S/C33H34N4O6/c1-7-20-19(6)32(42)37-27(20)14-25-18(5)23(10-12-31(40)41)29(35-25)15-28-22(9-11-30(38)39)17(4)24(34-28)13-26-16(3)21(8-2)33(43)36-26/h7-8,13-15,34-35H,1-2,9-12H2,3-6H3,(H,37,42)(H,38,39)(H,40,41)/b24-13-,27-14-,28-15-	RCNSAJSGRJSBKK-NSQVQWHSSA-N	spectral_library_annotation
16597	Biliverdin	[M-H]-	0.822	581.2406			1.65346	C33H34N4O6	CC1=C(/C(=C/C2=C(C(=C(N2)/C=C\3/C(=C(C(=O)N3)C)C=C)C)CCC(=O)O)/N=C1/C=C\4/C(=C(C(=O)N4)C=C)C)CCC(=O)O			spectral_library_annotation
16597	Biliverdin	[M-H]-	0.819	581.241					N/A	InChI=1S/C33H34N4O6/c1-7-20-19(6)32(42)37-27(20)14-25-18(5)23(10-12-31(40)41)29(35-25)15-28-22(9-11-30(38)39)17(4)24(34-28)13-26-16(3)21(8-2)33(43)36-26/h7-8,13-15,34-35H,1-2,9-12H2,3-6H3,(H,37,42)(H,38,39)(H,40,41)/b24-13-,27-14-,28-15-	N/A	spectral_library_annotation
16597	Biliverdin	[M-H]-	0.819	581.241					N/A	InChI=1S/C33H34N4O6/c1-7-20-19(6)32(42)37-27(20)14-25-18(5)23(10-12-31(40)41)29(35-25)15-28-22(9-11-30(38)39)17(4)24(34-28)13-26-16(3)21(8-2)33(43)36-26/h7-8,13-15,34-35H,1-2,9-12H2,3-6H3,(H,37,42)(H,38,39)(H,40,41)/b24-13-,27-14-,28-15-	N/A	spectral_library_annotation
16597	Biliverdin	[M-H]-	0.819	581.2405396				C33H34N4O6	O=C1N=C(C=C2NC(=CC=3NC(C=C4N=C(O)C(=C4C=C)C)=C(C3CCC(=O)O)C)C(=C2C)CCC(=O)O)C(=C1C=C)C	InChI=1S/C33H34N4O6/c1-7-20-19(6)32(42)37-27(20)14-25-18(5)23(10-12-31(40)41)29(35-25)15-28-22(9-11-30(38)39)17(4)24(34-28)13-26-16(3)21(8-2)33(43)36-26/h7-8,13-15,34-35H,1-2,9-12H2,3-6H3,(H,37,42)(H,38,39)(H,40,41)/b24-13-,27-14-,28-15-	RCNSAJSGRJSBKK-NSQVQWHSSA-N	spectral_library_annotation
16645	PGI2	[M-H]-	0.836	351.2177				C20H32O5	[H][C@]12C[C@@H](O)[C@H](\C=C\[C@@H](O)CCCCC)[C@@]1([H])C\C(O2)=C\CCCC(O)=O	InChI=1S/C20H32O5/c1-2-3-4-7-14(21)10-11-16-17-12-15(8-5-6-9-20(23)24)25-19(17)13-18(16)22/h8,10-11,14,16-19,21-22H,2-7,9,12-13H2,1H3,(H,23,24)/b11-10+,15-8-/t14-,16+,17+,18+,19-/m0/s1	KAQKFAOMNZTLHT-OZUDYXHBSA-N	spectral_library_annotation
16645	Massbank:IA000272 PGI2	[M-H1]+	0.835	351.218					[H][C@]12C[C@@H](O)[C@H](\C=C\[C@@H](O)CCCCC)[C@@]1([H])C\C(O2)=C\CCCC(O)=O	1S/C20H32O5/c1-2-3-4-7-14(21)10-11-16-17-12-15(8-5-6-9-20(23)24)25-19(17)13-18(16)22/h8,10-11,14,16-19,21-22H,2-7,9,12-13H2,1H3,(H,23,24)/b11-10+,15-8-/t14-,16+,17+,18+,19-/m0/s1	N/A	spectral_library_annotation
16645	Massbank:IA000097 PGI2	[M-H1]+	0.835	351.218					[H][C@]12C[C@@H](O)[C@H](\C=C\[C@@H](O)CCCCC)[C@@]1([H])C\C(O2)=C\CCCC(O)=O	1S/C20H32O5/c1-2-3-4-7-14(21)10-11-16-17-12-15(8-5-6-9-20(23)24)25-19(17)13-18(16)22/h8,10-11,14,16-19,21-22H,2-7,9,12-13H2,1H3,(H,23,24)/b11-10+,15-8-/t14-,16+,17+,18+,19-/m0/s1	N/A	spectral_library_annotation
16645			0.835	351.2177				C20H32O5	[H][C@]12C[C@@H](O)[C@H](\C=C\[C@@H](O)CCCCC)[C@@]1([H])C\C(O2)=C\CCCC(O)=O	InChI=1S/C20H32O5/c1-2-3-4-7-14(21)10-11-16-17-12-15(8-5-6-9-20(23)24)25-19(17)13-18(16)22/h8,10-11,14,16-19,21-22H,2-7,9,12-13H2,1H3,(H,23,24)/b11-10+,15-8-/t14-,16+,17+,18+,19-/m0/s1	KAQKFAOMNZTLHT-OZUDYXHBSA-N	spectral_library_annotation
16645	Massbank:IA000272 PGI2	[M-H1]+	0.835	351.218					[H][C@]12C[C@@H](O)[C@H](\C=C\[C@@H](O)CCCCC)[C@@]1([H])C\C(O2)=C\CCCC(O)=O	1S/C20H32O5/c1-2-3-4-7-14(21)10-11-16-17-12-15(8-5-6-9-20(23)24)25-19(17)13-18(16)22/h8,10-11,14,16-19,21-22H,2-7,9,12-13H2,1H3,(H,23,24)/b11-10+,15-8-/t14-,16+,17+,18+,19-/m0/s1	N/A	spectral_library_annotation
16645	Massbank:IA000097 PGI2	[M-H1]+	0.835	351.218					[H][C@]12C[C@@H](O)[C@H](\C=C\[C@@H](O)CCCCC)[C@@]1([H])C\C(O2)=C\CCCC(O)=O	1S/C20H32O5/c1-2-3-4-7-14(21)10-11-16-17-12-15(8-5-6-9-20(23)24)25-19(17)13-18(16)22/h8,10-11,14,16-19,21-22H,2-7,9,12-13H2,1H3,(H,23,24)/b11-10+,15-8-/t14-,16+,17+,18+,19-/m0/s1	N/A	spectral_library_annotation
16645	Massbank:IA000272 PGI2	[M-H1]+	0.835	351.218					[H][C@]12C[C@@H](O)[C@H](\C=C\[C@@H](O)CCCCC)[C@@]1([H])C\C(O2)=C\CCCC(O)=O	1S/C20H32O5/c1-2-3-4-7-14(21)10-11-16-17-12-15(8-5-6-9-20(23)24)25-19(17)13-18(16)22/h8,10-11,14,16-19,21-22H,2-7,9,12-13H2,1H3,(H,23,24)/b11-10+,15-8-/t14-,16+,17+,18+,19-/m0/s1	N/A	spectral_library_annotation
16645	Massbank:IA000097 PGI2	[M-H1]+	0.835	351.218					[H][C@]12C[C@@H](O)[C@H](\C=C\[C@@H](O)CCCCC)[C@@]1([H])C\C(O2)=C\CCCC(O)=O	1S/C20H32O5/c1-2-3-4-7-14(21)10-11-16-17-12-15(8-5-6-9-20(23)24)25-19(17)13-18(16)22/h8,10-11,14,16-19,21-22H,2-7,9,12-13H2,1H3,(H,23,24)/b11-10+,15-8-/t14-,16+,17+,18+,19-/m0/s1	N/A	spectral_library_annotation
16645	PGI2	[M-H]-	0.835	351.2177				C20H32O5	[H][C@]12C[C@@H](O)[C@H](\C=C\[C@@H](O)CCCCC)[C@@]1([H])C\C(O2)=C\CCCC(O)=O	InChI=1S/C20H32O5/c1-2-3-4-7-14(21)10-11-16-17-12-15(8-5-6-9-20(23)24)25-19(17)13-18(16)22/h8,10-11,14,16-19,21-22H,2-7,9,12-13H2,1H3,(H,23,24)/b11-10+,15-8-/t14-,16+,17+,18+,19-/m0/s1	KAQKFAOMNZTLHT-OZUDYXHBSA-N	spectral_library_annotation
16645	PGI2	[M-H]-	0.835	351.2177				C20H32O5	[H][C@]12C[C@@H](O)[C@H](\C=C\[C@@H](O)CCCCC)[C@@]1([H])C\C(O2)=C\CCCC(O)=O	InChI=1S/C20H32O5/c1-2-3-4-7-14(21)10-11-16-17-12-15(8-5-6-9-20(23)24)25-19(17)13-18(16)22/h8,10-11,14,16-19,21-22H,2-7,9,12-13H2,1H3,(H,23,24)/b11-10+,15-8-/t14-,16+,17+,18+,19-/m0/s1	KAQKFAOMNZTLHT-OZUDYXHBSA-N	spectral_library_annotation
16893	Suspect related to 8-iso-Prostaglandin A2 (predicted molecular formula SIRIUS: C20H32O5 / BUDDY: C20H32O5) with delta m/z 18.01 (putative explanation: Proline oxidation to 5-hydroxy-2-aminovaleric acid|water; atomic difference: 2H,1O|2H,1O) [M-H]-	[M-H]-	0.768	351.218					N/A	InChI=1S/C20H30O4/c1-2-3-6-9-17(21)14-12-16-13-15-19(22)18(16)10-7-4-5-8-11-20(23)24/h4,7,12-18,21H,2-3,5-6,8-11H2,1H3,(H,23,24)/b7-4-,14-12+/t16-,17?,18-/m0/s1 + 18.010 Da	N/A	spectral_library_annotation
16893	Prostaglandin E2 CollisionEnergy:102040	[M-H]-	0.759	351.218					CCCCCC(O)C=CC1C(O)CC(=O)C1CC=CCCCC(=O)O	"InChI=1S/C20H32O5/c1-2-3-6-9-15(21)12-13-17-16(18(22)14-19(17)23)10-7-4-5-8-11-20(24)25/h4,7,12-13,15-17,19,21,23H,2-3,5-6,8-11,14H2,1H3,(H,24,25)/b7-4-,13-12+/t15-,16+,17+,19+/m0/s1"	N/A	spectral_library_annotation
16893	Prostaglandin E2 CollisionEnergy:102040	[M-H]-	0.759	351.218					CCCCCC(O)C=CC1C(O)CC(=O)C1CC=CCCCC(=O)O	"InChI=1S/C20H32O5/c1-2-3-6-9-15(21)12-13-17-16(18(22)14-19(17)23)10-7-4-5-8-11-20(24)25/h4,7,12-13,15-17,19,21,23H,2-3,5-6,8-11,14H2,1H3,(H,24,25)/b7-4-,13-12+/t15-,16+,17+,19+/m0/s1"	N/A	spectral_library_annotation
16893	Prostaglandin E2	[M-H]-	0.744	351.2177				C20H32O5	CCCCC[C@H](O)\C=C\[C@H]1[C@H](O)CC(=O)[C@@H]1C\C=C/CCCC(=O)O	InChI=1S/C20H32O5/c1-2-3-6-9-15(21)12-13-17-16(18(22)14-19(17)23)10-7-4-5-8-11-20(24)25/h4,7,12-13,15-17,19,21,23H,2-3,5-6,8-11,14H2,1H3,(H,24,25)/b7-4-,13-12+/t15-,16+,17+,19+/m0/s1	XEYBRNLFEZDVAW-ARSRFYASSA-N	spectral_library_annotation
16893			0.743	351.2177				C20H32O5	CCCCC[C@H](O)\C=C\[C@H]1[C@H](O)CC(=O)[C@@H]1C\C=C/CCCC(=O)O	InChI=1S/C20H32O5/c1-2-3-6-9-15(21)12-13-17-16(18(22)14-19(17)23)10-7-4-5-8-11-20(24)25/h4,7,12-13,15-17,19,21,23H,2-3,5-6,8-11,14H2,1H3,(H,24,25)/b7-4-,13-12+/t15-,16+,17+,19+/m0/s1	XEYBRNLFEZDVAW-ARSRFYASSA-N	spectral_library_annotation
16893	Prostaglandin E2 CollisionEnergy:205060	[M-H]-	0.726	351.218					CCCCCC(O)C=CC1C(O)CC(=O)C1CC=CCCCC(=O)O	"InChI=1S/C20H32O5/c1-2-3-6-9-15(21)12-13-17-16(18(22)14-19(17)23)10-7-4-5-8-11-20(24)25/h4,7,12-13,15-17,19,21,23H,2-3,5-6,8-11,14H2,1H3,(H,24,25)/b7-4-,13-12+/t15-,16+,17+,19+/m0/s1"	N/A	spectral_library_annotation
16893	Prostaglandin E2 CollisionEnergy:205060	[M-H]-	0.726	351.218					CCCCCC(O)C=CC1C(O)CC(=O)C1CC=CCCCC(=O)O	"InChI=1S/C20H32O5/c1-2-3-6-9-15(21)12-13-17-16(18(22)14-19(17)23)10-7-4-5-8-11-20(24)25/h4,7,12-13,15-17,19,21,23H,2-3,5-6,8-11,14H2,1H3,(H,24,25)/b7-4-,13-12+/t15-,16+,17+,19+/m0/s1"	N/A	spectral_library_annotation
16948	biliverdin CollisionEnergy:205060	[M-H]-	0.936	581.241					C=CC1=C(C)C(C=c2[nH]c(=Cc3[nH]c(C=C4N=C(O)C(C)=C4C=C)c(C)c3CCC(=O)O)c(CCC(=O)O)c2C)=NC1=O	"InChI=1S/C33H34N4O6/c1-7-20-19(6)32(42)37-27(20)14-25-18(5)23(10-12-31(40)41)29(35-25)15-28-22(9-11-30(38)39)17(4)24(34-28)13-26-16(3)21(8-2)33(43)36-26/h7-8,13-15,34-35H,1-2,9-12H2,3-6H3,(H,37,42)(H,38,39)(H,40,41)/b24-13+,27-14-,28-15-"	N/A	spectral_library_annotation
16948	biliverdin CollisionEnergy:205060	[M-H]-	0.936	581.241					C=CC1=C(C)C(C=c2[nH]c(=Cc3[nH]c(C=C4N=C(O)C(C)=C4C=C)c(C)c3CCC(=O)O)c(CCC(=O)O)c2C)=NC1=O	"InChI=1S/C33H34N4O6/c1-7-20-19(6)32(42)37-27(20)14-25-18(5)23(10-12-31(40)41)29(35-25)15-28-22(9-11-30(38)39)17(4)24(34-28)13-26-16(3)21(8-2)33(43)36-26/h7-8,13-15,34-35H,1-2,9-12H2,3-6H3,(H,37,42)(H,38,39)(H,40,41)/b24-13+,27-14-,28-15-"	N/A	spectral_library_annotation
16948	biliverdin CollisionEnergy:102040	[M-H]-	0.858	581.241					C=CC1=C(C)C(C=c2[nH]c(=Cc3[nH]c(C=C4N=C(O)C(C)=C4C=C)c(C)c3CCC(=O)O)c(CCC(=O)O)c2C)=NC1=O	"InChI=1S/C33H34N4O6/c1-7-20-19(6)32(42)37-27(20)14-25-18(5)23(10-12-31(40)41)29(35-25)15-28-22(9-11-30(38)39)17(4)24(34-28)13-26-16(3)21(8-2)33(43)36-26/h7-8,13-15,34-35H,1-2,9-12H2,3-6H3,(H,37,42)(H,38,39)(H,40,41)/b24-13+,27-14-,28-15-"	N/A	spectral_library_annotation
16948	biliverdin CollisionEnergy:102040	[M-H]-	0.858	581.241					C=CC1=C(C)C(C=c2[nH]c(=Cc3[nH]c(C=C4N=C(O)C(C)=C4C=C)c(C)c3CCC(=O)O)c(CCC(=O)O)c2C)=NC1=O	"InChI=1S/C33H34N4O6/c1-7-20-19(6)32(42)37-27(20)14-25-18(5)23(10-12-31(40)41)29(35-25)15-28-22(9-11-30(38)39)17(4)24(34-28)13-26-16(3)21(8-2)33(43)36-26/h7-8,13-15,34-35H,1-2,9-12H2,3-6H3,(H,37,42)(H,38,39)(H,40,41)/b24-13+,27-14-,28-15-"	N/A	spectral_library_annotation
16948	Suspect related to Spectral Match to Bilirubin from METLIN (predicted molecular formula SIRIUS: C22H34N10O9 / BUDDY: C32H38O10) with delta m/z -2.016 (putative explanation: 2-amino-3-oxo-butanoic_acid|Intact disulfide bridge|Val->Pro substitution; atomic difference: -2H|-2H|-2H) [M-H]-	[M-H]-	0.788	581.24					N/A	InChI=1S/C33H36N4O6/c1-7-20-19(6)32(42)37-27(20)14-25-18(5)23(10-12-31(40)41)29(35-25)15-28-22(9-11-30(38)39)17(4)24(34-28)13-26-16(3)21(8-2)33(43)36-26/h7-8,13-14,34-35H,1-2,9-12,15H2,3-6H3,(H,36,43)(H,37,42)(H,38,39)(H,40,41)/b26-13-,27-14- - 2.016 Da	N/A	spectral_library_annotation
16948	Biliverdin; LC-tDDA; CE10	[M-H]-	0.762	581.2405396			1.16	C33H34N4O6	O=C1N=C(C=C2NC(=CC=3NC(C=C4N=C(O)C(=C4C=C)C)=C(C3CCC(=O)O)C)C(=C2C)CCC(=O)O)C(=C1C=C)C	InChI=1S/C33H34N4O6/c1-7-20-19(6)32(42)37-27(20)14-25-18(5)23(10-12-31(40)41)29(35-25)15-28-22(9-11-30(38)39)17(4)24(34-28)13-26-16(3)21(8-2)33(43)36-26/h7-8,13-15,34-35H,1-2,9-12H2,3-6H3,(H,37,42)(H,38,39)(H,40,41)/b24-13+,27-14-,28-15-	RCNSAJSGRJSBKK-YKSNQIBWSA-N	spectral_library_annotation
16948	Biliverdin	[M-H]-	0.73	581.241					N/A	InChI=1S/C33H34N4O6/c1-7-20-19(6)32(42)37-27(20)14-25-18(5)23(10-12-31(40)41)29(35-25)15-28-22(9-11-30(38)39)17(4)24(34-28)13-26-16(3)21(8-2)33(43)36-26/h7-8,13-15,34-35H,1-2,9-12H2,3-6H3,(H,37,42)(H,38,39)(H,40,41)/b24-13-,27-14-,28-15-	N/A	spectral_library_annotation
16948	Biliverdin	[M-H]-	0.73	581.241					N/A	InChI=1S/C33H34N4O6/c1-7-20-19(6)32(42)37-27(20)14-25-18(5)23(10-12-31(40)41)29(35-25)15-28-22(9-11-30(38)39)17(4)24(34-28)13-26-16(3)21(8-2)33(43)36-26/h7-8,13-15,34-35H,1-2,9-12H2,3-6H3,(H,37,42)(H,38,39)(H,40,41)/b24-13-,27-14-,28-15-	N/A	spectral_library_annotation
16948	Biliverdin	[M-H]-	0.73	581.2405396				C33H34N4O6	O=C1N=C(C=C2NC(=CC=3NC(C=C4N=C(O)C(=C4C=C)C)=C(C3CCC(=O)O)C)C(=C2C)CCC(=O)O)C(=C1C=C)C	InChI=1S/C33H34N4O6/c1-7-20-19(6)32(42)37-27(20)14-25-18(5)23(10-12-31(40)41)29(35-25)15-28-22(9-11-30(38)39)17(4)24(34-28)13-26-16(3)21(8-2)33(43)36-26/h7-8,13-15,34-35H,1-2,9-12H2,3-6H3,(H,37,42)(H,38,39)(H,40,41)/b24-13-,27-14-,28-15-	RCNSAJSGRJSBKK-NSQVQWHSSA-N	spectral_library_annotation
16993	(4-{[3-oxo-3-(2-oxochromen-3-yl)propyl]amino}phenyl)-N-benzylcarboxamide CollisionEnergy:205060	[M+Na]+	0.818	449.147					O=C(NCc1ccccc1)c1ccc(NCCC(=O)c2cc3ccccc3oc2=O)cc1	"InChI=1S/C26H22N2O4/c29-23(22-16-20-8-4-5-9-24(20)32-26(22)31)14-15-27-21-12-10-19(11-13-21)25(30)28-17-18-6-2-1-3-7-18/h1-13,16,27H,14-15,17H2,(H,28,30)"	N/A	spectral_library_annotation
16993	(4-{[3-oxo-3-(2-oxochromen-3-yl)propyl]amino}phenyl)-N-benzylcarboxamide CollisionEnergy:205060	[M+Na]+	0.818	449.147					O=C(NCc1ccccc1)c1ccc(NCCC(=O)c2cc3ccccc3oc2=O)cc1	"InChI=1S/C26H22N2O4/c29-23(22-16-20-8-4-5-9-24(20)32-26(22)31)14-15-27-21-12-10-19(11-13-21)25(30)28-17-18-6-2-1-3-7-18/h1-13,16,27H,14-15,17H2,(H,28,30)"	N/A	spectral_library_annotation
16993	(4-{[3-oxo-3-(2-oxochromen-3-yl)propyl]amino}phenyl)-N-benzylcarboxamide CollisionEnergy:102040	[M+Na]+	0.79	449.147					O=C(NCc1ccccc1)c1ccc(NCCC(=O)c2cc3ccccc3oc2=O)cc1	"InChI=1S/C26H22N2O4/c29-23(22-16-20-8-4-5-9-24(20)32-26(22)31)14-15-27-21-12-10-19(11-13-21)25(30)28-17-18-6-2-1-3-7-18/h1-13,16,27H,14-15,17H2,(H,28,30)"	N/A	spectral_library_annotation
16993	(4-{[3-oxo-3-(2-oxochromen-3-yl)propyl]amino}phenyl)-N-benzylcarboxamide CollisionEnergy:102040	[M+Na]+	0.79	449.147					O=C(NCc1ccccc1)c1ccc(NCCC(=O)c2cc3ccccc3oc2=O)cc1	"InChI=1S/C26H22N2O4/c29-23(22-16-20-8-4-5-9-24(20)32-26(22)31)14-15-27-21-12-10-19(11-13-21)25(30)28-17-18-6-2-1-3-7-18/h1-13,16,27H,14-15,17H2,(H,28,30)"	N/A	spectral_library_annotation
17320	Suspect related to Prostaglandin H2 (predicted molecular formula SIRIUS: C20H30O4 / BUDDY: C20H30O4) with delta m/z -18.011 (putative explanation: Dehydration|Pyro-glu from E|carbodiimide crosslinker; atomic difference: -2H,-1O|-2H,-1O|-2H,-1O) [M-H]-	[M-H]-	0.843	333.207					N/A	InChI=1S/C20H32O5/c1-2-3-6-9-15(21)12-13-17-16(18-14-19(17)25-24-18)10-7-4-5-8-11-20(22)23/h4,7,12-13,15-19,21H,2-3,5-6,8-11,14H2,1H3,(H,22,23)/b7-4-,13-12+/t15-,16+,17+,18?,19?/m0/s1 - 18.011 Da	N/A	spectral_library_annotation
17329	biliverdin CollisionEnergy:102040	[M-H]-	0.822	581.241					C=CC1=C(C)C(C=c2[nH]c(=Cc3[nH]c(C=C4N=C(O)C(C)=C4C=C)c(C)c3CCC(=O)O)c(CCC(=O)O)c2C)=NC1=O	"InChI=1S/C33H34N4O6/c1-7-20-19(6)32(42)37-27(20)14-25-18(5)23(10-12-31(40)41)29(35-25)15-28-22(9-11-30(38)39)17(4)24(34-28)13-26-16(3)21(8-2)33(43)36-26/h7-8,13-15,34-35H,1-2,9-12H2,3-6H3,(H,37,42)(H,38,39)(H,40,41)/b24-13+,27-14-,28-15-"	N/A	spectral_library_annotation
17329	biliverdin CollisionEnergy:102040	[M-H]-	0.822	581.241					C=CC1=C(C)C(C=c2[nH]c(=Cc3[nH]c(C=C4N=C(O)C(C)=C4C=C)c(C)c3CCC(=O)O)c(CCC(=O)O)c2C)=NC1=O	"InChI=1S/C33H34N4O6/c1-7-20-19(6)32(42)37-27(20)14-25-18(5)23(10-12-31(40)41)29(35-25)15-28-22(9-11-30(38)39)17(4)24(34-28)13-26-16(3)21(8-2)33(43)36-26/h7-8,13-15,34-35H,1-2,9-12H2,3-6H3,(H,37,42)(H,38,39)(H,40,41)/b24-13+,27-14-,28-15-"	N/A	spectral_library_annotation
17329	Biliverdin; LC-tDDA; CE10	[M-H]-	0.811	581.2405396			1.16	C33H34N4O6	O=C1N=C(C=C2NC(=CC=3NC(C=C4N=C(O)C(=C4C=C)C)=C(C3CCC(=O)O)C)C(=C2C)CCC(=O)O)C(=C1C=C)C	InChI=1S/C33H34N4O6/c1-7-20-19(6)32(42)37-27(20)14-25-18(5)23(10-12-31(40)41)29(35-25)15-28-22(9-11-30(38)39)17(4)24(34-28)13-26-16(3)21(8-2)33(43)36-26/h7-8,13-15,34-35H,1-2,9-12H2,3-6H3,(H,37,42)(H,38,39)(H,40,41)/b24-13+,27-14-,28-15-	RCNSAJSGRJSBKK-YKSNQIBWSA-N	spectral_library_annotation
17329	Suspect related to Spectral Match to Bilirubin from METLIN (predicted molecular formula SIRIUS: C22H34N10O9 / BUDDY: C32H38O10) with delta m/z -2.016 (putative explanation: 2-amino-3-oxo-butanoic_acid|Intact disulfide bridge|Val->Pro substitution; atomic difference: -2H|-2H|-2H) [M-H]-	[M-H]-	0.778	581.24					N/A	InChI=1S/C33H36N4O6/c1-7-20-19(6)32(42)37-27(20)14-25-18(5)23(10-12-31(40)41)29(35-25)15-28-22(9-11-30(38)39)17(4)24(34-28)13-26-16(3)21(8-2)33(43)36-26/h7-8,13-14,34-35H,1-2,9-12,15H2,3-6H3,(H,36,43)(H,37,42)(H,38,39)(H,40,41)/b26-13-,27-14- - 2.016 Da	N/A	spectral_library_annotation
17329	biliverdin CollisionEnergy:205060	[M-H]-	0.754	581.241					C=CC1=C(C)C(C=c2[nH]c(=Cc3[nH]c(C=C4N=C(O)C(C)=C4C=C)c(C)c3CCC(=O)O)c(CCC(=O)O)c2C)=NC1=O	"InChI=1S/C33H34N4O6/c1-7-20-19(6)32(42)37-27(20)14-25-18(5)23(10-12-31(40)41)29(35-25)15-28-22(9-11-30(38)39)17(4)24(34-28)13-26-16(3)21(8-2)33(43)36-26/h7-8,13-15,34-35H,1-2,9-12H2,3-6H3,(H,37,42)(H,38,39)(H,40,41)/b24-13+,27-14-,28-15-"	N/A	spectral_library_annotation
17329	biliverdin CollisionEnergy:205060	[M-H]-	0.754	581.241					C=CC1=C(C)C(C=c2[nH]c(=Cc3[nH]c(C=C4N=C(O)C(C)=C4C=C)c(C)c3CCC(=O)O)c(CCC(=O)O)c2C)=NC1=O	"InChI=1S/C33H34N4O6/c1-7-20-19(6)32(42)37-27(20)14-25-18(5)23(10-12-31(40)41)29(35-25)15-28-22(9-11-30(38)39)17(4)24(34-28)13-26-16(3)21(8-2)33(43)36-26/h7-8,13-15,34-35H,1-2,9-12H2,3-6H3,(H,37,42)(H,38,39)(H,40,41)/b24-13+,27-14-,28-15-"	N/A	spectral_library_annotation
17449	Dihydrojasmonic Acid	[M-H]-	0.845	211.134					N/A	InChI=1S/C12H20O3/c1-2-3-4-5-10-9(8-12(14)15)6-7-11(10)13/h9-10H,2-8H2,1H3,(H,14,15)	N/A	spectral_library_annotation
17449	Dihydrojasmonic Acid	[M-H]-	0.845	211.134					N/A	InChI=1S/C12H20O3/c1-2-3-4-5-10-9(8-12(14)15)6-7-11(10)13/h9-10H,2-8H2,1H3,(H,14,15)	N/A	spectral_library_annotation
17449	Dihydrojasmonic Acid	[M-H]-	0.845	211.1339569				C12H20O3	O=C(O)CC1CCC(=O)C1CCCCC	InChI=1S/C12H20O3/c1-2-3-4-5-10-9(8-12(14)15)6-7-11(10)13/h9-10H,2-8H2,1H3,(H,14,15)	PQEYTAGBXNEUQL-UHFFFAOYSA-N	spectral_library_annotation
17490	FA 18:1+3O	[M-H]-	0.927	329.2332				C18H34O5	O=C(O)CCCCCCCC(O)C=CC(O)C(O)CCCCC	InChI=1S/C18H34O5/c1-2-3-7-11-16(20)17(21)14-13-15(19)10-8-5-4-6-9-12-18(22)23/h13-17,19-21H,2-12H2,1H3,(H,22,23)	MDIUMSLCYIJBQC-UHFFFAOYSA-N	spectral_library_annotation
17490	Massbank:PR309112 FA 18:1+3O	[M-H]-	0.927	329.233					O=C(O)CCCCCCCC(O)C=CC(O)C(O)CCCCC	1S/C18H34O5/c1-2-3-7-11-16(20)17(21)14-13-15(19)10-8-5-4-6-9-12-18(22)23/h13-17,19-21H,2-12H2,1H3,(H,22,23)	N/A	spectral_library_annotation
17490			0.927	329.2332				C18H34O5	O=C(O)CCCCCCCC(O)C=CC(O)C(O)CCCCC	InChI=1S/C18H34O5/c1-2-3-7-11-16(20)17(21)14-13-15(19)10-8-5-4-6-9-12-18(22)23/h13-17,19-21H,2-12H2,1H3,(H,22,23)	MDIUMSLCYIJBQC-UHFFFAOYSA-N	spectral_library_annotation
17490	Massbank:PR309112 FA 18:1+3O	[M-H]-	0.927	329.233					O=C(O)CCCCCCCC(O)C=CC(O)C(O)CCCCC	1S/C18H34O5/c1-2-3-7-11-16(20)17(21)14-13-15(19)10-8-5-4-6-9-12-18(22)23/h13-17,19-21H,2-12H2,1H3,(H,22,23)	N/A	spectral_library_annotation
17490	Massbank:PR309112 FA 18:1+3O	[M-H]-	0.927	329.233					O=C(O)CCCCCCCC(O)C=CC(O)C(O)CCCCC	1S/C18H34O5/c1-2-3-7-11-16(20)17(21)14-13-15(19)10-8-5-4-6-9-12-18(22)23/h13-17,19-21H,2-12H2,1H3,(H,22,23)	N/A	spectral_library_annotation
17490	FA 18:1+3O	[M-H]-	0.927	329.2332			7.08	C18H34O5	O=C(O)CCCCCCCC(O)C=CC(O)C(O)CCCCC	InChI=1S/C18H34O5/c1-2-3-7-11-16(20)17(21)14-13-15(19)10-8-5-4-6-9-12-18(22)23/h13-17,19-21H,2-12H2,1H3,(H,22,23)	MDIUMSLCYIJBQC-UHFFFAOYSA-N	spectral_library_annotation
17490	(Z)-9,12,13-trihydroxyoctadec-15-enoic acid	[M-H]-	0.902	329.2336			4.5003	C18H34O5	O=C(O)CCCCCCCC(O)CCC(O)C(O)CC=CCC	InChI=1S/C18H34O5/c1-2-3-7-11-16(20)17(21)14-13-15(19)10-8-5-4-6-9-12-18(22)23/h3,7,15-17,19-21H,2,4-6,8-14H2,1H3,(H,22,23)/b7-3-	DNWUYCUUEGGVPR-CLTKARDFSA-N	spectral_library_annotation
17490	FA 18:1+3O	[M-H]-	0.9	329.2325				C18H34O5	O=C(O)CCCCCCCC(O)C=CC(O)C(O)CCCCC	InChI=1S/C18H34O5/c1-2-3-7-11-16(20)17(21)14-13-15(19)10-8-5-4-6-9-12-18(22)23/h13-17,19-21H,2-12H2,1H3,(H,22,23)	MDIUMSLCYIJBQC-UHFFFAOYSA-N	spectral_library_annotation
17490	Massbank:PR309110 FA 18:1+3O	[M-H]-	0.899	329.233					O=C(O)CCCCCCCC(O)C=CC(O)C(O)CCCCC	1S/C18H34O5/c1-2-3-7-11-16(20)17(21)14-13-15(19)10-8-5-4-6-9-12-18(22)23/h13-17,19-21H,2-12H2,1H3,(H,22,23)	N/A	spectral_library_annotation
17490			0.899	329.2325				C18H34O5	O=C(O)CCCCCCCC(O)C=CC(O)C(O)CCCCC	InChI=1S/C18H34O5/c1-2-3-7-11-16(20)17(21)14-13-15(19)10-8-5-4-6-9-12-18(22)23/h13-17,19-21H,2-12H2,1H3,(H,22,23)	MDIUMSLCYIJBQC-UHFFFAOYSA-N	spectral_library_annotation
17550	6-Gingerol CollisionEnergy:205060	[M-H]-	0.926	293.176					CCCCCC(O)CC(=O)CCc1ccc(O)c(OC)c1	"InChI=1S/C17H26O4/c1-3-4-5-6-14(18)12-15(19)9-7-13-8-10-16(20)17(11-13)21-2/h8,10-11,14,18,20H,3-7,9,12H2,1-2H3/t14-/m0/s1"	N/A	spectral_library_annotation
17550	6-Gingerol CollisionEnergy:205060	[M-H]-	0.926	293.176					CCCCCC(O)CC(=O)CCc1ccc(O)c(OC)c1	"InChI=1S/C17H26O4/c1-3-4-5-6-14(18)12-15(19)9-7-13-8-10-16(20)17(11-13)21-2/h8,10-11,14,18,20H,3-7,9,12H2,1-2H3/t14-/m0/s1"	N/A	spectral_library_annotation
17550	2-[(2R,8S,8aR)-8,8a-dimethyl-2,3,5,6,7,8-hexahydro-1H-naphthalen-2-yl]prop-2-enoic acid	[M+C2H4O2-H]-	0.898	293.1758309			7.6224627	C15H22O2	O=C(O)C(=C)C1CC=C2CCCC(C)C2(C)C1		FMWJHXDPCQWVEJ-JVLSTEMRSA-N	spectral_library_annotation
17550	(E)-5-(2,3-dimethyl-4,5,6,7-tetrahydro-1H-tricyclo[2.2.1.02,6]heptan-3-yl)-2-methylpent-2-enoic acid	[M+C2H4O2-H]-	0.895	293.1758309			9.294997	C15H22O2	O=C(O)C(=CCCC1(C)C2CC3C(C2)C31C)C		NZSCHTYUGUVLHG-WEVVVXLNSA-N	spectral_library_annotation
17550	(1R,2S,5S,8R)-7,7-dimethyl-6-methylidenetricyclo[6.2.1.0¹,?]undecane-2-carboxylic acid	[M+C2H4O2-H]-	0.894	293.1758309			9.315346	C15H22O2	O=C(O)C1CCC2C(=C)C(C)(C)C3CCC12C3		IJGMVUXEZUEDJR-RTWAVKEYSA-N	spectral_library_annotation
17550	6-Gingerol CollisionEnergy:102040	[M-H]-	0.883	293.176					CCCCCC(O)CC(=O)CCc1ccc(O)c(OC)c1	"InChI=1S/C17H26O4/c1-3-4-5-6-14(18)12-15(19)9-7-13-8-10-16(20)17(11-13)21-2/h8,10-11,14,18,20H,3-7,9,12H2,1-2H3/t14-/m0/s1"	N/A	spectral_library_annotation
17550	6-Gingerol CollisionEnergy:102040	[M-H]-	0.883	293.176					CCCCCC(O)CC(=O)CCc1ccc(O)c(OC)c1	"InChI=1S/C17H26O4/c1-3-4-5-6-14(18)12-15(19)9-7-13-8-10-16(20)17(11-13)21-2/h8,10-11,14,18,20H,3-7,9,12H2,1-2H3/t14-/m0/s1"	N/A	spectral_library_annotation
17550	(5R)-5-hydroxy-1-(4-hydroxy-3-methoxyphenyl)decan-3-one	[M-H]-	0.769	293.1758328			4.5387044	C17H26O4	O=C(CCC1=CC=C(O)C(OC)=C1)CC(O)CCCCC		NLDDIKRKFXEWBK-CQSZACIVSA-N	spectral_library_annotation
17757	biliverdin CollisionEnergy:102040	[M-H]-	0.869	581.241					C=CC1=C(C)C(C=c2[nH]c(=Cc3[nH]c(C=C4N=C(O)C(C)=C4C=C)c(C)c3CCC(=O)O)c(CCC(=O)O)c2C)=NC1=O	"InChI=1S/C33H34N4O6/c1-7-20-19(6)32(42)37-27(20)14-25-18(5)23(10-12-31(40)41)29(35-25)15-28-22(9-11-30(38)39)17(4)24(34-28)13-26-16(3)21(8-2)33(43)36-26/h7-8,13-15,34-35H,1-2,9-12H2,3-6H3,(H,37,42)(H,38,39)(H,40,41)/b24-13+,27-14-,28-15-"	N/A	spectral_library_annotation
17757	biliverdin CollisionEnergy:102040	[M-H]-	0.869	581.241					C=CC1=C(C)C(C=c2[nH]c(=Cc3[nH]c(C=C4N=C(O)C(C)=C4C=C)c(C)c3CCC(=O)O)c(CCC(=O)O)c2C)=NC1=O	"InChI=1S/C33H34N4O6/c1-7-20-19(6)32(42)37-27(20)14-25-18(5)23(10-12-31(40)41)29(35-25)15-28-22(9-11-30(38)39)17(4)24(34-28)13-26-16(3)21(8-2)33(43)36-26/h7-8,13-15,34-35H,1-2,9-12H2,3-6H3,(H,37,42)(H,38,39)(H,40,41)/b24-13+,27-14-,28-15-"	N/A	spectral_library_annotation
17757	Biliverdin; LC-tDDA; CE10	[M-H]-	0.858	581.2405396			1.16	C33H34N4O6	O=C1N=C(C=C2NC(=CC=3NC(C=C4N=C(O)C(=C4C=C)C)=C(C3CCC(=O)O)C)C(=C2C)CCC(=O)O)C(=C1C=C)C	InChI=1S/C33H34N4O6/c1-7-20-19(6)32(42)37-27(20)14-25-18(5)23(10-12-31(40)41)29(35-25)15-28-22(9-11-30(38)39)17(4)24(34-28)13-26-16(3)21(8-2)33(43)36-26/h7-8,13-15,34-35H,1-2,9-12H2,3-6H3,(H,37,42)(H,38,39)(H,40,41)/b24-13+,27-14-,28-15-	RCNSAJSGRJSBKK-YKSNQIBWSA-N	spectral_library_annotation
17757	Suspect related to Spectral Match to Bilirubin from METLIN (predicted molecular formula SIRIUS: C22H34N10O9 / BUDDY: C32H38O10) with delta m/z -2.016 (putative explanation: 2-amino-3-oxo-butanoic_acid|Intact disulfide bridge|Val->Pro substitution; atomic difference: -2H|-2H|-2H) [M-H]-	[M-H]-	0.822	581.24					N/A	InChI=1S/C33H36N4O6/c1-7-20-19(6)32(42)37-27(20)14-25-18(5)23(10-12-31(40)41)29(35-25)15-28-22(9-11-30(38)39)17(4)24(34-28)13-26-16(3)21(8-2)33(43)36-26/h7-8,13-14,34-35H,1-2,9-12,15H2,3-6H3,(H,36,43)(H,37,42)(H,38,39)(H,40,41)/b26-13-,27-14- - 2.016 Da	N/A	spectral_library_annotation
17757	biliverdin CollisionEnergy:205060	[M-H]-	0.799	581.241					C=CC1=C(C)C(C=c2[nH]c(=Cc3[nH]c(C=C4N=C(O)C(C)=C4C=C)c(C)c3CCC(=O)O)c(CCC(=O)O)c2C)=NC1=O	"InChI=1S/C33H34N4O6/c1-7-20-19(6)32(42)37-27(20)14-25-18(5)23(10-12-31(40)41)29(35-25)15-28-22(9-11-30(38)39)17(4)24(34-28)13-26-16(3)21(8-2)33(43)36-26/h7-8,13-15,34-35H,1-2,9-12H2,3-6H3,(H,37,42)(H,38,39)(H,40,41)/b24-13+,27-14-,28-15-"	N/A	spectral_library_annotation
17757	biliverdin CollisionEnergy:205060	[M-H]-	0.799	581.241					C=CC1=C(C)C(C=c2[nH]c(=Cc3[nH]c(C=C4N=C(O)C(C)=C4C=C)c(C)c3CCC(=O)O)c(CCC(=O)O)c2C)=NC1=O	"InChI=1S/C33H34N4O6/c1-7-20-19(6)32(42)37-27(20)14-25-18(5)23(10-12-31(40)41)29(35-25)15-28-22(9-11-30(38)39)17(4)24(34-28)13-26-16(3)21(8-2)33(43)36-26/h7-8,13-15,34-35H,1-2,9-12H2,3-6H3,(H,37,42)(H,38,39)(H,40,41)/b24-13+,27-14-,28-15-"	N/A	spectral_library_annotation
18405	Spectral Match to 12,13-DiHOME from NIST14	[M-H]-	0.759	313.239					CCCCCC(C(C/C=C\CCCCCCCC(=O)O)O)O	InChI=1S/C18H34O4/c1-2-3-10-13-16(19)17(20)14-11-8-6-4-5-7-9-12-15-18(21)22/h8,11,16-17,19-20H,2-7,9-10,12-15H2,1H3,(H,21,22)/b11-8-	N/A	spectral_library_annotation
18405	Spectral Match to 12,13-DiHOME from NIST14	[M-H]-	0.759	313.239					CCCCCC(C(C/C=C\CCCCCCCC(=O)O)O)O	InChI=1S/C18H34O4/c1-2-3-10-13-16(19)17(20)14-11-8-6-4-5-7-9-12-15-18(21)22/h8,11,16-17,19-20H,2-7,9-10,12-15H2,1H3,(H,21,22)/b11-8-	N/A	spectral_library_annotation
18908	Spectral Match to Hemin cation from NIST14	[M]+	0.761	616.176					N/A	N/A	N/A	spectral_library_annotation
18908	Spectral Match to Hemin cation from NIST14	[M]+	0.761	616.176					N/A	N/A	N/A	spectral_library_annotation
18908	Spectral Match to Hemin cation from NIST14	[M]+	0.761	616.177					N/A	N/A	N/A	spectral_library_annotation
18908	Spectral Match to Hemin cation from NIST14	[M]+	0.761	616.177					N/A	N/A	N/A	spectral_library_annotation
18908	Spectral Match to Hemin cation from NIST14	[M]+	0.728	616.176					N/A	N/A	N/A	spectral_library_annotation
18908	Spectral Match to Hemin cation from NIST14	[M]+	0.728	616.176					N/A	N/A	N/A	spectral_library_annotation
18908	Spectral Match to Hemin cation from NIST14	[M]+	0.724	616.178					N/A	N/A	N/A	spectral_library_annotation
18908	Spectral Match to Hemin cation from NIST14	[M]+	0.724	616.178					N/A	N/A	N/A	spectral_library_annotation
18908	Spectral Match to Hemin cation from NIST14	[M]+	0.71	616.18					N/A	N/A	N/A	spectral_library_annotation
18908	Spectral Match to Hemin cation from NIST14	[M]+	0.71	616.18					N/A	N/A	N/A	spectral_library_annotation
18993	Spectral Match to 12,13-DiHOME from NIST14	[M-H]-	0.814	313.239					CCCCCC(C(C/C=C\CCCCCCCC(=O)O)O)O	InChI=1S/C18H34O4/c1-2-3-10-13-16(19)17(20)14-11-8-6-4-5-7-9-12-15-18(21)22/h8,11,16-17,19-20H,2-7,9-10,12-15H2,1H3,(H,21,22)/b11-8-	N/A	spectral_library_annotation
18993	Spectral Match to 12,13-DiHOME from NIST14	[M-H]-	0.814	313.239					CCCCCC(C(C/C=C\CCCCCCCC(=O)O)O)O	InChI=1S/C18H34O4/c1-2-3-10-13-16(19)17(20)14-11-8-6-4-5-7-9-12-15-18(21)22/h8,11,16-17,19-20H,2-7,9-10,12-15H2,1H3,(H,21,22)/b11-8-	N/A	spectral_library_annotation
19380	Spectral Match to 12,13-DiHOME from NIST14	[M-H]-	0.751	313.239					CCCCCC(C(C/C=C\CCCCCCCC(=O)O)O)O	InChI=1S/C18H34O4/c1-2-3-10-13-16(19)17(20)14-11-8-6-4-5-7-9-12-15-18(21)22/h8,11,16-17,19-20H,2-7,9-10,12-15H2,1H3,(H,21,22)/b11-8-	N/A	spectral_library_annotation
19380	Spectral Match to 12,13-DiHOME from NIST14	[M-H]-	0.751	313.239					CCCCCC(C(C/C=C\CCCCCCCC(=O)O)O)O	InChI=1S/C18H34O4/c1-2-3-10-13-16(19)17(20)14-11-8-6-4-5-7-9-12-15-18(21)22/h8,11,16-17,19-20H,2-7,9-10,12-15H2,1H3,(H,21,22)/b11-8-	N/A	spectral_library_annotation
19546	1-Myristoyl-sn-glycero-3-phosphocholine	[M+HCOO]-	0.987	512.2994				C22H46NO7P	CCCCCCCCCCCCCC(=O)OCC(COP(=O)([O-])OCC[N+](C)(C)C)O	InChI=1S/C22H46NO7P/c1-5-6-7-8-9-10-11-12-13-14-15-16-22(25)28-19-21(24)20-30-31(26,27)29-18-17-23(2,3)4/h21,24H,5-20H2,1-4H3	VXUOFDJKYGDUJI-UHFFFAOYSA-N	spectral_library_annotation
19546			0.987	512.2994				C22H46NO7P	CCCCCCCCCCCCCC(=O)OCC(COP(=O)([O-])OCC[N+](C)(C)C)O	InChI=1S/C22H46NO7P/c1-5-6-7-8-9-10-11-12-13-14-15-16-22(25)28-19-21(24)20-30-31(26,27)29-18-17-23(2,3)4/h21,24H,5-20H2,1-4H3	VXUOFDJKYGDUJI-UHFFFAOYSA-N	spectral_library_annotation
19546	1-Myristoyl-sn-glycero-3-phosphocholine	[M+HCOO]-	0.919	512.2994				C22H46NO7P	CCCCCCCCCCCCCC(=O)OCC(COP(=O)([O-])OCC[N+](C)(C)C)O	InChI=1S/C22H46NO7P/c1-5-6-7-8-9-10-11-12-13-14-15-16-22(25)28-19-21(24)20-30-31(26,27)29-18-17-23(2,3)4/h21,24H,5-20H2,1-4H3	VXUOFDJKYGDUJI-UHFFFAOYSA-N	spectral_library_annotation
19546			0.919	512.2994				C22H46NO7P	CCCCCCCCCCCCCC(=O)OCC(COP(=O)([O-])OCC[N+](C)(C)C)O	InChI=1S/C22H46NO7P/c1-5-6-7-8-9-10-11-12-13-14-15-16-22(25)28-19-21(24)20-30-31(26,27)29-18-17-23(2,3)4/h21,24H,5-20H2,1-4H3	VXUOFDJKYGDUJI-UHFFFAOYSA-N	spectral_library_annotation
19846	Suspect related to 9-Hydroperoxy-10E,12Z,15Z-octadecatrienoic acid (predicted molecular formula SIRIUS: C18H32O4 / BUDDY: C18H32O4) with delta m/z 2.016 (putative explanation: Pro->Val substitution|reduction; atomic difference: 2H|2H) [M-H]-	[M-H]-	0.796	311.223					N/A	InChI=1S/C18H30O4/c1-2-3-4-5-6-8-11-14-17(22-21)15-12-9-7-10-13-16-18(19)20/h3-4,6,8,11,14,17,21H,2,5,7,9-10,12-13,15-16H2,1H3,(H,19,20)/b4-3-,8-6-,14-11+/t17-/m1/s1 + 2.016 Da	N/A	spectral_library_annotation
19863	Suspect related to (2-{[3-(hexadecanoyloxy)-2-[octadec-9-enoyloxy]propyl phosphono]oxy}ethyl)trimethylazanium (predicted molecular formula SIRIUS: unknown / BUDDY: C42H80NO8P) with delta m/z -2.016 (putative explanation: 2-amino-3-oxo-butanoic_acid|Intact disulfide bridge|Val->Pro substitution; atomic difference: -2H|-2H|-2H) [M+CHOO]-	[M+CHOO]-	0.816	802.56					N/A	N/A	N/A	spectral_library_annotation
19863	Suspect related to Massbank:LQB00105 PC 34:2 (predicted molecular formula SIRIUS: unknown / BUDDY: C41H78NO8P) with delta m/z -14.016 (putative explanation: Ala->Gly substitution|Gln->Asn substitution|Glu->Asp substitution|Leu/Ile->Val substitution|Thr->Ser substitution; atomic difference: -1C,-2H|-1C,-2H|-1C,-2H|-1C,-2H|-1C,-2H) [M-H+CH3COOH]-	[M+HAc-H]-	0.816	802.56					N/A	1S/C42H80NO8P/c1-6-8-10-12-14-16-18-20-21-23-25-27-29-31-33-35-42(45)51-40(39-50-52(46,47)49-37-36-43(3,4)5)38-48-41(44)34-32-30-28-26-24-22-19-17-15-13-11-9-7-2/h14,16,20-21,40H,6-13,15,17-19,22-39H2,1-5H3/b16-14-,21-20- - 14.016 Da	N/A	spectral_library_annotation
19917	LPE 20:5	[M-H]-	0.982	498.26261			5.51	C25H42NO7P	CC\C=C/C\C=C/C\C=C/C\C=C/C\C=C/CCCC(=O)OCC(O)COP(O)(=O)OCCN		KCWGBXXAJHVZNN-JLNKQSITNA-N	spectral_library_annotation
19917	LPE 20:5, [M-H]-	[M-H]-	0.982	498.26207			0.77	C25H42NO7P	CC\C=C/C\C=C/C\C=C/C\C=C/C\C=C/CCCC(=O)OCC(O)COP(O)(=O)OCCN	InChI=1S/C25H42NO7P/c1-2-3-4-5-6-7-8-9-10-11-12-13-14-15-16-17-18-19-25(28)31-22-24(27)23-33-34(29,30)32-21-20-26/h3-4,6-7,9-10,12-13,15-16,24,27H,2,5,8,11,14,17-23,26H2,1H3,(H,29,30)/b4-3-,7-6-,10-9-,13-12-,16-15-	KCWGBXXAJHVZNN-JLNKQSITSA-N	spectral_library_annotation
19917	Suspect related to Spectral Match to 1-(9Z-Octadecenoyl)-sn-glycero-3-phosphoethanolamine from NIST14 (predicted molecular formula SIRIUS: C25H42NO7P / BUDDY: C25H42NO7P) with delta m/z 19.969 (putative explanation: unspecified; atomic difference: unspecified) [M-H]-	[M-H]-	0.892	498.263					N/A	N/A	N/A	spectral_library_annotation
19917	PE(20:5/0:0); [M-H]- C25H41N1O7P1	[M-H]-	0.805	498.262					N/A	N/A	N/A	spectral_library_annotation
19917	PE(20:5/0:0); [M-H]- C25H41N1O7P1	[M-H]-	0.805	498.262					N/A	N/A	N/A	spectral_library_annotation
19917	PE(20:5/0:0); [M-H]- C25H41N1O7P1	[M-H]-	0.795	498.262					N/A	N/A	N/A	spectral_library_annotation
19917	PE(20:5/0:0); [M-H]- C25H41N1O7P1	[M-H]-	0.795	498.262					N/A	N/A	N/A	spectral_library_annotation
19917	PE(20:5/0:0); [M-H]- C25H41N1O7P1	[M-H]-	0.794	498.262					N/A	N/A	N/A	spectral_library_annotation
19917	PE(20:5/0:0); [M-H]- C25H41N1O7P1	[M-H]-	0.794	498.262					N/A	N/A	N/A	spectral_library_annotation
19917	PE(20:5/0:0); [M-H]- C25H41N1O7P1	[M-H]-	0.791	498.262					N/A	N/A	N/A	spectral_library_annotation
19972	Suspect related to Spectral Match to 1-Palmitoyl-2-hydroxy-sn-glycero-3-phosphoethanolamine from NIST14 (predicted molecular formula SIRIUS: C19H40NO7P / BUDDY: C19H40NO7P) with delta m/z -28.031 (putative explanation: Desethylation, didemethylation, dealkylation|Met->Cys substitution|Val->Ala substitution; atomic difference: -2C,-4H|-2C,-4H|-2C,-4H) [M-H]-	[M-H]-	0.985	424.247					N/A	N/A	N/A	spectral_library_annotation
19972	LPE 14:0	[M-H]-	0.977	424.24696			5.54	C19H40NO7P	CCCCCCCCCCCCCC(=O)OCC(O)COP(O)(=O)OCCN		RPXHXZNGZBHSMJ-UHFFFAOYNA-N	spectral_library_annotation
19994	Deoxycholate	[M-H]-	0.998	391.28484				C24H40O4	C(C1(C)4)([H])(C(C)CCC(O)=O)CCC1(C(C3([H])CC4O)([H])CCC(C3(C)2)([H])CC(O)CC2)[H]	InChI=1S/C24H40O4/c1-14(4-9-22(27)28)18-7-8-19-17-6-5-15-12-16(25)10-11-23(15,2)20(17)13-21(26)24(18,19)3/h14-21,25-26H,4-13H2,1-3H3,(H,27,28)/t14-,15-,16-,17+,18-,19+,20+,21+,23+,24-/m1/s1	KXGVEGMKQFWNSR-LLQZFEROSA-N	spectral_library_annotation
19994	Massbank:PR100932 Deoxycholate|Deoxycholic acid|desoxycholate|3alpha,12alpha-Dihydroxy-5beta-cholanic acid|3alpha,12alpha-Dihydroxy-5beta-cholanate	[M-H]-	0.998	391.285					C(C1(C)4)([H])(C(C)CCC(O)=O)CCC1(C(C3([H])CC4O)([H])CCC(C3(C)2)([H])CC(O)CC2)[H]	1S/C24H40O4/c1-14(4-9-22(27)28)18-7-8-19-17-6-5-15-12-16(25)10-11-23(15,2)20(17)13-21(26)24(18,19)3/h14-21,25-26H,4-13H2,1-3H3,(H,27,28)/t14-,15-,16-,17+,18-,19+,20+,21+,23+,24-/m1/s1	N/A	spectral_library_annotation
19994			0.998	391.28484				C24H40O4	C(C1(C)4)([H])(C(C)CCC(O)=O)CCC1(C(C3([H])CC4O)([H])CCC(C3(C)2)([H])CC(O)CC2)[H]	InChI=1S/C24H40O4/c1-14(4-9-22(27)28)18-7-8-19-17-6-5-15-12-16(25)10-11-23(15,2)20(17)13-21(26)24(18,19)3/h14-21,25-26H,4-13H2,1-3H3,(H,27,28)/t14-,15-,16-,17+,18-,19+,20+,21+,23+,24-/m1/s1	KXGVEGMKQFWNSR-LLQZFEROSA-N	spectral_library_annotation
19994	Massbank:PR100932 Deoxycholate|Deoxycholic acid|desoxycholate|3alpha,12alpha-Dihydroxy-5beta-cholanic acid|3alpha,12alpha-Dihydroxy-5beta-cholanate	[M-H]-	0.998	391.285					C(C1(C)4)([H])(C(C)CCC(O)=O)CCC1(C(C3([H])CC4O)([H])CCC(C3(C)2)([H])CC(O)CC2)[H]	1S/C24H40O4/c1-14(4-9-22(27)28)18-7-8-19-17-6-5-15-12-16(25)10-11-23(15,2)20(17)13-21(26)24(18,19)3/h14-21,25-26H,4-13H2,1-3H3,(H,27,28)/t14-,15-,16-,17+,18-,19+,20+,21+,23+,24-/m1/s1	N/A	spectral_library_annotation
19994	Massbank:PR100932 Deoxycholate|Deoxycholic acid|desoxycholate|3alpha,12alpha-Dihydroxy-5beta-cholanic acid|3alpha,12alpha-Dihydroxy-5beta-cholanate	[M-H]-	0.998	391.285					C(C1(C)4)([H])(C(C)CCC(O)=O)CCC1(C(C3([H])CC4O)([H])CCC(C3(C)2)([H])CC(O)CC2)[H]	1S/C24H40O4/c1-14(4-9-22(27)28)18-7-8-19-17-6-5-15-12-16(25)10-11-23(15,2)20(17)13-21(26)24(18,19)3/h14-21,25-26H,4-13H2,1-3H3,(H,27,28)/t14-,15-,16-,17+,18-,19+,20+,21+,23+,24-/m1/s1	N/A	spectral_library_annotation
19994	Deoxycholate, Deoxycholic acid, desoxycholate, 3alpha,12alpha-Dihydroxy-5beta-cholanic acid, 3alpha,12alpha-Dihydroxy-5beta-cholanate	[M-H]-	0.998	391.28484				C24H40O4	C(C1(C)4)([H])(C(C)CCC(O)=O)CCC1(C(C3([H])CC4O)([H])CCC(C3(C)2)([H])CC(O)CC2)[H]	InChI=1S/C24H40O4/c1-14(4-9-22(27)28)18-7-8-19-17-6-5-15-12-16(25)10-11-23(15,2)20(17)13-21(26)24(18,19)3/h14-21,25-26H,4-13H2,1-3H3,(H,27,28)/t14-,15-,16-,17+,18-,19+,20+,21+,23+,24-/m1/s1	KXGVEGMKQFWNSR-LLQZFEROSA-N	spectral_library_annotation
19994	Sodium Deoxycholate, Deoxycholic Acid, desoxycholate, 3alpha,12alpha-Dihydroxy-5beta-cholanic acid, 3alpha,12alpha-Dihydroxy-5beta-cholanate, (4R)-4-[(3R,5R,8R,9S,10S,12S,14S,17R)-3,12-dihydroxy-10,13-dimethyl-2,3,4,5,6,7,8,9,11,12,14,15,16,17-tetradecahydro-1H-cyclopenta[a]phenanthren-17-yl]pentanoic acid	[M-H]-	0.998	391.28484				C24H40O4	CC(CCC(=O)O)C1CCC2C1(C(CC3C2CCC4C3(CCC(C4)O)C)O)C	InChI=1/C24H40O4/c1-14(4-9-22(27)28)18-7-8-19-17-6-5-15-12-16(25)10-11-23(15,2)20(17)13-21(26)24(18,19)3/h14-21,25-26H,4-13H2,1-3H3,(H,27,28)/t14-,15-,16-,17+,18-,19+,20+,21+,23+,24u/m1/s1/f/h27H	KXGVEGMKQFWNSR-OHAQSFBXSA-N	spectral_library_annotation
19994	DEOXYCHOLIC ACID CollisionEnergy:102040	[M-H]-	0.978	391.285					CC(CCC(=O)O)C1CCC2C3CCC4CC(O)CCC4(C)C3CC(O)C12C	"InChI=1S/C24H40O4/c1-14(4-9-22(27)28)18-7-8-19-17-6-5-15-12-16(25)10-11-23(15,2)20(17)13-21(26)24(18,19)3/h14-21,25-26H,4-13H2,1-3H3,(H,27,28)/t14-,15-,16-,17+,18-,19+,20+,21+,23+,24-/m1/s1"	N/A	spectral_library_annotation
19994	DEOXYCHOLIC ACID CollisionEnergy:102040	[M-H]-	0.978	391.285					CC(CCC(=O)O)C1CCC2C3CCC4CC(O)CCC4(C)C3CC(O)C12C	"InChI=1S/C24H40O4/c1-14(4-9-22(27)28)18-7-8-19-17-6-5-15-12-16(25)10-11-23(15,2)20(17)13-21(26)24(18,19)3/h14-21,25-26H,4-13H2,1-3H3,(H,27,28)/t14-,15-,16-,17+,18-,19+,20+,21+,23+,24-/m1/s1"	N/A	spectral_library_annotation
19994	Deoxycholic acid	[M-H]-	0.977	391.2854			1.65237	C24H40O4	C[C@H](CCC(=O)O)[C@H]1CC[C@@H]2[C@@]1([C@H](C[C@H]3[C@H]2CC[C@H]4[C@@]3(CC[C@H](C4)O)C)O)C			spectral_library_annotation
20008	LPE 18:3	[M-H]-	0.988	474.26261			6.02	C23H42NO7P	CC\C=C/C\C=C/C\C=C/CCCCCCCC(=O)OCC(O)COP(O)(=O)OCCN		NTBBASCGALPTDC-PDBXOOCHNA-N	spectral_library_annotation
20008	Suspect related to 1-Oleoyl-sn-glycero-3-phosphoethanolamine (predicted molecular formula SIRIUS: C23H42NO7P / BUDDY: C23H42NO7P) with delta m/z -4.031 (putative explanation: x2 reduction (reverse); atomic difference: -4H) [M-H]-	[M-H]-	0.974	474.263					N/A	InChI=1S/C23H46NO7P/c1-2-3-4-5-6-7-8-9-10-11-12-13-14-15-16-17-23(26)29-20-22(25)21-31-32(27,28)30-19-18-24/h9-10,22,25H,2-8,11-21,24H2,1H3,(H,27,28)/b10-9-/t22-/m1/s1 - 4.031 Da	N/A	spectral_library_annotation
20008	Suspect related to Spectral Match to 1-(9Z-Octadecenoyl)-sn-glycero-3-phosphoethanolamine from NIST14 (predicted molecular formula SIRIUS: C23H42NO7P / BUDDY: C23H42NO7P) with delta m/z -4.031 (putative explanation: x2 reduction (reverse); atomic difference: -4H) [M-H]-	[M-H]-	0.931	474.263					N/A	N/A	N/A	spectral_library_annotation
20008	Suspect related to Spectral Match to 1-Palmitoyl-2-hydroxy-sn-glycero-3-phosphoethanolamine from NIST14 (predicted molecular formula SIRIUS: C23H42NO7P / BUDDY: C23H42NO7P) with delta m/z 21.984 (putative explanation: Sodium adduct|glyoxal-derived AGE; atomic difference: -1H,1Na|2C,-2H) [M-H]-	[M-H]-	0.82	474.264					N/A	N/A	N/A	spectral_library_annotation
20121			0.993	512.2994				C22H46NO7P	CCCCCCCCCCCCCC(=O)OCC(COP(=O)([O-])OCC[N+](C)(C)C)O	InChI=1S/C22H46NO7P/c1-5-6-7-8-9-10-11-12-13-14-15-16-22(25)28-19-21(24)20-30-31(26,27)29-18-17-23(2,3)4/h21,24H,5-20H2,1-4H3	VXUOFDJKYGDUJI-UHFFFAOYSA-N	spectral_library_annotation
20121	1-Myristoyl-sn-glycero-3-phosphocholine	[M+HCOO]-	0.993	512.2994				C22H46NO7P	CCCCCCCCCCCCCC(=O)OCC(COP(=O)([O-])OCC[N+](C)(C)C)O	InChI=1S/C22H46NO7P/c1-5-6-7-8-9-10-11-12-13-14-15-16-22(25)28-19-21(24)20-30-31(26,27)29-18-17-23(2,3)4/h21,24H,5-20H2,1-4H3	VXUOFDJKYGDUJI-UHFFFAOYSA-N	spectral_library_annotation
20121			0.989	512.2994				C22H46NO7P	CCCCCCCCCCCCCC(=O)OCC(COP(=O)([O-])OCC[N+](C)(C)C)O	InChI=1S/C22H46NO7P/c1-5-6-7-8-9-10-11-12-13-14-15-16-22(25)28-19-21(24)20-30-31(26,27)29-18-17-23(2,3)4/h21,24H,5-20H2,1-4H3	VXUOFDJKYGDUJI-UHFFFAOYSA-N	spectral_library_annotation
20121	1-Myristoyl-sn-glycero-3-phosphocholine	[M+HCOO]-	0.989	512.2994				C22H46NO7P	CCCCCCCCCCCCCC(=O)OCC(COP(=O)([O-])OCC[N+](C)(C)C)O	InChI=1S/C22H46NO7P/c1-5-6-7-8-9-10-11-12-13-14-15-16-22(25)28-19-21(24)20-30-31(26,27)29-18-17-23(2,3)4/h21,24H,5-20H2,1-4H3	VXUOFDJKYGDUJI-UHFFFAOYSA-N	spectral_library_annotation
20121	1-Myristoyl-sn-glycero-3-phosphocholine	[M+HCOO]-	0.911	512.2994				C22H46NO7P	CCCCCCCCCCCCCC(=O)OCC(COP(=O)([O-])OCC[N+](C)(C)C)O	InChI=1S/C22H46NO7P/c1-5-6-7-8-9-10-11-12-13-14-15-16-22(25)28-19-21(24)20-30-31(26,27)29-18-17-23(2,3)4/h21,24H,5-20H2,1-4H3	VXUOFDJKYGDUJI-UHFFFAOYSA-N	spectral_library_annotation
20121			0.911	512.2994				C22H46NO7P	CCCCCCCCCCCCCC(=O)OCC(COP(=O)([O-])OCC[N+](C)(C)C)O	InChI=1S/C22H46NO7P/c1-5-6-7-8-9-10-11-12-13-14-15-16-22(25)28-19-21(24)20-30-31(26,27)29-18-17-23(2,3)4/h21,24H,5-20H2,1-4H3	VXUOFDJKYGDUJI-UHFFFAOYSA-N	spectral_library_annotation
20160	Suspect related to Monopalmitolein (9c) (predicted molecular formula SIRIUS: C21H44NO8P / BUDDY: C23H39N3O7) with delta m/z 141.019 (putative explanation: unspecified; atomic difference: unspecified) [M-H2O+H]+	[M-H2O+H]+	0.941	452.277					N/A	InChI=1S/C19H36O4/c1-2-3-4-5-6-7-8-9-10-11-12-13-14-15-19(22)23-17-18(21)16-20/h7-8,18,20-21H,2-6,9-17H2,1H3/b8-7- + 141.019 Da	N/A	spectral_library_annotation
20160	Suspect related to 1-Palmitoyl-2-hydroxy-sn-glycero-3-phosphoethanolamine (predicted molecular formula SIRIUS: C21H42NO7P / BUDDY: C23H37N3O6) with delta m/z -2.016 (putative explanation: 2-amino-3-oxo-butanoic_acid|Intact disulfide bridge|Val->Pro substitution; atomic difference: -2H|-2H|-2H) [M+H]+	[M+H]+	0.855	452.277					N/A	InChI=1S/C21H44NO7P/c1-2-3-4-5-6-7-8-9-10-11-12-13-14-15-21(24)27-18-20(23)19-29-30(25,26)28-17-16-22/h20,23H,2-19,22H2,1H3,(H,25,26)/t20-/m1/s1 - 2.016 Da	N/A	spectral_library_annotation
20162	Spectral Match to 12S-Hydroxy-5Z,8E,10E-heptadecatrienoic acid from NIST14	[M-H]-	0.736	279.197					CCCCC[C@@H](/C=C/C=C/C/C=C\CCCC(=O)O)O	InChI=1S/C17H28O3/c1-2-3-10-13-16(18)14-11-8-6-4-5-7-9-12-15-17(19)20/h5-8,11,14,16,18H,2-4,9-10,12-13,15H2,1H3,(H,19,20)/b7-5-,8-6+,14-11+/t16-/m0/s1	N/A	spectral_library_annotation
20162	Spectral Match to 12S-Hydroxy-5Z,8E,10E-heptadecatrienoic acid from NIST14	[M-H]-	0.736	279.197					CCCCC[C@@H](/C=C/C=C/C/C=C\CCCC(=O)O)O	InChI=1S/C17H28O3/c1-2-3-10-13-16(18)14-11-8-6-4-5-7-9-12-15-17(19)20/h5-8,11,14,16,18H,2-4,9-10,12-13,15H2,1H3,(H,19,20)/b7-5-,8-6+,14-11+/t16-/m0/s1	N/A	spectral_library_annotation
20162	12-HHTrE	[M-H]-	0.711	279.1965942				C17H28O3	CCCCCC(O)\C=C\C=C\C\C=C\CCCC(O)=O	InChI=1S/C17H28O3/c1-2-3-10-13-16(18)14-11-8-6-4-5-7-9-12-15-17(19)20/h5-8,11,14,16,18H,2-4,9-10,12-13,15H2,1H3,(H,19,20)/b7-5+,8-6+,14-11+	KUKJHGXXZWHSBG-GMPNNLDHSA-N	spectral_library_annotation
20162	Massbank:IA000349 12-HHTrE	[M-H1]+	0.711	279.197					CCCCCC(O)\C=C\C=C\C\C=C\CCCC(O)=O	1S/C17H28O3/c1-2-3-10-13-16(18)14-11-8-6-4-5-7-9-12-15-17(19)20/h5-8,11,14,16,18H,2-4,9-10,12-13,15H2,1H3,(H,19,20)/b7-5+,8-6+,14-11+	N/A	spectral_library_annotation
20162			0.711	279.1965942				C17H28O3	CCCCCC(O)\C=C\C=C\C\C=C\CCCC(O)=O	InChI=1S/C17H28O3/c1-2-3-10-13-16(18)14-11-8-6-4-5-7-9-12-15-17(19)20/h5-8,11,14,16,18H,2-4,9-10,12-13,15H2,1H3,(H,19,20)/b7-5+,8-6+,14-11+	KUKJHGXXZWHSBG-GMPNNLDHSA-N	spectral_library_annotation
20162	Massbank:IA000349 12-HHTrE	[M-H1]+	0.711	279.197					CCCCCC(O)\C=C\C=C\C\C=C\CCCC(O)=O	1S/C17H28O3/c1-2-3-10-13-16(18)14-11-8-6-4-5-7-9-12-15-17(19)20/h5-8,11,14,16,18H,2-4,9-10,12-13,15H2,1H3,(H,19,20)/b7-5+,8-6+,14-11+	N/A	spectral_library_annotation
20162	Massbank:IA000349 12-HHTrE	[M-H1]+	0.711	279.197					CCCCCC(O)\C=C\C=C\C\C=C\CCCC(O)=O	1S/C17H28O3/c1-2-3-10-13-16(18)14-11-8-6-4-5-7-9-12-15-17(19)20/h5-8,11,14,16,18H,2-4,9-10,12-13,15H2,1H3,(H,19,20)/b7-5+,8-6+,14-11+	N/A	spectral_library_annotation
20162	12-HHTrE	[M-H]-	0.711	279.1965942				C17H28O3	O=C(O)CCCC=CCC=CC=CC(O)CCCCC	InChI=1S/C17H28O3/c1-2-3-10-13-16(18)14-11-8-6-4-5-7-9-12-15-17(19)20/h5-8,11,14,16,18H,2-4,9-10,12-13,15H2,1H3,(H,19,20)/b7-5+,8-6+,14-11+	KUKJHGXXZWHSBG-GMPNNLDHSA-N	spectral_library_annotation
20162	12-HHTrE	[M-H]-	0.71	279.1966				C17H28O3	CCCCCC(O)\C=C\C=C\C\C=C\CCCC(O)=O	InChI=1S/C17H28O3/c1-2-3-10-13-16(18)14-11-8-6-4-5-7-9-12-15-17(19)20/h5-8,11,14,16,18H,2-4,9-10,12-13,15H2,1H3,(H,19,20)/b7-5+,8-6+,14-11+	KUKJHGXXZWHSBG-GMPNNLDHSA-N	spectral_library_annotation
20162	Massbank:IA000322 12-HHTrE	[M-H1]+	0.71	279.197					CCCCCC(O)\C=C\C=C\C\C=C\CCCC(O)=O	1S/C17H28O3/c1-2-3-10-13-16(18)14-11-8-6-4-5-7-9-12-15-17(19)20/h5-8,11,14,16,18H,2-4,9-10,12-13,15H2,1H3,(H,19,20)/b7-5+,8-6+,14-11+	N/A	spectral_library_annotation
20247	Suspect related to Spectral Match to 1-(9Z-Octadecenoyl)-sn-glycero-3-phosphoethanolamine from NIST14 (predicted molecular formula SIRIUS: C21H42NO7P / BUDDY: C21H42NO7P) with delta m/z -28.031 (putative explanation: Desethylation, didemethylation, dealkylation|Met->Cys substitution|Val->Ala substitution; atomic difference: -2C,-4H|-2C,-4H|-2C,-4H) [M-H]-	[M-H]-	0.986	450.263					N/A	N/A	N/A	spectral_library_annotation
20247	Suspect related to Spectral Match to 1-Stearoyl-2-hydroxy-sn-glycero-3-phosphoethanolamine from NIST14 (predicted molecular formula SIRIUS: C21H42NO7P / BUDDY: C21H42NO7P) with delta m/z -30.047 (putative explanation: nan (reverse); atomic difference: -2C,-6H) [M-H]-	[M-H]-	0.986	450.263					N/A	N/A	N/A	spectral_library_annotation
20247	LPE 16:1	[M-H]-	0.979	450.26261			5.75	C21H42NO7P	CCCCCC\C=C/CCCCCCCC(=O)OCC(O)COP(O)(=O)OCCN		DSOWUEHXZJUNID-FPLPWBNLNA-N	spectral_library_annotation
20247	Suspect related to Spectral Match to 1-Palmitoyl-2-hydroxy-sn-glycero-3-phosphoethanolamine from NIST14 (predicted molecular formula SIRIUS: C21H42NO7P / BUDDY: C21H42NO7P) with delta m/z -2.016 (putative explanation: 2-amino-3-oxo-butanoic_acid|Intact disulfide bridge|Val->Pro substitution; atomic difference: -2H|-2H|-2H) [M-H]-	[M-H]-	0.91	450.263					N/A	N/A	N/A	spectral_library_annotation
20247	PE(16:1/0:0); [M-H]- C21H41N1O7P1	[M-H]-	0.786	450.262					N/A	N/A	N/A	spectral_library_annotation
20247	PE(16:1/0:0); [M-H]- C21H41N1O7P1	[M-H]-	0.786	450.262					N/A	N/A	N/A	spectral_library_annotation
20247	PE(16:1/0:0); [M-H]- C21H41N1O7P1	[M-H]-	0.785	450.262					N/A	N/A	N/A	spectral_library_annotation
20247	PE(16:1/0:0); [M-H]- C21H41N1O7P1	[M-H]-	0.785	450.262					N/A	N/A	N/A	spectral_library_annotation
20247	PE(16:1/0:0); [M-H]- C21H41N1O7P1	[M-H]-	0.785	450.262					N/A	N/A	N/A	spectral_library_annotation
20247	PE(16:1/0:0); [M-H]- C21H41N1O7P1	[M-H]-	0.785	450.262					N/A	N/A	N/A	spectral_library_annotation
20284	LPE 20:5	[M-H]-	0.925	498.26261			5.51	C25H42NO7P	CC\C=C/C\C=C/C\C=C/C\C=C/C\C=C/CCCC(=O)OCC(O)COP(O)(=O)OCCN		KCWGBXXAJHVZNN-JLNKQSITNA-N	spectral_library_annotation
20284	LPE 20:5, [M-H]-	[M-H]-	0.924	498.26207			0.77	C25H42NO7P	CC\C=C/C\C=C/C\C=C/C\C=C/C\C=C/CCCC(=O)OCC(O)COP(O)(=O)OCCN	InChI=1S/C25H42NO7P/c1-2-3-4-5-6-7-8-9-10-11-12-13-14-15-16-17-18-19-25(28)31-22-24(27)23-33-34(29,30)32-21-20-26/h3-4,6-7,9-10,12-13,15-16,24,27H,2,5,8,11,14,17-23,26H2,1H3,(H,29,30)/b4-3-,7-6-,10-9-,13-12-,16-15-	KCWGBXXAJHVZNN-JLNKQSITSA-N	spectral_library_annotation
20284	PE(20:5/0:0); [M-H]- C25H41N1O7P1	[M-H]-	0.866	498.262					N/A	N/A	N/A	spectral_library_annotation
20284	PE(20:5/0:0); [M-H]- C25H41N1O7P1	[M-H]-	0.866	498.262					N/A	N/A	N/A	spectral_library_annotation
20284	PE(20:5/0:0); [M-H]- C25H41N1O7P1	[M-H]-	0.863	498.262					N/A	N/A	N/A	spectral_library_annotation
20284	PE(20:5/0:0); [M-H]- C25H41N1O7P1	[M-H]-	0.863	498.262					N/A	N/A	N/A	spectral_library_annotation
20284	PE(20:5/0:0); [M-H]- C25H41N1O7P1	[M-H]-	0.86	498.262					N/A	N/A	N/A	spectral_library_annotation
20284	PE(20:5/0:0); [M-H]- C25H41N1O7P1	[M-H]-	0.86	498.262					N/A	N/A	N/A	spectral_library_annotation
20284	PE(20:5/0:0); [M-H]- C25H41N1O7P1	[M-H]-	0.859	498.262					N/A	N/A	N/A	spectral_library_annotation
20284	PE(20:5/0:0); [M-H]- C25H41N1O7P1	[M-H]-	0.859	498.262					N/A	N/A	N/A	spectral_library_annotation
20345			0.986	512.2994				C22H46NO7P	CCCCCCCCCCCCCC(=O)OCC(COP(=O)([O-])OCC[N+](C)(C)C)O	InChI=1S/C22H46NO7P/c1-5-6-7-8-9-10-11-12-13-14-15-16-22(25)28-19-21(24)20-30-31(26,27)29-18-17-23(2,3)4/h21,24H,5-20H2,1-4H3	VXUOFDJKYGDUJI-UHFFFAOYSA-N	spectral_library_annotation
20345	1-Myristoyl-sn-glycero-3-phosphocholine	[M+HCOO]-	0.986	512.2994				C22H46NO7P	CCCCCCCCCCCCCC(=O)OCC(COP(=O)([O-])OCC[N+](C)(C)C)O	InChI=1S/C22H46NO7P/c1-5-6-7-8-9-10-11-12-13-14-15-16-22(25)28-19-21(24)20-30-31(26,27)29-18-17-23(2,3)4/h21,24H,5-20H2,1-4H3	VXUOFDJKYGDUJI-UHFFFAOYSA-N	spectral_library_annotation
20345	1-Myristoyl-sn-glycero-3-phosphocholine	[M+HCOO]-	0.905	512.2994				C22H46NO7P	CCCCCCCCCCCCCC(=O)OCC(COP(=O)([O-])OCC[N+](C)(C)C)O	InChI=1S/C22H46NO7P/c1-5-6-7-8-9-10-11-12-13-14-15-16-22(25)28-19-21(24)20-30-31(26,27)29-18-17-23(2,3)4/h21,24H,5-20H2,1-4H3	VXUOFDJKYGDUJI-UHFFFAOYSA-N	spectral_library_annotation
20345			0.905	512.2994				C22H46NO7P	CCCCCCCCCCCCCC(=O)OCC(COP(=O)([O-])OCC[N+](C)(C)C)O	InChI=1S/C22H46NO7P/c1-5-6-7-8-9-10-11-12-13-14-15-16-22(25)28-19-21(24)20-30-31(26,27)29-18-17-23(2,3)4/h21,24H,5-20H2,1-4H3	VXUOFDJKYGDUJI-UHFFFAOYSA-N	spectral_library_annotation
20404	LPE 18:3	[M-H]-	0.972	474.26261			6.02	C23H42NO7P	CC\C=C/C\C=C/C\C=C/CCCCCCCC(=O)OCC(O)COP(O)(=O)OCCN		NTBBASCGALPTDC-PDBXOOCHNA-N	spectral_library_annotation
20404	Suspect related to 1-Oleoyl-sn-glycero-3-phosphoethanolamine (predicted molecular formula SIRIUS: C23H42NO7P / BUDDY: C23H42NO7P) with delta m/z -4.031 (putative explanation: x2 reduction (reverse); atomic difference: -4H) [M-H]-	[M-H]-	0.956	474.263					N/A	InChI=1S/C23H46NO7P/c1-2-3-4-5-6-7-8-9-10-11-12-13-14-15-16-17-23(26)29-20-22(25)21-31-32(27,28)30-19-18-24/h9-10,22,25H,2-8,11-21,24H2,1H3,(H,27,28)/b10-9-/t22-/m1/s1 - 4.031 Da	N/A	spectral_library_annotation
20404	Suspect related to Spectral Match to 1-Stearoyl-2-hydroxy-sn-glycero-3-phosphoethanolamine from NIST14 (predicted molecular formula SIRIUS: C23H42NO7P / BUDDY: C23H42NO7P) with delta m/z -6.046 (putative explanation: unspecified; atomic difference: unspecified) [M-H]-	[M-H]-	0.829	474.263					N/A	N/A	N/A	spectral_library_annotation
20404	Suspect related to Spectral Match to 1-(9Z-Octadecenoyl)-sn-glycero-3-phosphoethanolamine from NIST14 (predicted molecular formula SIRIUS: C23H42NO7P / BUDDY: C23H42NO7P) with delta m/z -4.031 (putative explanation: x2 reduction (reverse); atomic difference: -4H) [M-H]-	[M-H]-	0.828	474.263					N/A	N/A	N/A	spectral_library_annotation
20499	Suspect related to NCGC00169469-03_C20H34O3_1-Naphthalenecarboxylic acid, decahydro-5-(5-hydroxy-3-methylpentyl)-1,4a-dimethyl-6-methylene-, (1R,4aS,5R,8aS)- (predicted molecular formula SIRIUS: C18H30O3 / BUDDY: C18H30O3) with delta m/z -28.031 (putative explanation: Desethylation, didemethylation, dealkylation|Met->Cys substitution|Val->Ala substitution; atomic difference: -2C,-4H|-2C,-4H|-2C,-…	[M+H]+	0.953	295.227					N/A	InChI=1S/C20H34O3/c1-14(10-13-21)6-8-16-15(2)7-9-17-19(16,3)11-5-12-20(17,4)18(22)23/h14,16-17,21H,2,5-13H2,1,3-4H3,(H,22,23)/t14?,16-,17+,19+,20-/m1/s1 - 28.031 Da	N/A	spectral_library_annotation
20499	Suspect related to Linoelaidic acid (predicted molecular formula SIRIUS: C18H32O4 / BUDDY: C18H32O4) with delta m/z 31.99 (putative explanation: (Di)hydroxylation|Pro->Glu substitution|dihydroxy; atomic difference: 2O|2O|2O) [M-H2O+H]+	[M-H2O+H]+	0.899	295.227					N/A	InChI=1S/C18H32O2/c1-2-3-4-5-6-7-8-9-10-11-12-13-14-15-16-17-18(19)20/h6-7,9-10H,2-5,8,11-17H2,1H3,(H,19,20)/b7-6+,10-9+ + 31.990 Da	N/A	spectral_library_annotation
20499	Suspect related to Prostaglandin E1 (predicted molecular formula SIRIUS: C18H32O4 / BUDDY: C18H32O4) with delta m/z -42.01 (putative explanation: Glu->Ser substitution|Hydrolysis, deacetylation; atomic difference: -2C,-2H,-1O|-2C,-2H,-1O) [M-H2O+H]+	[M-H2O+H]+	0.887	295.227					N/A	InChI=1S/C20H34O5/c1-2-3-6-9-15(21)12-13-17-16(18(22)14-19(17)23)10-7-4-5-8-11-20(24)25/h12-13,15-17,19,21,23H,2-11,14H2,1H3,(H,24,25)/b13-12+/t15-,16+,17+,19+/m0/s1 - 42.010 Da	N/A	spectral_library_annotation
20499	Suspect related to 8,11-Tridecadienoic acid, 13-(3-pentyl-2-oxiranyl)-, (8Z,11Z)- (predicted molecular formula SIRIUS: C18H30O3 / BUDDY: C18H30O3) with delta m/z -28.031 (putative explanation: Desethylation, didemethylation, dealkylation|Met->Cys substitution|Val->Ala substitution; atomic difference: -2C,-4H|-2C,-4H|-2C,-4H) [M+H]+	[M+H]+	0.87	295.227					N/A	InChI=1S/C20H34O3/c1-2-3-12-15-18-19(23-18)16-13-10-8-6-4-5-7-9-11-14-17-20(21)22/h4,6,10,13,18-19H,2-3,5,7-9,11-12,14-17H2,1H3,(H,21,22)/b6-4-,13-10- - 28.031 Da	N/A	spectral_library_annotation
20499	Suspect related to Spectral Match to Monolinolenin (9c,12c,15c) from NIST14 (predicted molecular formula SIRIUS: C18H30O3 / BUDDY: C18H30O3) with delta m/z -58.042 (putative explanation: N-dealkoxylation, O-dealkoxylation; atomic difference: -3C,-6H,-1O) [M+H]+	[M+H]+	0.864	295.227					N/A	N/A	N/A	spectral_library_annotation
20499	Suspect related to Spectral Match to 15-OxoEDE from NIST14 (predicted molecular formula SIRIUS: C18H30O3 / BUDDY: C18H30O3) with delta m/z -28.031 (putative explanation: Desethylation, didemethylation, dealkylation|Met->Cys substitution|Val->Ala substitution; atomic difference: -2C,-4H|-2C,-4H|-2C,-4H) [M+H]+	[M+H]+	0.854	295.227					N/A	N/A	N/A	spectral_library_annotation
20499	Suspect related to 9-Hydroperoxy-10E,12Z,15Z-octadecatrienoic acid (predicted molecular formula SIRIUS: C18H32O4 / BUDDY: C18H32O4) with delta m/z 2.016 (putative explanation: Pro->Val substitution|reduction; atomic difference: 2H|2H) [M-H2O+H]+	[M-H2O+H]+	0.846	295.228					N/A	InChI=1S/C18H30O4/c1-2-3-4-5-6-8-11-14-17(22-21)15-12-9-7-10-13-16-18(19)20/h3-4,6,8,11,14,17,21H,2,5,7,9-10,12-13,15-16H2,1H3,(H,19,20)/b4-3-,8-6-,14-11+/t17-/m1/s1 + 2.016 Da	N/A	spectral_library_annotation
20499	Suspect related to Prostaglandin D1 alcohol (predicted molecular formula SIRIUS: C18H32O4 / BUDDY: C18H32O4) with delta m/z -28.031 (putative explanation: Desethylation, didemethylation, dealkylation|Met->Cys substitution|Val->Ala substitution; atomic difference: -2C,-4H|-2C,-4H|-2C,-4H) [M-H2O+H]+	[M-H2O+H]+	0.846	295.227					N/A	InChI=1S/C20H36O4/c1-2-3-7-10-16(22)12-13-18-17(19(23)15-20(18)24)11-8-5-4-6-9-14-21/h12-13,16-19,21-23H,2-11,14-15H2,1H3/b13-12+/t16-,17+,18+,19-/m0/s1 - 28.031 Da	N/A	spectral_library_annotation
20499	Suspect related to 9-Oxo-10E,12Z-octadecadienoic acid (predicted molecular formula SIRIUS: C18H32O4 / BUDDY: C18H32O4) with delta m/z 18.01 (putative explanation: Proline oxidation to 5-hydroxy-2-aminovaleric acid|water; atomic difference: 2H,1O|2H,1O) [M-H2O+H]+	[M-H2O+H]+	0.822	295.227					N/A	InChI=1S/C18H30O3/c1-2-3-4-5-6-8-11-14-17(19)15-12-9-7-10-13-16-18(20)21/h6,8,11,14H,2-5,7,9-10,12-13,15-16H2,1H3,(H,20,21)/b8-6-,14-11+ + 18.010 Da	N/A	spectral_library_annotation
20499	Suspect related to Monolinolenin (9c,12c,15c) (predicted molecular formula SIRIUS: C18H32O4 / BUDDY: C18H32O4) with delta m/z -40.032 (putative explanation: Descyclopropyl, dealkenation|Pro->Gly substitution; atomic difference: -3C,-4H|-3C,-4H) [M-H2O+H]+	[M-H2O+H]+	0.803	295.227					N/A	InChI=1S/C21H36O4/c1-2-3-4-5-6-7-8-9-10-11-12-13-14-15-16-17-21(24)25-19-20(23)18-22/h3-4,6-7,9-10,20,22-23H,2,5,8,11-19H2,1H3/b4-3-,7-6-,10-9- - 40.032 Da	N/A	spectral_library_annotation
20568	LPE 16:1	[M-H]-	0.986	450.26261			5.75	C21H42NO7P	CCCCCC\C=C/CCCCCCCC(=O)OCC(O)COP(O)(=O)OCCN		DSOWUEHXZJUNID-FPLPWBNLNA-N	spectral_library_annotation
20568	LPE 16:1, [M-H]-	[M-H]-	0.986	450.26207			1.07	C21H42NO7P	CCCCCC\C=C/CCCCCCCC(=O)OCC(O)COP(O)(=O)OCCN	InChI=1S/C21H42NO7P/c1-2-3-4-5-6-7-8-9-10-11-12-13-14-15-21(24)27-18-20(23)19-29-30(25,26)28-17-16-22/h7-8,20,23H,2-6,9-19,22H2,1H3,(H,25,26)/b8-7-	DSOWUEHXZJUNID-FPLPWBNLSA-N	spectral_library_annotation
20568	Suspect related to Spectral Match to 1-(9Z-Octadecenoyl)-sn-glycero-3-phosphoethanolamine from NIST14 (predicted molecular formula SIRIUS: C21H42NO7P / BUDDY: C21H42NO7P) with delta m/z -28.031 (putative explanation: Desethylation, didemethylation, dealkylation|Met->Cys substitution|Val->Ala substitution; atomic difference: -2C,-4H|-2C,-4H|-2C,-4H) [M-H]-	[M-H]-	0.97	450.263					N/A	N/A	N/A	spectral_library_annotation
20568	Suspect related to Spectral Match to 1-Stearoyl-2-hydroxy-sn-glycero-3-phosphoethanolamine from NIST14 (predicted molecular formula SIRIUS: C21H42NO7P / BUDDY: C21H42NO7P) with delta m/z -30.047 (putative explanation: nan (reverse); atomic difference: -2C,-6H) [M-H]-	[M-H]-	0.97	450.263					N/A	N/A	N/A	spectral_library_annotation
20568	PE(16:1/0:0); [M-H]- C21H41N1O7P1	[M-H]-	0.909	450.262					N/A	N/A	N/A	spectral_library_annotation
20568	PE(16:1/0:0); [M-H]- C21H41N1O7P1	[M-H]-	0.909	450.262					N/A	N/A	N/A	spectral_library_annotation
20568	Suspect related to Spectral Match to 1-Palmitoyl-2-hydroxy-sn-glycero-3-phosphoethanolamine from NIST14 (predicted molecular formula SIRIUS: C21H42NO7P / BUDDY: C21H42NO7P) with delta m/z -2.016 (putative explanation: 2-amino-3-oxo-butanoic_acid|Intact disulfide bridge|Val->Pro substitution; atomic difference: -2H|-2H|-2H) [M-H]-	[M-H]-	0.88	450.263					N/A	N/A	N/A	spectral_library_annotation
20568	PE(16:1/0:0); [M-H]- C21H41N1O7P1	[M-H]-	0.868	450.262					N/A	N/A	N/A	spectral_library_annotation
20568	PE(16:1/0:0); [M-H]- C21H41N1O7P1	[M-H]-	0.868	450.262					N/A	N/A	N/A	spectral_library_annotation
20568	PE(16:1/0:0); [M-H]- C21H41N1O7P1	[M-H]-	0.851	450.262					N/A	N/A	N/A	spectral_library_annotation
20582	Suspect related to Spectral Match to 1-Hexadecanoyl-sn-glycero-3-phospho-(1'-myo-inositol) from NIST14 (predicted molecular formula SIRIUS: unknown / BUDDY: unknown) with delta m/z 24.0 (putative explanation: unspecified; atomic difference: 2C) [M-H]-	[M-H]-	0.984	595.29					N/A	N/A	N/A	spectral_library_annotation
20582	LPI 18:2	[M-H]-	0.983	595.28889			5.15	C27H49O12P	CCCCC\C=C/C\C=C/CCCCCCCC(=O)OCC(O)COP(O)(=O)OC1C(O)C(O)C(O)C(O)C1O		SAHCQBPGXQFTRA-HZJYTTRNNA-N	spectral_library_annotation
20582	Suspect related to 1-(5Z,8Z,11Z,14Z-Eicosatetraenoyl)-sn-glycero-3-phospho-(1'-myo-inositol) (predicted molecular formula SIRIUS: unknown / BUDDY: unknown) with delta m/z -23.999 (putative explanation: nan (reverse); atomic difference: -2C) [M-H]-	[M-H]-	0.956	595.289					N/A	InChI=1S/C29H49O12P/c1-2-3-4-5-6-7-8-9-10-11-12-13-14-15-16-17-18-19-23(31)39-20-22(30)21-40-42(37,38)41-29-27(35)25(33)24(32)26(34)28(29)36/h6-7,9-10,12-13,15-16,22,24-30,32-36H,2-5,8,11,14,17-21H2,1H3,(H,37,38)/b7-6-,10-9-,13-12-,16-15- - 23.999 Da	N/A	spectral_library_annotation
20582	Suspect related to Spectral Match to 1-(9Z-Octadecenoyl)-sn-glycero-3-phospho-(1'-myo-inositol) from NIST14 (predicted molecular formula SIRIUS: unknown / BUDDY: unknown) with delta m/z -2.007 (putative explanation: O isotope (reverse)|O18 Labeling (reverse); atomic difference: -(18)O|1O,-1O[18]) [M-H]-	[M-H]-	0.882	595.289					N/A	N/A	N/A	spectral_library_annotation
20630	Suspect related to Spectral Match to 1-(9Z-Octadecenoyl)-sn-glycero-3-phosphocholine from NIST14 (predicted molecular formula SIRIUS: unknown / BUDDY: unknown) with delta m/z -28.031 (putative explanation: Desethylation, didemethylation, dealkylation|Met->Cys substitution|Val->Ala substitution; atomic difference: -2C,-4H|-2C,-4H|-2C,-4H) [M+Cl]-	[M+Cl]-	0.905	528.286					N/A	N/A	N/A	spectral_library_annotation
20643	Suspect related to Monopalmitolein (9c) (predicted molecular formula SIRIUS: C18H34O4 / BUDDY: C18H34O4) with delta m/z -14.016 (putative explanation: Ala->Gly substitution|Gln->Asn substitution|Glu->Asp substitution|Leu/Ile->Val substitution|Thr->Ser substitution; atomic difference: -1C,-2H|-1C,-2H|-1C,-2H|-1C,-2H|-1C,-2H) [M+H]+	[M+H]+	0.736	315.253					N/A	InChI=1S/C19H36O4/c1-2-3-4-5-6-7-8-9-10-11-12-13-14-15-19(22)23-17-18(21)16-20/h7-8,18,20-21H,2-6,9-17H2,1H3/b8-7- - 14.016 Da	N/A	spectral_library_annotation
20643	Suspect related to Spectral Match to Monoelaidin from NIST14 (predicted molecular formula SIRIUS: C18H34O4 / BUDDY: C18H34O4) with delta m/z -42.047 (putative explanation: Deisopropylation, depropylation, dealkylation|Leu/Ile->Ala substitution|Val->Gly substitution; atomic difference: -3C,-6H|-3C,-6H|-3C,-6H) [M+H]+	[M+H]+	0.736	315.253					N/A	N/A	N/A	spectral_library_annotation
20643	Suspect related to Hexadecanedioic acid (predicted molecular formula SIRIUS: C18H36O5 / BUDDY: C18H36O5) with delta m/z 46.042 (putative explanation: unspecified|unspecified; atomic difference: 2C,6H,1O|4H,3N) [M-H2O+H]+	[M-H2O+H]+	0.707	315.253					N/A	InChI=1S/C16H30O4/c17-15(18)13-11-9-7-5-3-1-2-4-6-8-10-12-14-16(19)20/h1-14H2,(H,17,18)(H,19,20) + 46.042 Da	N/A	spectral_library_annotation
20643	Suspect related to Spectral Match to Monoelaidin from NIST14 (predicted molecular formula SIRIUS: C18H34O4 / BUDDY: C18H36O5) with delta m/z -24.037 (putative explanation: unspecified; atomic difference: unspecified) [M-H2O+H]+	[M-H2O+H]+	0.706	315.253					N/A	N/A	N/A	spectral_library_annotation
20643	Suspect related to trans-13-Octadecenoic acid (predicted molecular formula SIRIUS: C18H34O4 / BUDDY: C18H34O4) with delta m/z 31.99 (putative explanation: (Di)hydroxylation|Pro->Glu substitution|dihydroxy; atomic difference: 2O|2O|2O) [M+H]+	[M+H]+	0.706	315.253					N/A	InChI=1S/C18H34O2/c1-2-3-4-5-6-7-8-9-10-11-12-13-14-15-16-17-18(19)20/h5-6H,2-4,7-17H2,1H3,(H,19,20)/b6-5+ + 31.990 Da	N/A	spectral_library_annotation
20693	LPI 22:6	[M-H]-	0.957	643.28889			5.2	C31H49O12P	CC\C=C/C\C=C/C\C=C/C\C=C/C\C=C/C\C=C/CCC(=O)OCC(O)COP(O)(=O)OC1C(O)C(O)C(O)C(O)C1O		CAPHXUZAFHNJAV-KUBAVDMBNA-N	spectral_library_annotation
20701	LPE 16:1	[M-H]-	0.982	450.26261			5.75	C21H42NO7P	CCCCCC\C=C/CCCCCCCC(=O)OCC(O)COP(O)(=O)OCCN		DSOWUEHXZJUNID-FPLPWBNLNA-N	spectral_library_annotation
20701	Suspect related to Spectral Match to 1-(9Z-Octadecenoyl)-sn-glycero-3-phosphoethanolamine from NIST14 (predicted molecular formula SIRIUS: C21H42NO7P / BUDDY: C21H42NO7P) with delta m/z -28.031 (putative explanation: Desethylation, didemethylation, dealkylation|Met->Cys substitution|Val->Ala substitution; atomic difference: -2C,-4H|-2C,-4H|-2C,-4H) [M-H]-	[M-H]-	0.97	450.263					N/A	N/A	N/A	spectral_library_annotation
20701	Suspect related to Spectral Match to 1-Stearoyl-2-hydroxy-sn-glycero-3-phosphoethanolamine from NIST14 (predicted molecular formula SIRIUS: C21H42NO7P / BUDDY: C21H42NO7P) with delta m/z -30.047 (putative explanation: nan (reverse); atomic difference: -2C,-6H) [M-H]-	[M-H]-	0.97	450.263					N/A	N/A	N/A	spectral_library_annotation
20701	Suspect related to Spectral Match to 1-Palmitoyl-2-hydroxy-sn-glycero-3-phosphoethanolamine from NIST14 (predicted molecular formula SIRIUS: C21H42NO7P / BUDDY: C21H42NO7P) with delta m/z -2.016 (putative explanation: 2-amino-3-oxo-butanoic_acid|Intact disulfide bridge|Val->Pro substitution; atomic difference: -2H|-2H|-2H) [M-H]-	[M-H]-	0.881	450.263					N/A	N/A	N/A	spectral_library_annotation
20753	Suspect related to Spectral Match to 1-Hexadecanoyl-sn-glycero-3-phospho-(1'-myo-inositol) from NIST14 (predicted molecular formula SIRIUS: unknown / BUDDY: unknown) with delta m/z 48.0 (putative explanation: Val->Phe substitution; atomic difference: 4C) [M-H]-	[M-H]-	0.997	619.291					N/A	N/A	N/A	spectral_library_annotation
20753	LPI 20:4	[M-H]-	0.992	619.28889			5.16	C29H49O12P	CC\C=C/C\C=C/C\C=C/C\C=C/CCCCCCC(=O)OCC(O)COP(O)(=O)OC1C(O)C(O)C(O)C(O)C1O		BAWAZBRKENFJED-LTKCOYKYNA-N	spectral_library_annotation
20753	LPI 20:4, [M-H]-	[M-H]-	0.99	619.28889			0.77	C29H49O12P	CC\C=C/C\C=C/C\C=C/C\C=C/CCCCCCC(=O)OCC(O)COP(O)(=O)OC1C(O)C(O)C(O)C(O)C1O	InChI=1S/C29H49O12P/c1-2-3-4-5-6-7-8-9-10-11-12-13-14-15-16-17-18-19-23(31)39-20-22(30)21-40-42(37,38)41-29-27(35)25(33)24(32)26(34)28(29)36/h3-4,6-7,9-10,12-13,22,24-30,32-36H,2,5,8,11,14-21H2,1H3,(H,37,38)/b4-3-,7-6-,10-9-,13-12-	BAWAZBRKENFJED-LTKCOYKYSA-N	spectral_library_annotation
20753	Suspect related to 1-Stearoyl-2-arachidonoyl-sn-glycero-3-phospho-(1'-myo-inositol) (predicted molecular formula SIRIUS: C29H49O12P / BUDDY: C36H44O9) with delta m/z -266.261 (putative explanation: stearoylation (reverse); atomic difference: -18C,-34H,-1O) [M-H]-	[M-H]-	0.983	619.291					N/A	N/A	N/A	spectral_library_annotation
20753	Suspect related to Massbank:LQB00683 PI 36:4 (predicted molecular formula SIRIUS: C36H44O9 / BUDDY: C32H48N2O6S2) with delta m/z -238.23 (putative explanation: Palmitoylation (reverse); atomic difference: -16C,-30H,-1O) [M-H]-	[M-H]-	0.982	619.289					N/A	1S/C45H79O13P/c1-3-5-7-9-11-13-15-17-18-19-20-22-24-26-28-30-32-34-39(47)57-37(36-56-59(53,54)58-45-43(51)41(49)40(48)42(50)44(45)52)35-55-38(46)33-31-29-27-25-23-21-16-14-12-10-8-6-4-2/h5,7,11,13,17-18,20,22,37,40-45,48-52H,3-4,6,8-10,12,14-16,19,21,23-36H2,1-2H3,(H,53,54)/b7-5-,13-11-,18-17-,22-20- - 238.230 Da	N/A	spectral_library_annotation
20753	Suspect related to Massbank:LQB00694 PI 38:4 (predicted molecular formula SIRIUS: C36H44O9 / BUDDY: C32H48N2O6S2) with delta m/z -266.261 (putative explanation: stearoylation (reverse); atomic difference: -18C,-34H,-1O) [M-H]-	[M-H]-	0.982	619.289					N/A	1S/C47H83O13P/c1-3-5-7-9-11-13-15-17-19-20-22-24-26-28-30-32-34-36-41(49)59-39(38-58-61(55,56)60-47-45(53)43(51)42(50)44(52)46(47)54)37-57-40(48)35-33-31-29-27-25-23-21-18-16-14-12-10-8-6-4-2/h5,7,11,13,17,19,22,24,39,42-47,50-54H,3-4,6,8-10,12,14-16,18,20-21,23,25-38H2,1-2H3,(H,55,56)/b7-5-,13-11-,19-17-,24-22- - 266.261 Da	N/A	spectral_library_annotation
20753	PI(20:4/0:0); [M-H]- C29H48O12P1	[M-H]-	0.973	619.288					N/A	N/A	N/A	spectral_library_annotation
20753	PI(20:4/0:0); [M-H]- C29H48O12P1	[M-H]-	0.973	619.288					N/A	N/A	N/A	spectral_library_annotation
20753	PI(20:4/0:0); [M-H]- C29H48O12P1	[M-H]-	0.959	619.288					N/A	N/A	N/A	spectral_library_annotation
20753	PI(20:4/0:0); [M-H]- C29H48O12P1	[M-H]-	0.959	619.288					N/A	N/A	N/A	spectral_library_annotation
20840	LPS 22:6, [M-H]-	[M-H]-	0.813	568.26809			0	C28H44NO9P	CC\C=C/C\C=C/C\C=C/C\C=C/C\C=C/C\C=C/CCC(=O)OCC(O)COP(O)(=O)OCC(N)C(O)=O	InChI=1S/C28H44NO9P/c1-2-3-4-5-6-7-8-9-10-11-12-13-14-15-16-17-18-19-20-21-27(31)36-22-25(30)23-37-39(34,35)38-24-26(29)28(32)33/h3-4,6-7,9-10,12-13,15-16,18-19,25-26,30H,2,5,8,11,14,17,20-24,29H2,1H3,(H,32,33)(H,34,35)/b4-3-,7-6-,10-9-,13-12-,16-15-,19-18-	FZUFCKYWYUGORZ-KUBAVDMBSA-N	spectral_library_annotation
20840	LPS 22:6	[M-H]-	0.813	568.26809			5.16	C28H44NO9P	CC\C=C/C\C=C/C\C=C/C\C=C/C\C=C/C\C=C/CCC(=O)OCC(O)COP(O)(=O)OCC(N)C(O)=O		FZUFCKYWYUGORZ-KUBAVDMBNA-N	spectral_library_annotation
20846	Suspect related to 1-(1Z-Octadecenyl)-2-(5Z,8Z,11Z,14Z-eicosatetraenoyl)-sn-glycero-3-phosphocholine (predicted molecular formula SIRIUS: unknown / BUDDY: C35H45NO4) with delta m/z -250.266 (putative explanation: unspecified; atomic difference: unspecified) [M+CHOO]-	[M+CHOO]-	0.758	588.331					N/A	InChI=1S/C46H84NO7P/c1-6-8-10-12-14-16-18-20-22-24-25-27-29-31-33-35-37-39-46(48)54-45(44-53-55(49,50)52-42-40-47(3,4)5)43-51-41-38-36-34-32-30-28-26-23-21-19-17-15-13-11-9-7-2/h14,16,20,22,25,27,31,33,38,41,45H,6-13,15,17-19,21,23-24,26,28-30,32,34-37,39-40,42-44H2,1-5H3/b16-14-,22-20-,27-25-,33-31-,41-38-/t45-/m1/s1 - 250.266 Da	N/A	spectral_library_annotation
20847	LPS 20:4, [M-H]-	[M-H]-	0.788	544.26809			0	C26H44NO9P	CC\C=C/C\C=C/C\C=C/C\C=C/CCCCCCC(=O)OCC(O)COP(O)(=O)OCC(N)C(O)=O	InChI=1S/C26H44NO9P/c1-2-3-4-5-6-7-8-9-10-11-12-13-14-15-16-17-18-19-25(29)34-20-23(28)21-35-37(32,33)36-22-24(27)26(30)31/h3-4,6-7,9-10,12-13,23-24,28H,2,5,8,11,14-22,27H2,1H3,(H,30,31)(H,32,33)/b4-3-,7-6-,10-9-,13-12-	XKQPGKKDUSIGIL-LTKCOYKYSA-N	spectral_library_annotation
20847	LPS 20:4	[M-H]-	0.788	544.26809			5.37	C26H44NO9P	CC\C=C/C\C=C/C\C=C/C\C=C/CCCCCCC(=O)OCC(O)COP(O)(=O)OCC(N)C(O)=O		XKQPGKKDUSIGIL-LTKCOYKYNA-N	spectral_library_annotation
20861	LPS 18:2, [M-H]-	[M-H]-	0.845	520.26809			0	C24H44NO9P	CCCCC\C=C/C\C=C/CCCCCCCC(=O)OCC(O)COP(O)(=O)OCC(N)C(O)=O	InChI=1S/C24H44NO9P/c1-2-3-4-5-6-7-8-9-10-11-12-13-14-15-16-17-23(27)32-18-21(26)19-33-35(30,31)34-20-22(25)24(28)29/h6-7,9-10,21-22,26H,2-5,8,11-20,25H2,1H3,(H,28,29)(H,30,31)/b7-6-,10-9-	HLISFLFEEBTXRV-HZJYTTRNSA-N	spectral_library_annotation
20861	LPS 18:2	[M-H]-	0.845	520.26809			5.46	C24H44NO9P	CCCCC\C=C/C\C=C/CCCCCCCC(=O)OCC(O)COP(O)(=O)OCC(N)C(O)=O		HLISFLFEEBTXRV-HZJYTTRNNA-N	spectral_library_annotation
20901	Suspect related to 1-Oleoyl-sn-glycero-3-phosphoethanolamine (predicted molecular formula SIRIUS: C23H44NO7P / BUDDY: C23H44NO7P) with delta m/z -2.016 (putative explanation: 2-amino-3-oxo-butanoic_acid|Intact disulfide bridge|Val->Pro substitution; atomic difference: -2H|-2H|-2H) [M-H]-	[M-H]-	0.992	476.278					N/A	InChI=1S/C23H46NO7P/c1-2-3-4-5-6-7-8-9-10-11-12-13-14-15-16-17-23(26)29-20-22(25)21-31-32(27,28)30-19-18-24/h9-10,22,25H,2-8,11-21,24H2,1H3,(H,27,28)/b10-9-/t22-/m1/s1 - 2.016 Da	N/A	spectral_library_annotation
20901	Suspect related to Spectral Match to 1-(9Z-Octadecenoyl)-sn-glycero-3-phosphoethanolamine from NIST14 (predicted molecular formula SIRIUS: C23H44NO7P / BUDDY: C23H44NO7P) with delta m/z -2.016 (putative explanation: 2-amino-3-oxo-butanoic_acid|Intact disulfide bridge|Val->Pro substitution; atomic difference: -2H|-2H|-2H) [M-H]-	[M-H]-	0.989	476.278					N/A	N/A	N/A	spectral_library_annotation
20901	Suspect related to Spectral Match to 1-Stearoyl-2-hydroxy-sn-glycero-3-phosphoethanolamine from NIST14 (predicted molecular formula SIRIUS: C23H44NO7P / BUDDY: C23H44NO7P) with delta m/z -4.031 (putative explanation: x2 reduction (reverse); atomic difference: -4H) [M-H]-	[M-H]-	0.989	476.278					N/A	N/A	N/A	spectral_library_annotation
20901	LPE 18:2	[M-H]-	0.987	476.27826			5.96	C23H44NO7P	CCCCC\C=C/C\C=C/CCCCCCCC(=O)OCC(O)COP(O)(=O)OCCN		DBHKHNGBVGWQJE-HZJYTTRNNA-N	spectral_library_annotation
20901	Suspect related to Massbank:LQB00196 PE 36:2 (predicted molecular formula SIRIUS: C23H44NO7P / BUDDY: C23H44NO7P) with delta m/z -266.261 (putative explanation: stearoylation (reverse); atomic difference: -18C,-34H,-1O) [M-H]-	[M-H]-	0.986	476.278					N/A	1S/C41H78NO8P/c1-3-5-7-9-11-13-15-17-19-21-23-25-27-29-31-33-40(43)47-37-39(38-49-51(45,46)48-36-35-42)50-41(44)34-32-30-28-26-24-22-20-18-16-14-12-10-8-6-4-2/h12,14,18,20,39H,3-11,13,15-17,19,21-38,42H2,1-2H3,(H,45,46)/b14-12-,20-18- - 266.261 Da	N/A	spectral_library_annotation
20901	Suspect related to Spectral Match to 1-Palmitoyl-2-hydroxy-sn-glycero-3-phosphoethanolamine from NIST14 (predicted molecular formula SIRIUS: C23H44NO7P / BUDDY: C23H44NO7P) with delta m/z 24.0 (putative explanation: unspecified; atomic difference: 2C) [M-H]-	[M-H]-	0.981	476.279					N/A	N/A	N/A	spectral_library_annotation
20901	PE(18:2/0:0); [M-H]- C23H43N1O7P1	[M-H]-	0.82	476.278					N/A	N/A	N/A	spectral_library_annotation
20901	PE(18:2/0:0); [M-H]- C23H43N1O7P1	[M-H]-	0.82	476.278					N/A	N/A	N/A	spectral_library_annotation
20901	PE(18:2/0:0); [M-H]- C23H43N1O7P1	[M-H]-	0.811	476.278					N/A	N/A	N/A	spectral_library_annotation
20901	PE(18:2/0:0); [M-H]- C23H43N1O7P1	[M-H]-	0.811	476.278					N/A	N/A	N/A	spectral_library_annotation
20908	LPE 22:6	[M-H]-	0.858	524.27826			5.73	C27H44NO7P	CC\C=C/C\C=C/C\C=C/C\C=C/C\C=C/C\C=C/CCC(=O)OCC(O)COP(O)(=O)OCCN		XEVRBOQZSXWGQO-KUBAVDMBNA-N	spectral_library_annotation
20908	LPE 22:6, [M-H]-	[M-H]-	0.858	524.27772			0.93	C27H44NO7P	CC\C=C/C\C=C/C\C=C/C\C=C/C\C=C/C\C=C/CCC(=O)OCC(O)COP(O)(=O)OCCN	InChI=1S/C27H44NO7P/c1-2-3-4-5-6-7-8-9-10-11-12-13-14-15-16-17-18-19-20-21-27(30)33-24-26(29)25-35-36(31,32)34-23-22-28/h3-4,6-7,9-10,12-13,15-16,18-19,26,29H,2,5,8,11,14,17,20-25,28H2,1H3,(H,31,32)/b4-3-,7-6-,10-9-,13-12-,16-15-,19-18-	XEVRBOQZSXWGQO-KUBAVDMBSA-N	spectral_library_annotation
20908	Suspect related to 1-(1Z-Octadecenyl)-2-(4Z,7Z,10Z,13Z,16Z,19Z-docosahexaenoyl)-sn-glycero-3-phosphoethanolamine (predicted molecular formula SIRIUS: C27H44NO7P / BUDDY: C34H39NO4) with delta m/z -250.266 (putative explanation: unspecified; atomic difference: unspecified) [M-H]-	[M-H]-	0.846	524.28					N/A	N/A	N/A	spectral_library_annotation
20908	Suspect related to PE(22:6/0:0); [M-H]- C27H43N1O7P1 (predicted molecular formula SIRIUS: unknown / BUDDY: unknown) with delta m/z -1.011 (putative explanation: unspecified; atomic difference: unspecified) [M-H]-	[M-H]-	0.772	524.278					N/A	N/A	N/A	spectral_library_annotation
20908	Suspect related to Massbank:LQB00206 PE 40:6 (predicted molecular formula SIRIUS: C27H44NO7P / BUDDY: C29H39N3O6) with delta m/z -266.261 (putative explanation: stearoylation (reverse); atomic difference: -18C,-34H,-1O) [M-H]-	[M-H]-	0.771	524.278					N/A	1S/C45H78NO8P/c1-3-5-7-9-11-13-15-17-19-20-21-22-24-26-28-30-32-34-36-38-45(48)54-43(42-53-55(49,50)52-40-39-46)41-51-44(47)37-35-33-31-29-27-25-23-18-16-14-12-10-8-6-4-2/h5,7,11,13,17,19,21-22,26,28,32,34,43H,3-4,6,8-10,12,14-16,18,20,23-25,27,29-31,33,35-42,46H2,1-2H3,(H,49,50)/b7-5-,13-11-,19-17-,22-21-,28-26-,34-32- - 266.261 Da	N/A	spectral_library_annotation
20908	PE(22:6/0:0); [M-H]- C27H43N1O7P1	[M-H]-	0.763	524.278					N/A	N/A	N/A	spectral_library_annotation
20908	PE(22:6/0:0); [M-H]- C27H43N1O7P1	[M-H]-	0.763	524.278					N/A	N/A	N/A	spectral_library_annotation
20908	PE(22:6/0:0); [M-H]- C27H43N1O7P1	[M-H]-	0.754	524.278					N/A	N/A	N/A	spectral_library_annotation
20908	PE(22:6/0:0); [M-H]- C27H43N1O7P1	[M-H]-	0.754	524.278					N/A	N/A	N/A	spectral_library_annotation
20908	PE(22:6/0:0); [M-H]- C27H43N1O7P1	[M-H]-	0.75	524.278					N/A	N/A	N/A	spectral_library_annotation
20915	LPE 20:4	[M-H]-	0.954	500.27826			5.83	C25H44NO7P	CC\C=C/C\C=C/C\C=C/C\C=C/CCCCCCC(=O)OCC(O)COP(O)(=O)OCCN		JPNPIRVRGLGTRE-LTKCOYKYNA-N	spectral_library_annotation
20915	LPE 20:4, [M-H]-	[M-H]-	0.954	500.27772			1.09	C25H44NO7P	CC\C=C/C\C=C/C\C=C/C\C=C/CCCCCCC(=O)OCC(O)COP(O)(=O)OCCN	InChI=1S/C25H44NO7P/c1-2-3-4-5-6-7-8-9-10-11-12-13-14-15-16-17-18-19-25(28)31-22-24(27)23-33-34(29,30)32-21-20-26/h3-4,6-7,9-10,12-13,24,27H,2,5,8,11,14-23,26H2,1H3,(H,29,30)/b4-3-,7-6-,10-9-,13-12-	JPNPIRVRGLGTRE-LTKCOYKYSA-N	spectral_library_annotation
20915	Suspect related to Massbank:LQB00573 PE 36:5 (predicted molecular formula SIRIUS: C27H39N3O6 / BUDDY: C29H43NO4S) with delta m/z -236.213 (putative explanation: palmitoleyl (reverse); atomic difference: -16C,-28H,-1O) [M-H]-	[M-H]-	0.906	500.278					N/A	1S/C41H72NO8P/c1-3-5-7-9-11-13-15-17-18-19-20-22-24-26-28-30-32-34-41(44)50-39(38-49-51(45,46)48-36-35-42)37-47-40(43)33-31-29-27-25-23-21-16-14-12-10-8-6-4-2/h5,7,11,13-14,16-18,20,22,39H,3-4,6,8-10,12,15,19,21,23-38,42H2,1-2H3,(H,45,46)/b7-5-,13-11-,16-14-,18-17-,22-20- - 236.213 Da	N/A	spectral_library_annotation
20915	Suspect related to Spectral Match to 1-Stearoyl-2-hydroxy-sn-glycero-3-phosphoethanolamine from NIST14 (predicted molecular formula SIRIUS: C25H44NO7P / BUDDY: C25H44NO7P) with delta m/z 19.969 (putative explanation: unspecified; atomic difference: unspecified) [M-H]-	[M-H]-	0.898	500.279					N/A	N/A	N/A	spectral_library_annotation
20915	Suspect related to Spectral Match to 1-(9Z-Octadecenoyl)-sn-glycero-3-phosphoethanolamine from NIST14 (predicted molecular formula SIRIUS: C25H44NO7P / BUDDY: C25H44NO7P) with delta m/z 21.984 (putative explanation: Sodium adduct|glyoxal-derived AGE; atomic difference: -1H,1Na|2C,-2H) [M-H]-	[M-H]-	0.896	500.279					N/A	N/A	N/A	spectral_library_annotation
20915	Suspect related to Spectral Match to 1-Palmitoyl-2-hydroxy-sn-glycero-3-phosphoethanolamine from NIST14 (predicted molecular formula SIRIUS: C25H44NO7P / BUDDY: C25H44NO7P) with delta m/z 48.0 (putative explanation: Val->Phe substitution; atomic difference: 4C) [M-H]-	[M-H]-	0.896	500.279					N/A	N/A	N/A	spectral_library_annotation
20915	PE(20:4/0:0); [M-H]- C25H43N1O7P1	[M-H]-	0.79	500.278					N/A	N/A	N/A	spectral_library_annotation
20915	PE(20:4/0:0); [M-H]- C25H43N1O7P1	[M-H]-	0.79	500.278					N/A	N/A	N/A	spectral_library_annotation
20915	PE(20:4/0:0); [M-H]- C25H43N1O7P1	[M-H]-	0.785	500.278					N/A	N/A	N/A	spectral_library_annotation
20915	PE(20:4/0:0); [M-H]- C25H43N1O7P1	[M-H]-	0.785	500.278					N/A	N/A	N/A	spectral_library_annotation
20922	Suspect related to 1-Stearoyl-2-docosahexaenoyl-sn-glycero-3-phosphocholine (predicted molecular formula SIRIUS: unknown / BUDDY: C37H45NO4) with delta m/z -266.261 (putative explanation: stearoylation (reverse); atomic difference: -18C,-34H,-1O) [M+CHOO]-	[M+CHOO]-	0.978	612.333					N/A	InChI=1S/C48H84NO8P/c1-6-8-10-12-14-16-18-20-22-23-24-25-27-29-31-33-35-37-39-41-48(51)57-46(45-56-58(52,53)55-43-42-49(3,4)5)44-54-47(50)40-38-36-34-32-30-28-26-21-19-17-15-13-11-9-7-2/h8,10,14,16,20,22,24-25,29,31,35,37,46H,6-7,9,11-13,15,17-19,21,23,26-28,30,32-34,36,38-45H2,1-5H3/b10-8-,16-14-,22-20-,25-24-,31-29-,37-35-/t46-/m1/s1 - 266.261 Da	N/A	spectral_library_annotation
20933	LPS 20:4, [M-H]-	[M-H]-	0.876	544.26809			0	C26H44NO9P	CC\C=C/C\C=C/C\C=C/C\C=C/CCCCCCC(=O)OCC(O)COP(O)(=O)OCC(N)C(O)=O	InChI=1S/C26H44NO9P/c1-2-3-4-5-6-7-8-9-10-11-12-13-14-15-16-17-18-19-25(29)34-20-23(28)21-35-37(32,33)36-22-24(27)26(30)31/h3-4,6-7,9-10,12-13,23-24,28H,2,5,8,11,14-22,27H2,1H3,(H,30,31)(H,32,33)/b4-3-,7-6-,10-9-,13-12-	XKQPGKKDUSIGIL-LTKCOYKYSA-N	spectral_library_annotation
20933	LPS 20:4	[M-H]-	0.876	544.26809			5.37	C26H44NO9P	CC\C=C/C\C=C/C\C=C/C\C=C/CCCCCCC(=O)OCC(O)COP(O)(=O)OCC(N)C(O)=O		XKQPGKKDUSIGIL-LTKCOYKYNA-N	spectral_library_annotation
20936	Suspect related to 1-(1Z-Octadecenyl)-2-(5Z,8Z,11Z,14Z-eicosatetraenoyl)-sn-glycero-3-phosphocholine (predicted molecular formula SIRIUS: unknown / BUDDY: C35H45NO4) with delta m/z -250.266 (putative explanation: unspecified; atomic difference: unspecified) [M+CHOO]-	[M+CHOO]-	0.853	588.331					N/A	InChI=1S/C46H84NO7P/c1-6-8-10-12-14-16-18-20-22-24-25-27-29-31-33-35-37-39-46(48)54-45(44-53-55(49,50)52-42-40-47(3,4)5)43-51-41-38-36-34-32-30-28-26-23-21-19-17-15-13-11-9-7-2/h14,16,20,22,25,27,31,33,38,41,45H,6-13,15,17-19,21,23-24,26,28-30,32,34-37,39-40,42-44H2,1-5H3/b16-14-,22-20-,27-25-,33-31-,41-38-/t45-/m1/s1 - 250.266 Da	N/A	spectral_library_annotation
20950	Di-n-butyl phthalate	[M-H]-	0.948	277.1445				C16H22O4	CCCCOC(=O)C1=CC=CC=C1C(=O)OCCCC	InChI=1S/C16H22O4/c1-3-5-11-19-15(17)13-9-7-8-10-14(13)16(18)20-12-6-4-2/h7-10H,3-6,11-12H2,1-2H3	DOIRQSBPFJWKBE-UHFFFAOYSA-N	spectral_library_annotation
20950	Massbank:EQ367051 Di-n-butyl phthalate|Dibutyl phthalate|dibutyl benzene-1,2-dicarboxylate	[M-H]-	0.947	277.145					CCCCOC(=O)C1=CC=CC=C1C(=O)OCCCC	1S/C16H22O4/c1-3-5-11-19-15(17)13-9-7-8-10-14(13)16(18)20-12-6-4-2/h7-10H,3-6,11-12H2,1-2H3	N/A	spectral_library_annotation
20950			0.947	277.1445				C16H22O4	CCCCOC(=O)C1=CC=CC=C1C(=O)OCCCC	InChI=1S/C16H22O4/c1-3-5-11-19-15(17)13-9-7-8-10-14(13)16(18)20-12-6-4-2/h7-10H,3-6,11-12H2,1-2H3	DOIRQSBPFJWKBE-UHFFFAOYSA-N	spectral_library_annotation
20950	Massbank:EQ367051 Di-n-butyl phthalate|Dibutyl phthalate|dibutyl benzene-1,2-dicarboxylate	[M-H]-	0.947	277.145					CCCCOC(=O)C1=CC=CC=C1C(=O)OCCCC	1S/C16H22O4/c1-3-5-11-19-15(17)13-9-7-8-10-14(13)16(18)20-12-6-4-2/h7-10H,3-6,11-12H2,1-2H3	N/A	spectral_library_annotation
20950	Massbank:EQ367051 Di-n-butyl phthalate|Dibutyl phthalate|dibutyl benzene-1,2-dicarboxylate	[M-H]-	0.947	277.145					CCCCOC(=O)C1=CC=CC=C1C(=O)OCCCC	1S/C16H22O4/c1-3-5-11-19-15(17)13-9-7-8-10-14(13)16(18)20-12-6-4-2/h7-10H,3-6,11-12H2,1-2H3	N/A	spectral_library_annotation
20950	Di-n-butyl phthalate, Dibutyl phthalate, dibutyl benzene-1,2-dicarboxylate	[M-H]-	0.947	277.1445				C16H22O4	CCCCOC(=O)C1=CC=CC=C1C(=O)OCCCC	InChI=1S/C16H22O4/c1-3-5-11-19-15(17)13-9-7-8-10-14(13)16(18)20-12-6-4-2/h7-10H,3-6,11-12H2,1-2H3	DOIRQSBPFJWKBE-UHFFFAOYSA-N	spectral_library_annotation
20950	MEHP	[M-H]-	0.934	277.1445				C16H22O4	CCCCC(CC)COC(=O)C1=CC=CC=C1C(O)=O	InChI=1S/C16H22O4/c1-3-5-8-12(4-2)11-20-16(19)14-10-7-6-9-13(14)15(17)18/h6-7,9-10,12H,3-5,8,11H2,1-2H3,(H,17,18)	DJDSLBVSSOQSLW-UHFFFAOYSA-N	spectral_library_annotation
20950	Massbank:LU123851 MEHP|2-(((2-Ethylhexyl)oxy)carbonyl)benzoic acid|2-(2-ethylhexoxycarbonyl)benzoic acid	[M-H]-	0.934	277.145					CCCCC(CC)COC(=O)C1=CC=CC=C1C(O)=O	1S/C16H22O4/c1-3-5-8-12(4-2)11-20-16(19)14-10-7-6-9-13(14)15(17)18/h6-7,9-10,12H,3-5,8,11H2,1-2H3,(H,17,18)	N/A	spectral_library_annotation
20950			0.934	277.1445				C16H22O4	CCCCC(CC)COC(=O)C1=CC=CC=C1C(O)=O	InChI=1S/C16H22O4/c1-3-5-8-12(4-2)11-20-16(19)14-10-7-6-9-13(14)15(17)18/h6-7,9-10,12H,3-5,8,11H2,1-2H3,(H,17,18)	DJDSLBVSSOQSLW-UHFFFAOYSA-N	spectral_library_annotation
20950	Massbank:LU123851 MEHP|2-(((2-Ethylhexyl)oxy)carbonyl)benzoic acid|2-(2-ethylhexoxycarbonyl)benzoic acid	[M-H]-	0.934	277.145					CCCCC(CC)COC(=O)C1=CC=CC=C1C(O)=O	1S/C16H22O4/c1-3-5-8-12(4-2)11-20-16(19)14-10-7-6-9-13(14)15(17)18/h6-7,9-10,12H,3-5,8,11H2,1-2H3,(H,17,18)	N/A	spectral_library_annotation
20969	LPI 22:6	[M-H]-	0.976	643.28889			5.2	C31H49O12P	CC\C=C/C\C=C/C\C=C/C\C=C/C\C=C/C\C=C/CCC(=O)OCC(O)COP(O)(=O)OC1C(O)C(O)C(O)C(O)C1O		CAPHXUZAFHNJAV-KUBAVDMBNA-N	spectral_library_annotation
20969	PI(22:6/0:0); [M-H]- C31H48O12P1	[M-H]-	0.913	643.288					N/A	N/A	N/A	spectral_library_annotation
20969	PI(22:6/0:0); [M-H]- C31H48O12P1	[M-H]-	0.913	643.288					N/A	N/A	N/A	spectral_library_annotation
20982	Suspect related to 15-Ketoiloprost (predicted molecular formula SIRIUS: unknown / BUDDY: C16H28O4S) with delta m/z -42.047 (putative explanation: Deisopropylation, depropylation, dealkylation|Leu/Ile->Ala substitution|Val->Gly substitution; atomic difference: -3C,-6H|-3C,-6H|-3C,-6H) [M-H-H2O]-	[M-H2O-H]-	0.905	297.153					N/A	N/A	N/A	spectral_library_annotation
21044	Suspect related to Spectral Match to 1-Hexadecanoyl-sn-glycero-3-phospho-(1'-myo-inositol) from NIST14 (predicted molecular formula SIRIUS: unknown / BUDDY: unknown) with delta m/z 48.0 (putative explanation: Val->Phe substitution; atomic difference: 4C) [M-H]-	[M-H]-	0.996	619.291					N/A	N/A	N/A	spectral_library_annotation
21044	LPI 20:4	[M-H]-	0.991	619.28889			5.16	C29H49O12P	CC\C=C/C\C=C/C\C=C/C\C=C/CCCCCCC(=O)OCC(O)COP(O)(=O)OC1C(O)C(O)C(O)C(O)C1O		BAWAZBRKENFJED-LTKCOYKYNA-N	spectral_library_annotation
21044	LPI 20:4, [M-H]-	[M-H]-	0.99	619.28889			0.77	C29H49O12P	CC\C=C/C\C=C/C\C=C/C\C=C/CCCCCCC(=O)OCC(O)COP(O)(=O)OC1C(O)C(O)C(O)C(O)C1O	InChI=1S/C29H49O12P/c1-2-3-4-5-6-7-8-9-10-11-12-13-14-15-16-17-18-19-23(31)39-20-22(30)21-40-42(37,38)41-29-27(35)25(33)24(32)26(34)28(29)36/h3-4,6-7,9-10,12-13,22,24-30,32-36H,2,5,8,11,14-21H2,1H3,(H,37,38)/b4-3-,7-6-,10-9-,13-12-	BAWAZBRKENFJED-LTKCOYKYSA-N	spectral_library_annotation
21044	Suspect related to 1-Stearoyl-2-arachidonoyl-sn-glycero-3-phospho-(1'-myo-inositol) (predicted molecular formula SIRIUS: C29H49O12P / BUDDY: C36H44O9) with delta m/z -266.261 (putative explanation: stearoylation (reverse); atomic difference: -18C,-34H,-1O) [M-H]-	[M-H]-	0.981	619.291					N/A	N/A	N/A	spectral_library_annotation
21044	Suspect related to Massbank:LQB00683 PI 36:4 (predicted molecular formula SIRIUS: C36H44O9 / BUDDY: C32H48N2O6S2) with delta m/z -238.23 (putative explanation: Palmitoylation (reverse); atomic difference: -16C,-30H,-1O) [M-H]-	[M-H]-	0.981	619.289					N/A	1S/C45H79O13P/c1-3-5-7-9-11-13-15-17-18-19-20-22-24-26-28-30-32-34-39(47)57-37(36-56-59(53,54)58-45-43(51)41(49)40(48)42(50)44(45)52)35-55-38(46)33-31-29-27-25-23-21-16-14-12-10-8-6-4-2/h5,7,11,13,17-18,20,22,37,40-45,48-52H,3-4,6,8-10,12,14-16,19,21,23-36H2,1-2H3,(H,53,54)/b7-5-,13-11-,18-17-,22-20- - 238.230 Da	N/A	spectral_library_annotation
21044	Suspect related to Massbank:LQB00694 PI 38:4 (predicted molecular formula SIRIUS: C36H44O9 / BUDDY: C32H48N2O6S2) with delta m/z -266.261 (putative explanation: stearoylation (reverse); atomic difference: -18C,-34H,-1O) [M-H]-	[M-H]-	0.981	619.289					N/A	1S/C47H83O13P/c1-3-5-7-9-11-13-15-17-19-20-22-24-26-28-30-32-34-36-41(49)59-39(38-58-61(55,56)60-47-45(53)43(51)42(50)44(52)46(47)54)37-57-40(48)35-33-31-29-27-25-23-21-18-16-14-12-10-8-6-4-2/h5,7,11,13,17,19,22,24,39,42-47,50-54H,3-4,6,8-10,12,14-16,18,20-21,23,25-38H2,1-2H3,(H,55,56)/b7-5-,13-11-,19-17-,24-22- - 266.261 Da	N/A	spectral_library_annotation
21044	PI(20:4/0:0); [M-H]- C29H48O12P1	[M-H]-	0.975	619.288					N/A	N/A	N/A	spectral_library_annotation
21044	PI(20:4/0:0); [M-H]- C29H48O12P1	[M-H]-	0.975	619.288					N/A	N/A	N/A	spectral_library_annotation
21044	PI(20:4/0:0); [M-H]- C29H48O12P1	[M-H]-	0.96	619.288					N/A	N/A	N/A	spectral_library_annotation
21044	PI(20:4/0:0); [M-H]- C29H48O12P1	[M-H]-	0.96	619.288					N/A	N/A	N/A	spectral_library_annotation
21049	LPS 22:6, [M-H]-	[M-H]-	0.917	568.26809			0	C28H44NO9P	CC\C=C/C\C=C/C\C=C/C\C=C/C\C=C/C\C=C/CCC(=O)OCC(O)COP(O)(=O)OCC(N)C(O)=O	InChI=1S/C28H44NO9P/c1-2-3-4-5-6-7-8-9-10-11-12-13-14-15-16-17-18-19-20-21-27(31)36-22-25(30)23-37-39(34,35)38-24-26(29)28(32)33/h3-4,6-7,9-10,12-13,15-16,18-19,25-26,30H,2,5,8,11,14,17,20-24,29H2,1H3,(H,32,33)(H,34,35)/b4-3-,7-6-,10-9-,13-12-,16-15-,19-18-	FZUFCKYWYUGORZ-KUBAVDMBSA-N	spectral_library_annotation
21049	LPS 22:6	[M-H]-	0.917	568.26809			5.16	C28H44NO9P	CC\C=C/C\C=C/C\C=C/C\C=C/C\C=C/C\C=C/CCC(=O)OCC(O)COP(O)(=O)OCC(N)C(O)=O		FZUFCKYWYUGORZ-KUBAVDMBNA-N	spectral_library_annotation
21105	Suspect related to 1-(1Z-Octadecenyl)-2-(4Z,7Z,10Z,13Z,16Z,19Z-docosahexaenoyl)-sn-glycero-3-phosphoethanolamine (predicted molecular formula SIRIUS: C27H44NO7P / BUDDY: C34H39NO4) with delta m/z -250.266 (putative explanation: unspecified; atomic difference: unspecified) [M-H]-	[M-H]-	0.94	524.28					N/A	N/A	N/A	spectral_library_annotation
21105	PE(22:6/0:0); [M-H]- C27H43N1O7P1	[M-H]-	0.923	524.278					N/A	N/A	N/A	spectral_library_annotation
21105	PE(22:6/0:0); [M-H]- C27H43N1O7P1	[M-H]-	0.923	524.278					N/A	N/A	N/A	spectral_library_annotation
21105	Suspect related to PE(22:6/0:0); [M-H]- C27H43N1O7P1 (predicted molecular formula SIRIUS: unknown / BUDDY: unknown) with delta m/z -1.011 (putative explanation: unspecified; atomic difference: unspecified) [M-H]-	[M-H]-	0.92	524.278					N/A	N/A	N/A	spectral_library_annotation
21105	PE(22:6/0:0); [M-H]- C27H43N1O7P1	[M-H]-	0.913	524.278					N/A	N/A	N/A	spectral_library_annotation
21105	PE(22:6/0:0); [M-H]- C27H43N1O7P1	[M-H]-	0.913	524.278					N/A	N/A	N/A	spectral_library_annotation
21105	PE(22:6/0:0); [M-H]- C27H43N1O7P1	[M-H]-	0.911	524.278					N/A	N/A	N/A	spectral_library_annotation
21105	PE(22:6/0:0); [M-H]- C27H43N1O7P1	[M-H]-	0.911	524.278					N/A	N/A	N/A	spectral_library_annotation
21105	LPE 22:6	[M-H]-	0.911	524.27826			5.73	C27H44NO7P	CC\C=C/C\C=C/C\C=C/C\C=C/C\C=C/C\C=C/CCC(=O)OCC(O)COP(O)(=O)OCCN		XEVRBOQZSXWGQO-KUBAVDMBNA-N	spectral_library_annotation
21105	LPE 22:6, [M-H]-	[M-H]-	0.911	524.27772			0.93	C27H44NO7P	CC\C=C/C\C=C/C\C=C/C\C=C/C\C=C/C\C=C/CCC(=O)OCC(O)COP(O)(=O)OCCN	InChI=1S/C27H44NO7P/c1-2-3-4-5-6-7-8-9-10-11-12-13-14-15-16-17-18-19-20-21-27(30)33-24-26(29)25-35-36(31,32)34-23-22-28/h3-4,6-7,9-10,12-13,15-16,18-19,26,29H,2,5,8,11,14,17,20-25,28H2,1H3,(H,31,32)/b4-3-,7-6-,10-9-,13-12-,16-15-,19-18-	XEVRBOQZSXWGQO-KUBAVDMBSA-N	spectral_library_annotation
21116	Suspect related to Spectral Match to 1-Palmitoyl-2-hydroxy-sn-glycero-3-phosphoethanolamine from NIST14 (predicted molecular formula SIRIUS: C23H44NO7P / BUDDY: C23H44NO7P) with delta m/z 24.0 (putative explanation: unspecified; atomic difference: 2C) [M-H]-	[M-H]-	0.995	476.279					N/A	N/A	N/A	spectral_library_annotation
21116	LPE 18:2	[M-H]-	0.981	476.27826			5.96	C23H44NO7P	CCCCC\C=C/C\C=C/CCCCCCCC(=O)OCC(O)COP(O)(=O)OCCN		DBHKHNGBVGWQJE-HZJYTTRNNA-N	spectral_library_annotation
21116	LPE 18:2, [M-H]-	[M-H]-	0.981	476.27772			1.24	C23H44NO7P	CCCCC\C=C/C\C=C/CCCCCCCC(=O)OCC(O)COP(O)(=O)OCCN	InChI=1S/C23H44NO7P/c1-2-3-4-5-6-7-8-9-10-11-12-13-14-15-16-17-23(26)29-20-22(25)21-31-32(27,28)30-19-18-24/h6-7,9-10,22,25H,2-5,8,11-21,24H2,1H3,(H,27,28)/b7-6-,10-9-	DBHKHNGBVGWQJE-HZJYTTRNSA-N	spectral_library_annotation
21116	Suspect related to 1-Oleoyl-sn-glycero-3-phosphoethanolamine (predicted molecular formula SIRIUS: C23H44NO7P / BUDDY: C23H44NO7P) with delta m/z -2.016 (putative explanation: 2-amino-3-oxo-butanoic_acid|Intact disulfide bridge|Val->Pro substitution; atomic difference: -2H|-2H|-2H) [M-H]-	[M-H]-	0.978	476.278					N/A	InChI=1S/C23H46NO7P/c1-2-3-4-5-6-7-8-9-10-11-12-13-14-15-16-17-23(26)29-20-22(25)21-31-32(27,28)30-19-18-24/h9-10,22,25H,2-8,11-21,24H2,1H3,(H,27,28)/b10-9-/t22-/m1/s1 - 2.016 Da	N/A	spectral_library_annotation
21116	Suspect related to Massbank:LQB00196 PE 36:2 (predicted molecular formula SIRIUS: C23H44NO7P / BUDDY: C23H44NO7P) with delta m/z -266.261 (putative explanation: stearoylation (reverse); atomic difference: -18C,-34H,-1O) [M-H]-	[M-H]-	0.975	476.278					N/A	1S/C41H78NO8P/c1-3-5-7-9-11-13-15-17-19-21-23-25-27-29-31-33-40(43)47-37-39(38-49-51(45,46)48-36-35-42)50-41(44)34-32-30-28-26-24-22-20-18-16-14-12-10-8-6-4-2/h12,14,18,20,39H,3-11,13,15-17,19,21-38,42H2,1-2H3,(H,45,46)/b14-12-,20-18- - 266.261 Da	N/A	spectral_library_annotation
21116	Suspect related to Spectral Match to 1-(9Z-Octadecenoyl)-sn-glycero-3-phosphoethanolamine from NIST14 (predicted molecular formula SIRIUS: C23H44NO7P / BUDDY: C23H44NO7P) with delta m/z -2.016 (putative explanation: 2-amino-3-oxo-butanoic_acid|Intact disulfide bridge|Val->Pro substitution; atomic difference: -2H|-2H|-2H) [M-H]-	[M-H]-	0.962	476.278					N/A	N/A	N/A	spectral_library_annotation
21116	Suspect related to Spectral Match to 1-Stearoyl-2-hydroxy-sn-glycero-3-phosphoethanolamine from NIST14 (predicted molecular formula SIRIUS: C23H44NO7P / BUDDY: C23H44NO7P) with delta m/z -4.031 (putative explanation: x2 reduction (reverse); atomic difference: -4H) [M-H]-	[M-H]-	0.962	476.278					N/A	N/A	N/A	spectral_library_annotation
21116	PE(18:2/0:0); [M-H]- C23H43N1O7P1	[M-H]-	0.907	476.278					N/A	N/A	N/A	spectral_library_annotation
21116	PE(18:2/0:0); [M-H]- C23H43N1O7P1	[M-H]-	0.907	476.278					N/A	N/A	N/A	spectral_library_annotation
21116	PE(18:2/0:0); [M-H]- C23H43N1O7P1	[M-H]-	0.895	476.278					N/A	N/A	N/A	spectral_library_annotation
21119	Suspect related to 1-Stearoyl-2-docosahexaenoyl-sn-glycero-3-phosphocholine (predicted molecular formula SIRIUS: unknown / BUDDY: C37H45NO4) with delta m/z -266.261 (putative explanation: stearoylation (reverse); atomic difference: -18C,-34H,-1O) [M+CHOO]-	[M+CHOO]-	0.981	612.333					N/A	InChI=1S/C48H84NO8P/c1-6-8-10-12-14-16-18-20-22-23-24-25-27-29-31-33-35-37-39-41-48(51)57-46(45-56-58(52,53)55-43-42-49(3,4)5)44-54-47(50)40-38-36-34-32-30-28-26-21-19-17-15-13-11-9-7-2/h8,10,14,16,20,22,24-25,29,31,35,37,46H,6-7,9,11-13,15,17-19,21,23,26-28,30,32-34,36,38-45H2,1-5H3/b10-8-,16-14-,22-20-,25-24-,31-29-,37-35-/t46-/m1/s1 - 266.261 Da	N/A	spectral_library_annotation
21130	Suspect related to Massbank:LQB00573 PE 36:5 (predicted molecular formula SIRIUS: C27H39N3O6 / BUDDY: C29H43NO4S) with delta m/z -236.213 (putative explanation: palmitoleyl (reverse); atomic difference: -16C,-28H,-1O) [M-H]-	[M-H]-	0.973	500.278					N/A	1S/C41H72NO8P/c1-3-5-7-9-11-13-15-17-18-19-20-22-24-26-28-30-32-34-41(44)50-39(38-49-51(45,46)48-36-35-42)37-47-40(43)33-31-29-27-25-23-21-16-14-12-10-8-6-4-2/h5,7,11,13-14,16-18,20,22,39H,3-4,6,8-10,12,15,19,21,23-38,42H2,1-2H3,(H,45,46)/b7-5-,13-11-,16-14-,18-17-,22-20- - 236.213 Da	N/A	spectral_library_annotation
21130	LPE 20:4	[M-H]-	0.96	500.27826			5.83	C25H44NO7P	CC\C=C/C\C=C/C\C=C/C\C=C/CCCCCCC(=O)OCC(O)COP(O)(=O)OCCN		JPNPIRVRGLGTRE-LTKCOYKYNA-N	spectral_library_annotation
21130	LPE 20:4, [M-H]-	[M-H]-	0.96	500.27772			1.09	C25H44NO7P	CC\C=C/C\C=C/C\C=C/C\C=C/CCCCCCC(=O)OCC(O)COP(O)(=O)OCCN	InChI=1S/C25H44NO7P/c1-2-3-4-5-6-7-8-9-10-11-12-13-14-15-16-17-18-19-25(28)31-22-24(27)23-33-34(29,30)32-21-20-26/h3-4,6-7,9-10,12-13,24,27H,2,5,8,11,14-23,26H2,1H3,(H,29,30)/b4-3-,7-6-,10-9-,13-12-	JPNPIRVRGLGTRE-LTKCOYKYSA-N	spectral_library_annotation
21130	PE(20:4/0:0); [M-H]- C25H43N1O7P1	[M-H]-	0.935	500.278					N/A	N/A	N/A	spectral_library_annotation
21130	PE(20:4/0:0); [M-H]- C25H43N1O7P1	[M-H]-	0.935	500.278					N/A	N/A	N/A	spectral_library_annotation
21130	PE(20:4/0:0); [M-H]- C25H43N1O7P1	[M-H]-	0.93	500.278					N/A	N/A	N/A	spectral_library_annotation
21130	PE(20:4/0:0); [M-H]- C25H43N1O7P1	[M-H]-	0.93	500.278					N/A	N/A	N/A	spectral_library_annotation
21130	Suspect related to Spectral Match to 1-(9Z-Octadecenoyl)-sn-glycero-3-phosphoethanolamine from NIST14 (predicted molecular formula SIRIUS: C25H44NO7P / BUDDY: C25H44NO7P) with delta m/z 21.984 (putative explanation: Sodium adduct|glyoxal-derived AGE; atomic difference: -1H,1Na|2C,-2H) [M-H]-	[M-H]-	0.923	500.279					N/A	N/A	N/A	spectral_library_annotation
21130	Suspect related to Spectral Match to 1-Palmitoyl-2-hydroxy-sn-glycero-3-phosphoethanolamine from NIST14 (predicted molecular formula SIRIUS: C25H44NO7P / BUDDY: C25H44NO7P) with delta m/z 48.0 (putative explanation: Val->Phe substitution; atomic difference: 4C) [M-H]-	[M-H]-	0.923	500.279					N/A	N/A	N/A	spectral_library_annotation
21130	PE(20:4/0:0); [M-H]- C25H43N1O7P1	[M-H]-	0.92	500.278					N/A	N/A	N/A	spectral_library_annotation
21140			0.738	564.329				C26H50NO7P	C([C@H](COP(=O)([O-])OCC[N+](C)(C)C)O)OC(CCCCCCC/C=C\C/C=C\CCCCC)=O	InChI=1S/C26H50NO7P/c1-5-6-7-8-9-10-11-12-13-14-15-16-17-18-19-20-26(29)32-23-25(28)24-34-35(30,31)33-22-21-27(2,3)4/h9-10,12-13,25,28H,5-8,11,14-24H2,1-4H3/b10-9-,13-12-/t25-/m1/s1	SPJFYYJXNPEZDW-FTJOPAKQSA-N	spectral_library_annotation
21140	1-(9Z,12Z-Octadecadienoyl-2-hydroxy-sn-glycero-3-phosphocholine (NMR)	[M+HCOO]-	0.738	564.329				C26H50NO7P	C([C@H](COP(=O)([O-])OCC[N+](C)(C)C)O)OC(CCCCCCC/C=C\C/C=C\CCCCC)=O	InChI=1S/C26H50NO7P/c1-5-6-7-8-9-10-11-12-13-14-15-16-17-18-19-20-26(29)32-23-25(28)24-34-35(30,31)33-22-21-27(2,3)4/h9-10,12-13,25,28H,5-8,11,14-24H2,1-4H3/b10-9-,13-12-/t25-/m1/s1	SPJFYYJXNPEZDW-FTJOPAKQSA-N	spectral_library_annotation
21140	1-(9Z,12Z-Octadecadienoyl-2-hydroxy-sn-glycero-3-phosphocholine (NMR) - 39.9124eV	[M-H]-	0.738	564.329					C([C@H](COP(=O)([O-])OCC[N+](C)(C)C)O)OC(=O)CCCCCCC/C=C\C/C=C\CCCCC	InChI=1S/C26H50NO7P/c1-5-6-7-8-9-10-11-12-13-14-15-16-17-18-19-20-26(29)32-23-25(28)24-34-35(30,31)33-22-21-27(2,3)4/h9-10,12-13,25,28H,5-8,11,14-24H2,1-4H3/b10-9-,13-12-/t25-/m1/s1	N/A	spectral_library_annotation
21140	1-(9Z,12Z-Octadecadienoyl-2-hydroxy-sn-glycero-3-phosphocholine (NMR) - 39.9124eV	[M-H]-	0.738	564.329					C([C@H](COP(=O)([O-])OCC[N+](C)(C)C)O)OC(=O)CCCCCCC/C=C\C/C=C\CCCCC	InChI=1S/C26H50NO7P/c1-5-6-7-8-9-10-11-12-13-14-15-16-17-18-19-20-26(29)32-23-25(28)24-34-35(30,31)33-22-21-27(2,3)4/h9-10,12-13,25,28H,5-8,11,14-24H2,1-4H3/b10-9-,13-12-/t25-/m1/s1	N/A	spectral_library_annotation
21140	1-(9Z,12Z-Octadecadienoyl-2-hydroxy-sn-glycero-3-phosphocholine		0.738	564.329			1397.4	C26H50NO7P	C([C@H](COP(=O)([O-])OCC[N+](C)(C)C)O)OC(=O)CCCCCCC/C=C\C/C=C\CCCCC	InChI=1S/C26H50NO7P/c1-5-6-7-8-9-10-11-12-13-14-15-16-17-18-19-20-26(29)32-23-25(28)24-34-35(30,31)33-22-21-27(2,3)4/h9-10,12-13,25,28H,5-8,11,14-24H2,1-4H3/b10-9-,13-12-/t25-/m1/s1	SPJFYYJXNPEZDW-FTJOPAKQSA-N	spectral_library_annotation
21148	Suspect related to 1-(1Z-Octadecenyl)-2-(5Z,8Z,11Z,14Z-eicosatetraenoyl)-sn-glycero-3-phosphocholine (predicted molecular formula SIRIUS: unknown / BUDDY: C35H45NO4) with delta m/z -250.266 (putative explanation: unspecified; atomic difference: unspecified) [M+CHOO]-	[M+CHOO]-	0.818	588.331					N/A	InChI=1S/C46H84NO7P/c1-6-8-10-12-14-16-18-20-22-24-25-27-29-31-33-35-37-39-46(48)54-45(44-53-55(49,50)52-42-40-47(3,4)5)43-51-41-38-36-34-32-30-28-26-23-21-19-17-15-13-11-9-7-2/h14,16,20,22,25,27,31,33,38,41,45H,6-13,15,17-19,21,23-24,26,28-30,32,34-37,39-40,42-44H2,1-5H3/b16-14-,22-20-,27-25-,33-31-,41-38-/t45-/m1/s1 - 250.266 Da	N/A	spectral_library_annotation
21155	Massbank:IA000202 12-HEPE	[M-H1]+	0.969	317.212					CC/C=C\C/C=C\CC(/C=C/C=C\C/C=C\CCCC(=O)O)O	1S/C20H30O3/c1-2-3-4-5-10-13-16-19(21)17-14-11-8-6-7-9-12-15-18-20(22)23/h3-4,7-11,13-14,17,19,21H,2,5-6,12,15-16,18H2,1H3,(H,22,23)/b4-3-,9-7-,11-8-,13-10-,17-14+	N/A	spectral_library_annotation
21155	Massbank:IA000202 12-HEPE	[M-H1]+	0.969	317.212					CC/C=C\C/C=C\CC(/C=C/C=C\C/C=C\CCCC(=O)O)O	1S/C20H30O3/c1-2-3-4-5-10-13-16-19(21)17-14-11-8-6-7-9-12-15-18-20(22)23/h3-4,7-11,13-14,17,19,21H,2,5-6,12,15-16,18H2,1H3,(H,22,23)/b4-3-,9-7-,11-8-,13-10-,17-14+	N/A	spectral_library_annotation
21155	Massbank:IA000202 12-HEPE	[M-H1]+	0.969	317.212					CC/C=C\C/C=C\CC(/C=C/C=C\C/C=C\CCCC(=O)O)O	1S/C20H30O3/c1-2-3-4-5-10-13-16-19(21)17-14-11-8-6-7-9-12-15-18-20(22)23/h3-4,7-11,13-14,17,19,21H,2,5-6,12,15-16,18H2,1H3,(H,22,23)/b4-3-,9-7-,11-8-,13-10-,17-14+	N/A	spectral_library_annotation
21155	12-HEPE	[M-H]-	0.969	317.2122				C20H30O3	CC/C=C\C/C=C\CC(/C=C/C=C\C/C=C\CCCC(=O)O)O	InChI=1S/C20H30O3/c1-2-3-4-5-10-13-16-19(21)17-14-11-8-6-7-9-12-15-18-20(22)23/h3-4,7-11,13-14,17,19,21H,2,5-6,12,15-16,18H2,1H3,(H,22,23)/b4-3-,9-7-,11-8-,13-10-,17-14+	MCRJLMXYVFDXLS-QGQBRVLBSA-N	spectral_library_annotation
21155	12-HEPE	[M-H]-	0.954	317.2121887				C20H30O3	C(\CC)=C\C/C=C\C[C@@H](/C=C/C=C\C/C=C\CCCC(=O)O)O	InChI=1S/C20H30O3/c1-2-3-4-5-10-13-16-19(21)17-14-11-8-6-7-9-12-15-18-20(22)23/h3-4,7-11,13-14,17,19,21H,2,5-6,12,15-16,18H2,1H3,(H,22,23)/b4-3-,9-7-,11-8-,13-10-,17-14+/t19-/m0/s1	MCRJLMXYVFDXLS-UOLHMMFFSA-N	spectral_library_annotation
21155	Massbank:IA000487 12-HEPE	[M-H1]+	0.953	317.212					C(\CC)=C\C/C=C\C[C@@H](/C=C/C=C\C/C=C\CCCC(=O)O)O	1S/C20H30O3/c1-2-3-4-5-10-13-16-19(21)17-14-11-8-6-7-9-12-15-18-20(22)23/h3-4,7-11,13-14,17,19,21H,2,5-6,12,15-16,18H2,1H3,(H,22,23)/b4-3-,9-7-,11-8-,13-10-,17-14+/t19-/m0/s1	N/A	spectral_library_annotation
21155			0.953	317.2121887				C20H30O3	C(\CC)=C\C/C=C\C[C@@H](/C=C/C=C\C/C=C\CCCC(=O)O)O	InChI=1S/C20H30O3/c1-2-3-4-5-10-13-16-19(21)17-14-11-8-6-7-9-12-15-18-20(22)23/h3-4,7-11,13-14,17,19,21H,2,5-6,12,15-16,18H2,1H3,(H,22,23)/b4-3-,9-7-,11-8-,13-10-,17-14+/t19-/m0/s1	MCRJLMXYVFDXLS-UOLHMMFFSA-N	spectral_library_annotation
21155	Massbank:IA000487 12-HEPE	[M-H1]+	0.953	317.212					C(\CC)=C\C/C=C\C[C@@H](/C=C/C=C\C/C=C\CCCC(=O)O)O	1S/C20H30O3/c1-2-3-4-5-10-13-16-19(21)17-14-11-8-6-7-9-12-15-18-20(22)23/h3-4,7-11,13-14,17,19,21H,2,5-6,12,15-16,18H2,1H3,(H,22,23)/b4-3-,9-7-,11-8-,13-10-,17-14+/t19-/m0/s1	N/A	spectral_library_annotation
21155	Massbank:IA000487 12-HEPE	[M-H1]+	0.953	317.212					C(\CC)=C\C/C=C\C[C@@H](/C=C/C=C\C/C=C\CCCC(=O)O)O	1S/C20H30O3/c1-2-3-4-5-10-13-16-19(21)17-14-11-8-6-7-9-12-15-18-20(22)23/h3-4,7-11,13-14,17,19,21H,2,5-6,12,15-16,18H2,1H3,(H,22,23)/b4-3-,9-7-,11-8-,13-10-,17-14+/t19-/m0/s1	N/A	spectral_library_annotation
21155	12-HEPE	[M-H]-	0.953	317.2121887				C20H30O3	C(\CC)=C\C/C=C\C[C@@H](/C=C/C=C\C/C=C\CCCC(=O)O)O	InChI=1S/C20H30O3/c1-2-3-4-5-10-13-16-19(21)17-14-11-8-6-7-9-12-15-18-20(22)23/h3-4,7-11,13-14,17,19,21H,2,5-6,12,15-16,18H2,1H3,(H,22,23)/b4-3-,9-7-,11-8-,13-10-,17-14+/t19-/m0/s1	MCRJLMXYVFDXLS-UOLHMMFFSA-N	spectral_library_annotation
21164	LPE 22:5	[M-H]-	0.918	526.29391			6	C27H46NO7P	CC\C=C/C\C=C/C\C=C/C\C=C/C\C=C/CCCCCC(=O)OCC(O)COP(O)(=O)OCCN		OSRWIBSZJTWIKA-JLNKQSITNA-N	spectral_library_annotation
21164	LPE 22:5, [M-H]-	[M-H]-	0.918	526.29337			1.26	C27H46NO7P	CC\C=C/C\C=C/C\C=C/C\C=C/C\C=C/CCCCCC(=O)OCC(O)COP(O)(=O)OCCN	InChI=1S/C27H46NO7P/c1-2-3-4-5-6-7-8-9-10-11-12-13-14-15-16-17-18-19-20-21-27(30)33-24-26(29)25-35-36(31,32)34-23-22-28/h3-4,6-7,9-10,12-13,15-16,26,29H,2,5,8,11,14,17-25,28H2,1H3,(H,31,32)/b4-3-,7-6-,10-9-,13-12-,16-15-	OSRWIBSZJTWIKA-JLNKQSITSA-N	spectral_library_annotation
21164	Suspect related to Spectral Match to 1-Palmitoyl-2-hydroxy-sn-glycero-3-phosphoethanolamine from NIST14 (predicted molecular formula SIRIUS: C27H46NO7P / BUDDY: C27H46NO7P) with delta m/z 74.017 (putative explanation: polysiloxane repeat unit|Gly->Met substitution|unspecified; atomic difference: 2C,6H,1O,1Si|3C,6H,1S|6C,2H) [M-H]-	[M-H]-	0.894	526.294					N/A	N/A	N/A	spectral_library_annotation
21164	Suspect related to PE(22:6/0:0); [M-H]- C27H43N1O7P1 (predicted molecular formula SIRIUS: unknown / BUDDY: unknown) with delta m/z 1.015 (putative explanation: unspecified; atomic difference: unspecified) [M-H]-	[M-H]-	0.811	526.295					N/A	N/A	N/A	spectral_library_annotation
21205	Suspect related to 1-(1Z-Hexadecenyl)-sn-glycero-3-phosphocholine (predicted molecular formula SIRIUS: unknown / BUDDY: C37H47NO4) with delta m/z 90.011 (putative explanation: unspecified; atomic difference: unspecified) [M+CHOO]-	[M+CHOO]-	0.812	614.348					N/A	InChI=1S/C24H50NO6P/c1-5-6-7-8-9-10-11-12-13-14-15-16-17-18-20-29-22-24(26)23-31-32(27,28)30-21-19-25(2,3)4/h18,20,24,26H,5-17,19,21-23H2,1-4H3/b20-18-/t24-/m1/s1 + 90.011 Da	N/A	spectral_library_annotation
21245	Suspect related to Spectral Match to 1-Hexadecanoyl-sn-glycero-3-phospho-(1'-myo-inositol) from NIST14 (predicted molecular formula SIRIUS: unknown / BUDDY: unknown) with delta m/z 48.0 (putative explanation: Val->Phe substitution; atomic difference: 4C) [M-H]-	[M-H]-	0.994	619.291					N/A	N/A	N/A	spectral_library_annotation
21245	LPI 20:4	[M-H]-	0.991	619.28889			5.16	C29H49O12P	CC\C=C/C\C=C/C\C=C/C\C=C/CCCCCCC(=O)OCC(O)COP(O)(=O)OC1C(O)C(O)C(O)C(O)C1O		BAWAZBRKENFJED-LTKCOYKYNA-N	spectral_library_annotation
21245	LPI 20:4, [M-H]-	[M-H]-	0.99	619.28889			0.77	C29H49O12P	CC\C=C/C\C=C/C\C=C/C\C=C/CCCCCCC(=O)OCC(O)COP(O)(=O)OC1C(O)C(O)C(O)C(O)C1O	InChI=1S/C29H49O12P/c1-2-3-4-5-6-7-8-9-10-11-12-13-14-15-16-17-18-19-23(31)39-20-22(30)21-40-42(37,38)41-29-27(35)25(33)24(32)26(34)28(29)36/h3-4,6-7,9-10,12-13,22,24-30,32-36H,2,5,8,11,14-21H2,1H3,(H,37,38)/b4-3-,7-6-,10-9-,13-12-	BAWAZBRKENFJED-LTKCOYKYSA-N	spectral_library_annotation
21245	Suspect related to Massbank:LQB00683 PI 36:4 (predicted molecular formula SIRIUS: C36H44O9 / BUDDY: C32H48N2O6S2) with delta m/z -238.23 (putative explanation: Palmitoylation (reverse); atomic difference: -16C,-30H,-1O) [M-H]-	[M-H]-	0.981	619.289					N/A	1S/C45H79O13P/c1-3-5-7-9-11-13-15-17-18-19-20-22-24-26-28-30-32-34-39(47)57-37(36-56-59(53,54)58-45-43(51)41(49)40(48)42(50)44(45)52)35-55-38(46)33-31-29-27-25-23-21-16-14-12-10-8-6-4-2/h5,7,11,13,17-18,20,22,37,40-45,48-52H,3-4,6,8-10,12,14-16,19,21,23-36H2,1-2H3,(H,53,54)/b7-5-,13-11-,18-17-,22-20- - 238.230 Da	N/A	spectral_library_annotation
21245	Suspect related to Massbank:LQB00694 PI 38:4 (predicted molecular formula SIRIUS: C36H44O9 / BUDDY: C32H48N2O6S2) with delta m/z -266.261 (putative explanation: stearoylation (reverse); atomic difference: -18C,-34H,-1O) [M-H]-	[M-H]-	0.981	619.289					N/A	1S/C47H83O13P/c1-3-5-7-9-11-13-15-17-19-20-22-24-26-28-30-32-34-36-41(49)59-39(38-58-61(55,56)60-47-45(53)43(51)42(50)44(52)46(47)54)37-57-40(48)35-33-31-29-27-25-23-21-18-16-14-12-10-8-6-4-2/h5,7,11,13,17,19,22,24,39,42-47,50-54H,3-4,6,8-10,12,14-16,18,20-21,23,25-38H2,1-2H3,(H,55,56)/b7-5-,13-11-,19-17-,24-22- - 266.261 Da	N/A	spectral_library_annotation
21245	Suspect related to 1-Stearoyl-2-arachidonoyl-sn-glycero-3-phospho-(1'-myo-inositol) (predicted molecular formula SIRIUS: C29H49O12P / BUDDY: C36H44O9) with delta m/z -266.261 (putative explanation: stearoylation (reverse); atomic difference: -18C,-34H,-1O) [M-H]-	[M-H]-	0.979	619.291					N/A	N/A	N/A	spectral_library_annotation
21245	PI(20:4/0:0); [M-H]- C29H48O12P1	[M-H]-	0.977	619.288					N/A	N/A	N/A	spectral_library_annotation
21245	PI(20:4/0:0); [M-H]- C29H48O12P1	[M-H]-	0.977	619.288					N/A	N/A	N/A	spectral_library_annotation
21245	PI(20:4/0:0); [M-H]- C29H48O12P1	[M-H]-	0.962	619.288					N/A	N/A	N/A	spectral_library_annotation
21245	PI(20:4/0:0); [M-H]- C29H48O12P1	[M-H]-	0.962	619.288					N/A	N/A	N/A	spectral_library_annotation
21306	Suspect related to 15-Ketoiloprost (predicted molecular formula SIRIUS: unknown / BUDDY: C16H28O4S) with delta m/z -42.047 (putative explanation: Deisopropylation, depropylation, dealkylation|Leu/Ile->Ala substitution|Val->Gly substitution; atomic difference: -3C,-6H|-3C,-6H|-3C,-6H) [M-H-H2O]-	[M-H2O-H]-	0.854	297.153					N/A	N/A	N/A	spectral_library_annotation
21306	Suspect related to Spectral Match to Dodecylbenzenesulfonic acid from NIST14 (predicted molecular formula SIRIUS: unknown / BUDDY: unknown) with delta m/z -28.031 (putative explanation: Desethylation, didemethylation, dealkylation|Met->Cys substitution|Val->Ala substitution; atomic difference: -2C,-4H|-2C,-4H|-2C,-4H) [M-H]-	[M-H]-	0.796	297.153					N/A	N/A	N/A	spectral_library_annotation
21356	Suspect related to (2-{[3-(hexadecanoyloxy)-2-[octadec-9-enoyloxy]propyl phosphono]oxy}ethyl)trimethylazanium (predicted molecular formula SIRIUS: unknown / BUDDY: C42H80NO8P) with delta m/z -2.016 (putative explanation: 2-amino-3-oxo-butanoic_acid|Intact disulfide bridge|Val->Pro substitution; atomic difference: -2H|-2H|-2H) [M+CHOO]-	[M+CHOO]-	0.816	802.56					N/A	N/A	N/A	spectral_library_annotation
21356	Suspect related to Massbank:LQB00105 PC 34:2 (predicted molecular formula SIRIUS: unknown / BUDDY: C41H78NO8P) with delta m/z -14.016 (putative explanation: Ala->Gly substitution|Gln->Asn substitution|Glu->Asp substitution|Leu/Ile->Val substitution|Thr->Ser substitution; atomic difference: -1C,-2H|-1C,-2H|-1C,-2H|-1C,-2H|-1C,-2H) [M-H+CH3COOH]-	[M+HAc-H]-	0.816	802.56					N/A	1S/C42H80NO8P/c1-6-8-10-12-14-16-18-20-21-23-25-27-29-31-33-35-42(45)51-40(39-50-52(46,47)49-37-36-43(3,4)5)38-48-41(44)34-32-30-28-26-24-22-19-17-15-13-11-9-7-2/h14,16,20-21,40H,6-13,15,17-19,22-39H2,1-5H3/b16-14-,21-20- - 14.016 Da	N/A	spectral_library_annotation
21363	LPE 20:5	[M-H]-	0.927	498.26261			5.51	C25H42NO7P	CC\C=C/C\C=C/C\C=C/C\C=C/C\C=C/CCCC(=O)OCC(O)COP(O)(=O)OCCN		KCWGBXXAJHVZNN-JLNKQSITNA-N	spectral_library_annotation
21363	PE(20:5/0:0); [M-H]- C25H41N1O7P1	[M-H]-	0.899	498.262					N/A	N/A	N/A	spectral_library_annotation
21363	PE(20:5/0:0); [M-H]- C25H41N1O7P1	[M-H]-	0.899	498.262					N/A	N/A	N/A	spectral_library_annotation
21363	PE(20:5/0:0); [M-H]- C25H41N1O7P1	[M-H]-	0.898	498.262					N/A	N/A	N/A	spectral_library_annotation
21363	PE(20:5/0:0); [M-H]- C25H41N1O7P1	[M-H]-	0.898	498.262					N/A	N/A	N/A	spectral_library_annotation
21363	PE(20:5/0:0); [M-H]- C25H41N1O7P1	[M-H]-	0.897	498.262					N/A	N/A	N/A	spectral_library_annotation
21363	PE(20:5/0:0); [M-H]- C25H41N1O7P1	[M-H]-	0.897	498.262					N/A	N/A	N/A	spectral_library_annotation
21363	PE(20:5/0:0); [M-H]- C25H41N1O7P1	[M-H]-	0.892	498.262					N/A	N/A	N/A	spectral_library_annotation
21363	PE(20:5/0:0); [M-H]- C25H41N1O7P1	[M-H]-	0.892	498.262					N/A	N/A	N/A	spectral_library_annotation
21363	PE(20:5/0:0); [M-H]- C25H41N1O7P1	[M-H]-	0.89	498.262					N/A	N/A	N/A	spectral_library_annotation
21404	9-hydroxy-10,12-octadecadienoic acid	[M-H]-	0.819	295.2278442				C18H32O3	O=C(O)CCCCCCCC(O)C=CC=CCCCCC	InChI=1S/C18H32O3/c1-2-3-4-5-6-8-11-14-17(19)15-12-9-7-10-13-16-18(20)21/h6,8,11,14,17,19H,2-5,7,9-10,12-13,15-16H2,1H3,(H,20,21)/b8-6+,14-11+	NPDSHTNEKLQQIJ-SIGMCMEVSA-N	spectral_library_annotation
21404	9-hydroxy-10,12-octadecadienoic acid	[M-H]-	0.819	295.228					N/A	InChI=1S/C18H32O3/c1-2-3-4-5-6-8-11-14-17(19)15-12-9-7-10-13-16-18(20)21/h6,8,11,14,17,19H,2-5,7,9-10,12-13,15-16H2,1H3,(H,20,21)/b8-6+,14-11+	N/A	spectral_library_annotation
21404	9-hydroxy-10,12-octadecadienoic acid	[M-H]-	0.819	295.228					N/A	InChI=1S/C18H32O3/c1-2-3-4-5-6-8-11-14-17(19)15-12-9-7-10-13-16-18(20)21/h6,8,11,14,17,19H,2-5,7,9-10,12-13,15-16H2,1H3,(H,20,21)/b8-6+,14-11+	N/A	spectral_library_annotation
21404	9-hydroxy-10,12-octadecadienoic acid	[M-H]-	0.714	295.228					N/A	InChI=1S/C18H32O3/c1-2-3-4-5-6-8-11-14-17(19)15-12-9-7-10-13-16-18(20)21/h6,8,11,14,17,19H,2-5,7,9-10,12-13,15-16H2,1H3,(H,20,21)/b8-6+,14-11+	N/A	spectral_library_annotation
21404	9-hydroxy-10,12-octadecadienoic acid	[M-H]-	0.714	295.228					N/A	InChI=1S/C18H32O3/c1-2-3-4-5-6-8-11-14-17(19)15-12-9-7-10-13-16-18(20)21/h6,8,11,14,17,19H,2-5,7,9-10,12-13,15-16H2,1H3,(H,20,21)/b8-6+,14-11+	N/A	spectral_library_annotation
21404	9-hydroxy-10,12-octadecadienoic acid	[M-H]-	0.714	295.2278442				C18H32O3	O=C(O)CCCCCCCC(O)C=CC=CCCCCC	InChI=1S/C18H32O3/c1-2-3-4-5-6-8-11-14-17(19)15-12-9-7-10-13-16-18(20)21/h6,8,11,14,17,19H,2-5,7,9-10,12-13,15-16H2,1H3,(H,20,21)/b8-6+,14-11+	NPDSHTNEKLQQIJ-SIGMCMEVSA-N	spectral_library_annotation
21405	LPE 20:3	[M-H]-	0.94	502.29391			6.26	C25H46NO7P	CC\C=C/C\C=C/C\C=C/CCCCCCCCCC(=O)OCC(O)COP(O)(=O)OCCN		UEONHLLDVDPRRN-PDBXOOCHNA-N	spectral_library_annotation
21405	LPE 20:3, [M-H]-	[M-H]-	0.94	502.29337			1.41	C25H46NO7P	CC\C=C/C\C=C/C\C=C/CCCCCCCCCC(=O)OCC(O)COP(O)(=O)OCCN	InChI=1S/C25H46NO7P/c1-2-3-4-5-6-7-8-9-10-11-12-13-14-15-16-17-18-19-25(28)31-22-24(27)23-33-34(29,30)32-21-20-26/h3-4,6-7,9-10,24,27H,2,5,8,11-23,26H2,1H3,(H,29,30)/b4-3-,7-6-,10-9-	UEONHLLDVDPRRN-PDBXOOCHSA-N	spectral_library_annotation
21405	Suspect related to Spectral Match to 1-(9Z-Octadecenoyl)-sn-glycero-3-phosphoethanolamine from NIST14 (predicted molecular formula SIRIUS: C25H46NO7P / BUDDY: C25H46NO7P) with delta m/z 24.0 (putative explanation: unspecified; atomic difference: 2C) [M-H]-	[M-H]-	0.925	502.294					N/A	N/A	N/A	spectral_library_annotation
21405	Suspect related to Spectral Match to 1-Stearoyl-2-hydroxy-sn-glycero-3-phosphoethanolamine from NIST14 (predicted molecular formula SIRIUS: C25H46NO7P / BUDDY: C25H46NO7P) with delta m/z 21.984 (putative explanation: Sodium adduct|glyoxal-derived AGE; atomic difference: -1H,1Na|2C,-2H) [M-H]-	[M-H]-	0.925	502.294					N/A	N/A	N/A	spectral_library_annotation
21405	Suspect related to Spectral Match to 1-Palmitoyl-2-hydroxy-sn-glycero-3-phosphoethanolamine from NIST14 (predicted molecular formula SIRIUS: C25H46NO7P / BUDDY: C25H46NO7P) with delta m/z 50.016 (putative explanation: Pro->Phe substitution|unspecified; atomic difference: 4C,2H|4C,2H) [M-H]-	[M-H]-	0.923	502.294					N/A	N/A	N/A	spectral_library_annotation
21405	PE(20:3/0:0); [M-H]- C25H45N1O7P1	[M-H]-	0.706	502.293					N/A	N/A	N/A	spectral_library_annotation
21405	PE(20:3/0:0); [M-H]- C25H45N1O7P1	[M-H]-	0.706	502.293					N/A	N/A	N/A	spectral_library_annotation
21405	PE(20:3/0:0); [M-H]- C25H45N1O7P1	[M-H]-	0.703	502.293					N/A	N/A	N/A	spectral_library_annotation
21405	PE(20:3/0:0); [M-H]- C25H45N1O7P1	[M-H]-	0.703	502.293					N/A	N/A	N/A	spectral_library_annotation
21405	PE(20:3/0:0); [M-H]- C25H45N1O7P1	[M-H]-	0.703	502.293					N/A	N/A	N/A	spectral_library_annotation
21409	PG(22:6/0:0); [M-H]- C28H44O9P1	[M-H]-	0.904	555.272					N/A	N/A	N/A	spectral_library_annotation
21409	PG(22:6/0:0); [M-H]- C28H44O9P1	[M-H]-	0.904	555.272					N/A	N/A	N/A	spectral_library_annotation
21409	PG(22:6/0:0); [M-H]- C28H44O9P1	[M-H]-	0.879	555.272					N/A	N/A	N/A	spectral_library_annotation
21409	PG(22:6/0:0); [M-H]- C28H44O9P1	[M-H]-	0.879	555.272					N/A	N/A	N/A	spectral_library_annotation
21409	PG(22:6/0:0); [M-H]- C28H44O9P1	[M-H]-	0.875	555.272					N/A	N/A	N/A	spectral_library_annotation
21409	PG(22:6/0:0); [M-H]- C28H44O9P1	[M-H]-	0.875	555.272					N/A	N/A	N/A	spectral_library_annotation
21420	Suspect related to 15-Ketoiloprost (predicted molecular formula SIRIUS: unknown / BUDDY: C16H28O4S) with delta m/z -42.047 (putative explanation: Deisopropylation, depropylation, dealkylation|Leu/Ile->Ala substitution|Val->Gly substitution; atomic difference: -3C,-6H|-3C,-6H|-3C,-6H) [M-H-H2O]-	[M-H2O-H]-	0.9	297.153					N/A	N/A	N/A	spectral_library_annotation
21421	Suspect related to Spectral Match to 1-Palmitoyl-2-hydroxy-sn-glycero-3-phosphoethanolamine from NIST14 (predicted molecular formula SIRIUS: C27H46NO7P / BUDDY: C27H46NO7P) with delta m/z 74.017 (putative explanation: polysiloxane repeat unit|Gly->Met substitution|unspecified; atomic difference: 2C,6H,1O,1Si|3C,6H,1S|6C,2H) [M-H]-	[M-H]-	0.908	526.294					N/A	N/A	N/A	spectral_library_annotation
21421	LPE 22:5	[M-H]-	0.896	526.29391			6	C27H46NO7P	CC\C=C/C\C=C/C\C=C/C\C=C/C\C=C/CCCCCC(=O)OCC(O)COP(O)(=O)OCCN		OSRWIBSZJTWIKA-JLNKQSITNA-N	spectral_library_annotation
21421	LPE 22:5, [M-H]-	[M-H]-	0.896	526.29337			1.26	C27H46NO7P	CC\C=C/C\C=C/C\C=C/C\C=C/C\C=C/CCCCCC(=O)OCC(O)COP(O)(=O)OCCN	InChI=1S/C27H46NO7P/c1-2-3-4-5-6-7-8-9-10-11-12-13-14-15-16-17-18-19-20-21-27(30)33-24-26(29)25-35-36(31,32)34-23-22-28/h3-4,6-7,9-10,12-13,15-16,26,29H,2,5,8,11,14,17-25,28H2,1H3,(H,31,32)/b4-3-,7-6-,10-9-,13-12-,16-15-	OSRWIBSZJTWIKA-JLNKQSITSA-N	spectral_library_annotation
21421	Suspect related to PE(22:6/0:0); [M-H]- C27H43N1O7P1 (predicted molecular formula SIRIUS: unknown / BUDDY: unknown) with delta m/z 1.015 (putative explanation: unspecified; atomic difference: unspecified) [M-H]-	[M-H]-	0.894	526.295					N/A	N/A	N/A	spectral_library_annotation
21422	Suspect related to Spectral Match to 1-Stearoyl-2-hydroxy-sn-glycero-3-phosphoethanolamine from NIST14 (predicted molecular formula SIRIUS: C21H44NO7P / BUDDY: C21H44NO7P) with delta m/z -28.031 (putative explanation: Desethylation, didemethylation, dealkylation|Met->Cys substitution|Val->Ala substitution; atomic difference: -2C,-4H|-2C,-4H|-2C,-4H) [M-H]-	[M-H]-	0.835	452.279					N/A	N/A	N/A	spectral_library_annotation
21422	Suspect related to Spectral Match to 1-Hexadecanoyl-sn-glycero-3-phospho-(1'-sn-glycerol) from NIST14 (predicted molecular formula SIRIUS: unknown / BUDDY: unknown) with delta m/z -30.994 (putative explanation: unspecified; atomic difference: unspecified) [M-H]-	[M-H]-	0.83	452.278					N/A	N/A	N/A	spectral_library_annotation
21422	LPE 16:0	[M-H]-	0.83	452.27826			6.25	C21H44NO7P	CCCCCCCCCCCCCCCC(=O)OCC(O)COP(O)(=O)OCCN		YVYMBNSKXOXSKW-UHFFFAOYNA-N	spectral_library_annotation
21422	Spectral Match to 1-Palmitoyl-2-hydroxy-sn-glycero-3-phosphoethanolamine from NIST14	[M-H]-	0.782	452.279					CCCCCCCCCCCCCCCC(=O)OC[C@H](COP(=O)(O)OCCN)O	InChI=1S/C21H44NO7P/c1-2-3-4-5-6-7-8-9-10-11-12-13-14-15-21(24)27-18-20(23)19-29-30(25,26)28-17-16-22/h20,23H,2-19,22H2,1H3,(H,25,26)/t20-/m1/s1	N/A	spectral_library_annotation
21422	Spectral Match to 1-Palmitoyl-2-hydroxy-sn-glycero-3-phosphoethanolamine from NIST14	[M-H]-	0.782	452.279					CCCCCCCCCCCCCCCC(=O)OC[C@H](COP(=O)(O)OCCN)O	InChI=1S/C21H44NO7P/c1-2-3-4-5-6-7-8-9-10-11-12-13-14-15-21(24)27-18-20(23)19-29-30(25,26)28-17-16-22/h20,23H,2-19,22H2,1H3,(H,25,26)/t20-/m1/s1	N/A	spectral_library_annotation
21422	Suspect related to Massbank:LQB00558 PE 32:0 (predicted molecular formula SIRIUS: C23H39N3O6 / BUDDY: C28H39NO4) with delta m/z -238.23 (putative explanation: Palmitoylation (reverse); atomic difference: -16C,-30H,-1O) [M-H]-	[M-H]-	0.756	452.279					N/A	1S/C37H74NO8P/c1-3-5-7-9-11-13-15-17-19-21-23-25-27-29-36(39)43-33-35(34-45-47(41,42)44-32-31-38)46-37(40)30-28-26-24-22-20-18-16-14-12-10-8-6-4-2/h35H,3-34,38H2,1-2H3,(H,41,42) - 238.230 Da	N/A	spectral_library_annotation
21422	Spectral Match to 1-Palmitoyl-2-hydroxy-sn-glycero-3-phosphoethanolamine from NIST14	[M-H]-	0.734	452.279					CCCCCCCCCCCCCCCC(=O)OC[C@H](COP(=O)(O)OCCN)O	InChI=1S/C21H44NO7P/c1-2-3-4-5-6-7-8-9-10-11-12-13-14-15-21(24)27-18-20(23)19-29-30(25,26)28-17-16-22/h20,23H,2-19,22H2,1H3,(H,25,26)/t20-/m1/s1	N/A	spectral_library_annotation
21422	Spectral Match to 1-Palmitoyl-2-hydroxy-sn-glycero-3-phosphoethanolamine from NIST14	[M-H]-	0.734	452.279					CCCCCCCCCCCCCCCC(=O)OC[C@H](COP(=O)(O)OCCN)O	InChI=1S/C21H44NO7P/c1-2-3-4-5-6-7-8-9-10-11-12-13-14-15-21(24)27-18-20(23)19-29-30(25,26)28-17-16-22/h20,23H,2-19,22H2,1H3,(H,25,26)/t20-/m1/s1	N/A	spectral_library_annotation
21424	LPC O-18:2	[M+HCOO]-	1	550.35143			6.56	C26H52NO6P	CCCCC\C=C/C\C=C/CCCCCCCCOCC(O)COP([O-])(=O)OCC[N+](C)(C)C		VUODGUFFBSVRDR-UTJQPWESNA-N	spectral_library_annotation
21441	LPE 16:1	[M-H]-	0.985	450.26261			5.75	C21H42NO7P	CCCCCC\C=C/CCCCCCCC(=O)OCC(O)COP(O)(=O)OCCN		DSOWUEHXZJUNID-FPLPWBNLNA-N	spectral_library_annotation
21441	LPE 16:1, [M-H]-	[M-H]-	0.984	450.26207			1.07	C21H42NO7P	CCCCCC\C=C/CCCCCCCC(=O)OCC(O)COP(O)(=O)OCCN	InChI=1S/C21H42NO7P/c1-2-3-4-5-6-7-8-9-10-11-12-13-14-15-21(24)27-18-20(23)19-29-30(25,26)28-17-16-22/h7-8,20,23H,2-6,9-19,22H2,1H3,(H,25,26)/b8-7-	DSOWUEHXZJUNID-FPLPWBNLSA-N	spectral_library_annotation
21441	Suspect related to Spectral Match to 1-(9Z-Octadecenoyl)-sn-glycero-3-phosphoethanolamine from NIST14 (predicted molecular formula SIRIUS: C21H42NO7P / BUDDY: C21H42NO7P) with delta m/z -28.031 (putative explanation: Desethylation, didemethylation, dealkylation|Met->Cys substitution|Val->Ala substitution; atomic difference: -2C,-4H|-2C,-4H|-2C,-4H) [M-H]-	[M-H]-	0.961	450.263					N/A	N/A	N/A	spectral_library_annotation
21441	Suspect related to Spectral Match to 1-Stearoyl-2-hydroxy-sn-glycero-3-phosphoethanolamine from NIST14 (predicted molecular formula SIRIUS: C21H42NO7P / BUDDY: C21H42NO7P) with delta m/z -30.047 (putative explanation: nan (reverse); atomic difference: -2C,-6H) [M-H]-	[M-H]-	0.961	450.263					N/A	N/A	N/A	spectral_library_annotation
21441	PE(16:1/0:0); [M-H]- C21H41N1O7P1	[M-H]-	0.919	450.262					N/A	N/A	N/A	spectral_library_annotation
21441	PE(16:1/0:0); [M-H]- C21H41N1O7P1	[M-H]-	0.919	450.262					N/A	N/A	N/A	spectral_library_annotation
21441	PE(16:1/0:0); [M-H]- C21H41N1O7P1	[M-H]-	0.878	450.262					N/A	N/A	N/A	spectral_library_annotation
21441	PE(16:1/0:0); [M-H]- C21H41N1O7P1	[M-H]-	0.878	450.262					N/A	N/A	N/A	spectral_library_annotation
21441	Suspect related to Spectral Match to 1-Palmitoyl-2-hydroxy-sn-glycero-3-phosphoethanolamine from NIST14 (predicted molecular formula SIRIUS: C21H42NO7P / BUDDY: C21H42NO7P) with delta m/z -2.016 (putative explanation: 2-amino-3-oxo-butanoic_acid|Intact disulfide bridge|Val->Pro substitution; atomic difference: -2H|-2H|-2H) [M-H]-	[M-H]-	0.868	450.263					N/A	N/A	N/A	spectral_library_annotation
21441	PE(16:1/0:0); [M-H]- C21H41N1O7P1	[M-H]-	0.86	450.262					N/A	N/A	N/A	spectral_library_annotation
21470	Suspect related to 1-(1Z-Hexadecenyl)-sn-glycero-3-phosphocholine (predicted molecular formula SIRIUS: unknown / BUDDY: C37H47NO4) with delta m/z 90.011 (putative explanation: unspecified; atomic difference: unspecified) [M+CHOO]-	[M+CHOO]-	0.848	614.348					N/A	InChI=1S/C24H50NO6P/c1-5-6-7-8-9-10-11-12-13-14-15-16-17-18-20-29-22-24(26)23-31-32(27,28)30-21-19-25(2,3)4/h18,20,24,26H,5-17,19,21-23H2,1-4H3/b20-18-/t24-/m1/s1 + 90.011 Da	N/A	spectral_library_annotation
21496	Suspect related to Massbank:LQB00558 PE 32:0 (predicted molecular formula SIRIUS: C25H43N3O6 / BUDDY: C30H43NO4) with delta m/z -210.199 (putative explanation: Myristoylation (reverse); atomic difference: -14C,-26H,-1O) [M-H]-	[M-H]-	0.869	480.309					N/A	1S/C37H74NO8P/c1-3-5-7-9-11-13-15-17-19-21-23-25-27-29-36(39)43-33-35(34-45-47(41,42)44-32-31-38)46-37(40)30-28-26-24-22-20-18-16-14-12-10-8-6-4-2/h35H,3-34,38H2,1-2H3,(H,41,42) - 210.199 Da	N/A	spectral_library_annotation
21496	Suspect related to Spectral Match to 1,2-Dioleoyl-sn-glycero-3-phosphoethanolamine-N,N-dimethyl from NIST14 (predicted molecular formula SIRIUS: unknown / BUDDY: unknown) with delta m/z -26.015 (putative explanation: Alkyl loss (typically partial loss from ring)|Pro->Ala substitution; atomic difference: -2C,-2H|-2C,-2H) [506.3]	[M]+	0.859	480.309					N/A	N/A	N/A	spectral_library_annotation
21500	1-Hexadecanoyl-sn-glycero-3-phosphocholine	[M+HCOO]-	0.969	540.3307				C24H50NO7P	CCCCCCCCCCCCCCCC(=O)OCC(COP(=O)([O-])OCC[N+](C)(C)C)O	InChI=1S/C24H50NO7P/c1-5-6-7-8-9-10-11-12-13-14-15-16-17-18-24(27)30-21-23(26)22-32-33(28,29)31-20-19-25(2,3)4/h23,26H,5-22H2,1-4H3	ASWBNKHCZGQVJV-UHFFFAOYSA-N	spectral_library_annotation
21500			0.969	540.3307				C24H50NO7P	CCCCCCCCCCCCCCCC(=O)OCC(COP(=O)([O-])OCC[N+](C)(C)C)O	InChI=1S/C24H50NO7P/c1-5-6-7-8-9-10-11-12-13-14-15-16-17-18-24(27)30-21-23(26)22-32-33(28,29)31-20-19-25(2,3)4/h23,26H,5-22H2,1-4H3	ASWBNKHCZGQVJV-UHFFFAOYSA-N	spectral_library_annotation
21500	Suspect related to Spectral Match to 1-Palmitoyl-2-hydroxy-sn-glycero-3-phosphoethanolamine from NIST14 (predicted molecular formula SIRIUS: C27H47N3O8 / BUDDY: C25H52NO9P) with delta m/z 88.052 (putative explanation: PEG repeat unit x2; atomic difference: 4C,8H,2O) [M-H]-	[M-H]-	0.807	540.331					N/A	N/A	N/A	spectral_library_annotation
21533	LPE O-18:3	[M-H]-	0.972	460.28335			6.39	C23H44NO6P	CC\C=C/C\C=C/C\C=C/CCCCCCCCOCC(O)COP(O)(=O)OCCN		WGYJVKYUUAEBMJ-PDBXOOCHNA-N	spectral_library_annotation
21533	Suspect related to 1-(1Z-Octadecenyl)-2-(4Z,7Z,10Z,13Z,16Z,19Z-docosahexaenoyl)-sn-glycero-3-phosphoethanolamine (predicted molecular formula SIRIUS: unknown / BUDDY: unknown) with delta m/z -4.031 (putative explanation: x2 reduction (reverse); atomic difference: -4H) [M-C15H35O4P-H]-	[M-C15H35O4P-H]-	0.961	460.282					N/A	N/A	N/A	spectral_library_annotation
21546	Suspect related to Massbank:LQB00573 PE 36:5 (predicted molecular formula SIRIUS: C27H39N3O6 / BUDDY: C29H43NO4S) with delta m/z -236.213 (putative explanation: palmitoleyl (reverse); atomic difference: -16C,-28H,-1O) [M-H]-	[M-H]-	0.968	500.278					N/A	1S/C41H72NO8P/c1-3-5-7-9-11-13-15-17-18-19-20-22-24-26-28-30-32-34-41(44)50-39(38-49-51(45,46)48-36-35-42)37-47-40(43)33-31-29-27-25-23-21-16-14-12-10-8-6-4-2/h5,7,11,13-14,16-18,20,22,39H,3-4,6,8-10,12,15,19,21,23-38,42H2,1-2H3,(H,45,46)/b7-5-,13-11-,16-14-,18-17-,22-20- - 236.213 Da	N/A	spectral_library_annotation
21546	LPE 20:4	[M-H]-	0.96	500.27826			5.83	C25H44NO7P	CC\C=C/C\C=C/C\C=C/C\C=C/CCCCCCC(=O)OCC(O)COP(O)(=O)OCCN		JPNPIRVRGLGTRE-LTKCOYKYNA-N	spectral_library_annotation
21546	Suspect related to Spectral Match to 1-(9Z-Octadecenoyl)-sn-glycero-3-phosphoethanolamine from NIST14 (predicted molecular formula SIRIUS: C25H44NO7P / BUDDY: C25H44NO7P) with delta m/z 21.984 (putative explanation: Sodium adduct|glyoxal-derived AGE; atomic difference: -1H,1Na|2C,-2H) [M-H]-	[M-H]-	0.917	500.279					N/A	N/A	N/A	spectral_library_annotation
21546	Suspect related to Spectral Match to 1-Palmitoyl-2-hydroxy-sn-glycero-3-phosphoethanolamine from NIST14 (predicted molecular formula SIRIUS: C25H44NO7P / BUDDY: C25H44NO7P) with delta m/z 48.0 (putative explanation: Val->Phe substitution; atomic difference: 4C) [M-H]-	[M-H]-	0.917	500.279					N/A	N/A	N/A	spectral_library_annotation
21546	PE(20:4/0:0); [M-H]- C25H43N1O7P1	[M-H]-	0.894	500.278					N/A	N/A	N/A	spectral_library_annotation
21546	PE(20:4/0:0); [M-H]- C25H43N1O7P1	[M-H]-	0.894	500.278					N/A	N/A	N/A	spectral_library_annotation
21546	PE(20:4/0:0); [M-H]- C25H43N1O7P1	[M-H]-	0.89	500.278					N/A	N/A	N/A	spectral_library_annotation
21546	PE(20:4/0:0); [M-H]- C25H43N1O7P1	[M-H]-	0.89	500.278					N/A	N/A	N/A	spectral_library_annotation
21546	PE(20:4/0:0); [M-H]- C25H43N1O7P1	[M-H]-	0.889	500.278					N/A	N/A	N/A	spectral_library_annotation
21546	PE(20:4/0:0); [M-H]- C25H43N1O7P1	[M-H]-	0.889	500.278					N/A	N/A	N/A	spectral_library_annotation
21556	Suspect related to Spectral Match to 1-Hexadecanoyl-sn-glycero-3-phospho-(1'-sn-glycerol) from NIST14 (predicted molecular formula SIRIUS: unknown / BUDDY: unknown) with delta m/z 24.0 (putative explanation: unspecified; atomic difference: 2C) [M-H]-	[M-H]-	0.954	507.273					N/A	N/A	N/A	spectral_library_annotation
21556	LPG 18:2, [M-H]-	[M-H]-	0.951	507.27284			0.7	C24H45O9P	CCCCC\C=C/C\C=C/CCCCCCCC(=O)OCC(O)COP(O)(=O)OCC(O)CO	InChI=1S/C24H45O9P/c1-2-3-4-5-6-7-8-9-10-11-12-13-14-15-16-17-24(28)31-19-23(27)21-33-34(29,30)32-20-22(26)18-25/h6-7,9-10,22-23,25-27H,2-5,8,11-21H2,1H3,(H,29,30)/b7-6-,10-9-	VEEHTGYBVMTAAF-HZJYTTRNSA-N	spectral_library_annotation
21556	LPG 18:2	[M-H]-	0.951	507.27284			5.39	C24H45O9P	CCCCC\C=C/C\C=C/CCCCCCCC(=O)OCC(O)COP(O)(=O)OCC(O)CO		VEEHTGYBVMTAAF-HZJYTTRNNA-N	spectral_library_annotation
21556	PG(18:2/0:0); [M-H]- C24H44O9P1	[M-H]-	0.806	507.272					N/A	N/A	N/A	spectral_library_annotation
21556	PG(18:2/0:0); [M-H]- C24H44O9P1	[M-H]-	0.806	507.272					N/A	N/A	N/A	spectral_library_annotation
21556	PG(18:2/0:0); [M-H]- C24H44O9P1	[M-H]-	0.789	507.272					N/A	N/A	N/A	spectral_library_annotation
21556	PG(18:2/0:0); [M-H]- C24H44O9P1	[M-H]-	0.789	507.272					N/A	N/A	N/A	spectral_library_annotation
21578	LPG 22:6, [M-H]-	[M-H]-	0.967	555.27284			0.41	C28H45O9P	CC\C=C/C\C=C/C\C=C/C\C=C/C\C=C/C\C=C/CCC(=O)OCC(O)COP(O)(=O)OCC(O)CO	InChI=1S/C28H45O9P/c1-2-3-4-5-6-7-8-9-10-11-12-13-14-15-16-17-18-19-20-21-28(32)35-23-27(31)25-37-38(33,34)36-24-26(30)22-29/h3-4,6-7,9-10,12-13,15-16,18-19,26-27,29-31H,2,5,8,11,14,17,20-25H2,1H3,(H,33,34)/b4-3-,7-6-,10-9-,13-12-,16-15-,19-18-	MGCOSBZSSKOQOR-KUBAVDMBSA-N	spectral_library_annotation
21578	LPG 22:6	[M-H]-	0.967	555.27284			5.32	C28H45O9P	CC\C=C/C\C=C/C\C=C/C\C=C/C\C=C/C\C=C/CCC(=O)OCC(O)COP(O)(=O)OCC(O)CO		MGCOSBZSSKOQOR-KUBAVDMBNA-N	spectral_library_annotation
21578	PG(22:6/0:0); [M-H]- C28H44O9P1	[M-H]-	0.902	555.272					N/A	N/A	N/A	spectral_library_annotation
21578	PG(22:6/0:0); [M-H]- C28H44O9P1	[M-H]-	0.902	555.272					N/A	N/A	N/A	spectral_library_annotation
21578	PG(22:6/0:0); [M-H]- C28H44O9P1	[M-H]-	0.878	555.272					N/A	N/A	N/A	spectral_library_annotation
21578	PG(22:6/0:0); [M-H]- C28H44O9P1	[M-H]-	0.878	555.272					N/A	N/A	N/A	spectral_library_annotation
21578	PG(22:6/0:0); [M-H]- C28H44O9P1	[M-H]-	0.874	555.272					N/A	N/A	N/A	spectral_library_annotation
21578	PG(22:6/0:0); [M-H]- C28H44O9P1	[M-H]-	0.874	555.272					N/A	N/A	N/A	spectral_library_annotation
21595	Suspect related to Prostaglandin D1 (predicted molecular formula SIRIUS: C16H32O4 / BUDDY: C16H32O4) with delta m/z -66.011 (putative explanation: Tyr->Pro substitution; atomic difference: -4C,-2H,-1O) [M-H2O+H]+	[M-H2O+H]+	0.748	271.227					N/A	InChI=1S/C20H34O5/c1-2-3-6-9-15(21)12-13-17-16(18(22)14-19(17)23)10-7-4-5-8-11-20(24)25/h12-13,15-18,21-22H,2-11,14H2,1H3,(H,24,25)/b13-12+/t15-,16+,17+,18-/m0/s1 - 66.011 Da	N/A	spectral_library_annotation
21595	Suspect related to Hexadecanoic acid (predicted molecular formula SIRIUS: C16H30O3 / BUDDY: C16H30O3) with delta m/z 13.979 (putative explanation: Thr->Asp substitution|Tryptophan oxidation to oxolactone|aldehyde and ketone modifications|hydroxylation difference carboxylation|proline oxidation to pyroglutamic acid|Oxidation, epoxidation; atomic difference: -2H,1O|-2H,1O|-2H,1O|-2H,1O|-2H,1O|1O,-2…	[M+H]+	0.747	271.227					N/A	InChI=1S/C16H32O2/c1-2-3-4-5-6-7-8-9-10-11-12-13-14-15-16(17)18/h2-15H2,1H3,(H,17,18) + 13.979 Da	N/A	spectral_library_annotation
21595	Suspect related to Elaidic acid (predicted molecular formula SIRIUS: unknown / BUDDY: unknown) with delta m/z -12.036 (putative explanation: Leu/Ile->Thr substitution|Val->Ser substitution|Dealkylation+hydroxylation; atomic difference: -2C,-4H,1O|-2C,-4H,1O|2C,4H,-1O) [M+H]+	[M+H]+	0.735	271.227					N/A	InChI=1S/C18H34O2/c1-2-3-4-5-6-7-8-9-10-11-12-13-14-15-16-17-18(19)20/h9-10H,2-8,11-17H2,1H3,(H,19,20)/b10-9+ - 12.036 Da	N/A	spectral_library_annotation
21595	Suspect related to Spectral Match to cis-9-Hexadecenoic acid from NIST14 (predicted molecular formula SIRIUS: C16H30O3 / BUDDY: C16H30O3) with delta m/z 15.995 (putative explanation: Ala->Ser substitution|Oxidation or Hydroxylation|Phe->Tyr substitution; atomic difference: 1O|1O|1O) [M+H]+	[M+H]+	0.703	271.227					N/A	N/A	N/A	spectral_library_annotation
21713	Eicosapentaenoic acid	[M+H]+	0.845	303.2319				C20H30O2	CC/C=C\C/C=C\C/C=C\C/C=C\C/C=C\CCCC(=O)O	InChI=1S/C20H30O2/c1-2-3-4-5-6-7-8-9-10-11-12-13-14-15-16-17-18-19-20(21)22/h3-4,6-7,9-10,12-13,15-16H,2,5,8,11,14,17-19H2,1H3,(H,21,22)/b4-3-,7-6-,10-9-,13-12-,16-15-	JAZBEHYOTPTENJ-JLNKQSITSA-N	spectral_library_annotation
21713	Massbank:RP030501 Eicosapentaenoic acid|(5Z,8Z,11Z,14Z,17Z)-icosa-5,8,11,14,17-pentaenoic acid	[M+H]+	0.84	303.232					CC/C=C\C/C=C\C/C=C\C/C=C\C/C=C\CCCC(=O)O	1S/C20H30O2/c1-2-3-4-5-6-7-8-9-10-11-12-13-14-15-16-17-18-19-20(21)22/h3-4,6-7,9-10,12-13,15-16H,2,5,8,11,14,17-19H2,1H3,(H,21,22)/b4-3-,7-6-,10-9-,13-12-,16-15-	N/A	spectral_library_annotation
21713			0.84	303.2319				C20H30O2	CC/C=C\C/C=C\C/C=C\C/C=C\C/C=C\CCCC(=O)O	InChI=1S/C20H30O2/c1-2-3-4-5-6-7-8-9-10-11-12-13-14-15-16-17-18-19-20(21)22/h3-4,6-7,9-10,12-13,15-16H,2,5,8,11,14,17-19H2,1H3,(H,21,22)/b4-3-,7-6-,10-9-,13-12-,16-15-	JAZBEHYOTPTENJ-JLNKQSITSA-N	spectral_library_annotation
[truncated: 739 more rows]
