# Supplementary material for: Deciphering the antiviral mechanisms of Fangqin Qinggan decoction against influenza A virus: a multi-omics and machine learning approach
Source: Chin Med. 2025 Oct 5;20:158. doi: 10.1186/s13020-025-01211-0 (PMC12497347; doi:10.1186/s13020-025-01211-0)
Supplement: Supplementary file 6 — Supplementary material 6. [file 13020_2025_1211_MOESM6_ESM.csv]

id	compound_name	adduct	score	precursor_mz	ion_mobility	ccs	rt	mol_formula	smiles	inchi	inchi_key	method
37	SPERMINE	[M+H]+	0.988	203.223					C(CCNCCCN)CNCCCN	"InChI=1S/C10H26N4/c11-5-3-9-13-7-1-2-8-14-10-4-6-12/h13-14H,1-12H2"	N/A	spectral_library_annotation
37	SPERMINE	[M+H]+	0.988	203.223					C(CCNCCCN)CNCCCN	"InChI=1S/C10H26N4/c11-5-3-9-13-7-1-2-8-14-10-4-6-12/h13-14H,1-12H2"	N/A	spectral_library_annotation
37	SPERMINE	[M+H]+	0.988	203.2230229				C10H26N4	NCCCNCCCCNCCCN	InChI=1S/C10H26N4/c11-5-3-9-13-7-1-2-8-14-10-4-6-12/h13-14H,1-12H2	PFNFFQXMRSDOHW-UHFFFAOYSA-N	spectral_library_annotation
37	Spermine	[M+H]+	0.979	203.223				C10H26N4	NCCCNCCCCNCCCN	InChI=1S/C10H26N4/c11-5-3-9-13-7-1-2-8-14-10-4-6-12/h13-14H,1-12H2	PFNFFQXMRSDOHW-UHFFFAOYSA-N	spectral_library_annotation
37	Spermine, $:00in-source	[M+H]+	0.979	203.223				C10H26N4	NCCCNCCCCNCCCN		PFNFFQXMRSDOHW-UHFFFAOYSA-N	spectral_library_annotation
37	SPERMINE	[M+H]+	0.977	203.223					C(CCNCCCN)CNCCCN	"InChI=1S/C10H26N4/c11-5-3-9-13-7-1-2-8-14-10-4-6-12/h13-14H,1-12H2"	N/A	spectral_library_annotation
37	SPERMINE	[M+H]+	0.977	203.223					C(CCNCCCN)CNCCCN	"InChI=1S/C10H26N4/c11-5-3-9-13-7-1-2-8-14-10-4-6-12/h13-14H,1-12H2"	N/A	spectral_library_annotation
37	SPERMINE	[M+H]+	0.977	203.2230229				C10H26N4	NCCCNCCCCNCCCN	InChI=1S/C10H26N4/c11-5-3-9-13-7-1-2-8-14-10-4-6-12/h13-14H,1-12H2	PFNFFQXMRSDOHW-UHFFFAOYSA-N	spectral_library_annotation
37	SPERMINE	[M+H]+	0.975	203.223				C10H26N4	NCCCNCCCCNCCCN	InChI=1S/C10H26N4/c11-5-3-9-13-7-1-2-8-14-10-4-6-12/h13-14H,1-12H2	PFNFFQXMRSDOHW-UHFFFAOYSA-N	spectral_library_annotation
37	SPERMINE	[M+H]+	0.951	203.223					C(CCNCCCN)CNCCCN	"InChI=1S/C10H26N4/c11-5-3-9-13-7-1-2-8-14-10-4-6-12/h13-14H,1-12H2"	N/A	spectral_library_annotation
91	SPERMIDINE	[M+H]+	0.927	146.165					C(CCNCCCN)CN	"InChI=1S/C7H19N3/c8-4-1-2-6-10-7-3-5-9/h10H,1-9H2"	N/A	spectral_library_annotation
91	SPERMIDINE	[M+H]+	0.927	146.165					C(CCNCCCN)CN	"InChI=1S/C7H19N3/c8-4-1-2-6-10-7-3-5-9/h10H,1-9H2"	N/A	spectral_library_annotation
91	SPERMIDINE	[M+H]+	0.927	146.1651736				C7H19N3	NCCCNCCCCN	InChI=1S/C7H19N3/c8-4-1-2-6-10-7-3-5-9/h10H,1-9H2	ATHGHQPFGPMSJY-UHFFFAOYSA-N	spectral_library_annotation
91	SPERMIDINE	[M+H]+	0.922	146.165					C(CCNCCCN)CN	"InChI=1S/C7H19N3/c8-4-1-2-6-10-7-3-5-9/h10H,1-9H2"	N/A	spectral_library_annotation
91	SPERMIDINE	[M+H]+	0.922	146.165					C(CCNCCCN)CN	"InChI=1S/C7H19N3/c8-4-1-2-6-10-7-3-5-9/h10H,1-9H2"	N/A	spectral_library_annotation
91	SPERMIDINE	[M+H]+	0.922	146.1651736				C7H19N3	NCCCNCCCCN	InChI=1S/C7H19N3/c8-4-1-2-6-10-7-3-5-9/h10H,1-9H2	ATHGHQPFGPMSJY-UHFFFAOYSA-N	spectral_library_annotation
91	SPERMIDINE	[M+H]+	0.92	146.165				C7H19N3	NCCCCNCCCN	InChI=1S/C7H19N3/c8-4-1-2-6-10-7-3-5-9/h10H,1-9H2	ATHGHQPFGPMSJY-UHFFFAOYSA-N	spectral_library_annotation
91	SPERMIDINE	[M+H]+	0.911	146.165				C7H19N3	NCCCCNCCCN	InChI=1S/C7H19N3/c8-4-1-2-6-10-7-3-5-9/h10H,1-9H2	ATHGHQPFGPMSJY-UHFFFAOYSA-N	spectral_library_annotation
91	SPERMIDINE	[M+H]+	0.899	146.165					C(CCNCCCN)CN	"InChI=1S/C7H19N3/c8-4-1-2-6-10-7-3-5-9/h10H,1-9H2"	N/A	spectral_library_annotation
91	SPERMIDINE	[M+H]+	0.899	146.165					C(CCNCCCN)CN	"InChI=1S/C7H19N3/c8-4-1-2-6-10-7-3-5-9/h10H,1-9H2"	N/A	spectral_library_annotation
689	Arginine	[M+H]+	0.98	175.119			12.92905	C6H14N4O2	C(C[C@@H](C(=O)O)N)CNC(=N)N			spectral_library_annotation
689	Suspect related to L-NG-Monomethylarginine (predicted molecular formula SIRIUS: C6H14N4O2 / BUDDY: C6H14N4O2) with delta m/z -14.016 (putative explanation: Ala->Gly substitution|Gln->Asn substitution|Glu->Asp substitution|Leu/Ile->Val substitution|Thr->Ser substitution; atomic difference: -1C,-2H|-1C,-2H|-1C,-2H|-1C,-2H|-1C,-2H) [M+H]+	[M+H]+	0.979	175.119					N/A	InChI=1S/C7H16N4O2/c1-10-7(9)11-4-2-3-5(8)6(12)13/h5H,2-4,8H2,1H3,(H,12,13)(H3,9,10,11)/t5-/m0/s1 - 14.016 Da	N/A	spectral_library_annotation
689	ARGININE	[M+H]+	0.976	175.119					C(C[C@@H](C(=O)O)N)CNC(=N)N	"InChI=1S/C6H14N4O2/c7-4(5(11)12)2-1-3-10-6(8)9/h4H,1-3,7H2,(H,11,12)(H4,8,9,10)/t4-/m0/s1"	N/A	spectral_library_annotation
689	ARGININE	[M+H]+	0.976	175.119					C(C[C@@H](C(=O)O)N)CNC(=N)N	"InChI=1S/C6H14N4O2/c7-4(5(11)12)2-1-3-10-6(8)9/h4H,1-3,7H2,(H,11,12)(H4,8,9,10)/t4-/m0/s1"	N/A	spectral_library_annotation
689	ARGININE	[M+H]+	0.976	175.1189517				C6H14N4O2	O=C(O)C(N)CCCNC(=N)N	InChI=1S/C6H14N4O2/c7-4(5(11)12)2-1-3-10-6(8)9/h4H,1-3,7H2,(H,11,12)(H4,8,9,10)/t4-/m0/s1	ODKSFYDXXFIFQN-BYPYZUCNSA-N	spectral_library_annotation
689	L-arginine CollisionEnergy:102040	[M+H]+	0.976	175.119					N=C(N)NCCC[C@H](N)C(=O)O	"InChI=1S/C6H14N4O2/c7-4(5(11)12)2-1-3-10-6(8)9/h4H,1-3,7H2,(H,11,12)(H4,8,9,10)/t4-/m0/s1"	N/A	spectral_library_annotation
689	L-arginine CollisionEnergy:102040	[M+H]+	0.976	175.119					N=C(N)NCCC[C@H](N)C(=O)O	"InChI=1S/C6H14N4O2/c7-4(5(11)12)2-1-3-10-6(8)9/h4H,1-3,7H2,(H,11,12)(H4,8,9,10)/t4-/m0/s1"	N/A	spectral_library_annotation
689	L-arginine CollisionEnergy:102040	[M+H]+	0.976	175.119					N=C(N)NCCC[C@H](N)C(=O)O	"InChI=1S/C6H14N4O2/c7-4(5(11)12)2-1-3-10-6(8)9/h4H,1-3,7H2,(H,11,12)(H4,8,9,10)/t4-/m0/s1"	N/A	spectral_library_annotation
689	L-arginine CollisionEnergy:102040	[M+H]+	0.976	175.119					N=C(N)NCCC[C@H](N)C(=O)O	"InChI=1S/C6H14N4O2/c7-4(5(11)12)2-1-3-10-6(8)9/h4H,1-3,7H2,(H,11,12)(H4,8,9,10)/t4-/m0/s1"	N/A	spectral_library_annotation
689	Suspect related to NG,NG-Dimethyl-L-arginine (predicted molecular formula SIRIUS: C6H14N4O2 / BUDDY: C6H14N4O2) with delta m/z -28.031 (putative explanation: Desethylation, didemethylation, dealkylation|Met->Cys substitution|Val->Ala substitution; atomic difference: -2C,-4H|-2C,-4H|-2C,-4H) [M+H]+	[M+H]+	0.973	175.118					N/A	InChI=1S/C8H18N4O2/c1-12(2)8(10)11-5-3-4-6(9)7(13)14/h6H,3-5,9H2,1-2H3,(H2,10,11)(H,13,14)/t6-/m0/s1 - 28.031 Da	N/A	spectral_library_annotation
714	glycine CollisionEnergy:102040	[M+H]+	0.964	76.0393					NCC(=O)O	"InChI=1S/C2H5NO2/c3-1-2(4)5/h1,3H2,(H,4,5)"	N/A	spectral_library_annotation
714	glycine CollisionEnergy:102040	[M+H]+	0.964	76.0393					NCC(=O)O	"InChI=1S/C2H5NO2/c3-1-2(4)5/h1,3H2,(H,4,5)"	N/A	spectral_library_annotation
714	glycine CollisionEnergy:102040	[M+H]+	0.964	76.0393					NCC(=O)O	"InChI=1S/C2H5NO2/c3-1-2(4)5/h1,3H2,(H,4,5)"	N/A	spectral_library_annotation
714	glycine CollisionEnergy:102040	[M+H]+	0.964	76.0393					NCC(=O)O	"InChI=1S/C2H5NO2/c3-1-2(4)5/h1,3H2,(H,4,5)"	N/A	spectral_library_annotation
714	Glycine	[M+H]+	0.835	76.0394					C(C(=O)O)N			spectral_library_annotation
714	Glycine	[M+H]+	0.835	76.0394					C(C(=O)O)N			spectral_library_annotation
714	Glycine	[M+H]+	0.835	76.0394					C(C(=O)O)N			spectral_library_annotation
714	Glycine	[M+H]+	0.835	76.0394				C2H5NO2	C(C(=O)O)N	InChI=1S/C2H5NO2/c3-1-2(4)5/h1,3H2,(H,4,5)	DHMQDGOQFOQNFH-UHFFFAOYSA-N	spectral_library_annotation
930	Suspect related to 1-Palmitoyl-sn-glycero-3-phosphocholine (predicted molecular formula SIRIUS: C8H20NO6P / BUDDY: C8H20NO6P) with delta m/z -238.23 (putative explanation: Palmitoylation (reverse); atomic difference: -16C,-30H,-1O) [M+Na]+	[M+Na]+	0.998	280.092					N/A	InChI=1S/C24H50NO7P/c1-5-6-7-8-9-10-11-12-13-14-15-16-17-18-24(27)30-21-23(26)22-32-33(28,29)31-20-19-25(2,3)4/h23,26H,5-22H2,1-4H3/t23-/m1/s1 - 238.230 Da	N/A	spectral_library_annotation
930	Glycerophosphocholine CollisionEnergy:102040	[M-H+Na]+	0.997	280.092					C[N+](C)(C)CCOP(=O)(O)OC[C@H](O)CO	"InChI=1S/C8H20NO6P/c1-9(2,3)4-5-14-16(12,13)15-7-8(11)6-10/h8,10-11H,4-7H2,1-3H3/p+1/t8-/m1/s1"	N/A	spectral_library_annotation
930	Glycerophosphocholine CollisionEnergy:102040	[M-H+Na]+	0.997	280.092					C[N+](C)(C)CCOP(=O)(O)OC[C@H](O)CO	"InChI=1S/C8H20NO6P/c1-9(2,3)4-5-14-16(12,13)15-7-8(11)6-10/h8,10-11H,4-7H2,1-3H3/p+1/t8-/m1/s1"	N/A	spectral_library_annotation
930	Glycerophosphocholine CollisionEnergy:102040	[M-H+Na]+	0.997	280.092					C[N+](C)(C)CCOP(=O)(O)OC[C@H](O)CO	"InChI=1S/C8H20NO6P/c1-9(2,3)4-5-14-16(12,13)15-7-8(11)6-10/h8,10-11H,4-7H2,1-3H3/p+1/t8-/m1/s1"	N/A	spectral_library_annotation
930	Glycerophosphocholine CollisionEnergy:102040	[M-H+Na]+	0.997	280.092					C[N+](C)(C)CCOP(=O)(O)OC[C@H](O)CO	"InChI=1S/C8H20NO6P/c1-9(2,3)4-5-14-16(12,13)15-7-8(11)6-10/h8,10-11H,4-7H2,1-3H3/p+1/t8-/m1/s1"	N/A	spectral_library_annotation
930	Suspect related to Glycerophosphocholine (predicted molecular formula SIRIUS: C12H13N3O5 / BUDDY: C12H13N3O5) with delta m/z 21.984 (putative explanation: Sodium adduct|glyoxal-derived AGE; atomic difference: -1H,1Na|2C,-2H) [M+H]+	[M+H]+	0.995	280.092					N/A	InChI=1S/C8H20NO6P/c1-9(2,3)4-5-14-16(12,13)15-7-8(11)6-10/h8,10-11H,4-7H2,1-3H3/t8-/m1/s1 + 21.984 Da	N/A	spectral_library_annotation
930	Suspect related to Spectral Match to 1-Myristoyl-sn-glycero-3-phosphocholine from NIST14 (predicted molecular formula SIRIUS: C8H20NO6P / BUDDY: C8H20NO6P) with delta m/z -210.199 (putative explanation: Myristoylation (reverse); atomic difference: -14C,-26H,-1O) [M+Na]+	[M+Na]+	0.946	280.091					N/A	N/A	N/A	spectral_library_annotation
930	Suspect related to 1-Hexadecyl-sn-glycero-3-phosphocholine (predicted molecular formula SIRIUS: C8H20NO6P / BUDDY: C10H15N3O5) with delta m/z -224.25 (putative explanation: Brij 58 synthetic polymer terminus (reverse); atomic difference: -16C,-32H) [M+Na]+	[M+Na]+	0.943	280.091					N/A	InChI=1S/C24H52NO6P/c1-5-6-7-8-9-10-11-12-13-14-15-16-17-18-20-29-22-24(26)23-31-32(27,28)30-21-19-25(2,3)4/h24,26H,5-23H2,1-4H3/t24-/m1/s1 - 224.250 Da	N/A	spectral_library_annotation
930	Suspect related to Spectral Match to 1-Octadecanoyl-sn-glycero-3-phosphocholine from NIST14 (predicted molecular formula SIRIUS: C8H20NO6P / BUDDY: C15H15NO3) with delta m/z -266.261 (putative explanation: stearoylation (reverse); atomic difference: -18C,-34H,-1O) [M+Na]+	[M+Na]+	0.919	280.092					N/A	N/A	N/A	spectral_library_annotation
954	SN-GLYCERO-3-PHOSPHOCHOLINE	[M+H]+	0.993	258.11					C[N+](C)(C)CCOP(=O)([O-])OC[C@H](CO)O	"InChI=1S/C8H20NO6P/c1-9(2,3)4-5-14-16(12,13)15-7-8(11)6-10/h8,10-11H,4-7H2,1-3H3/t8-/m0/s1"	N/A	spectral_library_annotation
954	SN-GLYCERO-3-PHOSPHOCHOLINE	[M+H]+	0.993	258.11					C[N+](C)(C)CCOP(=O)([O-])OC[C@H](CO)O	"InChI=1S/C8H20NO6P/c1-9(2,3)4-5-14-16(12,13)15-7-8(11)6-10/h8,10-11H,4-7H2,1-3H3/t8-/m0/s1"	N/A	spectral_library_annotation
954	SN-GLYCERO-3-PHOSPHOCHOLINE	[M+H]+	0.993	258.1101				C8H20NO6P	O=P([O-])(OCC[N+](C)(C)C)OCC(O)CO	InChI=1S/C8H20NO6P/c1-9(2,3)4-5-14-16(12,13)15-7-8(11)6-10/h8,10-11H,4-7H2,1-3H3/t8-/m0/s1	SUHOQUVVVLNYQR-QMMMGPOBSA-N	spectral_library_annotation
954	L-alpha-Glycerylphosphorylcholine - 40.0 eV	[M+H]+	0.99	258.11					C[N+](C)(C)CCOP(=O)([O-])OC[C@@H](CO)O	N/A	N/A	spectral_library_annotation
954	L-alpha-Glycerylphosphorylcholine - 40.0 eV	[M+H]+	0.99	258.11					C[N+](C)(C)CCOP(=O)([O-])OC[C@@H](CO)O	N/A	N/A	spectral_library_annotation
954	Glycerophosphocholine CollisionEnergy:102040	[M]+	0.987	258.11					C[N+](C)(C)CCOP(=O)(O)OC[C@H](O)CO	"InChI=1S/C8H20NO6P/c1-9(2,3)4-5-14-16(12,13)15-7-8(11)6-10/h8,10-11H,4-7H2,1-3H3/p+1/t8-/m1/s1"	N/A	spectral_library_annotation
954	Glycerophosphocholine CollisionEnergy:102040	[M]+	0.987	258.11					C[N+](C)(C)CCOP(=O)(O)OC[C@H](O)CO	"InChI=1S/C8H20NO6P/c1-9(2,3)4-5-14-16(12,13)15-7-8(11)6-10/h8,10-11H,4-7H2,1-3H3/p+1/t8-/m1/s1"	N/A	spectral_library_annotation
954	Glycerophosphocholine CollisionEnergy:102040	[M]+	0.987	258.11					C[N+](C)(C)CCOP(=O)(O)OC[C@H](O)CO	"InChI=1S/C8H20NO6P/c1-9(2,3)4-5-14-16(12,13)15-7-8(11)6-10/h8,10-11H,4-7H2,1-3H3/p+1/t8-/m1/s1"	N/A	spectral_library_annotation
954	Glycerophosphocholine CollisionEnergy:102040	[M]+	0.987	258.11					C[N+](C)(C)CCOP(=O)(O)OC[C@H](O)CO	"InChI=1S/C8H20NO6P/c1-9(2,3)4-5-14-16(12,13)15-7-8(11)6-10/h8,10-11H,4-7H2,1-3H3/p+1/t8-/m1/s1"	N/A	spectral_library_annotation
954	SN-GLYCERO-3-PHOSPHOCHOLINE	[M+H]+	0.985	258.11					C[N+](C)(C)CCOP(=O)([O-])OC[C@@H](CO)O	"InChI=1S/C8H20NO6P/c1-9(2,3)4-5-14-16(12,13)15-7-8(11)6-10/h8,10-11H,4-7H2,1-3H3/t8-/m1/s1"	N/A	spectral_library_annotation
960	Suspect related to Glycerophosphocholine (predicted molecular formula SIRIUS: C7H13N5O6S / BUDDY: C7H13N5O6S) with delta m/z 37.955 (putative explanation: Replacement of proton by potassium; atomic difference: -1H,1K) [M+H]+	[M+H]+	0.918	296.065					N/A	InChI=1S/C8H20NO6P/c1-9(2,3)4-5-14-16(12,13)15-7-8(11)6-10/h8,10-11H,4-7H2,1-3H3/t8-/m1/s1 + 37.955 Da	N/A	spectral_library_annotation
1109	Glutamic acid	[M+H]+	0.98	148.0604			10.49907	C5H9NO4	C(CC(=O)O)[C@@H](C(=O)O)N			spectral_library_annotation
1109	GLUTAMIC ACID	[M+H]+	0.979	148.06					C(CC(=O)O)[C@@H](C(=O)O)N	"InChI=1S/C5H9NO4/c6-3(5(9)10)1-2-4(7)8/h3H,1-2,6H2,(H,7,8)(H,9,10)/t3-/m0/s1"	N/A	spectral_library_annotation
1109	GLUTAMIC ACID	[M+H]+	0.979	148.06					C(CC(=O)O)[C@@H](C(=O)O)N	"InChI=1S/C5H9NO4/c6-3(5(9)10)1-2-4(7)8/h3H,1-2,6H2,(H,7,8)(H,9,10)/t3-/m0/s1"	N/A	spectral_library_annotation
1109	GLUTAMIC ACID	[M+H]+	0.979	148.0604338				C5H9NO4	O=C(O)CCC(N)C(=O)O	InChI=1S/C5H9NO4/c6-3(5(9)10)1-2-4(7)8/h3H,1-2,6H2,(H,7,8)(H,9,10)/t3-/m0/s1	WHUUTDBJXJRKMK-VKHMYHEASA-N	spectral_library_annotation
1109	GLUTAMIC ACID	[M+H]+	0.973	148.06					C(CC(=O)O)[C@@H](C(=O)O)N	"InChI=1S/C5H9NO4/c6-3(5(9)10)1-2-4(7)8/h3H,1-2,6H2,(H,7,8)(H,9,10)/t3-/m0/s1"	N/A	spectral_library_annotation
1109	GLUTAMIC ACID	[M+H]+	0.973	148.06					C(CC(=O)O)[C@@H](C(=O)O)N	"InChI=1S/C5H9NO4/c6-3(5(9)10)1-2-4(7)8/h3H,1-2,6H2,(H,7,8)(H,9,10)/t3-/m0/s1"	N/A	spectral_library_annotation
1109	GLUTAMIC ACID	[M+H]+	0.973	148.0604338				C5H9NO4	O=C(O)CCC(N)C(=O)O	InChI=1S/C5H9NO4/c6-3(5(9)10)1-2-4(7)8/h3H,1-2,6H2,(H,7,8)(H,9,10)/t3-/m0/s1	WHUUTDBJXJRKMK-VKHMYHEASA-N	spectral_library_annotation
1109	L-Glutamic acid	[M+H]+	0.971	148.06096				C5H9NO4	OC(=O)CC[C@H](N)C(O)=O	InChI=1S/C5H9NO4/c6-3(5(9)10)1-2-4(7)8/h3H,1-2,6H2,(H,7,8)(H,9,10)/t3-/m0/s1	WHUUTDBJXJRKMK-VKHMYHEASA-N	spectral_library_annotation
1109	L-Glutamate	[M+H]+	0.971	148.06096				C5H9NO4	C(CC(=O)O)C(C(=O)O)N	InChI=1S/C5H9NO4/c6-3(5(9)10)1-2-4(7)8/h3H,1-2,6H2,(H,7,8)(H,9,10)	WHUUTDBJXJRKMK-UHFFFAOYSA-N	spectral_library_annotation
1109			0.971	148.06096				C5H9NO4	OC(=O)CC[C@H](N)C(O)=O	InChI=1S/C5H9NO4/c6-3(5(9)10)1-2-4(7)8/h3H,1-2,6H2,(H,7,8)(H,9,10)/t3-/m0/s1	WHUUTDBJXJRKMK-VKHMYHEASA-N	spectral_library_annotation
1117	PHOSPHORYLCHOLINE	[M+H]+	0.875	184.073				C5H14NO4P	C[N+](C)(CCOP([O-])(O)=O)C	InChI=1S/C5H14NO4P/c1-6(2,3)4-5-10-11(7,8)9/h4-5H2,1-3H3,(H-,7,8,9)	YHHSONZFOIEMCP-UHFFFAOYSA-N	spectral_library_annotation
1117	Phosphorylcholine	[M+H]+	0.875	184.0733			11.77379	[C5H15NO4P]+	C[N+](C)(C)CCOP(O)(O)=O		YHHSONZFOIEMCP-UHFFFAOYSA-O	spectral_library_annotation
1117	PHOSPHORYLCHOLINE		0.864	184.0733								spectral_library_annotation
1117	Phosphocholine	[M]+	0.86	184.0733			9.190617	C5H15NO4P+	O=P(O)(O)OCC[N+](C)(C)C	InChI=1S/C5H14NO4P/c1-6(2,3)4-5-10-11(7,8)9/h4-5H2,1-3H3,(H-,7,8,9)/p+1	YHHSONZFOIEMCP-UHFFFAOYSA-O	spectral_library_annotation
1117	Spectral Match to Phosphocholine from NIST14	[M+H]+	0.852	184.073					C[N+](C)(C)CCOP(=O)(O)O	InChI=1S/C5H14NO4P/c1-6(2,3)4-5-10-11(7,8)9/h4-5H2,1-3H3,(H-,7,8,9)/p+1	N/A	spectral_library_annotation
1117	Spectral Match to Phosphocholine from NIST14	[M+H]+	0.852	184.073					C[N+](C)(C)CCOP(=O)(O)O	InChI=1S/C5H14NO4P/c1-6(2,3)4-5-10-11(7,8)9/h4-5H2,1-3H3,(H-,7,8,9)/p+1	N/A	spectral_library_annotation
1117	PHOSPHOCHOLINE CHLORIDE - 40.00 eV	[M]+	0.837	184.073					C[N+](C)(C)CCOP(O)(O)=O	N/A	N/A	spectral_library_annotation
1117	PHOSPHOCHOLINE CHLORIDE - 40.00 eV	[M]+	0.837	184.073					C[N+](C)(C)CCOP(O)(O)=O	N/A	N/A	spectral_library_annotation
1117	PHOSPHOCHOLINE CHLORIDE - 40.00 eV	[M]+	0.837	184.073					C[N+](C)(C)CCOP(O)(O)=O	N/A	N/A	spectral_library_annotation
1117	PHOSPHOCHOLINE CHLORIDE	[M+H]+	0.831	184.0732937				[C5H15NO4P]+	O=P(O)(O)OCC[N+](C)(C)C	InChI=1S/C5H14NO4P/c1-6(2,3)4-5-10-11(7,8)9/h4-5H2,1-3H3,(H-,7,8,9)/p+1	YHHSONZFOIEMCP-UHFFFAOYSA-O	spectral_library_annotation
1221	Suspect related to Spectral Match to Acetyl-DL-carnitine from NIST14 (predicted molecular formula SIRIUS: unknown / BUDDY: unknown) with delta m/z -42.01 (putative explanation: Glu->Ser substitution|Hydrolysis, deacetylation; atomic difference: -2C,-2H,-1O|-2C,-2H,-1O) [M+H]+	[M+H]+	0.96	162.112					N/A	N/A	N/A	spectral_library_annotation
1221	Carnitine	[M+H]+	0.929	162.1125			6.81062	C7H15NO3	C[N+](C)(C)CC(CC(=O)[O-])O			spectral_library_annotation
1221	CARNITINE	[M+H]+	0.928	162.112					C[N+](C)(C)C[C@@H](CC(=O)[O-])O	"InChI=1S/C7H15NO3/c1-8(2,3)5-6(9)4-7(10)11/h6,9H,4-5H2,1-3H3/t6-/m1/s1"	N/A	spectral_library_annotation
1221	CARNITINE	[M+H]+	0.928	162.112					C[N+](C)(C)C[C@@H](CC(=O)[O-])O	"InChI=1S/C7H15NO3/c1-8(2,3)5-6(9)4-7(10)11/h6,9H,4-5H2,1-3H3/t6-/m1/s1"	N/A	spectral_library_annotation
1221	CARNITINE	[M+H]+	0.928	162.1124693				C7H15NO3	O=C([O-])CC(O)C[N+](C)(C)C	InChI=1S/C7H15NO3/c1-8(2,3)5-6(9)4-7(10)11/h6,9H,4-5H2,1-3H3/t6-/m1/s1	PHIQHXFUZVPYII-ZCFIWIBFSA-N	spectral_library_annotation
1221	CARNITINE	[M+H]+	0.928	162.112					C[N+](C)(C)C[C@@H](CC(=O)[O-])O	"InChI=1S/C7H15NO3/c1-8(2,3)5-6(9)4-7(10)11/h6,9H,4-5H2,1-3H3/t6-/m1/s1"	N/A	spectral_library_annotation
1221	CARNITINE	[M+H]+	0.928	162.112					C[N+](C)(C)C[C@@H](CC(=O)[O-])O	"InChI=1S/C7H15NO3/c1-8(2,3)5-6(9)4-7(10)11/h6,9H,4-5H2,1-3H3/t6-/m1/s1"	N/A	spectral_library_annotation
1221	CARNITINE	[M+H]+	0.928	162.1124693				C7H15NO3	O=C([O-])CC(O)C[N+](C)(C)C	InChI=1S/C7H15NO3/c1-8(2,3)5-6(9)4-7(10)11/h6,9H,4-5H2,1-3H3/t6-/m1/s1	PHIQHXFUZVPYII-ZCFIWIBFSA-N	spectral_library_annotation
1221	CARNITINE	[M+H]+	0.928	162.112					C[N+](C)(C)C[C@@H](CC(=O)[O-])O	"InChI=1S/C7H15NO3/c1-8(2,3)5-6(9)4-7(10)11/h6,9H,4-5H2,1-3H3/t6-/m1/s1"	N/A	spectral_library_annotation
1221	CARNITINE	[M+H]+	0.928	162.112					C[N+](C)(C)C[C@@H](CC(=O)[O-])O	"InChI=1S/C7H15NO3/c1-8(2,3)5-6(9)4-7(10)11/h6,9H,4-5H2,1-3H3/t6-/m1/s1"	N/A	spectral_library_annotation
1435	L-Glutamine	[M+H]+	0.914	147.07642				C5H10N2O3	O=C(O)C(N)CCC(=N)O	InChI=1S/C5H10N2O3/c6-3(5(9)10)1-2-4(7)8/h3H,1-2,6H2,(H2,7,8)(H,9,10)/t3-/m0/s1	ZDXPYRJPNDTMRX-VKHMYHEASA-N	spectral_library_annotation
1435	L-Glutamine	[M+H]+	0.912	147.07642				C5H10N2O3	O=C(O)C(N)CCC(=N)O	InChI=1S/C5H10N2O3/c6-3(5(9)10)1-2-4(7)8/h3H,1-2,6H2,(H2,7,8)(H,9,10)/t3-/m0/s1	ZDXPYRJPNDTMRX-VKHMYHEASA-N	spectral_library_annotation
1435	L-glutamine CollisionEnergy:102040	[M+H]+	0.89	147.076					N=C(O)CC[C@H](N)C(=O)O	"InChI=1S/C5H10N2O3/c6-3(5(9)10)1-2-4(7)8/h3H,1-2,6H2,(H2,7,8)(H,9,10)/t3-/m0/s1"	N/A	spectral_library_annotation
1435	L-glutamine CollisionEnergy:102040	[M+H]+	0.89	147.076					N=C(O)CC[C@H](N)C(=O)O	"InChI=1S/C5H10N2O3/c6-3(5(9)10)1-2-4(7)8/h3H,1-2,6H2,(H2,7,8)(H,9,10)/t3-/m0/s1"	N/A	spectral_library_annotation
1435	L-glutamine CollisionEnergy:102040	[M+H]+	0.89	147.076					N=C(O)CC[C@H](N)C(=O)O	"InChI=1S/C5H10N2O3/c6-3(5(9)10)1-2-4(7)8/h3H,1-2,6H2,(H2,7,8)(H,9,10)/t3-/m0/s1"	N/A	spectral_library_annotation
1435	L-glutamine CollisionEnergy:102040	[M+H]+	0.89	147.076					N=C(O)CC[C@H](N)C(=O)O	"InChI=1S/C5H10N2O3/c6-3(5(9)10)1-2-4(7)8/h3H,1-2,6H2,(H2,7,8)(H,9,10)/t3-/m0/s1"	N/A	spectral_library_annotation
1435	GLUTAMINE	[M+H]+	0.887	147.076					C(CC(=N)O)[C@@H](C(=O)O)N	"InChI=1S/C5H10N2O3/c6-3(5(9)10)1-2-4(7)8/h3H,1-2,6H2,(H2,7,8)(H,9,10)/t3-/m0/s1"	N/A	spectral_library_annotation
1435	GLUTAMINE	[M+H]+	0.887	147.076					C(CC(=N)O)[C@@H](C(=O)O)N	"InChI=1S/C5H10N2O3/c6-3(5(9)10)1-2-4(7)8/h3H,1-2,6H2,(H2,7,8)(H,9,10)/t3-/m0/s1"	N/A	spectral_library_annotation
1435	GLUTAMINE	[M+H]+	0.887	147.0764182				C5H10N2O3	O=C(O)C(N)CCC(=N)O	InChI=1S/C5H10N2O3/c6-3(5(9)10)1-2-4(7)8/h3H,1-2,6H2,(H2,7,8)(H,9,10)/t3-/m0/s1	ZDXPYRJPNDTMRX-VKHMYHEASA-N	spectral_library_annotation
1435	L-(+)-glutamine - 40.0 eV	[M+H]+	0.886	147.076					C(CC(=N)O)[C@@H](C(=O)O)N	N/A	N/A	spectral_library_annotation
1456	PHOSPHORYLCHOLINE	[M+H]+	0.835	184.073				C5H14NO4P	C[N+](C)(CCOP([O-])(O)=O)C	InChI=1S/C5H14NO4P/c1-6(2,3)4-5-10-11(7,8)9/h4-5H2,1-3H3,(H-,7,8,9)	YHHSONZFOIEMCP-UHFFFAOYSA-N	spectral_library_annotation
1456	Phosphorylcholine	[M+H]+	0.816	184.0733			11.77379	[C5H15NO4P]+	C[N+](C)(C)CCOP(O)(O)=O		YHHSONZFOIEMCP-UHFFFAOYSA-O	spectral_library_annotation
1456	Phosphocholine	[M]+	0.8	184.0733			9.190617	C5H15NO4P+	O=P(O)(O)OCC[N+](C)(C)C	InChI=1S/C5H14NO4P/c1-6(2,3)4-5-10-11(7,8)9/h4-5H2,1-3H3,(H-,7,8,9)/p+1	YHHSONZFOIEMCP-UHFFFAOYSA-O	spectral_library_annotation
1456	PHOSPHORYLCHOLINE		0.795	184.0733								spectral_library_annotation
1456	Spectral Match to Phosphocholine from NIST14	[M+H]+	0.793	184.073					C[N+](C)(C)CCOP(=O)(O)O	InChI=1S/C5H14NO4P/c1-6(2,3)4-5-10-11(7,8)9/h4-5H2,1-3H3,(H-,7,8,9)/p+1	N/A	spectral_library_annotation
1456	Spectral Match to Phosphocholine from NIST14	[M+H]+	0.793	184.073					C[N+](C)(C)CCOP(=O)(O)O	InChI=1S/C5H14NO4P/c1-6(2,3)4-5-10-11(7,8)9/h4-5H2,1-3H3,(H-,7,8,9)/p+1	N/A	spectral_library_annotation
1456	PHOSPHOCHOLINE CHLORIDE - 40.00 eV	[M]+	0.783	184.073					C[N+](C)(C)CCOP(O)(O)=O	N/A	N/A	spectral_library_annotation
1456	PHOSPHOCHOLINE CHLORIDE - 40.00 eV	[M]+	0.783	184.073					C[N+](C)(C)CCOP(O)(O)=O	N/A	N/A	spectral_library_annotation
1456	PHOSPHOCHOLINE CHLORIDE - 40.00 eV	[M]+	0.783	184.073					C[N+](C)(C)CCOP(O)(O)=O	N/A	N/A	spectral_library_annotation
1456	PHOSPHOCHOLINE CHLORIDE	[M+H]+	0.775	184.0732937				[C5H15NO4P]+	O=P(O)(O)OCC[N+](C)(C)C	InChI=1S/C5H14NO4P/c1-6(2,3)4-5-10-11(7,8)9/h4-5H2,1-3H3,(H-,7,8,9)/p+1	YHHSONZFOIEMCP-UHFFFAOYSA-O	spectral_library_annotation
1493	possibly - gamma-Valerobetaine see jones Nat Metabolism 2021	[M+H]+	0.959	160.133								spectral_library_annotation
1493	possibly - gamma-Valerobetaine see jones Nat Metabolism 2021	[M+H]+	0.959	160.133								spectral_library_annotation
1493	possibly - gamma-Valerobetaine see jones Nat Metabolism 2021	[M+H]+	0.959	160.133								spectral_library_annotation
1493	Suspect related to L-CARNITINE (predicted molecular formula SIRIUS: C8H17NO2 / BUDDY: C8H17NO2) with delta m/z -1.98 (putative explanation: Thr->Val substitution; atomic difference: 1C,2H,-1O) [M+H]+	[M+H]+	0.949	160.133					N/A	InChI=1S/C7H15NO3/c1-8(2,3)5-6(9)4-7(10)11/h6,9H,4-5H2,1-3H3/t6-/m1/s1 - 1.980 Da	N/A	spectral_library_annotation
1493	5-Aminovaleric acid betaine	[M+H]+	0.922	160.1332092			6.010258	C8H17NO2	C[N+](C)(C)CCCCC(=O)[O-]	InChI=1S/C8H17NO2/c1-9(2,3)7-5-4-6-8(10)11/h4-7H2,1-3H3	CDLVFVFTRQPQFU-UHFFFAOYSA-N	spectral_library_annotation
1493	4-aminovaleric acid betaine	[M+H]+	0.915	160.1332092			5.94555	C8H17NO2	CC(CCC(=O)[O-])[N+](C)(C)C	InChI=1S/C8H17NO2/c1-7(9(2,3)4)5-6-8(10)11/h7H,5-6H2,1-4H3	RXHVPPWXTMHWGY-UHFFFAOYSA-N	spectral_library_annotation
1493	4-aminovaleric acid betaine	[M+H]+	0.901	160.1332092			5.94555	C8H17NO2	CC(CCC(=O)[O-])[N+](C)(C)C	InChI=1S/C8H17NO2/c1-7(9(2,3)4)5-6-8(10)11/h7H,5-6H2,1-4H3	RXHVPPWXTMHWGY-UHFFFAOYSA-N	spectral_library_annotation
1493	Valine betaine	[M+H]+	0.889	160.1332092			5.987565	C8H17NO2	CC(C)C(C(=O)[O-])[N+](C)(C)C	InChI=1S/C8H17NO2/c1-6(2)7(8(10)11)9(3,4)5/h6-7H,1-5H3	REWYJJRDEOKNBQ-UHFFFAOYSA-N	spectral_library_annotation
1493	1-Bromopropane (Reduction, Reductive Debromination, Acetylation, Glycine Conjugation, Methylation)	[M+H]+	0.815	160.1332092			7.28574					spectral_library_annotation
1544	PROLINE	[M+H]+	0.765	116.071				C5H9NO2	OC(=O)[C@@H]1CCCN1	InChI=1S/C5H9NO2/c7-5(8)4-2-1-3-6-4/h4,6H,1-3H2,(H,7,8)/t4-/m0/s1	ONIBWKKTOPOVIA-BYPYZUCNSA-N	spectral_library_annotation
1655	ACETYL-CARNITINE	[M+H]+	0.952	204.123					CC(=O)O[C@H](CC(=O)[O-])C[N+](C)(C)C	"InChI=1S/C9H17NO4/c1-7(11)14-8(5-9(12)13)6-10(2,3)4/h8H,5-6H2,1-4H3/t8-/m1/s1"	N/A	spectral_library_annotation
1655	ACETYL-CARNITINE	[M+H]+	0.952	204.123					CC(=O)O[C@H](CC(=O)[O-])C[N+](C)(C)C	"InChI=1S/C9H17NO4/c1-7(11)14-8(5-9(12)13)6-10(2,3)4/h8H,5-6H2,1-4H3/t8-/m1/s1"	N/A	spectral_library_annotation
1655	ACETYL-CARNITINE	[M+H]+	0.952	204.123034				C9H17NO4	O=C(OC(CC(=O)[O-])C[N+](C)(C)C)C	InChI=1S/C9H17NO4/c1-7(11)14-8(5-9(12)13)6-10(2,3)4/h8H,5-6H2,1-4H3/t8-/m1/s1	RDHQFKQIGNGIED-MRVPVSSYSA-N	spectral_library_annotation
1655	ACETYL-CARNITINE	[M+H]+	0.951	204.123					CC(=O)O[C@H](CC(=O)[O-])C[N+](C)(C)C	"InChI=1S/C9H17NO4/c1-7(11)14-8(5-9(12)13)6-10(2,3)4/h8H,5-6H2,1-4H3/t8-/m1/s1"	N/A	spectral_library_annotation
1655	ACETYL-CARNITINE	[M+H]+	0.951	204.123					CC(=O)O[C@H](CC(=O)[O-])C[N+](C)(C)C	"InChI=1S/C9H17NO4/c1-7(11)14-8(5-9(12)13)6-10(2,3)4/h8H,5-6H2,1-4H3/t8-/m1/s1"	N/A	spectral_library_annotation
1655	ACETYL-CARNITINE	[M+H]+	0.951	204.123034				C9H17NO4	O=C(OC(CC(=O)[O-])C[N+](C)(C)C)C	InChI=1S/C9H17NO4/c1-7(11)14-8(5-9(12)13)6-10(2,3)4/h8H,5-6H2,1-4H3/t8-/m1/s1	RDHQFKQIGNGIED-MRVPVSSYSA-N	spectral_library_annotation
1655	Acetylcarnitine	[M]+	0.951	204.1231			7.193583	C9H18NO4+	O=C(OC(CC(=O)O)C[N+](C)(C)C)C	InChI=1S/C9H17NO4/c1-7(11)14-8(5-9(12)13)6-10(2,3)4/h8H,5-6H2,1-4H3/p+1/t8-/m1/s1	RDHQFKQIGNGIED-MRVPVSSYSA-O	spectral_library_annotation
1655	O-ACETYLCARNITINE	[M+H]+	0.95	204.123				C9H17NO4	CC(=O)OC(CC([O-])=O)C[N+](C)(C)C	InChI=1S/C9H17NO4/c1-7(11)14-8(5-9(12)13)6-10(2,3)4/h8H,5-6H2,1-4H3	RDHQFKQIGNGIED-UHFFFAOYSA-N	spectral_library_annotation
1655	Spectral Match to Acetyl-DL-carnitine from NIST14	[M+H]+	0.948	204.122					CC(=O)OC(CC(=O)[O-])C[N+](C)(C)C	InChI=1S/C9H17NO4/c1-7(11)14-8(5-9(12)13)6-10(2,3)4/h8H,5-6H2,1-4H3	N/A	spectral_library_annotation
1655	Spectral Match to Acetyl-DL-carnitine from NIST14	[M+H]+	0.948	204.122					CC(=O)OC(CC(=O)[O-])C[N+](C)(C)C	InChI=1S/C9H17NO4/c1-7(11)14-8(5-9(12)13)6-10(2,3)4/h8H,5-6H2,1-4H3	N/A	spectral_library_annotation
1670	Glutamic acid	[M+H]+	0.974	148.0604			10.49907	C5H9NO4	C(CC(=O)O)[C@@H](C(=O)O)N			spectral_library_annotation
1670	GLUTAMIC ACID	[M+H]+	0.973	148.0604338				C5H9NO4	O=C(O)CCC(N)C(=O)O	InChI=1S/C5H9NO4/c6-3(5(9)10)1-2-4(7)8/h3H,1-2,6H2,(H,7,8)(H,9,10)/t3-/m0/s1	WHUUTDBJXJRKMK-VKHMYHEASA-N	spectral_library_annotation
1670	GLUTAMIC ACID	[M+H]+	0.973	148.06					C(CC(=O)O)[C@@H](C(=O)O)N	"InChI=1S/C5H9NO4/c6-3(5(9)10)1-2-4(7)8/h3H,1-2,6H2,(H,7,8)(H,9,10)/t3-/m0/s1"	N/A	spectral_library_annotation
1670	GLUTAMIC ACID	[M+H]+	0.973	148.06					C(CC(=O)O)[C@@H](C(=O)O)N	"InChI=1S/C5H9NO4/c6-3(5(9)10)1-2-4(7)8/h3H,1-2,6H2,(H,7,8)(H,9,10)/t3-/m0/s1"	N/A	spectral_library_annotation
1670	Massbank:PB000463 Glutamic acid|2-aminopentanedioic acid	[M+H]+	0.971	148.061					C(CC(=O)O)C(C(=O)O)N	1S/C5H9NO4/c6-3(5(9)10)1-2-4(7)8/h3H,1-2,6H2,(H,7,8)(H,9,10)	N/A	spectral_library_annotation
1670	Massbank:PB000463 Glutamic acid|2-aminopentanedioic acid	[M+H]+	0.971	148.061					C(CC(=O)O)C(C(=O)O)N	1S/C5H9NO4/c6-3(5(9)10)1-2-4(7)8/h3H,1-2,6H2,(H,7,8)(H,9,10)	N/A	spectral_library_annotation
1670	Massbank:PB000463 Glutamic acid|2-aminopentanedioic acid	[M+H]+	0.971	148.061					C(CC(=O)O)C(C(=O)O)N	1S/C5H9NO4/c6-3(5(9)10)1-2-4(7)8/h3H,1-2,6H2,(H,7,8)(H,9,10)	N/A	spectral_library_annotation
1670	GLUTAMIC ACID	[M+H]+	0.967	148.06					C(CC(=O)O)[C@@H](C(=O)O)N	"InChI=1S/C5H9NO4/c6-3(5(9)10)1-2-4(7)8/h3H,1-2,6H2,(H,7,8)(H,9,10)/t3-/m0/s1"	N/A	spectral_library_annotation
1670	GLUTAMIC ACID	[M+H]+	0.967	148.06					C(CC(=O)O)[C@@H](C(=O)O)N	"InChI=1S/C5H9NO4/c6-3(5(9)10)1-2-4(7)8/h3H,1-2,6H2,(H,7,8)(H,9,10)/t3-/m0/s1"	N/A	spectral_library_annotation
1670	GLUTAMIC ACID	[M+H]+	0.967	148.0604338				C5H9NO4	O=C(O)CCC(N)C(=O)O	InChI=1S/C5H9NO4/c6-3(5(9)10)1-2-4(7)8/h3H,1-2,6H2,(H,7,8)(H,9,10)/t3-/m0/s1	WHUUTDBJXJRKMK-VKHMYHEASA-N	spectral_library_annotation
1695	UROCANIC ACID	[M+H]+	0.996	139.05					C(=C\C(=O)O)/C1=CN=CN1	"InChI=1S/C6H6N2O2/c9-6(10)2-1-5-3-7-4-8-5/h1-4H,(H,7,8)(H,9,10)/b2-1+"	N/A	spectral_library_annotation
1695	UROCANIC ACID	[M+H]+	0.996	139.05					C(=C\C(=O)O)/C1=CN=CN1	"InChI=1S/C6H6N2O2/c9-6(10)2-1-5-3-7-4-8-5/h1-4H,(H,7,8)(H,9,10)/b2-1+"	N/A	spectral_library_annotation
1695	UROCANIC ACID	[M+H]+	0.996	139.0502034				C6H6N2O2	O=C(O)C=CC1=CN=CN1	InChI=1S/C6H6N2O2/c9-6(10)2-1-5-3-7-4-8-5/h1-4H,(H,7,8)(H,9,10)/b2-1+	LOIYMIARKYCTBW-OWOJBTEDSA-N	spectral_library_annotation
1695	UROCANATE		0.991	139.0502								spectral_library_annotation
1695	UROCANATE	[M+H]+	0.987	139.05				C6H6N2O2	OC(=O)\C=C\C1=CNC=N1	InChI=1S/C6H6N2O2/c9-6(10)2-1-5-3-7-4-8-5/h1-4H,(H,7,8)(H,9,10)/b2-1+	LOIYMIARKYCTBW-OWOJBTEDSA-N	spectral_library_annotation
1695	trans-Urocanic acid; AIF; CE10; MS2Dec	[M+H]+	0.966	139.0502014			7.106142	C6H6N2O2	O=C(O)C=CC1=CN=CN1	InChI=1S/C6H6N2O2/c9-6(10)2-1-5-3-7-4-8-5/h1-4H,(H,7,8)(H,9,10)/b2-1+	LOIYMIARKYCTBW-OWOJBTEDSA-N	spectral_library_annotation
1695	Urocanic acid - 40.0 eV	[M+H]+	0.966	139.05					c1c(nc[nH]1)/C=C/C(=O)O	N/A	N/A	spectral_library_annotation
1695	Urocanic acid - 40.0 eV	[M+H]+	0.966	139.05					c1c(nc[nH]1)/C=C/C(=O)O	N/A	N/A	spectral_library_annotation
1695	UROCANATE	[M+H]+	0.958	139.05					C1=C(NC=N1)C=CC(=O)O	N/A	N/A	spectral_library_annotation
1695	UROCANATE	[M+H]+	0.958	139.05					C1=C(NC=N1)C=CC(=O)O	N/A	N/A	spectral_library_annotation
1697	L-valine CollisionEnergy:102040	[M+H]+	0.985	118.086					CC(C)[C@H](N)C(=O)O	"InChI=1S/C5H11NO2/c1-3(2)4(6)5(7)8/h3-4H,6H2,1-2H3,(H,7,8)/t4-/m0/s1"	N/A	spectral_library_annotation
1697	L-valine CollisionEnergy:102040	[M+H]+	0.985	118.086					CC(C)[C@H](N)C(=O)O	"InChI=1S/C5H11NO2/c1-3(2)4(6)5(7)8/h3-4H,6H2,1-2H3,(H,7,8)/t4-/m0/s1"	N/A	spectral_library_annotation
1697	L-valine CollisionEnergy:102040	[M+H]+	0.985	118.086					CC(C)[C@H](N)C(=O)O	"InChI=1S/C5H11NO2/c1-3(2)4(6)5(7)8/h3-4H,6H2,1-2H3,(H,7,8)/t4-/m0/s1"	N/A	spectral_library_annotation
1697	L-valine CollisionEnergy:102040	[M+H]+	0.985	118.086					CC(C)[C@H](N)C(=O)O	"InChI=1S/C5H11NO2/c1-3(2)4(6)5(7)8/h3-4H,6H2,1-2H3,(H,7,8)/t4-/m0/s1"	N/A	spectral_library_annotation
1697	VALINE	[M+H]+	0.984	118.0863				C5H11NO2	CC(C)[C@H](N)C(O)=O	InChI=1S/C5H11NO2/c1-3(2)4(6)5(7)8/h3-4H,6H2,1-2H3,(H,7,8)/t4-/m0/s1	KZSNJWFQEVHDMF-BYPYZUCNSA-N	spectral_library_annotation
1697			0.984	118.0863				C5H11NO2	CC(C)[C@H](N)C(O)=O	InChI=1S/C5H11NO2/c1-3(2)4(6)5(7)8/h3-4H,6H2,1-2H3,(H,7,8)/t4-/m0/s1	KZSNJWFQEVHDMF-BYPYZUCNSA-N	spectral_library_annotation
1697	L-norvaline CollisionEnergy:102040	[M+H]+	0.945	118.086					CCC[C@H](N)C(=O)O	"InChI=1S/C5H11NO2/c1-2-3-4(6)5(7)8/h4H,2-3,6H2,1H3,(H,7,8)/t4-/m0/s1"	N/A	spectral_library_annotation
1697	L-norvaline CollisionEnergy:102040	[M+H]+	0.945	118.086					CCC[C@H](N)C(=O)O	"InChI=1S/C5H11NO2/c1-2-3-4(6)5(7)8/h4H,2-3,6H2,1H3,(H,7,8)/t4-/m0/s1"	N/A	spectral_library_annotation
1697	L-norvaline CollisionEnergy:102040	[M+H]+	0.945	118.086					CCC[C@H](N)C(=O)O	"InChI=1S/C5H11NO2/c1-2-3-4(6)5(7)8/h4H,2-3,6H2,1H3,(H,7,8)/t4-/m0/s1"	N/A	spectral_library_annotation
1697	L-norvaline CollisionEnergy:102040	[M+H]+	0.945	118.086					CCC[C@H](N)C(=O)O	"InChI=1S/C5H11NO2/c1-2-3-4(6)5(7)8/h4H,2-3,6H2,1H3,(H,7,8)/t4-/m0/s1"	N/A	spectral_library_annotation
1759	HYPOXANTHINE	[M+H]+	0.942	137.046				C5H4N4O	OC1=NC=NC=2NC=NC12	InChI=1S/C5H4N4O/c10-5-3-4(7-1-6-3)8-2-9-5/h1-2H,(H2,6,7,8,9,10)	FDGQSTZJBFJUBT-UHFFFAOYSA-N	spectral_library_annotation
1759	HYPOXANTHINE - 20.0 eV	[M+H]+	0.897	137.046					OC1=NC=NC2=C1NC=N2	N/A	N/A	spectral_library_annotation
1759	HYPOXANTHINE - 20.0 eV	[M+H]+	0.897	137.046					OC1=NC=NC2=C1NC=N2	N/A	N/A	spectral_library_annotation
1759	HYPOXANTHINE - 20.0 eV	[M+H]+	0.897	137.046					OC1=NC=NC2=C1NC=N2	N/A	N/A	spectral_library_annotation
1759	HYPOXANTHINE - 30.0 eV	[M+H]+	0.895	137.046					OC1=NC=NC2=C1NC=N2	N/A	N/A	spectral_library_annotation
1759	HYPOXANTHINE - 30.0 eV	[M+H]+	0.895	137.046					OC1=NC=NC2=C1NC=N2	N/A	N/A	spectral_library_annotation
1759	HYPOXANTHINE - 30.0 eV	[M+H]+	0.895	137.046					OC1=NC=NC2=C1NC=N2	N/A	N/A	spectral_library_annotation
1759	HYPOXANTHINE - 40.0 eV	[M+H]+	0.894	137.046					OC1=NC=NC2=C1NC=N2	N/A	N/A	spectral_library_annotation
1759	HYPOXANTHINE - 40.0 eV	[M+H]+	0.894	137.046					OC1=NC=NC2=C1NC=N2	N/A	N/A	spectral_library_annotation
1759	HYPOXANTHINE - 40.0 eV	[M+H]+	0.894	137.046					OC1=NC=NC2=C1NC=N2	N/A	N/A	spectral_library_annotation
1951	ADENOSINE 5'-DIPHOSPHORIBOSE - 20.0 eV	[M+H]+	0.838	560.079					NC1=C2N=CN(C3OC(COP(O)(=O)OP(O)(=O)OCC4OC(O)C(O)C4O)C(O)C3O)C2=NC=N1	N/A	N/A	spectral_library_annotation
1951	ADENOSINE 5'-DIPHOSPHORIBOSE - 20.0 eV	[M+H]+	0.838	560.079					NC1=C2N=CN(C3OC(COP(O)(=O)OP(O)(=O)OCC4OC(O)C(O)C4O)C(O)C3O)C2=NC=N1	N/A	N/A	spectral_library_annotation
1951	ADENOSINE 5'-DIPHOSPHORIBOSE - 20.0 eV	[M+H]+	0.838	560.079					NC1=C2N=CN(C3OC(COP(O)(=O)OP(O)(=O)OCC4OC(O)C(O)C4O)C(O)C3O)C2=NC=N1	N/A	N/A	spectral_library_annotation
1951	ADENOSINE 5&#39;-DIPHOSPHORIBOSE	[M+H]+	0.823	560.0783251			2.542873	C15H23N5O14P2	C1=NC(=C2C(=N1)N(C=N2)[C@H]3[C@@H]([C@@H]([C@H](O3)COP(=O)(O)OP(=O)(O)OC[C@@H]4[C@H]([C@H]([C@@H](O4)O)O)O)O)O)N	InChI=1S/C15H23N5O14P2/c16-12-7-13(18-3-17-12)20(4-19-7)14-10(23)8(21)5(32-14)1-30-35(26,27)34-36(28,29)31-2-6-9(22)11(24)15(25)33-6/h3-6,8-11,14-15,21-25H,1-2H2,(H,26,27)(H,28,29)(H2,16,17,18)/t5-,6-,8-,9-,10-,11-,14-,15-/m1/s1	SRNWOUGRCWSEMX-KEOHHSTQSA-N	spectral_library_annotation
1951	ADENOSINE 5&#39;-DIPHOSPHORIBOSE	[M+H]+	0.813	560.0784422			2.5534253	C15H23N5O14P2	C1=NC(=C2C(=N1)N(C=N2)[C@H]3[C@@H]([C@@H]([C@H](O3)COP(=O)(O)OP(=O)(O)OC[C@@H]4[C@H]([C@H]([C@@H](O4)O)O)O)O)O)N	InChI=1S/C15H23N5O14P2/c16-12-7-13(18-3-17-12)20(4-19-7)14-10(23)8(21)5(32-14)1-30-35(26,27)34-36(28,29)31-2-6-9(22)11(24)15(25)33-6/h3-6,8-11,14-15,21-25H,1-2H2,(H,26,27)(H,28,29)(H2,16,17,18)/t5-,6-,8-,9-,10-,11-,14-,15-/m1/s1	SRNWOUGRCWSEMX-KEOHHSTQSA-N	spectral_library_annotation
1951	ADENOSINE 5'-DIPHOSPHORIBOSE - 30.0 eV	[M+H]+	0.813	560.079					NC1=C2N=CN(C3OC(COP(O)(=O)OP(O)(=O)OCC4OC(O)C(O)C4O)C(O)C3O)C2=NC=N1	N/A	N/A	spectral_library_annotation
1951	ADENOSINE 5'-DIPHOSPHORIBOSE - 30.0 eV	[M+H]+	0.813	560.079					NC1=C2N=CN(C3OC(COP(O)(=O)OP(O)(=O)OCC4OC(O)C(O)C4O)C(O)C3O)C2=NC=N1	N/A	N/A	spectral_library_annotation
1951	ADENOSINE 5'-DIPHOSPHORIBOSE - 30.0 eV	[M+H]+	0.813	560.079					NC1=C2N=CN(C3OC(COP(O)(=O)OP(O)(=O)OCC4OC(O)C(O)C4O)C(O)C3O)C2=NC=N1	N/A	N/A	spectral_library_annotation
1951	ADENOSINE DIPHOSPHATE RIBOSE	[M+H]+	0.706	560.079				C15H23N5O14P2	NC1=C2N=CN(C3OC(COP(O)(=O)OP(O)(=O)OCC4OC(O)C(O)C4O)C(O)C3O)C2=NC=N1	InChI=1S/C15H23N5O14P2/c16-12-7-13(18-3-17-12)20(4-19-7)14-10(23)8(21)5(32-14)1-30-35(26,27)34-36(28,29)31-2-6-9(22)11(24)15(25)33-6/h3-6,8-11,14-15,21-25H,1-2H2,(H,26,27)(H,28,29)(H2,16,17,18)	SRNWOUGRCWSEMX-UHFFFAOYSA-N	spectral_library_annotation
1964	Dimethyl sulfoxide	[M+H]+	0.999	79.02183			1.710033	C2H6OS	O=S(C)C	InChI=1S/C2H6OS/c1-4(2)3/h1-2H3	IAZDPXIOMUYVGZ-UHFFFAOYSA-N	spectral_library_annotation
1964			0.994	79.021212				C2H6OS	OCCS	InChI=1S/C2H6OS/c3-1-2-4/h3-4H,1-2H2	DGVVWUTYPXICAM-UHFFFAOYSA-N	spectral_library_annotation
1964	2-Mercaptoethanol	[M+H]+	0.994	79.021212				C2H6OS	OCCS	InChI=1S/C2H6OS/c3-1-2-4/h3-4H,1-2H2	DGVVWUTYPXICAM-UHFFFAOYSA-N	spectral_library_annotation
1964	Dimethyl sulfoxide; AIF; CE10; CorrDec	[M+H]+	0.856	79.02121735			2.206305	C2H6OS	O=S(C)C	InChI=1S/C2H6OS/c1-4(2)3/h1-2H3	IAZDPXIOMUYVGZ-UHFFFAOYSA-N	spectral_library_annotation
1964	Dimethyl sulfoxide; AIF; CE10; MS2Dec	[M+H]+	0.856	79.02121735			2.202069	C2H6OS	O=S(C)C	InChI=1S/C2H6OS/c1-4(2)3/h1-2H3	AVFZOVWCLRSYKC-UHFFFAOYSA-N	spectral_library_annotation
1964			0.817	79.021212				C2H6OS	OCCS	InChI=1S/C2H6OS/c3-1-2-4/h3-4H,1-2H2	DGVVWUTYPXICAM-UHFFFAOYSA-N	spectral_library_annotation
1964	2-Mercaptoethanol	[M+H]+	0.816	79.021212				C2H6OS	OCCS	InChI=1S/C2H6OS/c3-1-2-4/h3-4H,1-2H2	DGVVWUTYPXICAM-UHFFFAOYSA-N	spectral_library_annotation
1982	PHOSPHORYLCHOLINE	[M+H]+	0.807	184.073				C5H14NO4P	C[N+](C)(CCOP([O-])(O)=O)C	InChI=1S/C5H14NO4P/c1-6(2,3)4-5-10-11(7,8)9/h4-5H2,1-3H3,(H-,7,8,9)	YHHSONZFOIEMCP-UHFFFAOYSA-N	spectral_library_annotation
1982	Phosphorylcholine	[M+H]+	0.781	184.0733			11.77379	[C5H15NO4P]+	C[N+](C)(C)CCOP(O)(O)=O		YHHSONZFOIEMCP-UHFFFAOYSA-O	spectral_library_annotation
1982	Phosphocholine	[M]+	0.766	184.0733			9.190617	C5H15NO4P+	O=P(O)(O)OCC[N+](C)(C)C	InChI=1S/C5H14NO4P/c1-6(2,3)4-5-10-11(7,8)9/h4-5H2,1-3H3,(H-,7,8,9)/p+1	YHHSONZFOIEMCP-UHFFFAOYSA-O	spectral_library_annotation
1982	PHOSPHORYLCHOLINE		0.765	184.0733								spectral_library_annotation
1982	Spectral Match to Phosphocholine from NIST14	[M+H]+	0.759	184.073					C[N+](C)(C)CCOP(=O)(O)O	InChI=1S/C5H14NO4P/c1-6(2,3)4-5-10-11(7,8)9/h4-5H2,1-3H3,(H-,7,8,9)/p+1	N/A	spectral_library_annotation
1982	Spectral Match to Phosphocholine from NIST14	[M+H]+	0.759	184.073					C[N+](C)(C)CCOP(=O)(O)O	InChI=1S/C5H14NO4P/c1-6(2,3)4-5-10-11(7,8)9/h4-5H2,1-3H3,(H-,7,8,9)/p+1	N/A	spectral_library_annotation
1982	PHOSPHOCHOLINE CHLORIDE - 40.00 eV	[M]+	0.746	184.073					C[N+](C)(C)CCOP(O)(O)=O	N/A	N/A	spectral_library_annotation
1982	PHOSPHOCHOLINE CHLORIDE - 40.00 eV	[M]+	0.746	184.073					C[N+](C)(C)CCOP(O)(O)=O	N/A	N/A	spectral_library_annotation
1982	PHOSPHOCHOLINE CHLORIDE - 40.00 eV	[M]+	0.746	184.073					C[N+](C)(C)CCOP(O)(O)=O	N/A	N/A	spectral_library_annotation
1982	PHOSPHOCHOLINE CHLORIDE	[M+H]+	0.744	184.0732937				[C5H15NO4P]+	O=P(O)(O)OCC[N+](C)(C)C	InChI=1S/C5H14NO4P/c1-6(2,3)4-5-10-11(7,8)9/h4-5H2,1-3H3,(H-,7,8,9)/p+1	YHHSONZFOIEMCP-UHFFFAOYSA-O	spectral_library_annotation
2027	SN-GLYCERO-3-PHOSPHOCHOLINE	[M+H]+	0.995	258.11					C[N+](C)(C)CCOP(=O)([O-])OC[C@H](CO)O	"InChI=1S/C8H20NO6P/c1-9(2,3)4-5-14-16(12,13)15-7-8(11)6-10/h8,10-11H,4-7H2,1-3H3/t8-/m0/s1"	N/A	spectral_library_annotation
2027	SN-GLYCERO-3-PHOSPHOCHOLINE	[M+H]+	0.995	258.11					C[N+](C)(C)CCOP(=O)([O-])OC[C@H](CO)O	"InChI=1S/C8H20NO6P/c1-9(2,3)4-5-14-16(12,13)15-7-8(11)6-10/h8,10-11H,4-7H2,1-3H3/t8-/m0/s1"	N/A	spectral_library_annotation
2027	SN-GLYCERO-3-PHOSPHOCHOLINE	[M+H]+	0.995	258.1101				C8H20NO6P	O=P([O-])(OCC[N+](C)(C)C)OCC(O)CO	InChI=1S/C8H20NO6P/c1-9(2,3)4-5-14-16(12,13)15-7-8(11)6-10/h8,10-11H,4-7H2,1-3H3/t8-/m0/s1	SUHOQUVVVLNYQR-QMMMGPOBSA-N	spectral_library_annotation
2027	L-alpha-Glycerylphosphorylcholine - 40.0 eV	[M+H]+	0.988	258.11					C[N+](C)(C)CCOP(=O)([O-])OC[C@@H](CO)O	N/A	N/A	spectral_library_annotation
2027	L-alpha-Glycerylphosphorylcholine - 40.0 eV	[M+H]+	0.988	258.11					C[N+](C)(C)CCOP(=O)([O-])OC[C@@H](CO)O	N/A	N/A	spectral_library_annotation
2027	Glycerophosphocholine CollisionEnergy:102040	[M]+	0.988	258.11					C[N+](C)(C)CCOP(=O)(O)OC[C@H](O)CO	"InChI=1S/C8H20NO6P/c1-9(2,3)4-5-14-16(12,13)15-7-8(11)6-10/h8,10-11H,4-7H2,1-3H3/p+1/t8-/m1/s1"	N/A	spectral_library_annotation
2027	Glycerophosphocholine CollisionEnergy:102040	[M]+	0.988	258.11					C[N+](C)(C)CCOP(=O)(O)OC[C@H](O)CO	"InChI=1S/C8H20NO6P/c1-9(2,3)4-5-14-16(12,13)15-7-8(11)6-10/h8,10-11H,4-7H2,1-3H3/p+1/t8-/m1/s1"	N/A	spectral_library_annotation
2027	Glycerophosphocholine CollisionEnergy:102040	[M]+	0.988	258.11					C[N+](C)(C)CCOP(=O)(O)OC[C@H](O)CO	"InChI=1S/C8H20NO6P/c1-9(2,3)4-5-14-16(12,13)15-7-8(11)6-10/h8,10-11H,4-7H2,1-3H3/p+1/t8-/m1/s1"	N/A	spectral_library_annotation
2027	Glycerophosphocholine CollisionEnergy:102040	[M]+	0.988	258.11					C[N+](C)(C)CCOP(=O)(O)OC[C@H](O)CO	"InChI=1S/C8H20NO6P/c1-9(2,3)4-5-14-16(12,13)15-7-8(11)6-10/h8,10-11H,4-7H2,1-3H3/p+1/t8-/m1/s1"	N/A	spectral_library_annotation
2027	SN-GLYCERO-3-PHOSPHOCHOLINE	[M+H]+	0.987	258.11					C[N+](C)(C)CCOP(=O)([O-])OC[C@@H](CO)O	"InChI=1S/C8H20NO6P/c1-9(2,3)4-5-14-16(12,13)15-7-8(11)6-10/h8,10-11H,4-7H2,1-3H3/t8-/m1/s1"	N/A	spectral_library_annotation
2102	L-Pyroglutamic acid CollisionEnergy:102040	[M+H]+	0.809	130.05					O=C(O)C1CCC(O)=N1	"InChI=1S/C5H7NO3/c7-4-2-1-3(6-4)5(8)9/h3H,1-2H2,(H,6,7)(H,8,9)/t3-/m0/s1"	N/A	spectral_library_annotation
2102	L-Pyroglutamic acid CollisionEnergy:102040	[M+H]+	0.809	130.05					O=C(O)C1CCC(O)=N1	"InChI=1S/C5H7NO3/c7-4-2-1-3(6-4)5(8)9/h3H,1-2H2,(H,6,7)(H,8,9)/t3-/m0/s1"	N/A	spectral_library_annotation
2102	L-Pyroglutamic acid CollisionEnergy:205060	[M+H]+	0.767	130.05					O=C(O)C1CCC(O)=N1	"InChI=1S/C5H7NO3/c7-4-2-1-3(6-4)5(8)9/h3H,1-2H2,(H,6,7)(H,8,9)/t3-/m0/s1"	N/A	spectral_library_annotation
2102	L-Pyroglutamic acid CollisionEnergy:205060	[M+H]+	0.767	130.05					O=C(O)C1CCC(O)=N1	"InChI=1S/C5H7NO3/c7-4-2-1-3(6-4)5(8)9/h3H,1-2H2,(H,6,7)(H,8,9)/t3-/m0/s1"	N/A	spectral_library_annotation
2102	1-Bromopropane (Desaturation, Desaturation, Oxidation, Oxidative Debromination, Glycine Conjugation)	[M+H]+	0.763	130.0499268			3.0164					spectral_library_annotation
2102	PYROGLUTAMIC ACID	[M+H]+	0.738	130.05					C1CC(=N[C@@H]1C(=O)O)O	"InChI=1S/C5H7NO3/c7-4-2-1-3(6-4)5(8)9/h3H,1-2H2,(H,6,7)(H,8,9)/t3-/m0/s1"	N/A	spectral_library_annotation
2102	PYROGLUTAMIC ACID	[M+H]+	0.738	130.05					C1CC(=N[C@@H]1C(=O)O)O	"InChI=1S/C5H7NO3/c7-4-2-1-3(6-4)5(8)9/h3H,1-2H2,(H,6,7)(H,8,9)/t3-/m0/s1"	N/A	spectral_library_annotation
2102	PYROGLUTAMIC ACID	[M+H]+	0.738	130.0498691				C5H7NO3	O=C(O)C1N=C(O)CC1	InChI=1S/C5H7NO3/c7-4-2-1-3(6-4)5(8)9/h3H,1-2H2,(H,6,7)(H,8,9)/t3-/m0/s1	ODHCTXKNWHHXJC-VKHMYHEASA-N	spectral_library_annotation
2102	GLUTAMATE		0.727	130.0499								spectral_library_annotation
2102	5-OXO-L-PROLINE	[M+H]+	0.71	130.0499268				C5H7NO3	O=C(O)C1N=C(O)CC1	InChI=1S/C5H7NO3/c7-4-2-1-3(6-4)5(8)9/h3H,1-2H2,(H,6,7)(H,8,9)/t3-/m0/s1	ODHCTXKNWHHXJC-VKHMYHEASA-N	spectral_library_annotation
2133	URACIL	[M+H]+	0.839	113.035				C4H4N2O2	O=C1NC=CC(=O)N1	InChI=1S/C4H4N2O2/c7-3-1-2-5-4(8)6-3/h1-2H,(H2,5,6,7,8)	ISAKRJDGNUQOIC-UHFFFAOYSA-N	spectral_library_annotation
2144	Suspect related to L-CARNITINE (predicted molecular formula SIRIUS: C8H17NO2 / BUDDY: C8H17NO2) with delta m/z -1.98 (putative explanation: Thr->Val substitution; atomic difference: 1C,2H,-1O) [M+H]+	[M+H]+	0.976	160.133					N/A	InChI=1S/C7H15NO3/c1-8(2,3)5-6(9)4-7(10)11/h6,9H,4-5H2,1-3H3/t6-/m1/s1 - 1.980 Da	N/A	spectral_library_annotation
2144	5-Aminovaleric acid betaine	[M+H]+	0.95	160.1332092			6.010258	C8H17NO2	C[N+](C)(C)CCCCC(=O)[O-]	InChI=1S/C8H17NO2/c1-9(2,3)7-5-4-6-8(10)11/h4-7H2,1-3H3	CDLVFVFTRQPQFU-UHFFFAOYSA-N	spectral_library_annotation
2144	4-aminovaleric acid betaine	[M+H]+	0.942	160.1332092			5.94555	C8H17NO2	CC(CCC(=O)[O-])[N+](C)(C)C	InChI=1S/C8H17NO2/c1-7(9(2,3)4)5-6-8(10)11/h7H,5-6H2,1-4H3	RXHVPPWXTMHWGY-UHFFFAOYSA-N	spectral_library_annotation
2144	4-aminovaleric acid betaine	[M+H]+	0.926	160.1332092			5.94555	C8H17NO2	CC(CCC(=O)[O-])[N+](C)(C)C	InChI=1S/C8H17NO2/c1-7(9(2,3)4)5-6-8(10)11/h7H,5-6H2,1-4H3	RXHVPPWXTMHWGY-UHFFFAOYSA-N	spectral_library_annotation
2144	Valine betaine	[M+H]+	0.918	160.1332092			5.987565	C8H17NO2	CC(C)C(C(=O)[O-])[N+](C)(C)C	InChI=1S/C8H17NO2/c1-6(2)7(8(10)11)9(3,4)5/h6-7H,1-5H3	REWYJJRDEOKNBQ-UHFFFAOYSA-N	spectral_library_annotation
2144	possibly - gamma-Valerobetaine see jones Nat Metabolism 2021	[M+H]+	0.916	160.133								spectral_library_annotation
2144	possibly - gamma-Valerobetaine see jones Nat Metabolism 2021	[M+H]+	0.916	160.133								spectral_library_annotation
2144	possibly - gamma-Valerobetaine see jones Nat Metabolism 2021	[M+H]+	0.916	160.133								spectral_library_annotation
2159	Guanosine monophosphate (GMP)	[M+H]+	0.9	364.0652466				C10H14N5O8P	C([C@@H]1[C@H]([C@H]([C@H](n2cnc3c2[nH]c(=N)nc3O)O1)O)O)OP(=O)(O)O	InChI=1S/C10H14N5O8P/c11-10-13-7-4(8(18)14-10)12-2-15(7)9-6(17)5(16)3(23-9)1-22-24(19,20)21/h2-3,5-6,9,16-17H,1H2,(H2,19,20,21)(H3,11,13,14,18)/t3-,5-,6-,9-/m1/s1	RQFCJASXJCIDSX-UUOKFMHZSA-N	spectral_library_annotation
2159	Suspect related to Spectral Match to Guanosine 3',5'-cyclic monophosphate from NIST14 (predicted molecular formula SIRIUS: unknown / BUDDY: unknown) with delta m/z 18.01 (putative explanation: Proline oxidation to 5-hydroxy-2-aminovaleric acid|water; atomic difference: 2H,1O|2H,1O) [M+H]+	[M+H]+	0.888	364.065					N/A	N/A	N/A	spectral_library_annotation
2159	Guanosine monophosphate - 30.0 eV	[M+H]+	0.887	364.065					c1nc2c(=O)[nH]c(nc2n1[C@H]3[C@@H]([C@@H]([C@H](O3)COP(=O)(O)O)O)O)N	N/A	N/A	spectral_library_annotation
2159	Guanosine monophosphate - 30.0 eV	[M+H]+	0.887	364.065					c1nc2c(=O)[nH]c(nc2n1[C@H]3[C@@H]([C@@H]([C@H](O3)COP(=O)(O)O)O)O)N	N/A	N/A	spectral_library_annotation
2159	GUANOSINE 5'-MONOPHOSPHATE - 40.0 eV	[M+H]+	0.867	364.065					NC1=NC2=C(N=CN2[C@@H]2O[C@H](COP(O)(O)=O)[C@@H](O)[C@H]2O)C(=O)N1	N/A	N/A	spectral_library_annotation
2159	GUANOSINE 5'-MONOPHOSPHATE - 40.0 eV	[M+H]+	0.867	364.065					NC1=NC2=C(N=CN2[C@@H]2O[C@H](COP(O)(O)=O)[C@@H](O)[C@H]2O)C(=O)N1	N/A	N/A	spectral_library_annotation
2159	GUANOSINE 5'-MONOPHOSPHATE - 40.0 eV	[M+H]+	0.867	364.065					NC1=NC2=C(N=CN2[C@@H]2O[C@H](COP(O)(O)=O)[C@@H](O)[C@H]2O)C(=O)N1	N/A	N/A	spectral_library_annotation
2159	GUANOSINE MONOPHOSPHATE	[M+H]+	0.864	364.065				C10H14N5O8P	NC1=NC2=C(N=CN2[C@@H]2O[C@H](COP(O)(O)=O)[C@@H](O)[C@H]2O)C(=O)N1	InChI=1S/C10H14N5O8P/c11-10-13-7-4(8(18)14-10)12-2-15(7)9-6(17)5(16)3(23-9)1-22-24(19,20)21/h2-3,5-6,9,16-17H,1H2,(H2,19,20,21)(H3,11,13,14,18)/t3-,5-,6-,9-/m1/s1	RQFCJASXJCIDSX-UUOKFMHZSA-N	spectral_library_annotation
2159	GUANOSINE 5'-MONOPHOSPHATE - 50.0 eV	[M+H]+	0.863	364.065					NC1=NC2=C(N=CN2[C@@H]2O[C@H](COP(O)(O)=O)[C@@H](O)[C@H]2O)C(=O)N1	N/A	N/A	spectral_library_annotation
2159	GUANOSINE 5'-MONOPHOSPHATE - 50.0 eV	[M+H]+	0.863	364.065					NC1=NC2=C(N=CN2[C@@H]2O[C@H](COP(O)(O)=O)[C@@H](O)[C@H]2O)C(=O)N1	N/A	N/A	spectral_library_annotation
2587	NICOTINAMIDE	[M+H]+	0.941	123.055				C6H6N2O	NC(=O)C1=CN=CC=C1	InChI=1S/C6H6N2O/c7-6(9)5-2-1-3-8-4-5/h1-4H,(H2,7,9)	DFPAKSUCGFBDDF-UHFFFAOYSA-N	spectral_library_annotation
2587	Spectral Match to Niacinamide from NIST14	[M+H]+	0.91	123.056					C1=CC(=CN=C1)C(=O)N	InChI=1S/C6H6N2O/c7-6(9)5-2-1-3-8-4-5/h1-4H,(H2,7,9)	N/A	spectral_library_annotation
2587	Spectral Match to Niacinamide from NIST14	[M+H]+	0.91	123.056					C1=CC(=CN=C1)C(=O)N	InChI=1S/C6H6N2O/c7-6(9)5-2-1-3-8-4-5/h1-4H,(H2,7,9)	N/A	spectral_library_annotation
2587	NICOTINAMIDE - 20.0 eV	[M+H]+	0.893	123.055					NC(=O)C1=CN=CC=C1	N/A	N/A	spectral_library_annotation
2587	NICOTINAMIDE - 20.0 eV	[M+H]+	0.893	123.055					NC(=O)C1=CN=CC=C1	N/A	N/A	spectral_library_annotation
2587	NICOTINAMIDE - 20.0 eV	[M+H]+	0.893	123.055					NC(=O)C1=CN=CC=C1	N/A	N/A	spectral_library_annotation
2587	NICOTINAMIDE - 30.0 eV	[M+H]+	0.891	123.055					NC(=O)C1=CN=CC=C1	N/A	N/A	spectral_library_annotation
2587	NICOTINAMIDE - 30.0 eV	[M+H]+	0.891	123.055					NC(=O)C1=CN=CC=C1	N/A	N/A	spectral_library_annotation
2587	NICOTINAMIDE - 30.0 eV	[M+H]+	0.891	123.055					NC(=O)C1=CN=CC=C1	N/A	N/A	spectral_library_annotation
2587	NICOTINAMIDE - 40.0 eV	[M+H]+	0.887	123.055					NC(=O)C1=CN=CC=C1	N/A	N/A	spectral_library_annotation
2632	Glutathione reduced	[M+H]+	0.961	308.0910645				C10H17N3O6S	C(CC(=N[C@@H](CS)C(=NCC(=O)O)O)O)[C@@H](C(=O)O)N	InChI=1S/C10H17N3O6S/c11-5(10(18)19)1-2-7(14)13-6(4-20)9(17)12-3-8(15)16/h5-6,20H,1-4,11H2,(H,12,17)(H,13,14)(H,15,16)(H,18,19)/t5-,6-/m0/s1	RWSXRVCMGQZWBV-WDSKDSINSA-N	spectral_library_annotation
2632	Suspect related to OPHTHALMIC ACID (predicted molecular formula SIRIUS: C10H17N3O6S / BUDDY: C10H17N3O6S) with delta m/z 17.955 (putative explanation: Leu/Ile->Met substitution; atomic difference: -1C,-2H,1S) [M+H]+	[M+H]+	0.946	308.091					N/A	InChI=1S/C11H19N3O6/c1-2-7(10(18)13-5-9(16)17)14-8(15)4-3-6(12)11(19)20/h6-7H,2-5,12H2,1H3,(H,13,18)(H,14,15)(H,16,17)(H,19,20)/t6-,7-/m0/s1 + 17.955 Da	N/A	spectral_library_annotation
2632	GLUTATHIONE REDUCED		0.931	308.0911								spectral_library_annotation
2632	glutathione CollisionEnergy:102040	[M+H]+	0.922	308.091					N[C@@H](CCC(O)=N[C@@H](CS)C(O)=NCC(=O)O)C(=O)O	"InChI=1S/C10H17N3O6S/c11-5(10(18)19)1-2-7(14)13-6(4-20)9(17)12-3-8(15)16/h5-6,20H,1-4,11H2,(H,12,17)(H,13,14)(H,15,16)(H,18,19)/t5-,6-/m0/s1"	N/A	spectral_library_annotation
2632	glutathione CollisionEnergy:102040	[M+H]+	0.922	308.091					N[C@@H](CCC(O)=N[C@@H](CS)C(O)=NCC(=O)O)C(=O)O	"InChI=1S/C10H17N3O6S/c11-5(10(18)19)1-2-7(14)13-6(4-20)9(17)12-3-8(15)16/h5-6,20H,1-4,11H2,(H,12,17)(H,13,14)(H,15,16)(H,18,19)/t5-,6-/m0/s1"	N/A	spectral_library_annotation
2632	glutathione CollisionEnergy:102040	[M+H]+	0.922	308.091					N[C@@H](CCC(O)=N[C@@H](CS)C(O)=NCC(=O)O)C(=O)O	"InChI=1S/C10H17N3O6S/c11-5(10(18)19)1-2-7(14)13-6(4-20)9(17)12-3-8(15)16/h5-6,20H,1-4,11H2,(H,12,17)(H,13,14)(H,15,16)(H,18,19)/t5-,6-/m0/s1"	N/A	spectral_library_annotation
2632	glutathione CollisionEnergy:102040	[M+H]+	0.922	308.091					N[C@@H](CCC(O)=N[C@@H](CS)C(O)=NCC(=O)O)C(=O)O	"InChI=1S/C10H17N3O6S/c11-5(10(18)19)1-2-7(14)13-6(4-20)9(17)12-3-8(15)16/h5-6,20H,1-4,11H2,(H,12,17)(H,13,14)(H,15,16)(H,18,19)/t5-,6-/m0/s1"	N/A	spectral_library_annotation
2632	Glutathione	[M+H]+	0.915	308.0911				C10H17N3O6S	O=C(O)CN=C(O)C(N=C(O)CCC(N)C(=O)O)CS	InChI=1S/C10H17N3O6S/c11-5(10(18)19)1-2-7(14)13-6(4-20)9(17)12-3-8(15)16/h5-6,20H,1-4,11H2,(H,12,17)(H,13,14)(H,15,16)(H,18,19)/t5-,6-/m0/s1	RWSXRVCMGQZWBV-WDSKDSINSA-N	spectral_library_annotation
2632	Glutathione - 40.0 eV	[M+H]+	0.914	308.091					C(CC(=O)N[C@@H](CS)C(=O)NCC(=O)O)[C@@H](C(=O)O)N	N/A	N/A	spectral_library_annotation
2632	Glutathione - 40.0 eV	[M+H]+	0.914	308.091					C(CC(=O)N[C@@H](CS)C(=O)NCC(=O)O)[C@@H](C(=O)O)N	N/A	N/A	spectral_library_annotation
2647	Spectral Match to Acetyl-DL-carnitine from NIST14	[M+H]+	0.926	204.122					CC(=O)OC(CC(=O)[O-])C[N+](C)(C)C	InChI=1S/C9H17NO4/c1-7(11)14-8(5-9(12)13)6-10(2,3)4/h8H,5-6H2,1-4H3	N/A	spectral_library_annotation
2647	Spectral Match to Acetyl-DL-carnitine from NIST14	[M+H]+	0.926	204.122					CC(=O)OC(CC(=O)[O-])C[N+](C)(C)C	InChI=1S/C9H17NO4/c1-7(11)14-8(5-9(12)13)6-10(2,3)4/h8H,5-6H2,1-4H3	N/A	spectral_library_annotation
2647	Ethyl acrylate (Hydration, Nitro Reduction, Oxidation, Acetylation, Glycine Conjugation)	[M+H]+	0.904	204.1227264			1.01044					spectral_library_annotation
2695	METHIONINE	[M+H]+	0.972	150.058					CSCC[C@@H](C(=O)O)N	"InChI=1S/C5H11NO2S/c1-9-3-2-4(6)5(7)8/h4H,2-3,6H2,1H3,(H,7,8)/t4-/m0/s1"	N/A	spectral_library_annotation
2695	METHIONINE	[M+H]+	0.972	150.058					CSCC[C@@H](C(=O)O)N	"InChI=1S/C5H11NO2S/c1-9-3-2-4(6)5(7)8/h4H,2-3,6H2,1H3,(H,7,8)/t4-/m0/s1"	N/A	spectral_library_annotation
2695	METHIONINE	[M+H]+	0.972	150.0583256				C5H11NO2S	O=C(O)C(N)CCSC	InChI=1S/C5H11NO2S/c1-9-3-2-4(6)5(7)8/h4H,2-3,6H2,1H3,(H,7,8)/t4-/m0/s1	FFEARJCKVFRZRR-BYPYZUCNSA-N	spectral_library_annotation
2695	Methionine	[M+H]+	0.972	150.0583344				C5H11NO2S	CSCC[C@@H](C(=O)O)N	InChI=1S/C5H11NO2S/c1-9-3-2-4(6)5(7)8/h4H,2-3,6H2,1H3,(H,7,8)/t4-/m0/s1	FFEARJCKVFRZRR-BYPYZUCNSA-N	spectral_library_annotation
2695	Methionine	[M+H]+	0.972	150.058					CSCCC(C(=O)O)N			spectral_library_annotation
2695	Methionine	[M+H]+	0.972	150.058					CSCCC(C(=O)O)N			spectral_library_annotation
2695	Methionine	[M+H]+	0.972	150.058					CSCCC(C(=O)O)N			spectral_library_annotation
2695	Methionine	[M+H]+	0.972	150.058				C5H11NO2S	CSCCC(C(=O)O)N	InChI=1S/C5H11NO2S/c1-9-3-2-4(6)5(7)8/h4H,2-3,6H2,1H3,(H,7,8)	FFEARJCKVFRZRR-UHFFFAOYSA-N	spectral_library_annotation
2695	Methionine	[M+H]+	0.972	150.0583			6.03617	C5H11NO2S	CSCC[C@@H](C(=O)O)N			spectral_library_annotation
2695	L-Methionine	[M+H]+	0.969	150.05833				C5H11NO2S	O=C(O)C(N)CCSC	InChI=1S/C5H11NO2S/c1-9-3-2-4(6)5(7)8/h4H,2-3,6H2,1H3,(H,7,8)/t4-/m0/s1	FFEARJCKVFRZRR-BYPYZUCNSA-N	spectral_library_annotation
2708	XANTHINE		0.869	153.0407								spectral_library_annotation
2708	XANTHINE	[M+H]+	0.864	153.041				C5H4N4O2	O=C1NC2=C(NC=N2)C(=O)N1	InChI=1S/C5H4N4O2/c10-4-2-3(7-1-6-2)8-5(11)9-4/h1H,(H3,6,7,8,9,10,11)	LRFVTYWOQMYALW-UHFFFAOYSA-N	spectral_library_annotation
2708	Xanthine - 40.0 eV	[M+H]+	0.851	153.041					c1[nH]c2c(n1)[nH]c(=O)[nH]c2=O	N/A	N/A	spectral_library_annotation
2708	Xanthine - 40.0 eV	[M+H]+	0.851	153.041					c1[nH]c2c(n1)[nH]c(=O)[nH]c2=O	N/A	N/A	spectral_library_annotation
2708	xanthine CollisionEnergy:102040	[M+H]+	0.849	153.041					Oc1nc(O)c2nc[nH]c2n1	"InChI=1S/C5H4N4O2/c10-4-2-3(7-1-6-2)8-5(11)9-4/h1H,(H3,6,7,8,9,10,11)"	N/A	spectral_library_annotation
2708	xanthine CollisionEnergy:102040	[M+H]+	0.849	153.041					Oc1nc(O)c2nc[nH]c2n1	"InChI=1S/C5H4N4O2/c10-4-2-3(7-1-6-2)8-5(11)9-4/h1H,(H3,6,7,8,9,10,11)"	N/A	spectral_library_annotation
2708	xanthine CollisionEnergy:102040	[M+H]+	0.849	153.041					Oc1nc(O)c2nc[nH]c2n1	"InChI=1S/C5H4N4O2/c10-4-2-3(7-1-6-2)8-5(11)9-4/h1H,(H3,6,7,8,9,10,11)"	N/A	spectral_library_annotation
2708	xanthine CollisionEnergy:102040	[M+H]+	0.849	153.041					Oc1nc(O)c2nc[nH]c2n1	"InChI=1S/C5H4N4O2/c10-4-2-3(7-1-6-2)8-5(11)9-4/h1H,(H3,6,7,8,9,10,11)"	N/A	spectral_library_annotation
2708	Xanthine - 40.0 eV	[M+H]+	0.839	153.041					c1[nH]c2c(n1)[nH]c(=O)[nH]c2=O	N/A	N/A	spectral_library_annotation
2708	Xanthine - 40.0 eV	[M+H]+	0.839	153.041					c1[nH]c2c(n1)[nH]c(=O)[nH]c2=O	N/A	N/A	spectral_library_annotation
2721	Spectral Match to Glutathione, oxidized from NIST14	[M+2H]+2	0.714	307.083					C(CC(=O)N[C@@H](CSSC[C@@H](C(=O)NCC(=O)O)NC(=O)CC[C@@H](C(=O)O)N)C(=O)NCC(=O)O)[C@@H](C(=O)O)N	InChI=1S/C20H32N6O12S2/c21-9(19(35)36)1-3-13(27)25-11(17(33)23-5-15(29)30)7-39-40-8-12(18(34)24-6-16(31)32)26-14(28)4-2-10(22)20(37)38/h9-12H,1-8,21-22H2,(H,23,33)(H,24,34)(H,25,27)(H,26,28)(H,29,30)(H,31,32)(H,35,36)(H,37,38)/t9-,10-,11-,12-/m0/s1	N/A	spectral_library_annotation
2721	Spectral Match to Glutathione, oxidized from NIST14	[M+2H]+2	0.714	307.083					C(CC(=O)N[C@@H](CSSC[C@@H](C(=O)NCC(=O)O)NC(=O)CC[C@@H](C(=O)O)N)C(=O)NCC(=O)O)[C@@H](C(=O)O)N	InChI=1S/C20H32N6O12S2/c21-9(19(35)36)1-3-13(27)25-11(17(33)23-5-15(29)30)7-39-40-8-12(18(34)24-6-16(31)32)26-14(28)4-2-10(22)20(37)38/h9-12H,1-8,21-22H2,(H,23,33)(H,24,34)(H,25,27)(H,26,28)(H,29,30)(H,31,32)(H,35,36)(H,37,38)/t9-,10-,11-,12-/m0/s1	N/A	spectral_library_annotation
2786	Glutathione (oxidized)	[M+H]+	0.939	613.1586			10.16848	C20H32N6O12S2	O=C(O)CN=C(O)C(N=C(O)CCC(N)C(=O)O)CSSCC(N=C(O)CCC(N)C(=O)O)C(O)=NCC(=O)O	InChI=1S/C20H32N6O12S2/c21-9(19(35)36)1-3-13(27)25-11(17(33)23-5-15(29)30)7-39-40-8-12(18(34)24-6-16(31)32)26-14(28)4-2-10(22)20(37)38/h9-12H,1-8,21-22H2,(H,23,33)(H,24,34)(H,25,27)(H,26,28)(H,29,30)(H,31,32)(H,35,36)(H,37,38)/t9-,10-,11-,12-/m0/s1	YPZRWBKMTBYPTK-BJDJZHNGSA-N	spectral_library_annotation
2786	Glutathione oxidized	[M+H]+	0.933	613.1592407				C20H32N6O12S2	C(CC(=N[C@@H](CSSC[C@@H](C(=NCC(=O)O)O)N=C(CC[C@@H](C(=O)O)N)O)C(=NCC(=O)O)O)O)[C@@H](C(=O)O)N	InChI=1S/C20H32N6O12S2/c21-9(19(35)36)1-3-13(27)25-11(17(33)23-5-15(29)30)7-39-40-8-12(18(34)24-6-16(31)32)26-14(28)4-2-10(22)20(37)38/h9-12H,1-8,21-22H2,(H,23,33)(H,24,34)(H,25,27)(H,26,28)(H,29,30)(H,31,32)(H,35,36)(H,37,38)/t9-,10-,11-,12-/m0/s1	YPZRWBKMTBYPTK-BJDJZHNGSA-N	spectral_library_annotation
2786	Glutathione oxidized	[M+H]+	0.837	613.1592407				C20H32N6O12S2	C(CC(=N[C@@H](CSSC[C@@H](C(=NCC(=O)O)O)N=C(CC[C@@H](C(=O)O)N)O)C(=NCC(=O)O)O)O)[C@@H](C(=O)O)N	InChI=1S/C20H32N6O12S2/c21-9(19(35)36)1-3-13(27)25-11(17(33)23-5-15(29)30)7-39-40-8-12(18(34)24-6-16(31)32)26-14(28)4-2-10(22)20(37)38/h9-12H,1-8,21-22H2,(H,23,33)(H,24,34)(H,25,27)(H,26,28)(H,29,30)(H,31,32)(H,35,36)(H,37,38)/t9-,10-,11-,12-/m0/s1	YPZRWBKMTBYPTK-BJDJZHNGSA-N	spectral_library_annotation
2786	Glutathione - 30.0 eV	[M+H]+	0.757	613.159					C(CC(=O)N[C@@H](CSSC[C@@H](C(=O)NCC(=O)O)NC(=O)CC[C@@H](C(=O)O)N)C(=O)NCC(=O)O)[C@@H](C(=O)O)N	N/A	N/A	spectral_library_annotation
2786	Glutathione - 30.0 eV	[M+H]+	0.757	613.159					C(CC(=O)N[C@@H](CSSC[C@@H](C(=O)NCC(=O)O)NC(=O)CC[C@@H](C(=O)O)N)C(=O)NCC(=O)O)[C@@H](C(=O)O)N	N/A	N/A	spectral_library_annotation
2786	Glutathione - 30.0 eV	[M+H]+	0.749	613.159					C(CC(=O)N[C@@H](CSSC[C@@H](C(=O)NCC(=O)O)NC(=O)CC[C@@H](C(=O)O)N)C(=O)NCC(=O)O)[C@@H](C(=O)O)N	N/A	N/A	spectral_library_annotation
2786	Glutathione - 30.0 eV	[M+H]+	0.749	613.159					C(CC(=O)N[C@@H](CSSC[C@@H](C(=O)NCC(=O)O)NC(=O)CC[C@@H](C(=O)O)N)C(=O)NCC(=O)O)[C@@H](C(=O)O)N	N/A	N/A	spectral_library_annotation
2786	Glutathione - 30.0 eV	[M+H]+	0.749	613.159					C(CC(=O)N[C@@H](CSSC[C@@H](C(=O)NCC(=O)O)NC(=O)CC[C@@H](C(=O)O)N)C(=O)NCC(=O)O)[C@@H](C(=O)O)N	N/A	N/A	spectral_library_annotation
2786	Glutathione - 30.0 eV	[M+H]+	0.749	613.159					C(CC(=O)N[C@@H](CSSC[C@@H](C(=O)NCC(=O)O)NC(=O)CC[C@@H](C(=O)O)N)C(=O)NCC(=O)O)[C@@H](C(=O)O)N	N/A	N/A	spectral_library_annotation
2820	Spectral Match to Glutathione, oxidized from NIST14	[M+2H]+2	0.717	307.083					C(CC(=O)N[C@@H](CSSC[C@@H](C(=O)NCC(=O)O)NC(=O)CC[C@@H](C(=O)O)N)C(=O)NCC(=O)O)[C@@H](C(=O)O)N	InChI=1S/C20H32N6O12S2/c21-9(19(35)36)1-3-13(27)25-11(17(33)23-5-15(29)30)7-39-40-8-12(18(34)24-6-16(31)32)26-14(28)4-2-10(22)20(37)38/h9-12H,1-8,21-22H2,(H,23,33)(H,24,34)(H,25,27)(H,26,28)(H,29,30)(H,31,32)(H,35,36)(H,37,38)/t9-,10-,11-,12-/m0/s1	N/A	spectral_library_annotation
2820	Spectral Match to Glutathione, oxidized from NIST14	[M+2H]+2	0.717	307.083					C(CC(=O)N[C@@H](CSSC[C@@H](C(=O)NCC(=O)O)NC(=O)CC[C@@H](C(=O)O)N)C(=O)NCC(=O)O)[C@@H](C(=O)O)N	InChI=1S/C20H32N6O12S2/c21-9(19(35)36)1-3-13(27)25-11(17(33)23-5-15(29)30)7-39-40-8-12(18(34)24-6-16(31)32)26-14(28)4-2-10(22)20(37)38/h9-12H,1-8,21-22H2,(H,23,33)(H,24,34)(H,25,27)(H,26,28)(H,29,30)(H,31,32)(H,35,36)(H,37,38)/t9-,10-,11-,12-/m0/s1	N/A	spectral_library_annotation
2942	3-hydroxybutyrylcarnitine	[M+H]+	0.897	248.149					CC(O)CC(=O)OC(CC([O-])=O)C[N+](C)(C)C	"InChI=1S/C11H21NO5/c1-8(13)5-11(16)17-9(6-10(14)15)7-12(2,3)4/h8-9,13H,5-7H2,1-4H3"	UEFRDQSMQXDWTO-UHFFFAOYSA-N	spectral_library_annotation
2942	3-hydroxybutyrylcarnitine	[M+H]+	0.897	248.149					CC(O)CC(=O)OC(CC([O-])=O)C[N+](C)(C)C	"InChI=1S/C11H21NO5/c1-8(13)5-11(16)17-9(6-10(14)15)7-12(2,3)4/h8-9,13H,5-7H2,1-4H3"	UEFRDQSMQXDWTO-UHFFFAOYSA-N	spectral_library_annotation
2942	Suspect related to Spectral Match to Acetyl-DL-carnitine from NIST14 (predicted molecular formula SIRIUS: C11H21NO5 / BUDDY: C11H21NO5) with delta m/z 44.026 (putative explanation: Ethanolation|Gly->Thr substitution|PEG repeat unit|unspecified; atomic difference: 2C,4H,1O|2C,4H,1O|2C,4H,1O|2H,3N) [M+H]+	[M+H]+	0.895	248.149					N/A	N/A	N/A	spectral_library_annotation
2942	Suspect related to Spectral Match to Hexanoylcarnitine from NIST14 (predicted molecular formula SIRIUS: unknown / BUDDY: unknown) with delta m/z -12.036 (putative explanation: Leu/Ile->Thr substitution|Val->Ser substitution|Dealkylation+hydroxylation; atomic difference: -2C,-4H,1O|-2C,-4H,1O|2C,4H,-1O) [M+H]+	[M+H]+	0.845	248.149					N/A	N/A	N/A	spectral_library_annotation
2942	Suspect related to Spectral Match to Butyrylcarnitine from NIST14 (predicted molecular formula SIRIUS: unknown / BUDDY: unknown) with delta m/z 15.995 (putative explanation: Ala->Ser substitution|Oxidation or Hydroxylation|Phe->Tyr substitution; atomic difference: 1O|1O|1O) [M+H]+	[M+H]+	0.799	248.149					N/A	N/A	N/A	spectral_library_annotation
2989			0.997	182.0812				C9H11NO3	NC(Cc1ccc(O)cc1)C(O)=O	InChI=1S/C9H11NO3/c10-8(9(12)13)5-6-1-3-7(11)4-2-6/h1-4,8,11H,5,10H2,(H,12,13)	OUYCCCASQSFEME-UHFFFAOYSA-N	spectral_library_annotation
2989	Tyrosine	[M+H]+	0.997	182.0812				C9H11NO3	NC(Cc1ccc(O)cc1)C(O)=O	InChI=1S/C9H11NO3/c10-8(9(12)13)5-6-1-3-7(11)4-2-6/h1-4,8,11H,5,10H2,(H,12,13)	OUYCCCASQSFEME-UHFFFAOYSA-N	spectral_library_annotation
2989	Suspect related to 3-METHOXYTYROSINE (predicted molecular formula SIRIUS: C9H11NO3 / BUDDY: C9H11NO3) with delta m/z -30.01 (putative explanation: Decarboxylation|Demethoxylation|Proline oxidation to pyrrolidinone|Ser->Gly substitution|Thr->Ala substitution; atomic difference: -1C,-2H,-1O|-1C,-2H,-1O|-1C,-2H,-1O|-1C,-2H,-1O|-1C,-2H,-1O) [M+H]+	[M+H]+	0.974	182.081					N/A	InChI=1S/C10H13NO4/c1-15-9-5-6(2-3-8(9)12)4-7(11)10(13)14/h2-3,5,7,12H,4,11H2,1H3,(H,13,14) - 30.010 Da	N/A	spectral_library_annotation
2989	Suspect related to PHENYLALANINE (predicted molecular formula SIRIUS: C9H11NO3 / BUDDY: C9H11NO3) with delta m/z 15.995 (putative explanation: Ala->Ser substitution|Oxidation or Hydroxylation|Phe->Tyr substitution; atomic difference: 1O|1O|1O) [M+H]+	[M+H]+	0.967	182.081					N/A	InChI=1S/C9H11NO2/c10-8(9(11)12)6-7-4-2-1-3-5-7/h1-5,8H,6,10H2,(H,11,12)/t8-/m0/s1 + 15.995 Da	N/A	spectral_library_annotation
2989	L-Tyrosine	[M+H]+	0.966	182.0812				C9H11NO3	c1cc(ccc1C[C@@H](C(=O)O)N)O	InChI=1S/C9H11NO3/c10-8(9(12)13)5-6-1-3-7(11)4-2-6/h1-4,8,11H,5,10H2,(H,12,13)/t8-/m0/s1	OUYCCCASQSFEME-QMMMGPOBSA-N	spectral_library_annotation
2989			0.966	182.0812				C9H11NO3	c1cc(ccc1C[C@@H](C(=O)O)N)O	InChI=1S/C9H11NO3/c10-8(9(12)13)5-6-1-3-7(11)4-2-6/h1-4,8,11H,5,10H2,(H,12,13)/t8-/m0/s1	OUYCCCASQSFEME-QMMMGPOBSA-N	spectral_library_annotation
2989	L-Tyrosine, (2S)-2-Azaniumyl-3-(4-hydroxyphenyl)propanoate	[M+H]+	0.966	182.0812				C9H11NO3	c1cc(ccc1C[C@@H](C(=O)O)N)O	InChI=1S/C9H11NO3/c10-8(9(12)13)5-6-1-3-7(11)4-2-6/h1-4,8,11H,5,10H2,(H,12,13)/t8-/m0/s1	OUYCCCASQSFEME-QMMMGPOBSA-N	spectral_library_annotation
2989	Massbank:UA005601 L-Tyrosine|(2S)-2-Azaniumyl-3-(4-hydroxyphenyl)propanoate	[M+H]+	0.966	182.081					c1cc(ccc1C[C@@H](C(=O)O)N)O	1S/C9H11NO3/c10-8(9(12)13)5-6-1-3-7(11)4-2-6/h1-4,8,11H,5,10H2,(H,12,13)/t8-/m0/s1	N/A	spectral_library_annotation
2989	Massbank:UA005601 L-Tyrosine|(2S)-2-Azaniumyl-3-(4-hydroxyphenyl)propanoate	[M+H]+	0.966	182.081					c1cc(ccc1C[C@@H](C(=O)O)N)O	1S/C9H11NO3/c10-8(9(12)13)5-6-1-3-7(11)4-2-6/h1-4,8,11H,5,10H2,(H,12,13)/t8-/m0/s1	N/A	spectral_library_annotation
2989	Massbank:UA005601 L-Tyrosine|(2S)-2-Azaniumyl-3-(4-hydroxyphenyl)propanoate	[M+H]+	0.966	182.081					c1cc(ccc1C[C@@H](C(=O)O)N)O	1S/C9H11NO3/c10-8(9(12)13)5-6-1-3-7(11)4-2-6/h1-4,8,11H,5,10H2,(H,12,13)/t8-/m0/s1	N/A	spectral_library_annotation
3007	Spectral Match to L-Tyrosine from NIST14	[M-NH3+H]+	0.921	165.055					N/A	N/A	N/A	spectral_library_annotation
3007	Spectral Match to L-Tyrosine from NIST14	[M-NH3+H]+	0.921	165.055					N/A	N/A	N/A	spectral_library_annotation
3007	Spectral Match to L-Tyrosine from NIST14 [IIN-based on: CCMSLIB00003134760]	[M+HFA+H]+	0.854	165.055					N[C@@H](CC1=CC=C(O)C=C1)C(O)=O	N/A	N/A	spectral_library_annotation
3007	Suspect related to Spectral Match to L-Tyrosine from NIST14 (predicted molecular formula SIRIUS: C9H8O3 / BUDDY: C9H8O3) with delta m/z -17.026 (putative explanation: Isopeptide bond formation with loss of ammonia|Loss of ammonia|Pyro-glu from Q; atomic difference: -3H,-1N|-3H,-1N|-3H,-1N) [M+H]+	[M+H]+	0.854	165.055					N/A	N/A	N/A	spectral_library_annotation
3007	Suspect related to L-Tyrosine (predicted molecular formula SIRIUS: C9H8O3 / BUDDY: C9H8O3) with delta m/z -17.026 (putative explanation: Isopeptide bond formation with loss of ammonia|Loss of ammonia|Pyro-glu from Q; atomic difference: -3H,-1N|-3H,-1N|-3H,-1N) [M+H]+	[M+H]+	0.82	165.055					N/A	InChI=1S/C9H11NO3/c10-8(9(12)13)5-6-1-3-7(11)4-2-6/h1-4,8,11H,5,10H2,(H,12,13) - 17.026 Da	N/A	spectral_library_annotation
3007	2-Hydroxycinnamic acid CollisionEnergy:205060	[M+H]+	0.709	165.055					O=C(O)C=Cc1ccccc1O	"InChI=1S/C9H8O3/c10-8-4-2-1-3-7(8)5-6-9(11)12/h1-6,10H,(H,11,12)/b6-5+"	N/A	spectral_library_annotation
3007	2-Hydroxycinnamic acid CollisionEnergy:205060	[M+H]+	0.709	165.055					O=C(O)C=Cc1ccccc1O	"InChI=1S/C9H8O3/c10-8-4-2-1-3-7(8)5-6-9(11)12/h1-6,10H,(H,11,12)/b6-5+"	N/A	spectral_library_annotation
3130	guanine CollisionEnergy:102040	[M+H]+	0.974	152.057					N=c1nc(O)c2nc[nH]c2[nH]1	"InChI=1S/C5H5N5O/c6-5-9-3-2(4(11)10-5)7-1-8-3/h1H,(H4,6,7,8,9,10,11)"	N/A	spectral_library_annotation
3130	guanine CollisionEnergy:102040	[M+H]+	0.974	152.057					N=c1nc(O)c2nc[nH]c2[nH]1	"InChI=1S/C5H5N5O/c6-5-9-3-2(4(11)10-5)7-1-8-3/h1H,(H4,6,7,8,9,10,11)"	N/A	spectral_library_annotation
3130	guanine CollisionEnergy:102040	[M+H]+	0.974	152.057					N=c1nc(O)c2nc[nH]c2[nH]1	"InChI=1S/C5H5N5O/c6-5-9-3-2(4(11)10-5)7-1-8-3/h1H,(H4,6,7,8,9,10,11)"	N/A	spectral_library_annotation
3130	guanine CollisionEnergy:102040	[M+H]+	0.974	152.057					N=c1nc(O)c2nc[nH]c2[nH]1	"InChI=1S/C5H5N5O/c6-5-9-3-2(4(11)10-5)7-1-8-3/h1H,(H4,6,7,8,9,10,11)"	N/A	spectral_library_annotation
3130	guanine CollisionEnergy:102040	[M+H]+	0.967	152.057					N=c1nc(O)c2nc[nH]c2[nH]1	"InChI=1S/C5H5N5O/c6-5-9-3-2(4(11)10-5)7-1-8-3/h1H,(H4,6,7,8,9,10,11)"	N/A	spectral_library_annotation
3130	guanine CollisionEnergy:102040	[M+H]+	0.967	152.057					N=c1nc(O)c2nc[nH]c2[nH]1	"InChI=1S/C5H5N5O/c6-5-9-3-2(4(11)10-5)7-1-8-3/h1H,(H4,6,7,8,9,10,11)"	N/A	spectral_library_annotation
3130	guanine CollisionEnergy:102040	[M+H]+	0.967	152.057					N=c1nc(O)c2nc[nH]c2[nH]1	"InChI=1S/C5H5N5O/c6-5-9-3-2(4(11)10-5)7-1-8-3/h1H,(H4,6,7,8,9,10,11)"	N/A	spectral_library_annotation
3130	guanine CollisionEnergy:102040	[M+H]+	0.967	152.057					N=c1nc(O)c2nc[nH]c2[nH]1	"InChI=1S/C5H5N5O/c6-5-9-3-2(4(11)10-5)7-1-8-3/h1H,(H4,6,7,8,9,10,11)"	N/A	spectral_library_annotation
3130	GUANINE	[M+H]+	0.957	152.057				C5H5N5O	NC1=NC(=O)C2=C(N1)N=CN2	InChI=1S/C5H5N5O/c6-5-9-3-2(4(11)10-5)7-1-8-3/h1H,(H4,6,7,8,9,10,11)	UYTPUPDQBNUYGX-UHFFFAOYSA-N	spectral_library_annotation
3130	(S)-MALATE	[M+NH4]+	0.949	152.0564787			2.9422922	C4H6O5	C([C@@H](C(=O)O)O)C(=O)O	InChI=1S/C4H6O5/c5-2(4(8)9)1-3(6)7/h2,5H,1H2,(H,6,7)(H,8,9)/t2-/m0/s1	BJEPYKJPYRNKOW-REOHCLBHSA-N	spectral_library_annotation
3151	Hypoxanthine	[M+H]+	0.951	137.0458			2.56371	C5H4N4O	OC1=NC=NC2=C1NC=N2		FDGQSTZJBFJUBT-UHFFFAOYSA-N	spectral_library_annotation
3151	HYPOXANTHINE	[M+H]+	0.95	137.046					C1=NC2=C(N=CN=C2N1)O	"InChI=1S/C5H4N4O/c10-5-3-4(7-1-6-3)8-2-9-5/h1-2H,(H2,6,7,8,9,10)"	N/A	spectral_library_annotation
3151	HYPOXANTHINE	[M+H]+	0.95	137.046					C1=NC2=C(N=CN=C2N1)O	"InChI=1S/C5H4N4O/c10-5-3-4(7-1-6-3)8-2-9-5/h1-2H,(H2,6,7,8,9,10)"	N/A	spectral_library_annotation
3151	HYPOXANTHINE	[M+H]+	0.95	137.0457868				C5H4N4O	OC1=NC=NC=2NC=NC12	InChI=1S/C5H4N4O/c10-5-3-4(7-1-6-3)8-2-9-5/h1-2H,(H2,6,7,8,9,10)	FDGQSTZJBFJUBT-UHFFFAOYSA-N	spectral_library_annotation
3151	HYPOXANTHINE	[M+H]+	0.95	137.046					C1=NC2=C(N=CN=C2N1)O	"InChI=1S/C5H4N4O/c10-5-3-4(7-1-6-3)8-2-9-5/h1-2H,(H2,6,7,8,9,10)"	N/A	spectral_library_annotation
3151	HYPOXANTHINE	[M+H]+	0.95	137.046					C1=NC2=C(N=CN=C2N1)O	"InChI=1S/C5H4N4O/c10-5-3-4(7-1-6-3)8-2-9-5/h1-2H,(H2,6,7,8,9,10)"	N/A	spectral_library_annotation
3151	HYPOXANTHINE	[M+H]+	0.95	137.0457868				C5H4N4O	OC1=NC=NC=2NC=NC12	InChI=1S/C5H4N4O/c10-5-3-4(7-1-6-3)8-2-9-5/h1-2H,(H2,6,7,8,9,10)	FDGQSTZJBFJUBT-UHFFFAOYSA-N	spectral_library_annotation
3151	HYPOXANTHINE	[M+H]+	0.95	137.046					C1=NC2=C(N=CN=C2N1)O	"InChI=1S/C5H4N4O/c10-5-3-4(7-1-6-3)8-2-9-5/h1-2H,(H2,6,7,8,9,10)"	N/A	spectral_library_annotation
3151	HYPOXANTHINE	[M+H]+	0.95	137.046					C1=NC2=C(N=CN=C2N1)O	"InChI=1S/C5H4N4O/c10-5-3-4(7-1-6-3)8-2-9-5/h1-2H,(H2,6,7,8,9,10)"	N/A	spectral_library_annotation
3151	HYPOXANTHINE	[M+H]+	0.95	137.0457868				C5H4N4O	OC1=NC=NC=2NC=NC12	InChI=1S/C5H4N4O/c10-5-3-4(7-1-6-3)8-2-9-5/h1-2H,(H2,6,7,8,9,10)	FDGQSTZJBFJUBT-UHFFFAOYSA-N	spectral_library_annotation
3208	Suspect related to Massbank:AU252106 4-Hydroxy-1-(2-hydroxyethyl)-2,2,6,6-tetramethylpiperidine|1-Piperidineethanol, 4-hydroxy-2,2,6,6-tetramethyl-|1-(2-hydroxyethyl)-2,2,6,6-tetramethylpiperidin-4-ol (predicted molecular formula SIRIUS: C15H27NO5 / BUDDY: C15H27NO5) with delta m/z 100.015 (putative explanation: Methylmalonylation on Serine|Succinic anhydride labeling reagent light form (N-term &…	[M+H]+	0.993	302.196					N/A	1S/C11H23NO2/c1-10(2)7-9(14)8-11(3,4)12(10)5-6-13/h9,13-14H,5-8H2,1-4H3 + 100.015 Da	N/A	spectral_library_annotation
3293	Inosine	[M+H]+	0.96	269.0883217			0.29	C10H12N4O5	O=c1[nH]cnc2c1ncn2[C@@H]1O[C@H](CO)[C@@H](O)[C@H]1O		UGQMRVRMYYASKQ-KQYNXXCUSA-N	spectral_library_annotation
3319	2-amino-1,9-dimethyl-6,9-dihydro-1H-purin-6-one	[M+Na]+	0.922	202.07					Cn1c(N=C(N)N(C)C2=O)c2nc1	InChI=1S/C7H9N5O/c1-11-3-9-4-5(11)10-7(8)12(2)6(4)13/h3H,1-2H3,(H2,8,10)	N/A	spectral_library_annotation
3319	2-amino-1,9-dimethyl-6,9-dihydro-1H-purin-6-one	[M+Na]+	0.922	202.07					Cn1c(N=C(N)N(C)C2=O)c2nc1	InChI=1S/C7H9N5O/c1-11-3-9-4-5(11)10-7(8)12(2)6(4)13/h3H,1-2H3,(H2,8,10)	N/A	spectral_library_annotation
3319	2-amino-1,9-dimethyl-6,9-dihydro-1H-purin-6-one	[M+Na]+	0.922	202.07					Cn1c(N=C(N)N(C)C2=O)c2nc1	InChI=1S/C7H9N5O/c1-11-3-9-4-5(11)10-7(8)12(2)6(4)13/h3H,1-2H3,(H2,8,10)	N/A	spectral_library_annotation
3447	CARNITINE	[M+H]+	0.986	162.112					C[N+](C)(C)C[C@@H](CC(=O)[O-])O	"InChI=1S/C7H15NO3/c1-8(2,3)5-6(9)4-7(10)11/h6,9H,4-5H2,1-3H3/t6-/m1/s1"	N/A	spectral_library_annotation
3447	CARNITINE	[M+H]+	0.986	162.112					C[N+](C)(C)C[C@@H](CC(=O)[O-])O	"InChI=1S/C7H15NO3/c1-8(2,3)5-6(9)4-7(10)11/h6,9H,4-5H2,1-3H3/t6-/m1/s1"	N/A	spectral_library_annotation
3447	CARNITINE	[M+H]+	0.986	162.112					C[N+](C)(C)C[C@@H](CC(=O)[O-])O	"InChI=1S/C7H15NO3/c1-8(2,3)5-6(9)4-7(10)11/h6,9H,4-5H2,1-3H3/t6-/m1/s1"	N/A	spectral_library_annotation
3447	CARNITINE	[M+H]+	0.986	162.112					C[N+](C)(C)C[C@@H](CC(=O)[O-])O	"InChI=1S/C7H15NO3/c1-8(2,3)5-6(9)4-7(10)11/h6,9H,4-5H2,1-3H3/t6-/m1/s1"	N/A	spectral_library_annotation
3447	CARNITINE	[M+H]+	0.986	162.1124693				C7H15NO3	O=C([O-])CC(O)C[N+](C)(C)C	InChI=1S/C7H15NO3/c1-8(2,3)5-6(9)4-7(10)11/h6,9H,4-5H2,1-3H3/t6-/m1/s1	PHIQHXFUZVPYII-ZCFIWIBFSA-N	spectral_library_annotation
3447	CARNITINE	[M+H]+	0.986	162.1124693				C7H15NO3	O=C([O-])CC(O)C[N+](C)(C)C	InChI=1S/C7H15NO3/c1-8(2,3)5-6(9)4-7(10)11/h6,9H,4-5H2,1-3H3/t6-/m1/s1	PHIQHXFUZVPYII-ZCFIWIBFSA-N	spectral_library_annotation
3447	CARNITINE	[M+H]+	0.986	162.112					C[N+](C)(C)C[C@@H](CC(=O)[O-])O	"InChI=1S/C7H15NO3/c1-8(2,3)5-6(9)4-7(10)11/h6,9H,4-5H2,1-3H3/t6-/m1/s1"	N/A	spectral_library_annotation
3447	CARNITINE	[M+H]+	0.986	162.112					C[N+](C)(C)C[C@@H](CC(=O)[O-])O	"InChI=1S/C7H15NO3/c1-8(2,3)5-6(9)4-7(10)11/h6,9H,4-5H2,1-3H3/t6-/m1/s1"	N/A	spectral_library_annotation
3447	CARNITINE	[M+H]+	0.986	162.1124693				C7H15NO3	O=C([O-])CC(O)C[N+](C)(C)C	InChI=1S/C7H15NO3/c1-8(2,3)5-6(9)4-7(10)11/h6,9H,4-5H2,1-3H3/t6-/m1/s1	PHIQHXFUZVPYII-ZCFIWIBFSA-N	spectral_library_annotation
3447	CARNITINE	[M+H]+	0.986	162.112					C[N+](C)(C)C[C@@H](CC(=O)[O-])O	"InChI=1S/C7H15NO3/c1-8(2,3)5-6(9)4-7(10)11/h6,9H,4-5H2,1-3H3/t6-/m1/s1"	N/A	spectral_library_annotation
3450	Suspect related to Massbank:RP025103 Oleoyl-L-Carnitine|(3R)-3-[(Z)-octadec-9-enoyl]oxy-4-(trimethylazaniumyl)butanoate (predicted molecular formula SIRIUS: C10H19NO4 / BUDDY: C10H19NO4) with delta m/z -208.219 (putative explanation: unspecified; atomic difference: unspecified) [M+H]+	[M+H]+	0.89	218.139					N/A	1S/C25H47NO4/c1-5-6-7-8-9-10-11-12-13-14-15-16-17-18-19-20-25(29)30-23(21-24(27)28)22-26(2,3)4/h12-13,23H,5-11,14-22H2,1-4H3/b13-12-/t23-/m1/s1 - 208.219 Da	N/A	spectral_library_annotation
3450	Suspect related to L-Glutarylcarnitine (predicted molecular formula SIRIUS: C10H19NO4 / BUDDY: C10H19NO4) with delta m/z -58.006 (putative explanation: Asp->Gly substitution|Enzymatic glycine removal leaving an amidated C-terminus|Glu->Ala substitution|Hydrolysis, loss of acetic acid, loss of methylester; atomic difference: -2C,-2H,-2O|-2C,-2H,-2O|-2C,-2H,-2O|-2C,-2H,-2O) [M+H]+	[M+H]+	0.875	218.139					N/A	InChI=1S/C12H21NO6/c1-13(2,3)8-9(7-11(16)17)19-12(18)6-4-5-10(14)15/h9H,4-8H2,1-3H3,(H-,14,15,16,17)/t9-/m1/s1 - 58.006 Da	N/A	spectral_library_annotation
3450	Suspect related to N-Acetyl-D-glucosamine (predicted molecular formula SIRIUS: C10H21NO5 / BUDDY: C10H21NO5) with delta m/z 14.051 (putative explanation: Asn->Lys substitution; atomic difference: 2C,6H,-1O) [M-H2O+H]+	[M-H2O+H]+	0.865	218.139					N/A	InChI=1S/C8H15NO6/c1-3(11)9-5-7(13)6(12)4(2-10)15-8(5)14/h4-8,10,12-14H,2H2,1H3,(H,9,11)/t4-,5-,6-,7-,8+/m1/s1 + 14.051 Da	N/A	spectral_library_annotation
3450	Suspect related to Spectral Match to Lauroyl L-carnitine from NIST14 (predicted molecular formula SIRIUS: C10H19NO4 / BUDDY: C10H19NO4) with delta m/z -126.139 (putative explanation: unspecified; atomic difference: unspecified) [M+H]+	[M+H]+	0.851	218.139					N/A	N/A	N/A	spectral_library_annotation
3450	Suspect related to DL-Lauroylcarnitine (predicted molecular formula SIRIUS: C10H19NO4 / BUDDY: C10H19NO4) with delta m/z -126.139 (putative explanation: unspecified; atomic difference: unspecified) [M+H]+	[M+H]+	0.747	218.139					N/A	N/A	N/A	spectral_library_annotation
3450	Suspect related to Spectral Match to Valprolylcarnitine from NIST14 (predicted molecular formula SIRIUS: unknown / BUDDY: unknown) with delta m/z -70.078 (putative explanation: Labeling transglutaminase substrate on glutamine side chain (reverse)|nan (reverse); atomic difference: -5C,-10H|-5C,-10H) [M+H]+	[M+H]+	0.722	218.139					N/A	N/A	N/A	spectral_library_annotation
3458	GLUTAMIC ACID	[M+H]+	0.983	148.06					C(CC(=O)O)[C@@H](C(=O)O)N	"InChI=1S/C5H9NO4/c6-3(5(9)10)1-2-4(7)8/h3H,1-2,6H2,(H,7,8)(H,9,10)/t3-/m0/s1"	N/A	spectral_library_annotation
3458	GLUTAMIC ACID	[M+H]+	0.983	148.06					C(CC(=O)O)[C@@H](C(=O)O)N	"InChI=1S/C5H9NO4/c6-3(5(9)10)1-2-4(7)8/h3H,1-2,6H2,(H,7,8)(H,9,10)/t3-/m0/s1"	N/A	spectral_library_annotation
3458	GLUTAMIC ACID	[M+H]+	0.977	148.06					C(CC(=O)O)[C@@H](C(=O)O)N	"InChI=1S/C5H9NO4/c6-3(5(9)10)1-2-4(7)8/h3H,1-2,6H2,(H,7,8)(H,9,10)/t3-/m0/s1"	N/A	spectral_library_annotation
3458	GLUTAMIC ACID	[M+H]+	0.977	148.06					C(CC(=O)O)[C@@H](C(=O)O)N	"InChI=1S/C5H9NO4/c6-3(5(9)10)1-2-4(7)8/h3H,1-2,6H2,(H,7,8)(H,9,10)/t3-/m0/s1"	N/A	spectral_library_annotation
3458	D-(-)-Glutamic acid - 40.0 eV	[M+H]+	0.973	148.06					C(CC(=O)O)[C@H](C(=O)O)N	N/A	N/A	spectral_library_annotation
3458	D-(-)-Glutamic acid - 40.0 eV	[M+H]+	0.973	148.06					C(CC(=O)O)[C@H](C(=O)O)N	N/A	N/A	spectral_library_annotation
3458	D-(-)-Glutamic acid - 40.0 eV	[M+H]+	0.966	148.06					C(CC(=O)O)[C@H](C(=O)O)N	N/A	N/A	spectral_library_annotation
3458	D-(-)-Glutamic acid - 40.0 eV	[M+H]+	0.966	148.06					C(CC(=O)O)[C@H](C(=O)O)N	N/A	N/A	spectral_library_annotation
3458	GLUTAMIC ACID	[M+H]+	0.957	148.06					C(CC(=O)O)[C@@H](C(=O)O)N	"InChI=1S/C5H9NO4/c6-3(5(9)10)1-2-4(7)8/h3H,1-2,6H2,(H,7,8)(H,9,10)/t3-/m0/s1"	N/A	spectral_library_annotation
3458	GLUTAMIC ACID	[M+H]+	0.957	148.06					C(CC(=O)O)[C@@H](C(=O)O)N	"InChI=1S/C5H9NO4/c6-3(5(9)10)1-2-4(7)8/h3H,1-2,6H2,(H,7,8)(H,9,10)/t3-/m0/s1"	N/A	spectral_library_annotation
3460	2-amino-1,9-dimethyl-6,9-dihydro-1H-purin-6-one	[M+Na]+	0.801	202.07					Cn1c(N=C(N)N(C)C2=O)c2nc1	InChI=1S/C7H9N5O/c1-11-3-9-4-5(11)10-7(8)12(2)6(4)13/h3H,1-2H3,(H2,8,10)	N/A	spectral_library_annotation
3460	2-amino-1,9-dimethyl-6,9-dihydro-1H-purin-6-one	[M+Na]+	0.801	202.07					Cn1c(N=C(N)N(C)C2=O)c2nc1	InChI=1S/C7H9N5O/c1-11-3-9-4-5(11)10-7(8)12(2)6(4)13/h3H,1-2H3,(H2,8,10)	N/A	spectral_library_annotation
3460	2-amino-1,9-dimethyl-6,9-dihydro-1H-purin-6-one	[M+Na]+	0.801	202.07					Cn1c(N=C(N)N(C)C2=O)c2nc1	InChI=1S/C7H9N5O/c1-11-3-9-4-5(11)10-7(8)12(2)6(4)13/h3H,1-2H3,(H2,8,10)	N/A	spectral_library_annotation
3478	Spectral Match to Adenylosuccinic acid from NIST14	[M+H]+	0.861	464.082					C1=NC(=C2C(=N1)N(C=N2)[C@H]3[C@@H]([C@@H]([C@H](O3)COP(=O)(O)O)O)O)N[C@@H](CC(=O)O)C(=O)O	InChI=1S/C14H18N5O11P/c20-7(21)1-5(14(24)25)18-11-8-12(16-3-15-11)19(4-17-8)13-10(23)9(22)6(30-13)2-29-31(26,27)28/h3-6,9-10,13,22-23H,1-2H2,(H,20,21)(H,24,25)(H,15,16,18)(H2,26,27,28)/t5-,6+,9+,10+,13+/m0/s1	N/A	spectral_library_annotation
3478	Spectral Match to Adenylosuccinic acid from NIST14	[M+H]+	0.861	464.082					C1=NC(=C2C(=N1)N(C=N2)[C@H]3[C@@H]([C@@H]([C@H](O3)COP(=O)(O)O)O)O)N[C@@H](CC(=O)O)C(=O)O	InChI=1S/C14H18N5O11P/c20-7(21)1-5(14(24)25)18-11-8-12(16-3-15-11)19(4-17-8)13-10(23)9(22)6(30-13)2-29-31(26,27)28/h3-6,9-10,13,22-23H,1-2H2,(H,20,21)(H,24,25)(H,15,16,18)(H2,26,27,28)/t5-,6+,9+,10+,13+/m0/s1	N/A	spectral_library_annotation
3752	Isoleucine	[M+H]+	0.779	132.102					CCC(C)C(C(=O)O)N			spectral_library_annotation
3752	Isoleucine	[M+H]+	0.779	132.102					CCC(C)C(C(=O)O)N			spectral_library_annotation
3752	Isoleucine	[M+H]+	0.779	132.102					CCC(C)C(C(=O)O)N			spectral_library_annotation
3752	Isoleucine	[M+H]+	0.779	132.102				C6H13NO2	CCC(C)C(C(=O)O)N	InChI=1S/C6H13NO2/c1-3-4(2)5(7)6(8)9/h4-5H,3,7H2,1-2H3,(H,8,9)	AGPKZVBTJJNPAG-UHFFFAOYSA-N	spectral_library_annotation
3832	Suspect related to Ser-Ile (predicted molecular formula SIRIUS: C11H20N2O3 / BUDDY: C11H20N2O3) with delta m/z 10.021 (putative explanation: Ser->Pro substitution; atomic difference: 2C,2H,-1O) [M+H]+	[M+H]+	0.994	229.155					N/A	InChI=1S/C9H18N2O4/c1-3-5(2)7(9(14)15)11-8(13)6(10)4-12/h5-7,12H,3-4,10H2,1-2H3,(H,11,13)(H,14,15)/t5-,6-,7-/m0/s1 + 10.021 Da	N/A	spectral_library_annotation
3832	Spectral Match to Leu-Pro from NIST14	[M+H]+	0.717	229.155					CC(C)C[C@@H](C(=O)N1CCC[C@H]1C(=O)O)N	InChI=1S/C11H20N2O3/c1-7(2)6-8(12)10(14)13-5-3-4-9(13)11(15)16/h7-9H,3-6,12H2,1-2H3,(H,15,16)/t8-,9-/m0/s1	N/A	spectral_library_annotation
3832	Spectral Match to Leu-Pro from NIST14	[M+H]+	0.717	229.155					CC(C)C[C@@H](C(=O)N1CCC[C@H]1C(=O)O)N	InChI=1S/C11H20N2O3/c1-7(2)6-8(12)10(14)13-5-3-4-9(13)11(15)16/h7-9H,3-6,12H2,1-2H3,(H,15,16)/t8-,9-/m0/s1	N/A	spectral_library_annotation
3841	Isoleucine	[M+H]+	0.737	132.102				C6H13NO2	CCC(C)C(C(=O)O)N	InChI=1S/C6H13NO2/c1-3-4(2)5(7)6(8)9/h4-5H,3,7H2,1-2H3,(H,8,9)	AGPKZVBTJJNPAG-UHFFFAOYSA-N	spectral_library_annotation
3841	Isoleucine	[M+H]+	0.737	132.102					CCC(C)C(C(=O)O)N			spectral_library_annotation
3841	Isoleucine	[M+H]+	0.737	132.102					CCC(C)C(C(=O)O)N			spectral_library_annotation
3841	Isoleucine	[M+H]+	0.737	132.102					CCC(C)C(C(=O)O)N			spectral_library_annotation
3911	Suspect related to Glutathione, oxidized (predicted molecular formula SIRIUS: C21H34N6O12S2 / BUDDY: C29H30N4O10S) with delta m/z 14.016 (putative explanation: Asn->Gln substitution|Asp->Glu substitution|Gly->Ala substitution|Methylation|Ser->Thr substitution|Val->Leu/Ile substitution|chain elongation; atomic difference: 1C,2H|1C,2H|1C,2H|1C,2H|1C,2H|1C,2H|1C,2H) [M+H]+	[M+H]+	0.914	627.176					N/A	InChI=1S/C20H32N6O12S2/c21-9(19(35)36)1-3-13(27)25-11(17(33)23-5-15(29)30)7-39-40-8-12(18(34)24-6-16(31)32)26-14(28)4-2-10(22)20(37)38/h9-12H,1-8,21-22H2,(H,23,33)(H,24,34)(H,25,27)(H,26,28)(H,29,30)(H,31,32)(H,35,36)(H,37,38)/t9-,10-,11-,12-/m0/s1 + 14.016 Da	N/A	spectral_library_annotation
4046	Suspect related to Glutathione ethyl ester (predicted molecular formula SIRIUS: C11H19N3O6S / BUDDY: C11H19N3O6S) with delta m/z -14.016 (putative explanation: Ala->Gly substitution|Gln->Asn substitution|Glu->Asp substitution|Leu/Ile->Val substitution|Thr->Ser substitution; atomic difference: -1C,-2H|-1C,-2H|-1C,-2H|-1C,-2H|-1C,-2H) [M+H]+	[M+H]+	0.744	322.107					N/A	InChI=1S/C12H21N3O6S/c1-2-21-10(17)5-14-11(18)8(6-22)15-9(16)4-3-7(13)12(19)20/h7-8,22H,2-6,13H2,1H3,(H,14,18)(H,15,16)(H,19,20) - 14.016 Da	N/A	spectral_library_annotation
4046	Suspect related to L-Glutathione, reduced (predicted molecular formula SIRIUS: C11H19N3O6S / BUDDY: C11H19N3O6S) with delta m/z 14.016 (putative explanation: Asn->Gln substitution|Asp->Glu substitution|Gly->Ala substitution|Methylation|Ser->Thr substitution|Val->Leu/Ile substitution|chain elongation; atomic difference: 1C,2H|1C,2H|1C,2H|1C,2H|1C,2H|1C,2H|1C,2H) [M+H]+	[M+H]+	0.744	322.107					N/A	InChI=1S/C10H17N3O6S/c11-5(10(18)19)1-2-7(14)13-6(4-20)9(17)12-3-8(15)16/h5-6,20H,1-4,11H2,(H,12,17)(H,13,14)(H,15,16)(H,18,19) + 14.016 Da	N/A	spectral_library_annotation
4335	Propionylcarnitine	[M+H]+	0.88	218.1386			6.556133	C10H19NO4	O=C([O-])CC(OC(=O)CC)C[N+](C)(C)C	InChI=1S/C10H19NO4/c1-5-10(14)15-8(6-9(12)13)7-11(2,3)4/h8H,5-7H2,1-4H3	UFAHZIUFPNSHSL-UHFFFAOYSA-N	spectral_library_annotation
4335	PROPIONYLCARNITINE	[M+H]+	0.879	218.139					CCC(=O)OC(CC(=O)[O-])C[N+](C)(C)C	"InChI=1S/C10H19NO4/c1-5-10(14)15-8(6-9(12)13)7-11(2,3)4/h8H,5-7H2,1-4H3"	N/A	spectral_library_annotation
4335	PROPIONYLCARNITINE	[M+H]+	0.879	218.139					CCC(=O)OC(CC(=O)[O-])C[N+](C)(C)C	"InChI=1S/C10H19NO4/c1-5-10(14)15-8(6-9(12)13)7-11(2,3)4/h8H,5-7H2,1-4H3"	N/A	spectral_library_annotation
4335	PROPIONYLCARNITINE	[M+H]+	0.879	218.1386841				C10H19NO4	O=C([O-])CC(OC(=O)CC)C[N+](C)(C)C	InChI=1S/C10H19NO4/c1-5-10(14)15-8(6-9(12)13)7-11(2,3)4/h8H,5-7H2,1-4H3	UFAHZIUFPNSHSL-UHFFFAOYSA-N	spectral_library_annotation
4335	Propionyl-carnitine	[M+H]+	0.877	218.1386871				C10H19NO4	CCC(=O)O[C@H](CC(=O)[O-])C[N+](C)(C)C	InChI=1S/C10H19NO4/c1-5-10(14)15-8(6-9(12)13)7-11(2,3)4/h8H,5-7H2,1-4H3/t8-/m1/s1	UFAHZIUFPNSHSL-MRVPVSSYSA-N	spectral_library_annotation
4335	Suspect related to LAUROYLCARNITINE (predicted molecular formula SIRIUS: C10H19NO4 / BUDDY: C10H19NO4) with delta m/z -126.139 (putative explanation: unspecified; atomic difference: unspecified) [M+H]+	[M+H]+	0.872	218.139					N/A	N/A	N/A	spectral_library_annotation
4335	Suspect related to O-ACETYLCARNITINE (predicted molecular formula SIRIUS: C10H19NO4 / BUDDY: C10H19NO4) with delta m/z 14.016 (putative explanation: Asn->Gln substitution|Asp->Glu substitution|Gly->Ala substitution|Methylation|Ser->Thr substitution|Val->Leu/Ile substitution|chain elongation; atomic difference: 1C,2H|1C,2H|1C,2H|1C,2H|1C,2H|1C,2H|1C,2H) [M+H]+	[M+H]+	0.872	218.139					N/A	InChI=1S/C9H17NO4/c1-7(11)14-8(5-9(12)13)6-10(2,3)4/h8H,5-6H2,1-4H3 + 14.016 Da	N/A	spectral_library_annotation
4335	Suspect related to PALMITOYLCARNITINE (predicted molecular formula SIRIUS: C10H19NO4 / BUDDY: C10H19NO4) with delta m/z -182.204 (putative explanation: unspecified; atomic difference: unspecified) [M+H]+	[M+H]+	0.872	218.139					N/A	InChI=1S/C23H45NO4/c1-5-6-7-8-9-10-11-12-13-14-15-16-17-18-23(27)28-21(19-22(25)26)20-24(2,3)4/h21H,5-20H2,1-4H3 - 182.204 Da	N/A	spectral_library_annotation
4335	Suspect related to Spectral Match to Butyrylcarnitine from NIST14 (predicted molecular formula SIRIUS: unknown / BUDDY: unknown) with delta m/z -14.016 (putative explanation: Ala->Gly substitution|Gln->Asn substitution|Glu->Asp substitution|Leu/Ile->Val substitution|Thr->Ser substitution; atomic difference: -1C,-2H|-1C,-2H|-1C,-2H|-1C,-2H|-1C,-2H) [M+H]+	[M+H]+	0.855	218.139					N/A	N/A	N/A	spectral_library_annotation
4335	Suspect related to Spectral Match to Hexanoylcarnitine from NIST14 (predicted molecular formula SIRIUS: unknown / BUDDY: unknown) with delta m/z -42.047 (putative explanation: Deisopropylation, depropylation, dealkylation|Leu/Ile->Ala substitution|Val->Gly substitution; atomic difference: -3C,-6H|-3C,-6H|-3C,-6H) [M+H]+	[M+H]+	0.855	218.139					N/A	N/A	N/A	spectral_library_annotation
4337	xanthosine CollisionEnergy:205060	[M+H]+	0.983	285.083					OCC1OC(n2cnc3c(O)nc(O)nc32)C(O)C1O	"InChI=1S/C10H12N4O6/c15-1-3-5(16)6(17)9(20-3)14-2-11-4-7(14)12-10(19)13-8(4)18/h2-3,5-6,9,15-17H,1H2,(H2,12,13,18,19)/t3-,5-,6-,9-/m1/s1"	N/A	spectral_library_annotation
4337	xanthosine CollisionEnergy:205060	[M+H]+	0.983	285.083					OCC1OC(n2cnc3c(O)nc(O)nc32)C(O)C1O	"InChI=1S/C10H12N4O6/c15-1-3-5(16)6(17)9(20-3)14-2-11-4-7(14)12-10(19)13-8(4)18/h2-3,5-6,9,15-17H,1H2,(H2,12,13,18,19)/t3-,5-,6-,9-/m1/s1"	N/A	spectral_library_annotation
4337	xanthosine CollisionEnergy:205060	[M+H]+	0.98	285.083					OCC1OC(n2cnc3c(O)nc(O)nc32)C(O)C1O	"InChI=1S/C10H12N4O6/c15-1-3-5(16)6(17)9(20-3)14-2-11-4-7(14)12-10(19)13-8(4)18/h2-3,5-6,9,15-17H,1H2,(H2,12,13,18,19)/t3-,5-,6-,9-/m1/s1"	N/A	spectral_library_annotation
4337	xanthosine CollisionEnergy:205060	[M+H]+	0.98	285.083					OCC1OC(n2cnc3c(O)nc(O)nc32)C(O)C1O	"InChI=1S/C10H12N4O6/c15-1-3-5(16)6(17)9(20-3)14-2-11-4-7(14)12-10(19)13-8(4)18/h2-3,5-6,9,15-17H,1H2,(H2,12,13,18,19)/t3-,5-,6-,9-/m1/s1"	N/A	spectral_library_annotation
4337	Xanthosine - 40.0 eV	[M+H]+	0.958	285.083					c1nc2c(n1[C@H]3[C@@H]([C@@H]([C@H](O3)CO)O)O)[nH]c(=O)[nH]c2=O	N/A	N/A	spectral_library_annotation
4337	Xanthosine - 40.0 eV	[M+H]+	0.958	285.083					c1nc2c(n1[C@H]3[C@@H]([C@@H]([C@H](O3)CO)O)O)[nH]c(=O)[nH]c2=O	N/A	N/A	spectral_library_annotation
4337	XANTHOSINE	[M+H]+	0.957	285.083					C([C@@H]1[C@H]([C@H]([C@H](N2C=NC3=C(N=C(N=C32)O)O)O1)O)O)O	"InChI=1S/C10H12N4O6/c15-1-3-5(16)6(17)9(20-3)14-2-11-4-7(14)12-10(19)13-8(4)18/h2-3,5-6,9,15-17H,1H2,(H2,12,13,18,19)/t3-,5-,6-,9-/m1/s1"	N/A	spectral_library_annotation
4337	XANTHOSINE	[M+H]+	0.957	285.083					C([C@@H]1[C@H]([C@H]([C@H](N2C=NC3=C(N=C(N=C32)O)O)O1)O)O)O	"InChI=1S/C10H12N4O6/c15-1-3-5(16)6(17)9(20-3)14-2-11-4-7(14)12-10(19)13-8(4)18/h2-3,5-6,9,15-17H,1H2,(H2,12,13,18,19)/t3-,5-,6-,9-/m1/s1"	N/A	spectral_library_annotation
4337	XANTHOSINE	[M+H]+	0.957	285.0829601				C10H12N4O6	OC=1N=C(O)C=2N=CN(C2N1)C3OC(CO)C(O)C3O	InChI=1S/C10H12N4O6/c15-1-3-5(16)6(17)9(20-3)14-2-11-4-7(14)12-10(19)13-8(4)18/h2-3,5-6,9,15-17H,1H2,(H2,12,13,18,19)/t3-,5-,6-,9-/m1/s1	UBORTCNDUKBEOP-UUOKFMHZSA-N	spectral_library_annotation
4337	Xanthosine - 40.0 eV	[M+H]+	0.954	285.083					c1nc2c(n1[C@H]3[C@@H]([C@@H]([C@H](O3)CO)O)O)[nH]c(=O)[nH]c2=O	N/A	N/A	spectral_library_annotation
4374	2-Methoxyethanol (Desaturation, Desaturation, Glycine Conjugation, Methylation)	[M+H]+	0.765	144.0655823			2.53621					spectral_library_annotation
4374	AMINOADIPATE	[M-H2O+H]+	0.725	144.065				C6H11NO4	NC(CCCC(O)=O)C(O)=O	InChI=1S/C6H11NO4/c7-4(6(10)11)2-1-3-5(8)9/h4H,1-3,7H2,(H,8,9)(H,10,11)	OYIFNHCXNCRBQI-UHFFFAOYSA-N	spectral_library_annotation
4377	Suspect related to O-ACETYLCARNITINE (predicted molecular formula SIRIUS: C12H23NO5 / BUDDY: C12H23NO5) with delta m/z 58.042 (putative explanation: unspecified|PPG repeat unit|Reduced acrolein addition +58; atomic difference: 1C,4H,3N|3C,6H,1O|3C,6H,1O) [M+H]+	[M+H]+	0.958	262.165					N/A	InChI=1S/C9H17NO4/c1-7(11)14-8(5-9(12)13)6-10(2,3)4/h8H,5-6H2,1-4H3 + 58.042 Da	N/A	spectral_library_annotation
4377	Suspect related to Spectral Match to Leu-Glu from NIST14 (predicted molecular formula SIRIUS: C12H23NO5 / BUDDY: C12H23NO5) with delta m/z 1.015 (putative explanation: unspecified; atomic difference: unspecified) [M+H]+	[M+H]+	0.883	262.165					N/A	N/A	N/A	spectral_library_annotation
4377	Suspect related to Spectral Match to Acetyl-DL-carnitine from NIST14 (predicted molecular formula SIRIUS: C12H23NO5 / BUDDY: C12H23NO5) with delta m/z 58.042 (putative explanation: unspecified|PPG repeat unit|Reduced acrolein addition +58; atomic difference: 1C,4H,3N|3C,6H,1O|3C,6H,1O) [M+H]+	[M+H]+	0.754	262.165					N/A	N/A	N/A	spectral_library_annotation
4864	N-Methyl-<scp>D</scp>-aspartic acid - 30.0 eV	[M+H]+	0.903	148.06					CN[C@H](CC(=O)O)C(=O)O	N/A	N/A	spectral_library_annotation
4864	N-Methyl-<scp>D</scp>-aspartic acid - 30.0 eV	[M+H]+	0.903	148.06					CN[C@H](CC(=O)O)C(=O)O	N/A	N/A	spectral_library_annotation
4864	N-Methyl-<scp>D</scp>-aspartic acid - 30.0 eV	[M+H]+	0.903	148.06					CN[C@H](CC(=O)O)C(=O)O	N/A	N/A	spectral_library_annotation
4864	N-Methyl-<scp>D</scp>-aspartic acid - 30.0 eV	[M+H]+	0.903	148.06					CN[C@H](CC(=O)O)C(=O)O	N/A	N/A	spectral_library_annotation
4864	N-Methyl-<scp>D</scp>-aspartic acid - 30.0 eV	[M+H]+	0.901	148.06					CN[C@H](CC(=O)O)C(=O)O	N/A	N/A	spectral_library_annotation
4864	N-Methyl-<scp>D</scp>-aspartic acid - 30.0 eV	[M+H]+	0.901	148.06					CN[C@H](CC(=O)O)C(=O)O	N/A	N/A	spectral_library_annotation
4864	N-Methyl-<scp>D</scp>-aspartic acid - 30.0 eV	[M+H]+	0.892	148.06					CN[C@H](CC(=O)O)C(=O)O	N/A	N/A	spectral_library_annotation
4864	N-Methyl-<scp>D</scp>-aspartic acid - 30.0 eV	[M+H]+	0.892	148.06					CN[C@H](CC(=O)O)C(=O)O	N/A	N/A	spectral_library_annotation
4864	N-Methyl-<scp>D</scp>-aspartic acid - 30.0 eV	[M+H]+	0.891	148.06					CN[C@H](CC(=O)O)C(=O)O	N/A	N/A	spectral_library_annotation
4864	N-Methyl-<scp>D</scp>-aspartic acid - 30.0 eV	[M+H]+	0.891	148.06					CN[C@H](CC(=O)O)C(=O)O	N/A	N/A	spectral_library_annotation
4992	SN-GLYCERO-3-PHOSPHOCHOLINE	[M+H]+	0.994	258.11					C[N+](C)(C)CCOP(=O)([O-])OC[C@H](CO)O	"InChI=1S/C8H20NO6P/c1-9(2,3)4-5-14-16(12,13)15-7-8(11)6-10/h8,10-11H,4-7H2,1-3H3/t8-/m0/s1"	N/A	spectral_library_annotation
4992	SN-GLYCERO-3-PHOSPHOCHOLINE	[M+H]+	0.994	258.11					C[N+](C)(C)CCOP(=O)([O-])OC[C@H](CO)O	"InChI=1S/C8H20NO6P/c1-9(2,3)4-5-14-16(12,13)15-7-8(11)6-10/h8,10-11H,4-7H2,1-3H3/t8-/m0/s1"	N/A	spectral_library_annotation
4992	SN-GLYCERO-3-PHOSPHOCHOLINE	[M+H]+	0.994	258.1101				C8H20NO6P	O=P([O-])(OCC[N+](C)(C)C)OCC(O)CO	InChI=1S/C8H20NO6P/c1-9(2,3)4-5-14-16(12,13)15-7-8(11)6-10/h8,10-11H,4-7H2,1-3H3/t8-/m0/s1	SUHOQUVVVLNYQR-QMMMGPOBSA-N	spectral_library_annotation
4992			0.994	258.11062				[C8H21NO6P]+	OCC(O)COP(O)(=O)OCC[N+1](C)(C)C	InChI=1S/C8H20NO6P/c1-9(2,3)4-5-14-16(12,13)15-7-8(11)6-10/h8,10-11H,4-7H2,1-3H3/p+1/t8-/m1/s1	SUHOQUVVVLNYQR-MRVPVSSYSA-O	spectral_library_annotation
4992			0.994	258.11062				[C8H21NO6P]+	C[N+](C)(C)CCOP(=O)(O)OCC(CO)O	InChI=1S/C8H20NO6P/c1-9(2,3)4-5-14-16(12,13)15-7-8(11)6-10/h8,10-11H,4-7H2,1-3H3/p+1	SUHOQUVVVLNYQR-UHFFFAOYSA-O	spectral_library_annotation
4992	sn-Glycero-3-phosphocholine, L-alpha-Glycerophosphorylcholine, L-alpha-Glycerol Phosphorylcholine, Choline Alphoscerate	[M]+	0.994	258.11062				[C8H21NO6P]+	OCC(O)COP(O)(=O)OCC[N+1](C)(C)C	InChI=1S/C8H20NO6P/c1-9(2,3)4-5-14-16(12,13)15-7-8(11)6-10/h8,10-11H,4-7H2,1-3H3/p+1/t8-/m1/s1	SUHOQUVVVLNYQR-MRVPVSSYSA-O	spectral_library_annotation
4992	sn-Glycero-3-phosphocholine 1:1 cadmium chloride adduct , L-alpha-Glycerophosphorylcholine, L-alpha-Glycerol Phosphorylcholine, Choline Alphoscerate, 2-[[(2R)-2,3-dihydroxypropoxy]-hydroxyphosphoryl]oxyethyl-trimethylazanium		0.994	258.11062				[C8H21NO6P]+	C[N+](C)(C)CCOP(=O)(O)OCC(CO)O	InChI=1/C8H20NO6P/c1-9(2,3)4-5-14-16(12,13)15-7-8(11)6-10/h8,10-11H,4-7H2,1-3H3/p+1/t8-/m1/s1/fC8H21NO6P/h12H/q+1	SUHOQUVVVLNYQR-MRVPVSSYSA-O	spectral_library_annotation
4992	sn-Glycero-3-phosphocholine	[M]+	0.994	258.11062				[C8H21NO6P]+	OCC(O)COP(O)(=O)OCC[N+1](C)(C)C	InChI=1S/C8H20NO6P/c1-9(2,3)4-5-14-16(12,13)15-7-8(11)6-10/h8,10-11H,4-7H2,1-3H3/p+1/t8-/m1/s1	SUHOQUVVVLNYQR-MRVPVSSYSA-O	spectral_library_annotation
4992	L-alpha-Glycerophosphorylcholine	[M+H]+	0.994	258.11062				[C8H21NO6P]+	C[N+](C)(C)CCOP(=O)(O)OCC(CO)O	InChI=1S/C8H20NO6P/c1-9(2,3)4-5-14-16(12,13)15-7-8(11)6-10/h8,10-11H,4-7H2,1-3H3/p+1	SUHOQUVVVLNYQR-UHFFFAOYSA-O	spectral_library_annotation
4992	L-alpha-Glycerylphosphorylcholine - 40.0 eV	[M+H]+	0.988	258.11					C[N+](C)(C)CCOP(=O)([O-])OC[C@@H](CO)O	N/A	N/A	spectral_library_annotation
5065	NICOTINAMIDE	[M+H]+	0.946	123.0553411			1.1864787	C6H6N2O	C1=CC(=CN=C1)C(=O)N	InChI=1S/C6H6N2O/c7-6(9)5-2-1-3-8-4-5/h1-4H,(H2,7,9)	DFPAKSUCGFBDDF-UHFFFAOYSA-N	spectral_library_annotation
5065	Spectral Match to Niacinamide from NIST14	[M+H]+	0.906	123.056					C1=CC(=CN=C1)C(=O)N	InChI=1S/C6H6N2O/c7-6(9)5-2-1-3-8-4-5/h1-4H,(H2,7,9)	N/A	spectral_library_annotation
5065	Spectral Match to Niacinamide from NIST14	[M+H]+	0.906	123.056					C1=CC(=CN=C1)C(=O)N	InChI=1S/C6H6N2O/c7-6(9)5-2-1-3-8-4-5/h1-4H,(H2,7,9)	N/A	spectral_library_annotation
5065	NICOTINAMIDE	[M+H]+	0.894	123.055				C6H6N2O	NC(=O)C1=CN=CC=C1	InChI=1S/C6H6N2O/c7-6(9)5-2-1-3-8-4-5/h1-4H,(H2,7,9)	DFPAKSUCGFBDDF-UHFFFAOYSA-N	spectral_library_annotation
5065	NICOTINAMIDE - 20.0 eV	[M+H]+	0.889	123.055					NC(=O)C1=CN=CC=C1	N/A	N/A	spectral_library_annotation
5065	NICOTINAMIDE - 20.0 eV	[M+H]+	0.889	123.055					NC(=O)C1=CN=CC=C1	N/A	N/A	spectral_library_annotation
5065	NICOTINAMIDE - 20.0 eV	[M+H]+	0.889	123.055					NC(=O)C1=CN=CC=C1	N/A	N/A	spectral_library_annotation
5065	NICOTINAMIDE - 30.0 eV	[M+H]+	0.888	123.055					NC(=O)C1=CN=CC=C1	N/A	N/A	spectral_library_annotation
5065	NICOTINAMIDE - 30.0 eV	[M+H]+	0.888	123.055					NC(=O)C1=CN=CC=C1	N/A	N/A	spectral_library_annotation
5065	NICOTINAMIDE - 30.0 eV	[M+H]+	0.888	123.055					NC(=O)C1=CN=CC=C1	N/A	N/A	spectral_library_annotation
5083	URACIL	[M+H]+	0.779	113.035				C4H4N2O2	O=C1NC=CC(=O)N1	InChI=1S/C4H4N2O2/c7-3-1-2-5-4(8)6-3/h1-2H,(H2,5,6,7,8)	ISAKRJDGNUQOIC-UHFFFAOYSA-N	spectral_library_annotation
5089	D-camphor - 40.0 eV	[M+H]+	0.933	153.127					C[C@@]12CC[C@@H](C1(C)C)CC2=O	N/A	N/A	spectral_library_annotation
5089	D-camphor - 40.0 eV	[M+H]+	0.933	153.127					C[C@@]12CC[C@@H](C1(C)C)CC2=O	N/A	N/A	spectral_library_annotation
5089	D-camphor - 40.0 eV	[M+H]+	0.932	153.127					C[C@@]12CC[C@@H](C1(C)C)CC2=O	N/A	N/A	spectral_library_annotation
5089	D-camphor - 40.0 eV	[M+H]+	0.932	153.127					C[C@@]12CC[C@@H](C1(C)C)CC2=O	N/A	N/A	spectral_library_annotation
5089	D-camphor - 40.0 eV	[M+H]+	0.931	153.127					C[C@@]12CC[C@@H](C1(C)C)CC2=O	N/A	N/A	spectral_library_annotation
5089	D-camphor - 40.0 eV	[M+H]+	0.931	153.127					C[C@@]12CC[C@@H](C1(C)C)CC2=O	N/A	N/A	spectral_library_annotation
5089	D-camphor - 40.0 eV	[M+H]+	0.929	153.127					C[C@@]12CC[C@@H](C1(C)C)CC2=O	N/A	N/A	spectral_library_annotation
5089	D-camphor - 40.0 eV	[M+H]+	0.929	153.127					C[C@@]12CC[C@@H](C1(C)C)CC2=O	N/A	N/A	spectral_library_annotation
5089	10-HYDROXYDECANOATE	[M-2H2O+H]+	0.921	153.127				C10H20O3	C(CCCCC(=O)O)CCCCO	InChI=1S/C10H20O3/c11-9-7-5-3-1-2-4-6-8-10(12)13/h11H,1-9H2,(H,12,13)	YJCJVMMDTBEITC-UHFFFAOYSA-N	spectral_library_annotation
5089	D-camphor - 40.0 eV	[M+H]+	0.919	153.127					C[C@@]12CC[C@@H](C1(C)C)CC2=O	N/A	N/A	spectral_library_annotation
5152	Pyroglutamic acid	[M+H]+	0.899	130.05			8.7083	C5H7NO3	O=C(O)C1N=C(O)CC1	InChI=1S/C5H7NO3/c7-4-2-1-3(6-4)5(8)9/h3H,1-2H2,(H,6,7)(H,8,9)/t3-/m0/s1	ODHCTXKNWHHXJC-VKHMYHEASA-N	spectral_library_annotation
5152	Propylene oxide (Desaturation, Oxidation, Glycine Conjugation)	[M+H]+	0.872	130.0499268			2.92972					spectral_library_annotation
5152	Glutamine	[M-NH3+H]+	0.806	130.0498			9.85664	C5H10N2O3	C(CC(=O)N)C(C(=O)O)N			spectral_library_annotation
5152	O-Acetylserine	[M-H2O+H]+	0.778	130.0498			6.82015	C5H9NO4	CC(=O)OCC(C(=O)O)N			spectral_library_annotation
5152	1-Bromopropane (Desaturation, Desaturation, Oxidation, Oxidative Debromination, Glycine Conjugation)	[M+H]+	0.768	130.0499268			3.0164					spectral_library_annotation
5152	1,2-Dichloropropane (Desaturation, Desaturation, Oxidative Dechlorination, Oxidative Dechlorination, Glycine Conjugation)	[M+H]+	0.753	130.0498505			2.87848					spectral_library_annotation
5152	GLUTAMATE		0.75	130.0499								spectral_library_annotation
5152	L-Pyroglutamic acid CollisionEnergy:102040	[M+H]+	0.733	130.05					O=C(O)[C@@H]1CCC(O)=N1	"InChI=1S/C5H7NO3/c7-4-2-1-3(6-4)5(8)9/h3H,1-2H2,(H,6,7)(H,8,9)/t3-/m0/s1"	N/A	spectral_library_annotation
5152	L-Pyroglutamic acid CollisionEnergy:102040	[M+H]+	0.733	130.05					O=C(O)[C@@H]1CCC(O)=N1	"InChI=1S/C5H7NO3/c7-4-2-1-3(6-4)5(8)9/h3H,1-2H2,(H,6,7)(H,8,9)/t3-/m0/s1"	N/A	spectral_library_annotation
5152	L-Pyroglutamic acid CollisionEnergy:102040	[M+H]+	0.733	130.05					O=C(O)[C@@H]1CCC(O)=N1	"InChI=1S/C5H7NO3/c7-4-2-1-3(6-4)5(8)9/h3H,1-2H2,(H,6,7)(H,8,9)/t3-/m0/s1"	N/A	spectral_library_annotation
5236	Suspect related to Spectral Match to Ile-Pro from NIST14 (predicted molecular formula SIRIUS: C10H18N2O3 / BUDDY: C10H18N2O3) with delta m/z -14.016 (putative explanation: Ala->Gly substitution|Gln->Asn substitution|Glu->Asp substitution|Leu/Ile->Val substitution|Thr->Ser substitution; atomic difference: -1C,-2H|-1C,-2H|-1C,-2H|-1C,-2H|-1C,-2H) [M+H]+	[M+H]+	0.854	215.139					N/A	N/A	N/A	spectral_library_annotation
5236	Suspect related to Spectral Match to Val-Ile from NIST14 (predicted molecular formula SIRIUS: C10H18N2O3 / BUDDY: C10H18N2O3) with delta m/z -16.031 (putative explanation: Leu/Ile->Pro substitution; atomic difference: -1C,-4H) [M+H]+	[M+H]+	0.854	215.139					N/A	N/A	N/A	spectral_library_annotation
5236	Suspect related to Spectral Match to Leu-Pro from NIST14 (predicted molecular formula SIRIUS: C10H18N2O3 / BUDDY: C10H18N2O3) with delta m/z -14.016 (putative explanation: Ala->Gly substitution|Gln->Asn substitution|Glu->Asp substitution|Leu/Ile->Val substitution|Thr->Ser substitution; atomic difference: -1C,-2H|-1C,-2H|-1C,-2H|-1C,-2H|-1C,-2H) [M+H]+	[M+H]+	0.828	215.139					N/A	N/A	N/A	spectral_library_annotation
5236	Suspect related to Tyr-Pro (predicted molecular formula SIRIUS: C10H18N2O3 / BUDDY: C10H18N2O3) with delta m/z -63.995 (putative explanation: Tyr->Val substitution; atomic difference: -4C,-1O) [M+H]+	[M+H]+	0.809	215.139					N/A	InChI=1S/C14H18N2O4/c15-11(8-9-3-5-10(17)6-4-9)13(18)16-7-1-2-12(16)14(19)20/h3-6,11-12,17H,1-2,7-8,15H2,(H,19,20)/t11-,12-/m0/s1 - 63.995 Da	N/A	spectral_library_annotation
5236	Suspect related to cyclo(L-Val-L-Pro) (predicted molecular formula SIRIUS: C10H18N2O3 / BUDDY: C10H18N2O3) with delta m/z 18.01 (putative explanation: Proline oxidation to 5-hydroxy-2-aminovaleric acid|water; atomic difference: 2H,1O|2H,1O) [M+H]+	[M+H]+	0.809	215.139					N/A	N/A	N/A	spectral_library_annotation
5236	Suspect related to Spectral Match to Phe-Pro from NIST14 (predicted molecular formula SIRIUS: unknown / BUDDY: unknown) with delta m/z -48.0 (putative explanation: Phe->Val substitution; atomic difference: -4C) [M+H]+	[M+H]+	0.772	215.139					N/A	N/A	N/A	spectral_library_annotation
5236	Suspect related to Spectral Match to Tyr-Pro from NIST14 (predicted molecular formula SIRIUS: C10H18N2O3 / BUDDY: C10H18N2O3) with delta m/z -63.995 (putative explanation: Tyr->Val substitution; atomic difference: -4C,-1O) [M+H]+	[M+H]+	0.772	215.139					N/A	N/A	N/A	spectral_library_annotation
5236	Suspect related to Spectral Match to Tyr-Val from NIST14 (predicted molecular formula SIRIUS: C10H18N2O3 / BUDDY: C10H18N2O3) with delta m/z -66.011 (putative explanation: Tyr->Pro substitution; atomic difference: -4C,-2H,-1O) [M+H]+	[M+H]+	0.766	215.139					N/A	N/A	N/A	spectral_library_annotation
5236	Spectral Match to Val-Pro from NIST14	[M+H]+	0.754	215.139					CC(C)[C@@H](C(=O)N1CCC[C@H]1C(=O)O)N	InChI=1S/C10H18N2O3/c1-6(2)8(11)9(13)12-5-3-4-7(12)10(14)15/h6-8H,3-5,11H2,1-2H3,(H,14,15)/t7-,8-/m0/s1	N/A	spectral_library_annotation
5236	Spectral Match to Val-Pro from NIST14	[M+H]+	0.754	215.139					CC(C)[C@@H](C(=O)N1CCC[C@H]1C(=O)O)N	InChI=1S/C10H18N2O3/c1-6(2)8(11)9(13)12-5-3-4-7(12)10(14)15/h6-8H,3-5,11H2,1-2H3,(H,14,15)/t7-,8-/m0/s1	N/A	spectral_library_annotation
5257	Glutathione reduced	[M+H]+	0.949	308.0910645				C10H17N3O6S	C(CC(=N[C@@H](CS)C(=NCC(=O)O)O)O)[C@@H](C(=O)O)N	InChI=1S/C10H17N3O6S/c11-5(10(18)19)1-2-7(14)13-6(4-20)9(17)12-3-8(15)16/h5-6,20H,1-4,11H2,(H,12,17)(H,13,14)(H,15,16)(H,18,19)/t5-,6-/m0/s1	RWSXRVCMGQZWBV-WDSKDSINSA-N	spectral_library_annotation
5257	Suspect related to OPHTHALMIC ACID (predicted molecular formula SIRIUS: C10H17N3O6S / BUDDY: C10H17N3O6S) with delta m/z 17.955 (putative explanation: Leu/Ile->Met substitution; atomic difference: -1C,-2H,1S) [M+H]+	[M+H]+	0.935	308.091					N/A	InChI=1S/C11H19N3O6/c1-2-7(10(18)13-5-9(16)17)14-8(15)4-3-6(12)11(19)20/h6-7H,2-5,12H2,1H3,(H,13,18)(H,14,15)(H,16,17)(H,19,20)/t6-,7-/m0/s1 + 17.955 Da	N/A	spectral_library_annotation
5257	glutathione CollisionEnergy:102040	[M+H]+	0.918	308.091					N[C@@H](CCC(O)=N[C@@H](CS)C(O)=NCC(=O)O)C(=O)O	"InChI=1S/C10H17N3O6S/c11-5(10(18)19)1-2-7(14)13-6(4-20)9(17)12-3-8(15)16/h5-6,20H,1-4,11H2,(H,12,17)(H,13,14)(H,15,16)(H,18,19)/t5-,6-/m0/s1"	N/A	spectral_library_annotation
5257	glutathione CollisionEnergy:102040	[M+H]+	0.918	308.091					N[C@@H](CCC(O)=N[C@@H](CS)C(O)=NCC(=O)O)C(=O)O	"InChI=1S/C10H17N3O6S/c11-5(10(18)19)1-2-7(14)13-6(4-20)9(17)12-3-8(15)16/h5-6,20H,1-4,11H2,(H,12,17)(H,13,14)(H,15,16)(H,18,19)/t5-,6-/m0/s1"	N/A	spectral_library_annotation
5257	glutathione CollisionEnergy:102040	[M+H]+	0.918	308.091					N[C@@H](CCC(O)=N[C@@H](CS)C(O)=NCC(=O)O)C(=O)O	"InChI=1S/C10H17N3O6S/c11-5(10(18)19)1-2-7(14)13-6(4-20)9(17)12-3-8(15)16/h5-6,20H,1-4,11H2,(H,12,17)(H,13,14)(H,15,16)(H,18,19)/t5-,6-/m0/s1"	N/A	spectral_library_annotation
5257	glutathione CollisionEnergy:102040	[M+H]+	0.918	308.091					N[C@@H](CCC(O)=N[C@@H](CS)C(O)=NCC(=O)O)C(=O)O	"InChI=1S/C10H17N3O6S/c11-5(10(18)19)1-2-7(14)13-6(4-20)9(17)12-3-8(15)16/h5-6,20H,1-4,11H2,(H,12,17)(H,13,14)(H,15,16)(H,18,19)/t5-,6-/m0/s1"	N/A	spectral_library_annotation
5257	Glutathione - 40.0 eV	[M+H]+	0.914	308.091					C(CC(=O)N[C@@H](CS)C(=O)NCC(=O)O)[C@@H](C(=O)O)N	N/A	N/A	spectral_library_annotation
5257	Glutathione - 40.0 eV	[M+H]+	0.914	308.091					C(CC(=O)N[C@@H](CS)C(=O)NCC(=O)O)[C@@H](C(=O)O)N	N/A	N/A	spectral_library_annotation
5257	Glutathione - 40.0 eV	[M+H]+	0.908	308.091					C(CC(=O)N[C@@H](CS)C(=O)NCC(=O)O)[C@@H](C(=O)O)N	N/A	N/A	spectral_library_annotation
5257	Glutathione - 40.0 eV	[M+H]+	0.908	308.091					C(CC(=O)N[C@@H](CS)C(=O)NCC(=O)O)[C@@H](C(=O)O)N	N/A	N/A	spectral_library_annotation
5397	N-Methylacetoacetamide	[M+H]+	0.848	116.070605				C5H9NO2	CC(=O)CC(=O)NC	InChI=1S/C5H9NO2/c1-4(7)3-5(8)6-2/h3H2,1-2H3,(H,6,8)	ATWLCPHWYPSRBQ-UHFFFAOYSA-N	spectral_library_annotation
5397			0.848	116.070605				C5H9NO2	CC(=O)CC(=O)NC	InChI=1S/C5H9NO2/c1-4(7)3-5(8)6-2/h3H2,1-2H3,(H,6,8)	ATWLCPHWYPSRBQ-UHFFFAOYSA-N	spectral_library_annotation
5397	proline	[M+H]+	0.713	116.071								spectral_library_annotation
5397	proline	[M+H]+	0.713	116.071								spectral_library_annotation
5397	proline	[M+H]+	0.713	116.071								spectral_library_annotation
5444	Suspect related to Spectral Match to Acetyl-DL-carnitine from NIST14 (predicted molecular formula SIRIUS: unknown / BUDDY: unknown) with delta m/z -42.01 (putative explanation: Glu->Ser substitution|Hydrolysis, deacetylation; atomic difference: -2C,-2H,-1O|-2C,-2H,-1O) [M+H]+	[M+H]+	0.988	162.112					N/A	N/A	N/A	spectral_library_annotation
5444	CARNITINE	[M+H]+	0.976	162.112					C[N+](C)(C)C[C@@H](CC(=O)[O-])O	"InChI=1S/C7H15NO3/c1-8(2,3)5-6(9)4-7(10)11/h6,9H,4-5H2,1-3H3/t6-/m1/s1"	N/A	spectral_library_annotation
5444	CARNITINE	[M+H]+	0.976	162.112					C[N+](C)(C)C[C@@H](CC(=O)[O-])O	"InChI=1S/C7H15NO3/c1-8(2,3)5-6(9)4-7(10)11/h6,9H,4-5H2,1-3H3/t6-/m1/s1"	N/A	spectral_library_annotation
5444	CARNITINE	[M+H]+	0.976	162.1124693				C7H15NO3	O=C([O-])CC(O)C[N+](C)(C)C	InChI=1S/C7H15NO3/c1-8(2,3)5-6(9)4-7(10)11/h6,9H,4-5H2,1-3H3/t6-/m1/s1	PHIQHXFUZVPYII-ZCFIWIBFSA-N	spectral_library_annotation
5444	Carnitine	[M+H]+	0.976	162.1125			6.81062	C7H15NO3	C[N+](C)(C)CC(CC(=O)[O-])O			spectral_library_annotation
5444	CARNITINE	[M+H]+	0.976	162.112					C[N+](C)(C)C[C@@H](CC(=O)[O-])O	"InChI=1S/C7H15NO3/c1-8(2,3)5-6(9)4-7(10)11/h6,9H,4-5H2,1-3H3/t6-/m1/s1"	N/A	spectral_library_annotation
5444	CARNITINE	[M+H]+	0.976	162.112					C[N+](C)(C)C[C@@H](CC(=O)[O-])O	"InChI=1S/C7H15NO3/c1-8(2,3)5-6(9)4-7(10)11/h6,9H,4-5H2,1-3H3/t6-/m1/s1"	N/A	spectral_library_annotation
5444	CARNITINE	[M+H]+	0.976	162.1124693				C7H15NO3	O=C([O-])CC(O)C[N+](C)(C)C	InChI=1S/C7H15NO3/c1-8(2,3)5-6(9)4-7(10)11/h6,9H,4-5H2,1-3H3/t6-/m1/s1	PHIQHXFUZVPYII-ZCFIWIBFSA-N	spectral_library_annotation
5444	CARNITINE	[M+H]+	0.976	162.112					C[N+](C)(C)C[C@@H](CC(=O)[O-])O	"InChI=1S/C7H15NO3/c1-8(2,3)5-6(9)4-7(10)11/h6,9H,4-5H2,1-3H3/t6-/m1/s1"	N/A	spectral_library_annotation
5444	CARNITINE	[M+H]+	0.976	162.112					C[N+](C)(C)C[C@@H](CC(=O)[O-])O	"InChI=1S/C7H15NO3/c1-8(2,3)5-6(9)4-7(10)11/h6,9H,4-5H2,1-3H3/t6-/m1/s1"	N/A	spectral_library_annotation
5865	Glutathione oxidized	[M+H]+	0.95	613.1592407				C20H32N6O12S2	C(CC(=N[C@@H](CSSC[C@@H](C(=NCC(=O)O)O)N=C(CC[C@@H](C(=O)O)N)O)C(=NCC(=O)O)O)O)[C@@H](C(=O)O)N	InChI=1S/C20H32N6O12S2/c21-9(19(35)36)1-3-13(27)25-11(17(33)23-5-15(29)30)7-39-40-8-12(18(34)24-6-16(31)32)26-14(28)4-2-10(22)20(37)38/h9-12H,1-8,21-22H2,(H,23,33)(H,24,34)(H,25,27)(H,26,28)(H,29,30)(H,31,32)(H,35,36)(H,37,38)/t9-,10-,11-,12-/m0/s1	YPZRWBKMTBYPTK-BJDJZHNGSA-N	spectral_library_annotation
5865	Glutathione (oxidized)	[M+H]+	0.926	613.1586			10.16848	C20H32N6O12S2	O=C(O)CN=C(O)C(N=C(O)CCC(N)C(=O)O)CSSCC(N=C(O)CCC(N)C(=O)O)C(O)=NCC(=O)O	InChI=1S/C20H32N6O12S2/c21-9(19(35)36)1-3-13(27)25-11(17(33)23-5-15(29)30)7-39-40-8-12(18(34)24-6-16(31)32)26-14(28)4-2-10(22)20(37)38/h9-12H,1-8,21-22H2,(H,23,33)(H,24,34)(H,25,27)(H,26,28)(H,29,30)(H,31,32)(H,35,36)(H,37,38)/t9-,10-,11-,12-/m0/s1	YPZRWBKMTBYPTK-BJDJZHNGSA-N	spectral_library_annotation
5865	Glutathione oxidized	[M+H]+	0.803	613.1592407				C20H32N6O12S2	C(CC(=N[C@@H](CSSC[C@@H](C(=NCC(=O)O)O)N=C(CC[C@@H](C(=O)O)N)O)C(=NCC(=O)O)O)O)[C@@H](C(=O)O)N	InChI=1S/C20H32N6O12S2/c21-9(19(35)36)1-3-13(27)25-11(17(33)23-5-15(29)30)7-39-40-8-12(18(34)24-6-16(31)32)26-14(28)4-2-10(22)20(37)38/h9-12H,1-8,21-22H2,(H,23,33)(H,24,34)(H,25,27)(H,26,28)(H,29,30)(H,31,32)(H,35,36)(H,37,38)/t9-,10-,11-,12-/m0/s1	YPZRWBKMTBYPTK-BJDJZHNGSA-N	spectral_library_annotation
5865	Glutathione - 30.0 eV	[M+H]+	0.752	613.159					C(CC(=O)N[C@@H](CSSC[C@@H](C(=O)NCC(=O)O)NC(=O)CC[C@@H](C(=O)O)N)C(=O)NCC(=O)O)[C@@H](C(=O)O)N	N/A	N/A	spectral_library_annotation
5865	Glutathione - 30.0 eV	[M+H]+	0.752	613.159					C(CC(=O)N[C@@H](CSSC[C@@H](C(=O)NCC(=O)O)NC(=O)CC[C@@H](C(=O)O)N)C(=O)NCC(=O)O)[C@@H](C(=O)O)N	N/A	N/A	spectral_library_annotation
5865	Glutathione - 30.0 eV	[M+H]+	0.745	613.159					C(CC(=O)N[C@@H](CSSC[C@@H](C(=O)NCC(=O)O)NC(=O)CC[C@@H](C(=O)O)N)C(=O)NCC(=O)O)[C@@H](C(=O)O)N	N/A	N/A	spectral_library_annotation
5865	Glutathione - 30.0 eV	[M+H]+	0.745	613.159					C(CC(=O)N[C@@H](CSSC[C@@H](C(=O)NCC(=O)O)NC(=O)CC[C@@H](C(=O)O)N)C(=O)NCC(=O)O)[C@@H](C(=O)O)N	N/A	N/A	spectral_library_annotation
5865	Glutathione - 30.0 eV	[M+H]+	0.745	613.159					C(CC(=O)N[C@@H](CSSC[C@@H](C(=O)NCC(=O)O)NC(=O)CC[C@@H](C(=O)O)N)C(=O)NCC(=O)O)[C@@H](C(=O)O)N	N/A	N/A	spectral_library_annotation
5865	Glutathione - 30.0 eV	[M+H]+	0.745	613.159					C(CC(=O)N[C@@H](CSSC[C@@H](C(=O)NCC(=O)O)NC(=O)CC[C@@H](C(=O)O)N)C(=O)NCC(=O)O)[C@@H](C(=O)O)N	N/A	N/A	spectral_library_annotation
6018	NICOTINAMIDE	[M+H]+	0.879	123.0553411			1.1864787	C6H6N2O	C1=CC(=CN=C1)C(=O)N	InChI=1S/C6H6N2O/c7-6(9)5-2-1-3-8-4-5/h1-4H,(H2,7,9)	DFPAKSUCGFBDDF-UHFFFAOYSA-N	spectral_library_annotation
6018	Spectral Match to Niacinamide from NIST14	[M+H]+	0.852	123.056					C1=CC(=CN=C1)C(=O)N	InChI=1S/C6H6N2O/c7-6(9)5-2-1-3-8-4-5/h1-4H,(H2,7,9)	N/A	spectral_library_annotation
6018	Spectral Match to Niacinamide from NIST14	[M+H]+	0.852	123.056					C1=CC(=CN=C1)C(=O)N	InChI=1S/C6H6N2O/c7-6(9)5-2-1-3-8-4-5/h1-4H,(H2,7,9)	N/A	spectral_library_annotation
6018	NICOTINAMIDE	[M+H]+	0.833	123.055				C6H6N2O	NC(=O)C1=CN=CC=C1	InChI=1S/C6H6N2O/c7-6(9)5-2-1-3-8-4-5/h1-4H,(H2,7,9)	DFPAKSUCGFBDDF-UHFFFAOYSA-N	spectral_library_annotation
6018	NICOTINAMIDE - 20.0 eV	[M+H]+	0.829	123.055					NC(=O)C1=CN=CC=C1	N/A	N/A	spectral_library_annotation
6018	NICOTINAMIDE - 20.0 eV	[M+H]+	0.829	123.055					NC(=O)C1=CN=CC=C1	N/A	N/A	spectral_library_annotation
6018	NICOTINAMIDE - 20.0 eV	[M+H]+	0.829	123.055					NC(=O)C1=CN=CC=C1	N/A	N/A	spectral_library_annotation
6018	Threitol	[M+H]+	0.827	123.0554			1.561933	C4H10O4	OCC(O)C(O)CO	InChI=1S/C4H10O4/c5-1-3(7)4(8)2-6/h3-8H,1-2H2/t3-,4-/m1/s1	UNXHWFMMPAWVPI-QWWZWVQMSA-N	spectral_library_annotation
6018	NICOTINAMIDE - 30.0 eV	[M+H]+	0.827	123.055					NC(=O)C1=CN=CC=C1	N/A	N/A	spectral_library_annotation
6018	NICOTINAMIDE - 30.0 eV	[M+H]+	0.827	123.055					NC(=O)C1=CN=CC=C1	N/A	N/A	spectral_library_annotation
6022	Suspect related to Citric acid (predicted molecular formula SIRIUS: C7H10O7 / BUDDY: C7H10O7) with delta m/z 14.016 (putative explanation: Asn->Gln substitution|Asp->Glu substitution|Gly->Ala substitution|Methylation|Ser->Thr substitution|Val->Leu/Ile substitution|chain elongation; atomic difference: 1C,2H|1C,2H|1C,2H|1C,2H|1C,2H|1C,2H|1C,2H) [M+H]+	[M+H]+	0.741	207.051					N/A	InChI=1S/C6H8O7/c7-3(8)1-6(13,5(11)12)2-4(9)10/h13H,1-2H2,(H,7,8)(H,9,10)(H,11,12) + 14.016 Da	N/A	spectral_library_annotation
6038	S-Adenosyl-homocysteine	[M+H]+	0.957	385.1284			8.703083	C14H20N6O5S	O=C(O)C(N)CCSCC1OC(N2C=NC=3C(=NC=NC32)N)C(O)C1O	InChI=1S/C14H20N6O5S/c15-6(14(23)24)1-2-26-3-7-9(21)10(22)13(25-7)20-5-19-8-11(16)17-4-18-12(8)20/h4-7,9-10,13,21-22H,1-3,15H2,(H,23,24)(H2,16,17,18)/t6-,7+,9+,10+,13+/m0/s1	ZJUKTBDSGOFHSH-WFMPWKQPSA-N	spectral_library_annotation
6038	S-(5'-ADENOSYL)-L-HOMOCYSTEINE	[M+H]+	0.949	385.129					C(CSC[C@@H]1[C@H]([C@H]([C@H](N2C=NC3=C2N=CN=C3N)O1)O)O)[C@@H](C(=O)O)N	"InChI=1S/C14H20N6O5S/c15-6(14(23)24)1-2-26-3-7-9(21)10(22)13(25-7)20-5-19-8-11(16)17-4-18-12(8)20/h4-7,9-10,13,21-22H,1-3,15H2,(H,23,24)(H2,16,17,18)/t6-,7+,9+,10+,13+/m0/s1"	N/A	spectral_library_annotation
6038	S-(5'-ADENOSYL)-L-HOMOCYSTEINE	[M+H]+	0.949	385.129					C(CSC[C@@H]1[C@H]([C@H]([C@H](N2C=NC3=C2N=CN=C3N)O1)O)O)[C@@H](C(=O)O)N	"InChI=1S/C14H20N6O5S/c15-6(14(23)24)1-2-26-3-7-9(21)10(22)13(25-7)20-5-19-8-11(16)17-4-18-12(8)20/h4-7,9-10,13,21-22H,1-3,15H2,(H,23,24)(H2,16,17,18)/t6-,7+,9+,10+,13+/m0/s1"	N/A	spectral_library_annotation
6038	S-(5'-ADENOSYL)-L-HOMOCYSTEINE	[M+H]+	0.949	385.1288648				C14H20N6O5S	O=C(O)C(N)CCSCC1OC(N2C=NC=3C(=NC=NC32)N)C(O)C1O	InChI=1S/C14H20N6O5S/c15-6(14(23)24)1-2-26-3-7-9(21)10(22)13(25-7)20-5-19-8-11(16)17-4-18-12(8)20/h4-7,9-10,13,21-22H,1-3,15H2,(H,23,24)(H2,16,17,18)/t6-,7+,9+,10+,13+/m0/s1	ZJUKTBDSGOFHSH-WFMPWKQPSA-N	spectral_library_annotation
6038	S-adenosyl-L-homocysteine CollisionEnergy:102040	[M+H]+	0.945	385.129					Nc1ncnc2c1ncn2[C@@H]1O[C@H](CSCC[C@H](N)C(=O)O)[C@@H](O)[C@H]1O	"InChI=1S/C14H20N6O5S/c15-6(14(23)24)1-2-26-3-7-9(21)10(22)13(25-7)20-5-19-8-11(16)17-4-18-12(8)20/h4-7,9-10,13,21-22H,1-3,15H2,(H,23,24)(H2,16,17,18)/t6-,7+,9+,10+,13+/m0/s1"	N/A	spectral_library_annotation
6038	S-adenosyl-L-homocysteine CollisionEnergy:102040	[M+H]+	0.945	385.129					Nc1ncnc2c1ncn2[C@@H]1O[C@H](CSCC[C@H](N)C(=O)O)[C@@H](O)[C@H]1O	"InChI=1S/C14H20N6O5S/c15-6(14(23)24)1-2-26-3-7-9(21)10(22)13(25-7)20-5-19-8-11(16)17-4-18-12(8)20/h4-7,9-10,13,21-22H,1-3,15H2,(H,23,24)(H2,16,17,18)/t6-,7+,9+,10+,13+/m0/s1"	N/A	spectral_library_annotation
6038	S-adenosyl-L-homocysteine CollisionEnergy:102040	[M+H]+	0.945	385.129					Nc1ncnc2c1ncn2[C@@H]1O[C@H](CSCC[C@H](N)C(=O)O)[C@@H](O)[C@H]1O	"InChI=1S/C14H20N6O5S/c15-6(14(23)24)1-2-26-3-7-9(21)10(22)13(25-7)20-5-19-8-11(16)17-4-18-12(8)20/h4-7,9-10,13,21-22H,1-3,15H2,(H,23,24)(H2,16,17,18)/t6-,7+,9+,10+,13+/m0/s1"	N/A	spectral_library_annotation
6038	S-adenosyl-L-homocysteine CollisionEnergy:102040	[M+H]+	0.945	385.129					Nc1ncnc2c1ncn2[C@@H]1O[C@H](CSCC[C@H](N)C(=O)O)[C@@H](O)[C@H]1O	"InChI=1S/C14H20N6O5S/c15-6(14(23)24)1-2-26-3-7-9(21)10(22)13(25-7)20-5-19-8-11(16)17-4-18-12(8)20/h4-7,9-10,13,21-22H,1-3,15H2,(H,23,24)(H2,16,17,18)/t6-,7+,9+,10+,13+/m0/s1"	N/A	spectral_library_annotation
6038	S-(5'-ADENOSYL)-L-HOMOCYSTEINE	[M+H]+	0.924	385.129					C(CSC[C@@H]1[C@H]([C@H]([C@H](N2C=NC3=C2N=CN=C3N)O1)O)O)[C@@H](C(=O)O)N	"InChI=1S/C14H20N6O5S/c15-6(14(23)24)1-2-26-3-7-9(21)10(22)13(25-7)20-5-19-8-11(16)17-4-18-12(8)20/h4-7,9-10,13,21-22H,1-3,15H2,(H,23,24)(H2,16,17,18)/t6-,7+,9+,10+,13+/m0/s1"	N/A	spectral_library_annotation
6038	S-(5'-ADENOSYL)-L-HOMOCYSTEINE	[M+H]+	0.924	385.129					C(CSC[C@@H]1[C@H]([C@H]([C@H](N2C=NC3=C2N=CN=C3N)O1)O)O)[C@@H](C(=O)O)N	"InChI=1S/C14H20N6O5S/c15-6(14(23)24)1-2-26-3-7-9(21)10(22)13(25-7)20-5-19-8-11(16)17-4-18-12(8)20/h4-7,9-10,13,21-22H,1-3,15H2,(H,23,24)(H2,16,17,18)/t6-,7+,9+,10+,13+/m0/s1"	N/A	spectral_library_annotation
6326	Suspect related to S-Lactoylglutathione (predicted molecular formula SIRIUS: C14H23N3O7S / BUDDY: C14H23N3O7S) with delta m/z -1.98 (putative explanation: Thr->Val substitution; atomic difference: 1C,2H,-1O) [M+H]+	[M+H]+	0.886	378.132					N/A	InChI=1S/C13H21N3O8S/c1-6(17)13(24)25-5-8(11(21)15-4-10(19)20)16-9(18)3-2-7(14)12(22)23/h6-8,17H,2-5,14H2,1H3,(H,15,21)(H,16,18)(H,19,20)(H,22,23)/t6?,7-,8-/m0/s1 - 1.980 Da	N/A	spectral_library_annotation
6459	Glutathione reduced	[M+H]+	0.965	308.0910645				C10H17N3O6S	C(CC(=N[C@@H](CS)C(=NCC(=O)O)O)O)[C@@H](C(=O)O)N	InChI=1S/C10H17N3O6S/c11-5(10(18)19)1-2-7(14)13-6(4-20)9(17)12-3-8(15)16/h5-6,20H,1-4,11H2,(H,12,17)(H,13,14)(H,15,16)(H,18,19)/t5-,6-/m0/s1	RWSXRVCMGQZWBV-WDSKDSINSA-N	spectral_library_annotation
6459	Suspect related to OPHTHALMIC ACID (predicted molecular formula SIRIUS: C10H17N3O6S / BUDDY: C10H17N3O6S) with delta m/z 17.955 (putative explanation: Leu/Ile->Met substitution; atomic difference: -1C,-2H,1S) [M+H]+	[M+H]+	0.924	308.091					N/A	InChI=1S/C11H19N3O6/c1-2-7(10(18)13-5-9(16)17)14-8(15)4-3-6(12)11(19)20/h6-7H,2-5,12H2,1H3,(H,13,18)(H,14,15)(H,16,17)(H,19,20)/t6-,7-/m0/s1 + 17.955 Da	N/A	spectral_library_annotation
6459	glutathione CollisionEnergy:102040	[M+H]+	0.916	308.091					N[C@@H](CCC(O)=N[C@@H](CS)C(O)=NCC(=O)O)C(=O)O	"InChI=1S/C10H17N3O6S/c11-5(10(18)19)1-2-7(14)13-6(4-20)9(17)12-3-8(15)16/h5-6,20H,1-4,11H2,(H,12,17)(H,13,14)(H,15,16)(H,18,19)/t5-,6-/m0/s1"	N/A	spectral_library_annotation
6459	glutathione CollisionEnergy:102040	[M+H]+	0.916	308.091					N[C@@H](CCC(O)=N[C@@H](CS)C(O)=NCC(=O)O)C(=O)O	"InChI=1S/C10H17N3O6S/c11-5(10(18)19)1-2-7(14)13-6(4-20)9(17)12-3-8(15)16/h5-6,20H,1-4,11H2,(H,12,17)(H,13,14)(H,15,16)(H,18,19)/t5-,6-/m0/s1"	N/A	spectral_library_annotation
6459	glutathione CollisionEnergy:102040	[M+H]+	0.916	308.091					N[C@@H](CCC(O)=N[C@@H](CS)C(O)=NCC(=O)O)C(=O)O	"InChI=1S/C10H17N3O6S/c11-5(10(18)19)1-2-7(14)13-6(4-20)9(17)12-3-8(15)16/h5-6,20H,1-4,11H2,(H,12,17)(H,13,14)(H,15,16)(H,18,19)/t5-,6-/m0/s1"	N/A	spectral_library_annotation
6459	glutathione CollisionEnergy:102040	[M+H]+	0.916	308.091					N[C@@H](CCC(O)=N[C@@H](CS)C(O)=NCC(=O)O)C(=O)O	"InChI=1S/C10H17N3O6S/c11-5(10(18)19)1-2-7(14)13-6(4-20)9(17)12-3-8(15)16/h5-6,20H,1-4,11H2,(H,12,17)(H,13,14)(H,15,16)(H,18,19)/t5-,6-/m0/s1"	N/A	spectral_library_annotation
6459	Glutathione	[M+H]+	0.911	308.0911				C10H17N3O6S	O=C(O)CN=C(O)C(N=C(O)CCC(N)C(=O)O)CS	InChI=1S/C10H17N3O6S/c11-5(10(18)19)1-2-7(14)13-6(4-20)9(17)12-3-8(15)16/h5-6,20H,1-4,11H2,(H,12,17)(H,13,14)(H,15,16)(H,18,19)/t5-,6-/m0/s1	RWSXRVCMGQZWBV-WDSKDSINSA-N	spectral_library_annotation
6459	GLUTATHIONE REDUCED		0.902	308.0911								spectral_library_annotation
6459	Glutathione - 40.0 eV	[M+H]+	0.899	308.091					C(CC(=O)N[C@@H](CS)C(=O)NCC(=O)O)[C@@H](C(=O)O)N	N/A	N/A	spectral_library_annotation
6459	Glutathione - 40.0 eV	[M+H]+	0.899	308.091					C(CC(=O)N[C@@H](CS)C(=O)NCC(=O)O)[C@@H](C(=O)O)N	N/A	N/A	spectral_library_annotation
6579			0.997	182.0812				C9H11NO3	NC(Cc1ccc(O)cc1)C(O)=O	InChI=1S/C9H11NO3/c10-8(9(12)13)5-6-1-3-7(11)4-2-6/h1-4,8,11H,5,10H2,(H,12,13)	OUYCCCASQSFEME-UHFFFAOYSA-N	spectral_library_annotation
6579	Tyrosine	[M+H]+	0.997	182.0812				C9H11NO3	NC(Cc1ccc(O)cc1)C(O)=O	InChI=1S/C9H11NO3/c10-8(9(12)13)5-6-1-3-7(11)4-2-6/h1-4,8,11H,5,10H2,(H,12,13)	OUYCCCASQSFEME-UHFFFAOYSA-N	spectral_library_annotation
6579	Suspect related to 3-METHOXYTYROSINE (predicted molecular formula SIRIUS: C9H11NO3 / BUDDY: C9H11NO3) with delta m/z -30.01 (putative explanation: Decarboxylation|Demethoxylation|Proline oxidation to pyrrolidinone|Ser->Gly substitution|Thr->Ala substitution; atomic difference: -1C,-2H,-1O|-1C,-2H,-1O|-1C,-2H,-1O|-1C,-2H,-1O|-1C,-2H,-1O) [M+H]+	[M+H]+	0.974	182.081					N/A	InChI=1S/C10H13NO4/c1-15-9-5-6(2-3-8(9)12)4-7(11)10(13)14/h2-3,5,7,12H,4,11H2,1H3,(H,13,14) - 30.010 Da	N/A	spectral_library_annotation
6579	Suspect related to PHENYLALANINE (predicted molecular formula SIRIUS: C9H11NO3 / BUDDY: C9H11NO3) with delta m/z 15.995 (putative explanation: Ala->Ser substitution|Oxidation or Hydroxylation|Phe->Tyr substitution; atomic difference: 1O|1O|1O) [M+H]+	[M+H]+	0.968	182.081					N/A	InChI=1S/C9H11NO2/c10-8(9(11)12)6-7-4-2-1-3-5-7/h1-5,8H,6,10H2,(H,11,12)/t8-/m0/s1 + 15.995 Da	N/A	spectral_library_annotation
6579	TYROSINE	[M+H]+	0.966	182.081					C1=C(C=CC(=C1)O)C[C@@H](C(=O)O)N	"InChI=1S/C9H11NO3/c10-8(9(12)13)5-6-1-3-7(11)4-2-6/h1-4,8,11H,5,10H2,(H,12,13)/t8-/m0/s1"	N/A	spectral_library_annotation
6579	TYROSINE	[M+H]+	0.966	182.081					C1=C(C=CC(=C1)O)C[C@@H](C(=O)O)N	"InChI=1S/C9H11NO3/c10-8(9(12)13)5-6-1-3-7(11)4-2-6/h1-4,8,11H,5,10H2,(H,12,13)/t8-/m0/s1"	N/A	spectral_library_annotation
6579	TYROSINE	[M+H]+	0.966	182.0811692				C9H11NO3	O=C(O)C(N)CC1=CC=C(O)C=C1	InChI=1S/C9H11NO3/c10-8(9(12)13)5-6-1-3-7(11)4-2-6/h1-4,8,11H,5,10H2,(H,12,13)/t8-/m0/s1	OUYCCCASQSFEME-QMMMGPOBSA-N	spectral_library_annotation
6579	L-Tyrosine	[M+H]+	0.966	182.0812				C9H11NO3	c1cc(ccc1C[C@@H](C(=O)O)N)O	InChI=1S/C9H11NO3/c10-8(9(12)13)5-6-1-3-7(11)4-2-6/h1-4,8,11H,5,10H2,(H,12,13)/t8-/m0/s1	OUYCCCASQSFEME-QMMMGPOBSA-N	spectral_library_annotation
6579	Massbank:UA005601 L-Tyrosine|(2S)-2-Azaniumyl-3-(4-hydroxyphenyl)propanoate	[M+H]+	0.965	182.081					c1cc(ccc1C[C@@H](C(=O)O)N)O	1S/C9H11NO3/c10-8(9(12)13)5-6-1-3-7(11)4-2-6/h1-4,8,11H,5,10H2,(H,12,13)/t8-/m0/s1	N/A	spectral_library_annotation
6579			0.965	182.0812				C9H11NO3	c1cc(ccc1C[C@@H](C(=O)O)N)O	InChI=1S/C9H11NO3/c10-8(9(12)13)5-6-1-3-7(11)4-2-6/h1-4,8,11H,5,10H2,(H,12,13)/t8-/m0/s1	OUYCCCASQSFEME-QMMMGPOBSA-N	spectral_library_annotation
6617	D-camphor - 40.0 eV	[M+H]+	0.933	153.127					C[C@@]12CC[C@@H](C1(C)C)CC2=O	N/A	N/A	spectral_library_annotation
6617	D-camphor - 40.0 eV	[M+H]+	0.933	153.127					C[C@@]12CC[C@@H](C1(C)C)CC2=O	N/A	N/A	spectral_library_annotation
6617	D-camphor - 40.0 eV	[M+H]+	0.931	153.127					C[C@@]12CC[C@@H](C1(C)C)CC2=O	N/A	N/A	spectral_library_annotation
6617	D-camphor - 40.0 eV	[M+H]+	0.931	153.127					C[C@@]12CC[C@@H](C1(C)C)CC2=O	N/A	N/A	spectral_library_annotation
6617	D-camphor - 40.0 eV	[M+H]+	0.93	153.127					C[C@@]12CC[C@@H](C1(C)C)CC2=O	N/A	N/A	spectral_library_annotation
6617	D-camphor - 40.0 eV	[M+H]+	0.93	153.127					C[C@@]12CC[C@@H](C1(C)C)CC2=O	N/A	N/A	spectral_library_annotation
6617	D-camphor - 40.0 eV	[M+H]+	0.929	153.127					C[C@@]12CC[C@@H](C1(C)C)CC2=O	N/A	N/A	spectral_library_annotation
6617	D-camphor - 40.0 eV	[M+H]+	0.929	153.127					C[C@@]12CC[C@@H](C1(C)C)CC2=O	N/A	N/A	spectral_library_annotation
6617	10-HYDROXYDECANOATE	[M-2H2O+H]+	0.919	153.127				C10H20O3	C(CCCCC(=O)O)CCCCO	InChI=1S/C10H20O3/c11-9-7-5-3-1-2-4-6-8-10(12)13/h11H,1-9H2,(H,12,13)	YJCJVMMDTBEITC-UHFFFAOYSA-N	spectral_library_annotation
6617	D-camphor - 40.0 eV	[M+H]+	0.919	153.127					C[C@@]12CC[C@@H](C1(C)C)CC2=O	N/A	N/A	spectral_library_annotation
6680			0.844	116.070605				C5H9NO2	CC(=O)CC(=O)NC	InChI=1S/C5H9NO2/c1-4(7)3-5(8)6-2/h3H2,1-2H3,(H,6,8)	ATWLCPHWYPSRBQ-UHFFFAOYSA-N	spectral_library_annotation
6680	N-Methylacetoacetamide	[M+H]+	0.844	116.070605				C5H9NO2	CC(=O)CC(=O)NC	InChI=1S/C5H9NO2/c1-4(7)3-5(8)6-2/h3H2,1-2H3,(H,6,8)	ATWLCPHWYPSRBQ-UHFFFAOYSA-N	spectral_library_annotation
6680	L-Proline	[M+H]+	0.789	116.0706				C5H9NO2	O=C(O)C1NCCC1	InChI=1S/C5H9NO2/c7-5(8)4-2-1-3-6-4/h4,6H,1-3H2,(H,7,8)/t4-/m0/s1	ONIBWKKTOPOVIA-BYPYZUCNSA-N	spectral_library_annotation
6680	d-Pro - 40.0 eV	[M+H]+	0.727	116.07					C1C[C@@H](NC1)C(=O)O	N/A	N/A	spectral_library_annotation
6680	d-Pro - 40.0 eV	[M+H]+	0.727	116.07					C1C[C@@H](NC1)C(=O)O	N/A	N/A	spectral_library_annotation
6705	Suspect related to Spectral Match to Glu Phe from METLIN (predicted molecular formula SIRIUS: C10H18N2O5 / BUDDY: C10H18N2O5) with delta m/z -48.0 (putative explanation: Phe->Val substitution; atomic difference: -4C) [M+H]+	[M+H]+	0.836	247.129					N/A	InChI=1S/C14H18N2O5/c15-10(13(18)19)6-7-12(17)16-11(14(20)21)8-9-4-2-1-3-5-9/h1-5,10-11H,6-8,15H2,(H,16,17)(H,18,19)(H,20,21)/t10-,11-/m0/s1 - 48.000 Da	N/A	spectral_library_annotation
6705	Suspect related to Glu-Met (predicted molecular formula SIRIUS: C10H18N2O5 / BUDDY: C10H18N2O5) with delta m/z -31.972 (putative explanation: Cys->Ala substitution|Met->Val substitution; atomic difference: -1S|-1S) [M+H]+	[M+H]+	0.83	247.129					N/A	InChI=1S/C10H18N2O5S/c1-18-5-4-7(10(16)17)12-9(15)6(11)2-3-8(13)14/h6-7H,2-5,11H2,1H3,(H,12,15)(H,13,14)(H,16,17)/t6-,7-/m0/s1 - 31.972 Da	N/A	spectral_library_annotation
6705	Suspect related to .gamma.-Glu-Cys (predicted molecular formula SIRIUS: unknown / BUDDY: unknown) with delta m/z -3.943 (putative explanation: Cys->Val substitution; atomic difference: 2C,4H,-1S) [M+H]+	[M+H]+	0.746	247.129					N/A	InChI=1S/C8H14N2O5S/c9-4(7(12)13)1-2-6(11)10-5(3-16)8(14)15/h4-5,16H,1-3,9H2,(H,10,11)(H,12,13)(H,14,15)/t4-,5?/m0/s1 - 3.943 Da	N/A	spectral_library_annotation
6859	ANILINE	[M+H]+	0.98	94.06550104			1.9660823	C6H7N	C1=CC=C(C=C1)N	InChI=1S/C6H7N/c7-6-4-2-1-3-5-6/h1-5H,7H2	PAYRUJLWNCNPSJ-UHFFFAOYSA-N	spectral_library_annotation
6859	ANILINE	[M+H]+	0.977	94.06545373			1.9554948	C6H7N	C1=CC=C(C=C1)N	InChI=1S/C6H7N/c7-6-4-2-1-3-5-6/h1-5H,7H2	PAYRUJLWNCNPSJ-UHFFFAOYSA-N	spectral_library_annotation
6859	ANILINE	[M+H]+	0.976	94.06548207			1.9766697	C6H7N	C1=CC=C(C=C1)N	InChI=1S/C6H7N/c7-6-4-2-1-3-5-6/h1-5H,7H2	PAYRUJLWNCNPSJ-UHFFFAOYSA-N	spectral_library_annotation
6947	Valine	[M+H]+	0.951	118.0864			7.139534	C5H11NO2	O=C(O)C(N)C(C)C	InChI=1S/C5H11NO2/c1-3(2)4(6)5(7)8/h3-4H,6H2,1-2H3,(H,7,8)/t4-/m0/s1	KZSNJWFQEVHDMF-BYPYZUCNSA-N	spectral_library_annotation
6947	Betaine	[M+H]+	0.935	118.0864			7.136933	C5H11NO2	O=C([O-])C[N+](C)(C)C	InChI=1S/C5H11NO2/c1-6(2,3)4-5(7)8/h4H2,1-3H3	KWIUHFFTVRNATP-UHFFFAOYSA-N	spectral_library_annotation
6947	DL-Norvaline	[M+H]+	0.922	118.0863283			0.24	C5H11NO2	CCC[C@H](N)C(=O)O		SNDPXSYFESPGGJ-BYPYZUCNSA-N	spectral_library_annotation
6947	VALINE	[M+H]+	0.881	118.0863				C5H11NO2	CC(C)[C@H](N)C(O)=O	InChI=1S/C5H11NO2/c1-3(2)4(6)5(7)8/h3-4H,6H2,1-2H3,(H,7,8)/t4-/m0/s1	KZSNJWFQEVHDMF-BYPYZUCNSA-N	spectral_library_annotation
6947			0.881	118.0863				C5H11NO2	CC(C)[C@H](N)C(O)=O	InChI=1S/C5H11NO2/c1-3(2)4(6)5(7)8/h3-4H,6H2,1-2H3,(H,7,8)/t4-/m0/s1	KZSNJWFQEVHDMF-BYPYZUCNSA-N	spectral_library_annotation
6947	BETAINE	[M+H]+	0.878	118.086				C5H11NO2	C[N+](C)(C)CC([O-])=O	InChI=1S/C5H11NO2/c1-6(2,3)4-5(7)8/h4H2,1-3H3	KWIUHFFTVRNATP-UHFFFAOYSA-N	spectral_library_annotation
6947	Spectral Match to Betaine from NIST14	[M+H]+	0.854	118.086					C[N+](C)(C)CC(=O)[O-]	InChI=1S/C5H11NO2/c1-6(2,3)4-5(7)8/h4H2,1-3H3	N/A	spectral_library_annotation
6947	Spectral Match to Betaine from NIST14	[M+H]+	0.854	118.086					C[N+](C)(C)CC(=O)[O-]	InChI=1S/C5H11NO2/c1-6(2,3)4-5(7)8/h4H2,1-3H3	N/A	spectral_library_annotation
6947	L-valine CollisionEnergy:102040	[M+H]+	0.851	118.086					CC(C)[C@H](N)C(=O)O	"InChI=1S/C5H11NO2/c1-3(2)4(6)5(7)8/h3-4H,6H2,1-2H3,(H,7,8)/t4-/m0/s1"	N/A	spectral_library_annotation
6947	L-valine CollisionEnergy:102040	[M+H]+	0.851	118.086					CC(C)[C@H](N)C(=O)O	"InChI=1S/C5H11NO2/c1-3(2)4(6)5(7)8/h3-4H,6H2,1-2H3,(H,7,8)/t4-/m0/s1"	N/A	spectral_library_annotation
7052	Methyl-5-oxopyrrolidine-2-carboxylate	[M+H]+	0.799	144.0655				C6H9NO3	COC(=O)C1CCC(=O)N1	InChI=1S/C6H9NO3/c1-10-6(9)4-2-3-5(8)7-4/h4H,2-3H2,1H3,(H,7,8)	HQGPKMSGXAUKHT-UHFFFAOYSA-N	spectral_library_annotation
7052			0.799	144.0655				C6H9NO3	COC(=O)C1CCC(=O)N1	InChI=1S/C6H9NO3/c1-10-6(9)4-2-3-5(8)7-4/h4H,2-3H2,1H3,(H,7,8)	HQGPKMSGXAUKHT-UHFFFAOYSA-N	spectral_library_annotation
7052	Methyl L-pyroglutamate	[M+H]+	0.794	144.0656728			0.91	C6H9NO3	COC(=O)[C@@H]1CCC(=O)N1		HQGPKMSGXAUKHT-BYPYZUCNSA-N	spectral_library_annotation
7124	Suspect related to 2-Hydroxyibuprofen (predicted molecular formula SIRIUS: C10H11NO4 / BUDDY: C10H11NO4) with delta m/z -13.061 (putative explanation: unspecified; atomic difference: unspecified) [M-H2O+H]+	[M-H2O+H]+	0.924	192.066					N/A	InChI=1S/C13H18O3/c1-9(12(14)15)11-6-4-10(5-7-11)8-13(2,3)16/h4-7,9,16H,8H2,1-3H3,(H,14,15) - 13.061 Da	N/A	spectral_library_annotation
7124	Spectral Match to L-Kynurenine from NIST14 [IIN-based: Match]	[M+NH4]+	0.881	192.065					N/A	N/A	N/A	spectral_library_annotation
7124	Suspect related to Spectral Match to L-Tyrosine from NIST14 (predicted molecular formula SIRIUS: C10H9NO3 / BUDDY: C10H9NO3) with delta m/z 9.984 (putative explanation: unspecified; atomic difference: unspecified) [M+H]+	[M+H]+	0.799	192.065					N/A	N/A	N/A	spectral_library_annotation
7124	2-oxindole-3-acetic acid CollisionEnergy:102040	[M+H]+	0.796	192.066					C1=CC=C2C(=C1)C(C(=O)N2)CC(=O)O	"InChI=1S/C10H9NO3/c12-9(13)5-7-6-3-1-2-4-8(6)11-10(7)14/h1-4,7H,5H2,(H,11,14)(H,12,13)"	N/A	spectral_library_annotation
7124	2-oxindole-3-acetic acid CollisionEnergy:102040	[M+H]+	0.796	192.066					C1=CC=C2C(=C1)C(C(=O)N2)CC(=O)O	"InChI=1S/C10H9NO3/c12-9(13)5-7-6-3-1-2-4-8(6)11-10(7)14/h1-4,7H,5H2,(H,11,14)(H,12,13)"	N/A	spectral_library_annotation
7124	(2-oxo-2,3-dihydro-1H-indol-3-yl)acetic acid	[M+H]+	0.792	192.0655			2.019083	C10H9NO3	O=C(O)CC1C(O)=NC=2C=CC=CC21	InChI=1S/C10H9NO3/c12-9(13)5-7-6-3-1-2-4-8(6)11-10(7)14/h1-4,7H,5H2,(H,11,14)(H,12,13)	ILGMGHZPXRDCCS-UHFFFAOYSA-N	spectral_library_annotation
7124	Suspect related to Massbank:RP000401 L-Phenylalanine|(2S)-2-azaniumyl-3-phenylpropanoate (predicted molecular formula SIRIUS: C10H9NO3 / BUDDY: C10H9NO3) with delta m/z 25.979 (putative explanation: unspecified; atomic difference: unspecified) [M+H]+	[M+H]+	0.774	192.065					N/A	1S/C9H11NO2/c10-8(9(11)12)6-7-4-2-1-3-5-7/h1-5,8H,6,10H2,(H,11,12)/t8-/m0/s1 + 25.979 Da	N/A	spectral_library_annotation
7124	"(2-Oxo-2,3-dihydro-1H-indol-3-yl)acetic acid CollisionEnergy:205060"	[M+H]+	0.733	192.066					C1=CC=C2C(=C1)C(C(=O)N2)CC(=O)O	"InChI=1S/C10H9NO3/c12-9(13)5-7-6-3-1-2-4-8(6)11-10(7)14/h1-4,7H,5H2,(H,11,14)(H,12,13)"	N/A	spectral_library_annotation
7124	"(2-Oxo-2,3-dihydro-1H-indol-3-yl)acetic acid CollisionEnergy:205060"	[M+H]+	0.733	192.066					C1=CC=C2C(=C1)C(C(=O)N2)CC(=O)O	"InChI=1S/C10H9NO3/c12-9(13)5-7-6-3-1-2-4-8(6)11-10(7)14/h1-4,7H,5H2,(H,11,14)(H,12,13)"	N/A	spectral_library_annotation
7190	L-KYNURENINE	[M+H]+	0.815	209.0919817			2.8491406	C10H12N2O3	C1=CC=C(C(=C1)C(=O)C[C@@H](C(=O)O)N)N	InChI=1S/C10H12N2O3/c11-7-4-2-1-3-6(7)9(13)5-8(12)10(14)15/h1-4,8H,5,11-12H2,(H,14,15)/t8-/m0/s1	YGPSJZOEDVAXAB-QMMMGPOBSA-N	spectral_library_annotation
7190	KYNURENINE	[M+H]+	0.813	209.091747			2.899794	C10H12N2O3	C1=CC=C(C(=C1)C(=O)CC(C(=O)O)N)N	InChI=1S/C10H12N2O3/c11-7-4-2-1-3-6(7)9(13)5-8(12)10(14)15/h1-4,8H,5,11-12H2,(H,14,15)	YGPSJZOEDVAXAB-UHFFFAOYSA-N	spectral_library_annotation
7190	KYNURENINE	[M+H]+	0.811	209.092					C1=CC(=C(C=C1)N)C(=O)CC(C(=O)O)N	"InChI=1S/C10H12N2O3/c11-7-4-2-1-3-6(7)9(13)5-8(12)10(14)15/h1-4,8H,5,11-12H2,(H,14,15)"	N/A	spectral_library_annotation
7190	KYNURENINE	[M+H]+	0.811	209.092					C1=CC(=C(C=C1)N)C(=O)CC(C(=O)O)N	"InChI=1S/C10H12N2O3/c11-7-4-2-1-3-6(7)9(13)5-8(12)10(14)15/h1-4,8H,5,11-12H2,(H,14,15)"	N/A	spectral_library_annotation
7190	KYNURENINE	[M+H]+	0.811	209.0920683				C10H12N2O3	O=C(O)C(N)CC(=O)C=1C=CC=CC1N	InChI=1S/C10H12N2O3/c11-7-4-2-1-3-6(7)9(13)5-8(12)10(14)15/h1-4,8H,5,11-12H2,(H,14,15)	YGPSJZOEDVAXAB-UHFFFAOYSA-N	spectral_library_annotation
7190	Kynurenine	[M+H]+	0.811	209.0918			6.867717	C10H12N2O3	O=C(O)C(N)CC(=O)C=1C=CC=CC1N	InChI=1S/C10H12N2O3/c11-7-4-2-1-3-6(7)9(13)5-8(12)10(14)15/h1-4,8H,5,11-12H2,(H,14,15)/t8-/m0/s1	YGPSJZOEDVAXAB-QMMMGPOBSA-N	spectral_library_annotation
7190	Suspect related to 3-Hydroxykynurenine (predicted molecular formula SIRIUS: C10H12N2O3 / BUDDY: C10H12N2O3) with delta m/z -15.995 (putative explanation: Ser->Ala substitution|Tyr->Phe substitution|reduction; atomic difference: -1O|-1O|-1O) [M+H]+	[M+H]+	0.806	209.092					N/A	InChI=1S/C10H12N2O4/c11-6(10(15)16)4-8(14)5-2-1-3-7(13)9(5)12/h1-3,6,13H,4,11-12H2,(H,15,16) - 15.995 Da	N/A	spectral_library_annotation
7190	L-Kynurenine - 40.0 eV	[M+H]+	0.803	209.092					c1ccc(c(c1)C(=O)C[C@@H](C(=O)O)N)N	N/A	N/A	spectral_library_annotation
7190	L-Kynurenine - 40.0 eV	[M+H]+	0.803	209.092					c1ccc(c(c1)C(=O)C[C@@H](C(=O)O)N)N	N/A	N/A	spectral_library_annotation
7190	L-Kynurenine - 40.0 eV	[M+H]+	0.802	209.092					c1ccc(c(c1)C(=O)C[C@@H](C(=O)O)N)N	N/A	N/A	spectral_library_annotation
7207	Formylkynurenine	[M+H]+	0.97	237.087								spectral_library_annotation
7207	Formylkynurenine	[M+H]+	0.97	237.087								spectral_library_annotation
7207	Formylkynurenine	[M+H]+	0.97	237.087								spectral_library_annotation
7314	L-Phenylalanine	[M+H]+	0.983	166.0863				C9H11NO2	c1ccc(cc1)C[C@@H](C(=O)O)N	InChI=1S/C9H11NO2/c10-8(9(11)12)6-7-4-2-1-3-5-7/h1-5,8H,6,10H2,(H,11,12)/t8-/m0/s1	COLNVLDHVKWLRT-QMMMGPOBSA-N	spectral_library_annotation
7314	Massbank:UA005501 L-Phenylalanine|(2S)-2-Azaniumyl-3-phenylpropanoate	[M+H]+	0.983	166.086					c1ccc(cc1)C[C@@H](C(=O)O)N	1S/C9H11NO2/c10-8(9(11)12)6-7-4-2-1-3-5-7/h1-5,8H,6,10H2,(H,11,12)/t8-/m0/s1	N/A	spectral_library_annotation
7314			0.983	166.0863				C9H11NO2	c1ccc(cc1)C[C@@H](C(=O)O)N	InChI=1S/C9H11NO2/c10-8(9(11)12)6-7-4-2-1-3-5-7/h1-5,8H,6,10H2,(H,11,12)/t8-/m0/s1	COLNVLDHVKWLRT-QMMMGPOBSA-N	spectral_library_annotation
7314	Massbank:UA005501 L-Phenylalanine|(2S)-2-Azaniumyl-3-phenylpropanoate	[M+H]+	0.983	166.086					c1ccc(cc1)C[C@@H](C(=O)O)N	1S/C9H11NO2/c10-8(9(11)12)6-7-4-2-1-3-5-7/h1-5,8H,6,10H2,(H,11,12)/t8-/m0/s1	N/A	spectral_library_annotation
7314	Massbank:UA005501 L-Phenylalanine|(2S)-2-Azaniumyl-3-phenylpropanoate	[M+H]+	0.983	166.086					c1ccc(cc1)C[C@@H](C(=O)O)N	1S/C9H11NO2/c10-8(9(11)12)6-7-4-2-1-3-5-7/h1-5,8H,6,10H2,(H,11,12)/t8-/m0/s1	N/A	spectral_library_annotation
7314	L-Phenylalanine, (2S)-2-Azaniumyl-3-phenylpropanoate	[M+H]+	0.983	166.0863				C9H11NO2	c1ccc(cc1)C[C@@H](C(=O)O)N	InChI=1S/C9H11NO2/c10-8(9(11)12)6-7-4-2-1-3-5-7/h1-5,8H,6,10H2,(H,11,12)/t8-/m0/s1	COLNVLDHVKWLRT-QMMMGPOBSA-N	spectral_library_annotation
7314	L-phenylalanine CollisionEnergy:205060	[M+H]+	0.977	166.086					NC(Cc1ccccc1)C(=O)O	"InChI=1S/C9H11NO2/c10-8(9(11)12)6-7-4-2-1-3-5-7/h1-5,8H,6,10H2,(H,11,12)/t8-/m0/s1"	N/A	spectral_library_annotation
7314	L-phenylalanine CollisionEnergy:205060	[M+H]+	0.977	166.086					NC(Cc1ccccc1)C(=O)O	"InChI=1S/C9H11NO2/c10-8(9(11)12)6-7-4-2-1-3-5-7/h1-5,8H,6,10H2,(H,11,12)/t8-/m0/s1"	N/A	spectral_library_annotation
7314	PHENYLALANINE	[M+H]+	0.975	166.086					C1=CC=C(C=C1)C[C@@H](C(=O)O)N	"InChI=1S/C9H11NO2/c10-8(9(11)12)6-7-4-2-1-3-5-7/h1-5,8H,6,10H2,(H,11,12)/t8-/m0/s1"	N/A	spectral_library_annotation
7314	PHENYLALANINE	[M+H]+	0.975	166.086					C1=CC=C(C=C1)C[C@@H](C(=O)O)N	"InChI=1S/C9H11NO2/c10-8(9(11)12)6-7-4-2-1-3-5-7/h1-5,8H,6,10H2,(H,11,12)/t8-/m0/s1"	N/A	spectral_library_annotation
7373	KYNURENINE	[M+H]+	0.856	209.092					C1=CC(=C(C=C1)N)C(=O)CC(C(=O)O)N	"InChI=1S/C10H12N2O3/c11-7-4-2-1-3-6(7)9(13)5-8(12)10(14)15/h1-4,8H,5,11-12H2,(H,14,15)"	N/A	spectral_library_annotation
7373	KYNURENINE	[M+H]+	0.856	209.092					C1=CC(=C(C=C1)N)C(=O)CC(C(=O)O)N	"InChI=1S/C10H12N2O3/c11-7-4-2-1-3-6(7)9(13)5-8(12)10(14)15/h1-4,8H,5,11-12H2,(H,14,15)"	N/A	spectral_library_annotation
7373	KYNURENINE	[M+H]+	0.856	209.0920683				C10H12N2O3	O=C(O)C(N)CC(=O)C=1C=CC=CC1N	InChI=1S/C10H12N2O3/c11-7-4-2-1-3-6(7)9(13)5-8(12)10(14)15/h1-4,8H,5,11-12H2,(H,14,15)	YGPSJZOEDVAXAB-UHFFFAOYSA-N	spectral_library_annotation
7373	L-KYNURENINE	[M+H]+	0.855	209.0919817			2.8491406	C10H12N2O3	C1=CC=C(C(=C1)C(=O)C[C@@H](C(=O)O)N)N	InChI=1S/C10H12N2O3/c11-7-4-2-1-3-6(7)9(13)5-8(12)10(14)15/h1-4,8H,5,11-12H2,(H,14,15)/t8-/m0/s1	YGPSJZOEDVAXAB-QMMMGPOBSA-N	spectral_library_annotation
7373	Kynurenine	[M+H]+	0.853	209.0918			6.867717	C10H12N2O3	O=C(O)C(N)CC(=O)C=1C=CC=CC1N	InChI=1S/C10H12N2O3/c11-7-4-2-1-3-6(7)9(13)5-8(12)10(14)15/h1-4,8H,5,11-12H2,(H,14,15)/t8-/m0/s1	YGPSJZOEDVAXAB-QMMMGPOBSA-N	spectral_library_annotation
7373	KYNURENINE	[M+H]+	0.853	209.091747			2.899794	C10H12N2O3	C1=CC=C(C(=C1)C(=O)CC(C(=O)O)N)N	InChI=1S/C10H12N2O3/c11-7-4-2-1-3-6(7)9(13)5-8(12)10(14)15/h1-4,8H,5,11-12H2,(H,14,15)	YGPSJZOEDVAXAB-UHFFFAOYSA-N	spectral_library_annotation
7373	Suspect related to 3-Hydroxykynurenine (predicted molecular formula SIRIUS: C10H12N2O3 / BUDDY: C10H12N2O3) with delta m/z -15.995 (putative explanation: Ser->Ala substitution|Tyr->Phe substitution|reduction; atomic difference: -1O|-1O|-1O) [M+H]+	[M+H]+	0.849	209.092					N/A	InChI=1S/C10H12N2O4/c11-6(10(15)16)4-8(14)5-2-1-3-7(13)9(5)12/h1-3,6,13H,4,11-12H2,(H,15,16) - 15.995 Da	N/A	spectral_library_annotation
7373	L-Kynurenine - 40.0 eV	[M+H]+	0.849	209.092					c1ccc(c(c1)C(=O)C[C@@H](C(=O)O)N)N	N/A	N/A	spectral_library_annotation
7373	L-Kynurenine - 40.0 eV	[M+H]+	0.849	209.092					c1ccc(c(c1)C(=O)C[C@@H](C(=O)O)N)N	N/A	N/A	spectral_library_annotation
7373	L-Kynurenine - 40.0 eV	[M+H]+	0.848	209.092					c1ccc(c(c1)C(=O)C[C@@H](C(=O)O)N)N	N/A	N/A	spectral_library_annotation
7378	Suspect related to 2-Hydroxyibuprofen (predicted molecular formula SIRIUS: C10H11NO4 / BUDDY: C10H11NO4) with delta m/z -13.061 (putative explanation: unspecified; atomic difference: unspecified) [M-H2O+H]+	[M-H2O+H]+	0.923	192.066					N/A	InChI=1S/C13H18O3/c1-9(12(14)15)11-6-4-10(5-7-11)8-13(2,3)16/h4-7,9,16H,8H2,1-3H3,(H,14,15) - 13.061 Da	N/A	spectral_library_annotation
7378	Spectral Match to L-Kynurenine from NIST14 [IIN-based: Match]	[M+NH4]+	0.873	192.065					N/A	N/A	N/A	spectral_library_annotation
7378	Suspect related to Spectral Match to L-Tyrosine from NIST14 (predicted molecular formula SIRIUS: C10H9NO3 / BUDDY: C10H9NO3) with delta m/z 9.984 (putative explanation: unspecified; atomic difference: unspecified) [M+H]+	[M+H]+	0.797	192.065					N/A	N/A	N/A	spectral_library_annotation
7378	2-oxindole-3-acetic acid CollisionEnergy:102040	[M+H]+	0.795	192.066					C1=CC=C2C(=C1)C(C(=O)N2)CC(=O)O	"InChI=1S/C10H9NO3/c12-9(13)5-7-6-3-1-2-4-8(6)11-10(7)14/h1-4,7H,5H2,(H,11,14)(H,12,13)"	N/A	spectral_library_annotation
7378	2-oxindole-3-acetic acid CollisionEnergy:102040	[M+H]+	0.795	192.066					C1=CC=C2C(=C1)C(C(=O)N2)CC(=O)O	"InChI=1S/C10H9NO3/c12-9(13)5-7-6-3-1-2-4-8(6)11-10(7)14/h1-4,7H,5H2,(H,11,14)(H,12,13)"	N/A	spectral_library_annotation
7378	(2-oxo-2,3-dihydro-1H-indol-3-yl)acetic acid	[M+H]+	0.794	192.0655			2.019083	C10H9NO3	O=C(O)CC1C(O)=NC=2C=CC=CC21	InChI=1S/C10H9NO3/c12-9(13)5-7-6-3-1-2-4-8(6)11-10(7)14/h1-4,7H,5H2,(H,11,14)(H,12,13)	ILGMGHZPXRDCCS-UHFFFAOYSA-N	spectral_library_annotation
7378	Suspect related to Massbank:RP000401 L-Phenylalanine|(2S)-2-azaniumyl-3-phenylpropanoate (predicted molecular formula SIRIUS: C10H9NO3 / BUDDY: C10H9NO3) with delta m/z 25.979 (putative explanation: unspecified; atomic difference: unspecified) [M+H]+	[M+H]+	0.774	192.065					N/A	1S/C9H11NO2/c10-8(9(11)12)6-7-4-2-1-3-5-7/h1-5,8H,6,10H2,(H,11,12)/t8-/m0/s1 + 25.979 Da	N/A	spectral_library_annotation
7404	Formylkynurenine	[M+H]+	0.886	237.087								spectral_library_annotation
7404	Formylkynurenine	[M+H]+	0.886	237.087								spectral_library_annotation
7404	Formylkynurenine	[M+H]+	0.886	237.087								spectral_library_annotation
7576	NICOTINAMIDE - 20.0 eV	[M+H]+	0.909	123.055					NC(=O)C1=CN=CC=C1	N/A	N/A	spectral_library_annotation
7576	NICOTINAMIDE - 20.0 eV	[M+H]+	0.909	123.055					NC(=O)C1=CN=CC=C1	N/A	N/A	spectral_library_annotation
7576	NICOTINAMIDE - 20.0 eV	[M+H]+	0.909	123.055					NC(=O)C1=CN=CC=C1	N/A	N/A	spectral_library_annotation
7576	NICOTINAMIDE - 30.0 eV	[M+H]+	0.908	123.055					NC(=O)C1=CN=CC=C1	N/A	N/A	spectral_library_annotation
7576	NICOTINAMIDE - 30.0 eV	[M+H]+	0.908	123.055					NC(=O)C1=CN=CC=C1	N/A	N/A	spectral_library_annotation
7576	NICOTINAMIDE - 30.0 eV	[M+H]+	0.908	123.055					NC(=O)C1=CN=CC=C1	N/A	N/A	spectral_library_annotation
7576	NICOTINAMIDE	[M+H]+	0.904	123.055				C6H6N2O	NC(=O)C1=CN=CC=C1	InChI=1S/C6H6N2O/c7-6(9)5-2-1-3-8-4-5/h1-4H,(H2,7,9)	DFPAKSUCGFBDDF-UHFFFAOYSA-N	spectral_library_annotation
7576	NICOTINAMIDE - 40.0 eV	[M+H]+	0.902	123.055					NC(=O)C1=CN=CC=C1	N/A	N/A	spectral_library_annotation
7576	NICOTINAMIDE - 40.0 eV	[M+H]+	0.902	123.055					NC(=O)C1=CN=CC=C1	N/A	N/A	spectral_library_annotation
7576	NICOTINAMIDE - 40.0 eV	[M+H]+	0.902	123.055					NC(=O)C1=CN=CC=C1	N/A	N/A	spectral_library_annotation
7866	Adipoyl-carnitine; AIF; CE10; CorrDec	[M+H]+	0.912	290.1598206			5.742579	C13H23NO6	O=C([O-])CC(OC(=O)CCCCC(=O)O)C[N+](C)(C)C	InChI=1S/C13H23NO6/c1-14(2,3)9-10(8-12(17)18)20-13(19)7-5-4-6-11(15)16/h10H,4-9H2,1-3H3,(H-,15,16,17,18)/t10-/m1/s1	BSVHAXJKBCWVDA-SNVBAGLBSA-N	spectral_library_annotation
7866	O-3-methylglutarylcarnitine	[M+H]+	0.9	290.16					CC(CC(O)=O)CC(=O)OC(CC([O-])=O)C[N+](C)(C)C	"InChI=1S/C13H23NO6/c1-9(5-11(15)16)6-13(19)20-10(7-12(17)18)8-14(2,3)4/h9-10H,5-8H2,1-4H3,(H-,15,16,17,18)"	HFCPFJNSBPQJDP-UHFFFAOYSA-N	spectral_library_annotation
7866	O-3-methylglutarylcarnitine	[M+H]+	0.9	290.16					CC(CC(O)=O)CC(=O)OC(CC([O-])=O)C[N+](C)(C)C	"InChI=1S/C13H23NO6/c1-9(5-11(15)16)6-13(19)20-10(7-12(17)18)8-14(2,3)4/h9-10H,5-8H2,1-4H3,(H-,15,16,17,18)"	HFCPFJNSBPQJDP-UHFFFAOYSA-N	spectral_library_annotation
7866	O-adipoylcarnitine	[M+H]+	0.863	290.16					C[N+](C)(C)CC(CC([O-])=O)OC(=O)CCCCC(O)=O	"InChI=1S/C13H23NO6/c1-14(2,3)9-10(8-12(17)18)20-13(19)7-5-4-6-11(15)16/h10H,4-9H2,1-3H3,(H-,15,16,17,18)"	BSVHAXJKBCWVDA-UHFFFAOYSA-N	spectral_library_annotation
7866	O-adipoylcarnitine	[M+H]+	0.863	290.16					C[N+](C)(C)CC(CC([O-])=O)OC(=O)CCCCC(O)=O	"InChI=1S/C13H23NO6/c1-14(2,3)9-10(8-12(17)18)20-13(19)7-5-4-6-11(15)16/h10H,4-9H2,1-3H3,(H-,15,16,17,18)"	BSVHAXJKBCWVDA-UHFFFAOYSA-N	spectral_library_annotation
8026	Spectral Match to Dexpanthenol from NIST14	[M+H]+	0.985	206.139					CC(C)(CO)[C@H](C(=O)NCCCO)O	InChI=1S/C9H19NO4/c1-9(2,6-12)7(13)8(14)10-4-3-5-11/h7,11-13H,3-6H2,1-2H3,(H,10,14)/t7-/m0/s1	N/A	spectral_library_annotation
8026	Spectral Match to Dexpanthenol from NIST14	[M+H]+	0.985	206.139					CC(C)(CO)[C@H](C(=O)NCCCO)O	InChI=1S/C9H19NO4/c1-9(2,6-12)7(13)8(14)10-4-3-5-11/h7,11-13H,3-6H2,1-2H3,(H,10,14)/t7-/m0/s1	N/A	spectral_library_annotation
8026	Dexpanthenol	[M+H]+	0.984	206.1387				C9H19NO4	CC(C)(CO)C(C(=O)NCCCO)O	InChI=1S/C9H19NO4/c1-9(2,6-12)7(13)8(14)10-4-3-5-11/h7,11-13H,3-6H2,1-2H3,(H,10,14)	SNPLKNRPJHDVJA-UHFFFAOYSA-N	spectral_library_annotation
8026			0.984	206.1387				C9H19NO4	CC(C)(CO)C(C(=O)NCCCO)O	InChI=1S/C9H19NO4/c1-9(2,6-12)7(13)8(14)10-4-3-5-11/h7,11-13H,3-6H2,1-2H3,(H,10,14)	SNPLKNRPJHDVJA-UHFFFAOYSA-N	spectral_library_annotation
8026	Dexpanthenol CollisionEnergy:102040	[M+H]+	0.984	206.139					CC(C)(CO)C(O)C(O)=NCCCO	"InChI=1S/C9H19NO4/c1-9(2,6-12)7(13)8(14)10-4-3-5-11/h7,11-13H,3-6H2,1-2H3,(H,10,14)/t7-/m0/s1"	N/A	spectral_library_annotation
8026	Dexpanthenol CollisionEnergy:102040	[M+H]+	0.984	206.139					CC(C)(CO)C(O)C(O)=NCCCO	"InChI=1S/C9H19NO4/c1-9(2,6-12)7(13)8(14)10-4-3-5-11/h7,11-13H,3-6H2,1-2H3,(H,10,14)/t7-/m0/s1"	N/A	spectral_library_annotation
8026	Dexpanthenol CollisionEnergy:205060	[M+H]+	0.974	206.139					CC(C)(CO)C(O)C(O)=NCCCO	"InChI=1S/C9H19NO4/c1-9(2,6-12)7(13)8(14)10-4-3-5-11/h7,11-13H,3-6H2,1-2H3,(H,10,14)/t7-/m0/s1"	N/A	spectral_library_annotation
8026	Dexpanthenol CollisionEnergy:205060	[M+H]+	0.974	206.139					CC(C)(CO)C(O)C(O)=NCCCO	"InChI=1S/C9H19NO4/c1-9(2,6-12)7(13)8(14)10-4-3-5-11/h7,11-13H,3-6H2,1-2H3,(H,10,14)/t7-/m0/s1"	N/A	spectral_library_annotation
8026	Suspect related to PANTOTHENATE (predicted molecular formula SIRIUS: C9H19NO4 / BUDDY: C9H19NO4) with delta m/z -13.981 (putative explanation: Asp->Thr substitution; atomic difference: 2H,-1O) [M+H]+	[M+H]+	0.971	206.138					N/A	InChI=1S/C9H17NO5/c1-9(2,5-11)7(14)8(15)10-4-3-6(12)13/h7,11,14H,3-5H2,1-2H3,(H,10,15)(H,12,13) - 13.981 Da	N/A	spectral_library_annotation
8026	Panthenol	[M+H]+	0.964	206.1389				C9H19NO4	O=C(NCCCO)C(O)C(C)(C)CO	InChI=1S/C9H19NO4/c1-9(2,6-12)7(13)8(14)10-4-3-5-11/h7,11-13H,3-6H2,1-2H3,(H,10,14)	HNMWDXUKPJZOQD-UHFFFAOYSA-N	spectral_library_annotation
8083	pantothenic acid CollisionEnergy:102040	[M-H2O+H]+	0.937	202.107					CC(C)(CO)[C@@H](O)C(O)=NCCC(=O)O	"InChI=1S/C9H17NO5/c1-9(2,5-11)7(14)8(15)10-4-3-6(12)13/h7,11,14H,3-5H2,1-2H3,(H,10,15)(H,12,13)/t7-/m0/s1"	N/A	spectral_library_annotation
8083	pantothenic acid CollisionEnergy:102040	[M-H2O+H]+	0.937	202.107					CC(C)(CO)[C@@H](O)C(O)=NCCC(=O)O	"InChI=1S/C9H17NO5/c1-9(2,5-11)7(14)8(15)10-4-3-6(12)13/h7,11,14H,3-5H2,1-2H3,(H,10,15)(H,12,13)/t7-/m0/s1"	N/A	spectral_library_annotation
8083	pantothenic acid CollisionEnergy:102040	[M-H2O+H]+	0.937	202.107					CC(C)(CO)[C@@H](O)C(O)=NCCC(=O)O	"InChI=1S/C9H17NO5/c1-9(2,5-11)7(14)8(15)10-4-3-6(12)13/h7,11,14H,3-5H2,1-2H3,(H,10,15)(H,12,13)/t7-/m0/s1"	N/A	spectral_library_annotation
8083	pantothenic acid CollisionEnergy:102040	[M-H2O+H]+	0.937	202.107					CC(C)(CO)[C@@H](O)C(O)=NCCC(=O)O	"InChI=1S/C9H17NO5/c1-9(2,5-11)7(14)8(15)10-4-3-6(12)13/h7,11,14H,3-5H2,1-2H3,(H,10,15)(H,12,13)/t7-/m0/s1"	N/A	spectral_library_annotation
8083	D-pantothenic acid CollisionEnergy:102040	[M-H2O+H]+	0.933	202.107					CC(C)(CO)C(O)C(O)=NCCC(=O)O	"InChI=1S/C9H17NO5/c1-9(2,5-11)7(14)8(15)10-4-3-6(12)13/h7,11,14H,3-5H2,1-2H3,(H,10,15)(H,12,13)"	N/A	spectral_library_annotation
8083	D-pantothenic acid CollisionEnergy:102040	[M-H2O+H]+	0.933	202.107					CC(C)(CO)C(O)C(O)=NCCC(=O)O	"InChI=1S/C9H17NO5/c1-9(2,5-11)7(14)8(15)10-4-3-6(12)13/h7,11,14H,3-5H2,1-2H3,(H,10,15)(H,12,13)"	N/A	spectral_library_annotation
8083	D-pantothenic acid CollisionEnergy:102040	[M-H2O+H]+	0.933	202.107					CC(C)(CO)C(O)C(O)=NCCC(=O)O	"InChI=1S/C9H17NO5/c1-9(2,5-11)7(14)8(15)10-4-3-6(12)13/h7,11,14H,3-5H2,1-2H3,(H,10,15)(H,12,13)"	N/A	spectral_library_annotation
8083	D-pantothenic acid CollisionEnergy:102040	[M-H2O+H]+	0.933	202.107					CC(C)(CO)C(O)C(O)=NCCC(=O)O	"InChI=1S/C9H17NO5/c1-9(2,5-11)7(14)8(15)10-4-3-6(12)13/h7,11,14H,3-5H2,1-2H3,(H,10,15)(H,12,13)"	N/A	spectral_library_annotation
8106	ReSpect:PT106370 Sodium pantothenate|Vitamin B5|D-Pantothenic Acid|(R)-Pantothenate|(R)-(+)-N-(2,4-Dihydroxy-3,3-dimethyl-1-oxobutyl)-beta-alanine|3-[[(2R)-2,4-dihydroxy-3,3-dimethylbutanoyl]amino]propanoic acid	[M+H]+	0.985	220.118					CC(C)(CO)C(C(=O)NCCC(=O)O)O	1/C9H17NO5/c1-9(2,5-11)7(14)8(15)10-4-3-6(12)13/h7,11,14H,3-5H2,1-2H3,(H,10,15)(H,12,13)/t7-/m0/s1/f/h10,12H	N/A	spectral_library_annotation
8106	ReSpect:PT106370 Sodium pantothenate|Vitamin B5|D-Pantothenic Acid|(R)-Pantothenate|(R)-(+)-N-(2,4-Dihydroxy-3,3-dimethyl-1-oxobutyl)-beta-alanine|3-[[(2R)-2,4-dihydroxy-3,3-dimethylbutanoyl]amino]propanoic acid	[M+H]+	0.985	220.118					CC(C)(CO)C(C(=O)NCCC(=O)O)O	1/C9H17NO5/c1-9(2,5-11)7(14)8(15)10-4-3-6(12)13/h7,11,14H,3-5H2,1-2H3,(H,10,15)(H,12,13)/t7-/m0/s1/f/h10,12H	N/A	spectral_library_annotation
8106	Massbank:PR100295 D-Pantothenic Acid|Vitamin B5|(R)-Pantothenate|(R)-(+)-N-(2,4-Dihydroxy-3,3-dimethyl-1-oxobutyl)-beta-alanine|D-(+)-Pantothenic acid	[M+H]+	0.985	220.118					OCC(C)(C)[C@@H](O)C(=O)NCCC(O)=O	1S/C9H17NO5/c1-9(2,5-11)7(14)8(15)10-4-3-6(12)13/h7,11,14H,3-5H2,1-2H3,(H,10,15)(H,12,13)/t7-/m0/s1	N/A	spectral_library_annotation
8106	Massbank:PT106370 3-[[(2R)-2,4-dihydroxy-3,3-dimethylbutanoyl]amino]propanoic acid|D-Pantothenic Acid|(R)-Pantothenate|(R)-(+)-N-(2,4-Dihydroxy-3,3-dimethyl-1-oxobutyl)-beta-alanine|Vitamin B5|Sodium pantothenate	[M+H]+	0.985	220.118					CC(C)(CO)C(C(=O)NCCC(=O)O)O	1S/C9H17NO5/c1-9(2,5-11)7(14)8(15)10-4-3-6(12)13/h7,11,14H,3-5H2,1-2H3,(H,10,15)(H,12,13)	N/A	spectral_library_annotation
8106			0.985	220.11847				C9H17NO5	OCC(C)(C)[C@@H](O)C(=O)NCCC(O)=O	InChI=1S/C9H17NO5/c1-9(2,5-11)7(14)8(15)10-4-3-6(12)13/h7,11,14H,3-5H2,1-2H3,(H,10,15)(H,12,13)/t7-/m0/s1	GHOKWGTUZJEAQD-ZETCQYMHSA-N	spectral_library_annotation
8106			0.985	220.11847				C9H17NO5	CC(C)(CO)C(C(=O)NCCC(=O)O)O	InChI=1S/C9H17NO5/c1-9(2,5-11)7(14)8(15)10-4-3-6(12)13/h7,11,14H,3-5H2,1-2H3,(H,10,15)(H,12,13)	GHOKWGTUZJEAQD-UHFFFAOYSA-N	spectral_library_annotation
8106	Massbank:PR100295 D-Pantothenic Acid|Vitamin B5|(R)-Pantothenate|(R)-(+)-N-(2,4-Dihydroxy-3,3-dimethyl-1-oxobutyl)-beta-alanine|D-(+)-Pantothenic acid	[M+H]+	0.985	220.118					OCC(C)(C)[C@@H](O)C(=O)NCCC(O)=O	1S/C9H17NO5/c1-9(2,5-11)7(14)8(15)10-4-3-6(12)13/h7,11,14H,3-5H2,1-2H3,(H,10,15)(H,12,13)/t7-/m0/s1	N/A	spectral_library_annotation
8106	Massbank:PT106370 3-[[(2R)-2,4-dihydroxy-3,3-dimethylbutanoyl]amino]propanoic acid|D-Pantothenic Acid|(R)-Pantothenate|(R)-(+)-N-(2,4-Dihydroxy-3,3-dimethyl-1-oxobutyl)-beta-alanine|Vitamin B5|Sodium pantothenate	[M+H]+	0.985	220.118					CC(C)(CO)C(C(=O)NCCC(=O)O)O	1S/C9H17NO5/c1-9(2,5-11)7(14)8(15)10-4-3-6(12)13/h7,11,14H,3-5H2,1-2H3,(H,10,15)(H,12,13)	N/A	spectral_library_annotation
8106	Massbank:PR100295 D-Pantothenic Acid|Vitamin B5|(R)-Pantothenate|(R)-(+)-N-(2,4-Dihydroxy-3,3-dimethyl-1-oxobutyl)-beta-alanine|D-(+)-Pantothenic acid	[M+H]+	0.985	220.118					OCC(C)(C)[C@@H](O)C(=O)NCCC(O)=O	1S/C9H17NO5/c1-9(2,5-11)7(14)8(15)10-4-3-6(12)13/h7,11,14H,3-5H2,1-2H3,(H,10,15)(H,12,13)/t7-/m0/s1	N/A	spectral_library_annotation
8106	Massbank:PT106370 3-[[(2R)-2,4-dihydroxy-3,3-dimethylbutanoyl]amino]propanoic acid|D-Pantothenic Acid|(R)-Pantothenate|(R)-(+)-N-(2,4-Dihydroxy-3,3-dimethyl-1-oxobutyl)-beta-alanine|Vitamin B5|Sodium pantothenate	[M+H]+	0.985	220.118					CC(C)(CO)C(C(=O)NCCC(=O)O)O	1S/C9H17NO5/c1-9(2,5-11)7(14)8(15)10-4-3-6(12)13/h7,11,14H,3-5H2,1-2H3,(H,10,15)(H,12,13)	N/A	spectral_library_annotation
8289	Suspect related to Massbank:RP031103 N2_N2-Dimethylguanosine|N,N-Dimethylguanosine|9-[(2R,3R,4S,5R)-3,4-dihydroxy-5-(hydroxymethyl)oxolan-2-yl]-2-(dimethylamino)-3H-purin-6-one (predicted molecular formula SIRIUS: C13H21NO12 / BUDDY: C19H17N3O6) with delta m/z 71.983 (putative explanation: unspecified; atomic difference: 2C,3O) [M+H]+	[M+H]+	0.927	384.115					N/A	1S/C12H17N5O5/c1-16(2)12-14-9-6(10(21)15-12)13-4-17(9)11-8(20)7(19)5(3-18)22-11/h4-5,7-8,11,18-20H,3H2,1-2H3,(H,14,15,21)/t5-,7-,8-,11-/m1/s1 + 71.983 Da	N/A	spectral_library_annotation
8289	Suspect related to ADENOSINE (predicted molecular formula SIRIUS: C13H21NO12 / BUDDY: C13H21NO12) with delta m/z 116.011 (putative explanation: S-(2-succinyl) cysteine; atomic difference: 4C,4H,4O) [M+H]+	[M+H]+	0.903	384.115					N/A	N/A	N/A	spectral_library_annotation
8289	N6-Succinyladenosine; AIF; CE30; MS2Dec	[M+H]+	0.701	384.1149902			5.406538	C14H17N5O8	O=C(O)CC(NC1=NC=NC2=C1N=CN2C3OC(CO)C(O)C3O)C(=O)O	InChI=1S/C14H17N5O8/c20-2-6-9(23)10(24)13(27-6)19-4-17-8-11(15-3-16-12(8)19)18-5(14(25)26)1-7(21)22/h3-6,9-10,13,20,23-24H,1-2H2,(H,21,22)(H,25,26)(H,15,16,18)/t5-,6+,9+,10+,13-/m0/s1	VKGZCEJTCKHMRL-MDBUBQOGSA-N	spectral_library_annotation
8492	Glutathione reduced	[M+H]+	0.967	308.0910645				C10H17N3O6S	C(CC(=N[C@@H](CS)C(=NCC(=O)O)O)O)[C@@H](C(=O)O)N	InChI=1S/C10H17N3O6S/c11-5(10(18)19)1-2-7(14)13-6(4-20)9(17)12-3-8(15)16/h5-6,20H,1-4,11H2,(H,12,17)(H,13,14)(H,15,16)(H,18,19)/t5-,6-/m0/s1	RWSXRVCMGQZWBV-WDSKDSINSA-N	spectral_library_annotation
8492	Suspect related to OPHTHALMIC ACID (predicted molecular formula SIRIUS: C10H17N3O6S / BUDDY: C10H17N3O6S) with delta m/z 17.955 (putative explanation: Leu/Ile->Met substitution; atomic difference: -1C,-2H,1S) [M+H]+	[M+H]+	0.925	308.091					N/A	InChI=1S/C11H19N3O6/c1-2-7(10(18)13-5-9(16)17)14-8(15)4-3-6(12)11(19)20/h6-7H,2-5,12H2,1H3,(H,13,18)(H,14,15)(H,16,17)(H,19,20)/t6-,7-/m0/s1 + 17.955 Da	N/A	spectral_library_annotation
8492	glutathione CollisionEnergy:102040	[M+H]+	0.917	308.091					N[C@@H](CCC(O)=N[C@@H](CS)C(O)=NCC(=O)O)C(=O)O	"InChI=1S/C10H17N3O6S/c11-5(10(18)19)1-2-7(14)13-6(4-20)9(17)12-3-8(15)16/h5-6,20H,1-4,11H2,(H,12,17)(H,13,14)(H,15,16)(H,18,19)/t5-,6-/m0/s1"	N/A	spectral_library_annotation
8492	glutathione CollisionEnergy:102040	[M+H]+	0.917	308.091					N[C@@H](CCC(O)=N[C@@H](CS)C(O)=NCC(=O)O)C(=O)O	"InChI=1S/C10H17N3O6S/c11-5(10(18)19)1-2-7(14)13-6(4-20)9(17)12-3-8(15)16/h5-6,20H,1-4,11H2,(H,12,17)(H,13,14)(H,15,16)(H,18,19)/t5-,6-/m0/s1"	N/A	spectral_library_annotation
8492	glutathione CollisionEnergy:102040	[M+H]+	0.917	308.091					N[C@@H](CCC(O)=N[C@@H](CS)C(O)=NCC(=O)O)C(=O)O	"InChI=1S/C10H17N3O6S/c11-5(10(18)19)1-2-7(14)13-6(4-20)9(17)12-3-8(15)16/h5-6,20H,1-4,11H2,(H,12,17)(H,13,14)(H,15,16)(H,18,19)/t5-,6-/m0/s1"	N/A	spectral_library_annotation
8492	glutathione CollisionEnergy:102040	[M+H]+	0.917	308.091					N[C@@H](CCC(O)=N[C@@H](CS)C(O)=NCC(=O)O)C(=O)O	"InChI=1S/C10H17N3O6S/c11-5(10(18)19)1-2-7(14)13-6(4-20)9(17)12-3-8(15)16/h5-6,20H,1-4,11H2,(H,12,17)(H,13,14)(H,15,16)(H,18,19)/t5-,6-/m0/s1"	N/A	spectral_library_annotation
8492	Glutathione	[M+H]+	0.913	308.0911				C10H17N3O6S	O=C(O)CN=C(O)C(N=C(O)CCC(N)C(=O)O)CS	InChI=1S/C10H17N3O6S/c11-5(10(18)19)1-2-7(14)13-6(4-20)9(17)12-3-8(15)16/h5-6,20H,1-4,11H2,(H,12,17)(H,13,14)(H,15,16)(H,18,19)/t5-,6-/m0/s1	RWSXRVCMGQZWBV-WDSKDSINSA-N	spectral_library_annotation
8492	GLUTATHIONE REDUCED		0.905	308.0911								spectral_library_annotation
8492	Glutathione - 40.0 eV	[M+H]+	0.9	308.091					C(CC(=O)N[C@@H](CS)C(=O)NCC(=O)O)[C@@H](C(=O)O)N	N/A	N/A	spectral_library_annotation
8492	Glutathione - 40.0 eV	[M+H]+	0.9	308.091					C(CC(=O)N[C@@H](CS)C(=O)NCC(=O)O)[C@@H](C(=O)O)N	N/A	N/A	spectral_library_annotation
8559	Spectral Match to Niacinamide from NIST14	[M+H]+	0.914	123.056					C1=CC(=CN=C1)C(=O)N	InChI=1S/C6H6N2O/c7-6(9)5-2-1-3-8-4-5/h1-4H,(H2,7,9)	N/A	spectral_library_annotation
8559	Spectral Match to Niacinamide from NIST14	[M+H]+	0.914	123.056					C1=CC(=CN=C1)C(=O)N	InChI=1S/C6H6N2O/c7-6(9)5-2-1-3-8-4-5/h1-4H,(H2,7,9)	N/A	spectral_library_annotation
8559	NICOTINAMIDE - 20.0 eV	[M+H]+	0.893	123.055					NC(=O)C1=CN=CC=C1	N/A	N/A	spectral_library_annotation
8559	NICOTINAMIDE - 20.0 eV	[M+H]+	0.893	123.055					NC(=O)C1=CN=CC=C1	N/A	N/A	spectral_library_annotation
8559	NICOTINAMIDE - 20.0 eV	[M+H]+	0.893	123.055					NC(=O)C1=CN=CC=C1	N/A	N/A	spectral_library_annotation
8559	NICOTINAMIDE - 30.0 eV	[M+H]+	0.892	123.055					NC(=O)C1=CN=CC=C1	N/A	N/A	spectral_library_annotation
8559	NICOTINAMIDE - 30.0 eV	[M+H]+	0.892	123.055					NC(=O)C1=CN=CC=C1	N/A	N/A	spectral_library_annotation
8559	NICOTINAMIDE - 30.0 eV	[M+H]+	0.892	123.055					NC(=O)C1=CN=CC=C1	N/A	N/A	spectral_library_annotation
8559	NICOTINAMIDE - 40.0 eV	[M+H]+	0.888	123.055					NC(=O)C1=CN=CC=C1	N/A	N/A	spectral_library_annotation
8559	NICOTINAMIDE - 40.0 eV	[M+H]+	0.888	123.055					NC(=O)C1=CN=CC=C1	N/A	N/A	spectral_library_annotation
8790	Suspect related to Spectral Match to Ile-Gly-Ile from NIST14 (predicted molecular formula SIRIUS: unknown / BUDDY: unknown) with delta m/z -83.074 (putative explanation: nan (reverse); atomic difference: -5C,-9H,-1N) [M+H]+	[M+H]+	0.927	219.134					N/A	N/A	N/A	spectral_library_annotation
8790	Suspect related to Spectral Match to Ser-Val from NIST14 (predicted molecular formula SIRIUS: C9H18N2O4 / BUDDY: C9H18N2O4) with delta m/z 14.016 (putative explanation: Asn->Gln substitution|Asp->Glu substitution|Gly->Ala substitution|Methylation|Ser->Thr substitution|Val->Leu/Ile substitution|chain elongation; atomic difference: 1C,2H|1C,2H|1C,2H|1C,2H|1C,2H|1C,2H|1C,2H) [M+H]+	[M+H]+	0.886	219.134					N/A	N/A	N/A	spectral_library_annotation
8790	Spectral Match to Ser-Leu from NIST14	[M+H]+	0.865	219.134					CC(C)C[C@@H](C(=O)O)NC(=O)[C@H](CO)N	InChI=1S/C9H18N2O4/c1-5(2)3-7(9(14)15)11-8(13)6(10)4-12/h5-7,12H,3-4,10H2,1-2H3,(H,11,13)(H,14,15)/t6-,7-/m0/s1	N/A	spectral_library_annotation
8790	Spectral Match to Ser-Leu from NIST14	[M+H]+	0.865	219.134					CC(C)C[C@@H](C(=O)O)NC(=O)[C@H](CO)N	InChI=1S/C9H18N2O4/c1-5(2)3-7(9(14)15)11-8(13)6(10)4-12/h5-7,12H,3-4,10H2,1-2H3,(H,11,13)(H,14,15)/t6-,7-/m0/s1	N/A	spectral_library_annotation
8790	Spectral Match to Ser-Leu from NIST14	[M+H]+	0.86	219.134					CC(C)C[C@@H](C(=O)O)NC(=O)[C@H](CO)N	InChI=1S/C9H18N2O4/c1-5(2)3-7(9(14)15)11-8(13)6(10)4-12/h5-7,12H,3-4,10H2,1-2H3,(H,11,13)(H,14,15)/t6-,7-/m0/s1	N/A	spectral_library_annotation
8790	Spectral Match to Ser-Leu from NIST14	[M+H]+	0.86	219.134					CC(C)C[C@@H](C(=O)O)NC(=O)[C@H](CO)N	InChI=1S/C9H18N2O4/c1-5(2)3-7(9(14)15)11-8(13)6(10)4-12/h5-7,12H,3-4,10H2,1-2H3,(H,11,13)(H,14,15)/t6-,7-/m0/s1	N/A	spectral_library_annotation
8790	Suspect related to Spectral Match to Pantothenic acid from NIST14 (predicted molecular formula SIRIUS: C9H18N2O4 / BUDDY: C9H18N2O4) with delta m/z -0.984 (putative explanation: Amidation|Asp->Asn substitution|Glu->Gln substitution; atomic difference: 1H,1N,-1O|1H,1N,-1O|1H,1N,-1O) [M+H]+	[M+H]+	0.86	219.134					N/A	N/A	N/A	spectral_library_annotation
8790	Spectral Match to Ser-Ile from NIST14	[M+H]+	0.805	219.134					CC[C@H](C)[C@@H](C(=O)O)NC(=O)[C@H](CO)N	InChI=1S/C9H18N2O4/c1-3-5(2)7(9(14)15)11-8(13)6(10)4-12/h5-7,12H,3-4,10H2,1-2H3,(H,11,13)(H,14,15)/t5-,6-,7-/m0/s1	N/A	spectral_library_annotation
8790	Spectral Match to Ser-Ile from NIST14	[M+H]+	0.805	219.134					CC[C@H](C)[C@@H](C(=O)O)NC(=O)[C@H](CO)N	InChI=1S/C9H18N2O4/c1-3-5(2)7(9(14)15)11-8(13)6(10)4-12/h5-7,12H,3-4,10H2,1-2H3,(H,11,13)(H,14,15)/t5-,6-,7-/m0/s1	N/A	spectral_library_annotation
8790	Spectral Match to Ser-Ile from NIST14	[M+H]+	0.78	219.134					CC[C@H](C)[C@@H](C(=O)O)NC(=O)[C@H](CO)N	InChI=1S/C9H18N2O4/c1-3-5(2)7(9(14)15)11-8(13)6(10)4-12/h5-7,12H,3-4,10H2,1-2H3,(H,11,13)(H,14,15)/t5-,6-,7-/m0/s1	N/A	spectral_library_annotation
8856	Suspect related to Massbank:AU252106 4-Hydroxy-1-(2-hydroxyethyl)-2,2,6,6-tetramethylpiperidine|1-Piperidineethanol, 4-hydroxy-2,2,6,6-tetramethyl-|1-(2-hydroxyethyl)-2,2,6,6-tetramethylpiperidin-4-ol (predicted molecular formula SIRIUS: C15H27NO5 / BUDDY: C15H27NO5) with delta m/z 100.015 (putative explanation: Methylmalonylation on Serine|Succinic anhydride labeling reagent light form (N-term &…	[M+H]+	0.993	302.196					N/A	1S/C11H23NO2/c1-10(2)7-9(14)8-11(3,4)12(10)5-6-13/h9,13-14H,5-8H2,1-4H3 + 100.015 Da	N/A	spectral_library_annotation
8989	Panthenol	[M+H]+	0.964	206.1389				C9H19NO4	O=C(NCCCO)C(O)C(C)(C)CO	InChI=1S/C9H19NO4/c1-9(2,6-12)7(13)8(14)10-4-3-5-11/h7,11-13H,3-6H2,1-2H3,(H,10,14)	HNMWDXUKPJZOQD-UHFFFAOYSA-N	spectral_library_annotation
8989			0.964	206.1389				C9H19NO4	O=C(NCCCO)C(O)C(C)(C)CO	InChI=1S/C9H19NO4/c1-9(2,6-12)7(13)8(14)10-4-3-5-11/h7,11-13H,3-6H2,1-2H3,(H,10,14)	N/A	spectral_library_annotation
8989	Dexpanthenol CollisionEnergy:102040	[M+H]+	0.958	206.139					CC(C)(CO)C(O)C(O)=NCCCO	"InChI=1S/C9H19NO4/c1-9(2,6-12)7(13)8(14)10-4-3-5-11/h7,11-13H,3-6H2,1-2H3,(H,10,14)/t7-/m0/s1"	N/A	spectral_library_annotation
8989	Dexpanthenol CollisionEnergy:102040	[M+H]+	0.958	206.139					CC(C)(CO)C(O)C(O)=NCCCO	"InChI=1S/C9H19NO4/c1-9(2,6-12)7(13)8(14)10-4-3-5-11/h7,11-13H,3-6H2,1-2H3,(H,10,14)/t7-/m0/s1"	N/A	spectral_library_annotation
8989	Spectral Match to Dexpanthenol from NIST14	[M+H]+	0.948	206.139					CC(C)(CO)[C@H](C(=O)NCCCO)O	InChI=1S/C9H19NO4/c1-9(2,6-12)7(13)8(14)10-4-3-5-11/h7,11-13H,3-6H2,1-2H3,(H,10,14)/t7-/m0/s1	N/A	spectral_library_annotation
8989	Spectral Match to Dexpanthenol from NIST14	[M+H]+	0.948	206.139					CC(C)(CO)[C@H](C(=O)NCCCO)O	InChI=1S/C9H19NO4/c1-9(2,6-12)7(13)8(14)10-4-3-5-11/h7,11-13H,3-6H2,1-2H3,(H,10,14)/t7-/m0/s1	N/A	spectral_library_annotation
8989	Dexpanthenol CollisionEnergy:205060	[M+H]+	0.937	206.139					CC(C)(CO)C(O)C(O)=NCCCO	"InChI=1S/C9H19NO4/c1-9(2,6-12)7(13)8(14)10-4-3-5-11/h7,11-13H,3-6H2,1-2H3,(H,10,14)/t7-/m0/s1"	N/A	spectral_library_annotation
8989	Dexpanthenol CollisionEnergy:205060	[M+H]+	0.937	206.139					CC(C)(CO)C(O)C(O)=NCCCO	"InChI=1S/C9H19NO4/c1-9(2,6-12)7(13)8(14)10-4-3-5-11/h7,11-13H,3-6H2,1-2H3,(H,10,14)/t7-/m0/s1"	N/A	spectral_library_annotation
8989	Dexpanthenol	[M+H]+	0.932	206.1387				C9H19NO4	CC(C)(CO)C(C(=O)NCCCO)O	InChI=1S/C9H19NO4/c1-9(2,6-12)7(13)8(14)10-4-3-5-11/h7,11-13H,3-6H2,1-2H3,(H,10,14)	SNPLKNRPJHDVJA-UHFFFAOYSA-N	spectral_library_annotation
8989			0.932	206.1387				C9H19NO4	CC(C)(CO)C(C(=O)NCCCO)O	InChI=1S/C9H19NO4/c1-9(2,6-12)7(13)8(14)10-4-3-5-11/h7,11-13H,3-6H2,1-2H3,(H,10,14)	SNPLKNRPJHDVJA-UHFFFAOYSA-N	spectral_library_annotation
9950	Suspect related to Massbank:AU252106 4-Hydroxy-1-(2-hydroxyethyl)-2,2,6,6-tetramethylpiperidine|1-Piperidineethanol, 4-hydroxy-2,2,6,6-tetramethyl-|1-(2-hydroxyethyl)-2,2,6,6-tetramethylpiperidin-4-ol (predicted molecular formula SIRIUS: C15H27NO5 / BUDDY: C15H27NO5) with delta m/z 100.015 (putative explanation: Methylmalonylation on Serine|Succinic anhydride labeling reagent light form (N-term &…	[M+H]+	0.993	302.196					N/A	1S/C11H23NO2/c1-10(2)7-9(14)8-11(3,4)12(10)5-6-13/h9,13-14H,5-8H2,1-4H3 + 100.015 Da	N/A	spectral_library_annotation
9968	proline	[M+H]+	0.71	116.071								spectral_library_annotation
9968	proline	[M+H]+	0.71	116.071								spectral_library_annotation
9968	proline	[M+H]+	0.71	116.071								spectral_library_annotation
10007	Suspect related to Spectral Match to Ile-Leu from NIST14 (predicted molecular formula SIRIUS: unknown / BUDDY: unknown) with delta m/z -18.011 (putative explanation: Dehydration|Pyro-glu from E|carbodiimide crosslinker; atomic difference: -2H,-1O|-2H,-1O|-2H,-1O) [M+H]+	[M+H]+	0.996	227.175					N/A	N/A	N/A	spectral_library_annotation
10007	Suspect related to Massbank:LU118802 N,N'-Dicyclohexylthiourea|N,N'-dicyclohexylcarbamimidothioic acid (predicted molecular formula SIRIUS: C12H22N2O2 / BUDDY: C12H22N2O2) with delta m/z -14.007 (putative explanation: unspecified; atomic difference: unspecified) [M+H]+	[M+H]+	0.824	227.176					N/A	1S/C13H24N2S/c16-13(14-11-7-3-1-4-8-11)15-12-9-5-2-6-10-12/h11-12H,1-10H2,(H2,14,15,16) - 14.007 Da	N/A	spectral_library_annotation
10012	ADIPIC ACID	[M-H]-	0.971	145.0493563			1.5612135	C6H10O4	C(CCC(=O)O)CC(=O)O	InChI=1S/C6H10O4/c7-5(8)3-1-2-4-6(9)10/h1-4H2,(H,7,8)(H,9,10)	WNLRTRBMVRJNCN-UHFFFAOYSA-N	spectral_library_annotation
10012	ADIPIC ACID	[M-H]-	0.964	145.0493556			1.5717154	C6H10O4	C(CCC(=O)O)CC(=O)O	InChI=1S/C6H10O4/c7-5(8)3-1-2-4-6(9)10/h1-4H2,(H,7,8)(H,9,10)	WNLRTRBMVRJNCN-UHFFFAOYSA-N	spectral_library_annotation
10012	Adipic acid - 40.0 eV	[M-H]-	0.961	145.05					C(CCC(=O)O)CC(=O)O	N/A	N/A	spectral_library_annotation
10012	Adipic acid - 40.0 eV	[M-H]-	0.961	145.05					C(CCC(=O)O)CC(=O)O	N/A	N/A	spectral_library_annotation
10012	Adipic acid	[M-H]-	0.955	145.0496			2.381867	C6H10O4	O=C(O)CCCCC(=O)O	InChI=1S/C6H10O4/c7-5(8)3-1-2-4-6(9)10/h1-4H2,(H,7,8)(H,9,10)	WNLRTRBMVRJNCN-UHFFFAOYSA-N	spectral_library_annotation
10012	Adipic acid - 40.0 eV	[M-H]-	0.941	145.05					C(CCC(=O)O)CC(=O)O	N/A	N/A	spectral_library_annotation
10012	Adipic acid - 40.0 eV	[M-H]-	0.941	145.05					C(CCC(=O)O)CC(=O)O	N/A	N/A	spectral_library_annotation
10012	Adipic acid - 40.0 eV	[M-H]-	0.939	145.05					C(CCC(=O)O)CC(=O)O	N/A	N/A	spectral_library_annotation
10012	Adipic acid - 40.0 eV	[M-H]-	0.939	145.05					C(CCC(=O)O)CC(=O)O	N/A	N/A	spectral_library_annotation
10012	Adipic acid - 40.0 eV	[M-H]-	0.936	145.05					C(CCC(=O)O)CC(=O)O	N/A	N/A	spectral_library_annotation
10146	Gamma-Glutamylcysteinylglycine (reduced glutathione)	[M+H]+	0.884	308.091					N/A	"InChI=1S/C10H17N3O6S/c11-5(10(18)19)1-2-7(14)13-6(4-20)9(17)12-3-8(15)16/h5-6,20H,1-4,11H2,(H,12,17)(H,13,14)(H,15,16)(H,18,19)"		spectral_library_annotation
10146	Gamma-Glutamylcysteinylglycine (reduced glutathione)	[M+H]+	0.884	308.091					N/A	"InChI=1S/C10H17N3O6S/c11-5(10(18)19)1-2-7(14)13-6(4-20)9(17)12-3-8(15)16/h5-6,20H,1-4,11H2,(H,12,17)(H,13,14)(H,15,16)(H,18,19)"		spectral_library_annotation
10146	Glutathione - 30.0 eV	[M+H]+	0.873	308.091					C(CC(=O)N[C@@H](CS)C(=O)NCC(=O)O)[C@@H](C(=O)O)N	N/A	N/A	spectral_library_annotation
10146	Glutathione - 30.0 eV	[M+H]+	0.873	308.091					C(CC(=O)N[C@@H](CS)C(=O)NCC(=O)O)[C@@H](C(=O)O)N	N/A	N/A	spectral_library_annotation
10146	Glutathione - 30.0 eV	[M+H]+	0.868	308.091					C(CC(=O)N[C@@H](CS)C(=O)NCC(=O)O)[C@@H](C(=O)O)N	N/A	N/A	spectral_library_annotation
10146	Glutathione - 30.0 eV	[M+H]+	0.868	308.091					C(CC(=O)N[C@@H](CS)C(=O)NCC(=O)O)[C@@H](C(=O)O)N	N/A	N/A	spectral_library_annotation
10146	Glutathione reduced	[M+H]+	0.868	308.0910645				C10H17N3O6S	C(CC(=N[C@@H](CS)C(=NCC(=O)O)O)O)[C@@H](C(=O)O)N	InChI=1S/C10H17N3O6S/c11-5(10(18)19)1-2-7(14)13-6(4-20)9(17)12-3-8(15)16/h5-6,20H,1-4,11H2,(H,12,17)(H,13,14)(H,15,16)(H,18,19)/t5-,6-/m0/s1	RWSXRVCMGQZWBV-WDSKDSINSA-N	spectral_library_annotation
10146	Glutathione - 30.0 eV	[M+H]+	0.847	308.091					C(CC(=O)N[C@@H](CS)C(=O)NCC(=O)O)[C@@H](C(=O)O)N	N/A	N/A	spectral_library_annotation
10146	Glutathione - 30.0 eV	[M+H]+	0.847	308.091					C(CC(=O)N[C@@H](CS)C(=O)NCC(=O)O)[C@@H](C(=O)O)N	N/A	N/A	spectral_library_annotation
10146	Glutathione - 30.0 eV	[M+H]+	0.842	308.091					C(CC(=O)N[C@@H](CS)C(=O)NCC(=O)O)[C@@H](C(=O)O)N	N/A	N/A	spectral_library_annotation
10165	Suspect related to O-ACETYLCARNITINE (predicted molecular formula SIRIUS: C11H21NO4 / BUDDY: C11H21NO4) with delta m/z 28.031 (putative explanation: Acetaldehyde +28|Ala->Val substitution|Cys->Met substitution|Ethylation|di-Methylation; atomic difference: 2C,4H|2C,4H|2C,4H|2C,4H|2C,4H) [M+H]+	[M+H]+	0.847	232.154					N/A	InChI=1S/C9H17NO4/c1-7(11)14-8(5-9(12)13)6-10(2,3)4/h8H,5-6H2,1-4H3 + 28.031 Da	N/A	spectral_library_annotation
10165	Butyryl-carnitine; AIF; CE10; CorrDec	[M+H]+	0.845	232.1543427			3.367249	C11H21NO4	O=C([O-])CC(OC(=O)CCC)C[N+](C)(C)C	InChI=1S/C11H21NO4/c1-5-6-11(15)16-9(7-10(13)14)8-12(2,3)4/h9H,5-8H2,1-4H3/t9-/m1/s1	QWYFHHGCZUCMBN-SECBINFHSA-N	spectral_library_annotation
10165	Suspect related to PALMITOYLCARNITINE (predicted molecular formula SIRIUS: C11H21NO4 / BUDDY: C11H21NO4) with delta m/z -168.188 (putative explanation: Brij 35 synthetic polymer terminus (reverse); atomic difference: -12C,-24H) [M+H]+	[M+H]+	0.845	232.154					N/A	InChI=1S/C23H45NO4/c1-5-6-7-8-9-10-11-12-13-14-15-16-17-18-23(27)28-21(19-22(25)26)20-24(2,3)4/h21H,5-20H2,1-4H3 - 168.188 Da	N/A	spectral_library_annotation
10165	Suspect related to Massbank:RP025302 Octanoyl-L-Carnitine|L-Octanoylcarnitine|(3R)-3-octanoyloxy-4-(trimethylazaniumyl)butanoate (predicted molecular formula SIRIUS: C11H21NO4 / BUDDY: C11H21NO4) with delta m/z -56.062 (putative explanation: Dealkylation|Leu/Ile->Gly substitution; atomic difference: -4C,-8H|-4C,-8H) [M+H]+	[M+H]+	0.829	232.154					N/A	1S/C15H29NO4/c1-5-6-7-8-9-10-15(19)20-13(11-14(17)18)12-16(2,3)4/h13H,5-12H2,1-4H3/t13-/m1/s1 - 56.062 Da	N/A	spectral_library_annotation
10165	Suspect related to LAUROYLCARNITINE (predicted molecular formula SIRIUS: C11H21NO4 / BUDDY: C11H21NO4) with delta m/z -112.125 (putative explanation: unspecified; atomic difference: unspecified) [M+H]+	[M+H]+	0.827	232.154					N/A	InChI=1S/C19H37NO4/c1-5-6-7-8-9-10-11-12-13-14-19(23)24-17(15-18(21)22)16-20(2,3)4/h17H,5-16H2,1-4H3/t17-/m1/s1 - 112.125 Da	N/A	spectral_library_annotation
10165	Suspect related to Spectral Match to Valprolylcarnitine from NIST14 (predicted molecular formula SIRIUS: unknown / BUDDY: unknown) with delta m/z -56.062 (putative explanation: Dealkylation|Leu/Ile->Gly substitution; atomic difference: -4C,-8H|-4C,-8H) [M+H]+	[M+H]+	0.827	232.154					N/A	N/A	N/A	spectral_library_annotation
10165	Suspect related to Massbank:RP025402 Tetradecanoyl-L-Carnitine|L-Myristoylcarnitine|(3R)-3-tetradecanoyloxy-4-(trimethylazaniumyl)butanoate (predicted molecular formula SIRIUS: C11H21NO4 / BUDDY: C11H21NO4) with delta m/z -140.156 (putative explanation: unspecified; atomic difference: unspecified) [M+H]+	[M+H]+	0.824	232.154					N/A	1S/C21H41NO4/c1-5-6-7-8-9-10-11-12-13-14-15-16-21(25)26-19(17-20(23)24)18-22(2,3)4/h19H,5-18H2,1-4H3/t19-/m1/s1 - 140.156 Da	N/A	spectral_library_annotation
10165	Suspect related to Spectral Match to Oleoyl L-carnitine from NIST14 (predicted molecular formula SIRIUS: C11H21NO4 / BUDDY: C11H21NO4) with delta m/z -194.204 (putative explanation: unspecified; atomic difference: unspecified) [M+H]+	[M+H]+	0.824	232.154					N/A	N/A	N/A	spectral_library_annotation
10165	Suspect related to Spectral Match to Palmitoylcarnitine from NIST14 (predicted molecular formula SIRIUS: C11H21NO4 / BUDDY: C11H21NO4) with delta m/z -168.188 (putative explanation: Brij 35 synthetic polymer terminus (reverse); atomic difference: -12C,-24H) [M+H]+	[M+H]+	0.823	232.154					N/A	N/A	N/A	spectral_library_annotation
10165	Suspect related to Massbank:RP024902 Decanoyl-L-Carnitine|Decanoylcarnitine|3-decanoyloxy-4-(trimethylazaniumyl)butanoate (predicted molecular formula SIRIUS: C11H21NO4 / BUDDY: C11H21NO4) with delta m/z -84.094 (putative explanation: unspecified; atomic difference: unspecified) [M+H]+	[M+H]+	0.815	232.154					N/A	1S/C17H33NO4/c1-5-6-7-8-9-10-11-12-17(21)22-15(13-16(19)20)14-18(2,3)4/h15H,5-14H2,1-4H3 - 84.094 Da	N/A	spectral_library_annotation
10319	5-Aminovaleric acid	[M-NH3+H]+	0.954	101.0597			6.1255	C5H11NO2	C(CCN)CC(=O)O			spectral_library_annotation
10319	5-VALEROLACTONE	[M+H]+	0.947	101.059911			2.3723977	C5H8O2	C1CCOC(=O)C1	InChI=1S/C5H8O2/c6-5-3-1-2-4-7-5/h1-4H2	OZJPLYNZGCXSJM-UHFFFAOYSA-N	spectral_library_annotation
10319	5-VALEROLACTONE	[M+H]+	0.936	101.0599412			2.3792684	C5H8O2	C1CCOC(=O)C1	InChI=1S/C5H8O2/c6-5-3-1-2-4-7-5/h1-4H2	OZJPLYNZGCXSJM-UHFFFAOYSA-N	spectral_library_annotation
10884	Spectral Match to Adenylosuccinic acid from NIST14	[M+H]+	0.859	464.082					C1=NC(=C2C(=N1)N(C=N2)[C@H]3[C@@H]([C@@H]([C@H](O3)COP(=O)(O)O)O)O)N[C@@H](CC(=O)O)C(=O)O	InChI=1S/C14H18N5O11P/c20-7(21)1-5(14(24)25)18-11-8-12(16-3-15-11)19(4-17-8)13-10(23)9(22)6(30-13)2-29-31(26,27)28/h3-6,9-10,13,22-23H,1-2H2,(H,20,21)(H,24,25)(H,15,16,18)(H2,26,27,28)/t5-,6+,9+,10+,13+/m0/s1	N/A	spectral_library_annotation
10884	Spectral Match to Adenylosuccinic acid from NIST14	[M+H]+	0.859	464.082					C1=NC(=C2C(=N1)N(C=N2)[C@H]3[C@@H]([C@@H]([C@H](O3)COP(=O)(O)O)O)O)N[C@@H](CC(=O)O)C(=O)O	InChI=1S/C14H18N5O11P/c20-7(21)1-5(14(24)25)18-11-8-12(16-3-15-11)19(4-17-8)13-10(23)9(22)6(30-13)2-29-31(26,27)28/h3-6,9-10,13,22-23H,1-2H2,(H,20,21)(H,24,25)(H,15,16,18)(H2,26,27,28)/t5-,6+,9+,10+,13+/m0/s1	N/A	spectral_library_annotation
10915	Methylthioadenosine CollisionEnergy:205060	[M+H]+	0.984	298.097					CSCC1OC(n2cnc3c(N)ncnc32)C(O)C1O	"InChI=1S/C11H15N5O3S/c1-20-2-5-7(17)8(18)11(19-5)16-4-15-6-9(12)13-3-14-10(6)16/h3-5,7-8,11,17-18H,2H2,1H3,(H2,12,13,14)/t5-,7-,8-,11-/m1/s1"	N/A	spectral_library_annotation
10915	Methylthioadenosine CollisionEnergy:205060	[M+H]+	0.984	298.097					CSCC1OC(n2cnc3c(N)ncnc32)C(O)C1O	"InChI=1S/C11H15N5O3S/c1-20-2-5-7(17)8(18)11(19-5)16-4-15-6-9(12)13-3-14-10(6)16/h3-5,7-8,11,17-18H,2H2,1H3,(H2,12,13,14)/t5-,7-,8-,11-/m1/s1"	N/A	spectral_library_annotation
10915	5'-METHYLTHIOADENOSINE	[M+H]+	0.979	298.097					CSC[C@@H]1[C@H]([C@H]([C@H](N2C=NC3=C2N=CN=C3N)O1)O)O	"InChI=1S/C11H15N5O3S/c1-20-2-5-7(17)8(18)11(19-5)16-4-15-6-9(12)13-3-14-10(6)16/h3-5,7-8,11,17-18H,2H2,1H3,(H2,12,13,14)/t5-,7-,8-,11-/m1/s1"	N/A	spectral_library_annotation
10915	5'-METHYLTHIOADENOSINE	[M+H]+	0.979	298.097					CSC[C@@H]1[C@H]([C@H]([C@H](N2C=NC3=C2N=CN=C3N)O1)O)O	"InChI=1S/C11H15N5O3S/c1-20-2-5-7(17)8(18)11(19-5)16-4-15-6-9(12)13-3-14-10(6)16/h3-5,7-8,11,17-18H,2H2,1H3,(H2,12,13,14)/t5-,7-,8-,11-/m1/s1"	N/A	spectral_library_annotation
10915	5'-METHYLTHIOADENOSINE	[M+H]+	0.979	298.0968364				C11H15N5O3S	OC1C(O)C(OC1N2C=NC=3C(=NC=NC32)N)CSC	InChI=1S/C11H15N5O3S/c1-20-2-5-7(17)8(18)11(19-5)16-4-15-6-9(12)13-3-14-10(6)16/h3-5,7-8,11,17-18H,2H2,1H3,(H2,12,13,14)/t5-,7-,8-,11-/m1/s1	WUUGFSXJNOTRMR-IOSLPCCCSA-N	spectral_library_annotation
10915	MeSAdo CollisionEnergy:205060	[M+H]+	0.969	298.097					CSCC1OC(n2cnc3c(N)ncnc32)C(O)C1O	"InChI=1S/C11H15N5O3S/c1-20-2-5-7(17)8(18)11(19-5)16-4-15-6-9(12)13-3-14-10(6)16/h3-5,7-8,11,17-18H,2H2,1H3,(H2,12,13,14)"	N/A	spectral_library_annotation
10915	MeSAdo CollisionEnergy:205060	[M+H]+	0.969	298.097					CSCC1OC(n2cnc3c(N)ncnc32)C(O)C1O	"InChI=1S/C11H15N5O3S/c1-20-2-5-7(17)8(18)11(19-5)16-4-15-6-9(12)13-3-14-10(6)16/h3-5,7-8,11,17-18H,2H2,1H3,(H2,12,13,14)"	N/A	spectral_library_annotation
10915	METHYLTHIOADENOSINE	[M+H]+	0.968	298.097				C11H15N5O3S	CSC[C@H]1O[C@H]([C@H](O)[C@@H]1O)N1C=NC2=C1N=CN=C2N	InChI=1S/C11H15N5O3S/c1-20-2-5-7(17)8(18)11(19-5)16-4-15-6-9(12)13-3-14-10(6)16/h3-5,7-8,11,17-18H,2H2,1H3,(H2,12,13,14)/t5-,7-,8-,11-/m1/s1	WUUGFSXJNOTRMR-IOSLPCCCSA-N	spectral_library_annotation
10915	5'-Methylthioadenosine	[M+H]+	0.966	298.0963			2.52555	C11H15N5O3S	OC1C(O)C(OC1N2C=NC=3C(=NC=NC32)N)CSC	InChI=1S/C11H15N5O3S/c1-20-2-5-7(17)8(18)11(19-5)16-4-15-6-9(12)13-3-14-10(6)16/h3-5,7-8,11,17-18H,2H2,1H3,(H2,12,13,14)/t5-,7-,8-,11-/m1/s1	WUUGFSXJNOTRMR-IOSLPCCCSA-N	spectral_library_annotation
10915	5'-METHYLTHIOADENOSINE	[M+H]+	0.961	298.0971069				C11H15N5O3S	OC1C(O)C(OC1N2C=NC=3C(=NC=NC32)N)CSC	InChI=1S/C11H15N5O3S/c1-20-2-5-7(17)8(18)11(19-5)16-4-15-6-9(12)13-3-14-10(6)16/h3-5,7-8,11,17-18H,2H2,1H3,(H2,12,13,14)/t5-,7-,8-,11-/m1/s1	WUUGFSXJNOTRMR-IOSLPCCCSA-N	spectral_library_annotation
11055	Suspect related to Massbank:AU252106 4-Hydroxy-1-(2-hydroxyethyl)-2,2,6,6-tetramethylpiperidine|1-Piperidineethanol, 4-hydroxy-2,2,6,6-tetramethyl-|1-(2-hydroxyethyl)-2,2,6,6-tetramethylpiperidin-4-ol (predicted molecular formula SIRIUS: C15H27NO5 / BUDDY: C15H27NO5) with delta m/z 100.015 (putative explanation: Methylmalonylation on Serine|Succinic anhydride labeling reagent light form (N-term &…	[M+H]+	0.994	302.196					N/A	1S/C11H23NO2/c1-10(2)7-9(14)8-11(3,4)12(10)5-6-13/h9,13-14H,5-8H2,1-4H3 + 100.015 Da	N/A	spectral_library_annotation
11259	Suspect related to Spectral Match to Val-Pro from NIST14 (predicted molecular formula SIRIUS: C11H20N2O3 / BUDDY: C11H20N2O3) with delta m/z 14.016 (putative explanation: Asn->Gln substitution|Asp->Glu substitution|Gly->Ala substitution|Methylation|Ser->Thr substitution|Val->Leu/Ile substitution|chain elongation; atomic difference: 1C,2H|1C,2H|1C,2H|1C,2H|1C,2H|1C,2H|1C,2H) [M+H]+	[M+H]+	0.716	229.155					N/A	N/A	N/A	spectral_library_annotation
11259	Suspect related to Spectral Match to Ile-Met from NIST14 (predicted molecular formula SIRIUS: unknown / BUDDY: unknown) with delta m/z -33.984 (putative explanation: Phe->Leu/Ile substitution; atomic difference: -3C,2H) [M+H]+	[M+H]+	0.711	229.155					N/A	N/A	N/A	spectral_library_annotation
11336	Suspect related to Massbank:RP025502 Hexanoyl-L-Carnitine|L-Hexanoylcarnitine|(3R)-3-hexanoyloxy-4-(trimethylazaniumyl)butanoate (predicted molecular formula SIRIUS: C13H25NO5 / BUDDY: C13H25NO5) with delta m/z 15.995 (putative explanation: Ala->Ser substitution|Oxidation or Hydroxylation|Phe->Tyr substitution; atomic difference: 1O|1O|1O) [M+H]+	[M+H]+	0.974	276.181					N/A	1S/C13H25NO4/c1-5-6-7-8-13(17)18-11(9-12(15)16)10-14(2,3)4/h11H,5-10H2,1-4H3/t11-/m1/s1 + 15.995 Da	N/A	spectral_library_annotation
11458	Suspect related to Massbank:AU252106 4-Hydroxy-1-(2-hydroxyethyl)-2,2,6,6-tetramethylpiperidine|1-Piperidineethanol, 4-hydroxy-2,2,6,6-tetramethyl-|1-(2-hydroxyethyl)-2,2,6,6-tetramethylpiperidin-4-ol (predicted molecular formula SIRIUS: C16H29NO5 / BUDDY: C16H29NO5) with delta m/z 114.031 (putative explanation: Glutarylation|Water-quenched monolink of BS2-G crosslinker; atomic difference: 5C,6H,…	[M+H]+	0.993	316.212					N/A	1S/C11H23NO2/c1-10(2)7-9(14)8-11(3,4)12(10)5-6-13/h9,13-14H,5-8H2,1-4H3 + 114.031 Da	N/A	spectral_library_annotation
11612	IS_4-CHLORO-PHENYLALANINE	[M+H]+	0.936	200.047					C1=C(C=CC(=C1)Cl)C[C@@H](C(=O)O)N	"InChI=1S/C9H10ClNO2/c10-7-3-1-6(2-4-7)5-8(11)9(12)13/h1-4,8H,5,11H2,(H,12,13)/t8-/m0/s1"	N/A	spectral_library_annotation
11612	IS_4-CHLORO-PHENYLALANINE	[M+H]+	0.936	200.047					C1=C(C=CC(=C1)Cl)C[C@@H](C(=O)O)N	"InChI=1S/C9H10ClNO2/c10-7-3-1-6(2-4-7)5-8(11)9(12)13/h1-4,8H,5,11H2,(H,12,13)/t8-/m0/s1"	N/A	spectral_library_annotation
11612	IS_4-CHLORO-PHENYLALANINE	[M+H]+	0.936	200.047276				C9H10ClNO2	O=C(O)C(N)CC1=CC=C(Cl)C=C1	InChI=1S/C9H10ClNO2/c10-7-3-1-6(2-4-7)5-8(11)9(12)13/h1-4,8H,5,11H2,(H,12,13)/t8-/m0/s1	NIGWMJHCCYYCSF-QMMMGPOBSA-N	spectral_library_annotation
11612	IS_4-CHLORO-PHENYLALANINE	[M+H]+	0.927	200.047					C1=C(C=CC(=C1)Cl)C[C@@H](C(=O)O)N	"InChI=1S/C9H10ClNO2/c10-7-3-1-6(2-4-7)5-8(11)9(12)13/h1-4,8H,5,11H2,(H,12,13)/t8-/m0/s1"	N/A	spectral_library_annotation
11612	IS_4-CHLORO-PHENYLALANINE	[M+H]+	0.927	200.047					C1=C(C=CC(=C1)Cl)C[C@@H](C(=O)O)N	"InChI=1S/C9H10ClNO2/c10-7-3-1-6(2-4-7)5-8(11)9(12)13/h1-4,8H,5,11H2,(H,12,13)/t8-/m0/s1"	N/A	spectral_library_annotation
11612	IS_4-CHLORO-PHENYLALANINE	[M+H]+	0.927	200.047276				C9H10ClNO2	O=C(O)C(N)CC1=CC=C(Cl)C=C1	InChI=1S/C9H10ClNO2/c10-7-3-1-6(2-4-7)5-8(11)9(12)13/h1-4,8H,5,11H2,(H,12,13)/t8-/m0/s1	NIGWMJHCCYYCSF-QMMMGPOBSA-N	spectral_library_annotation
11612	4-CHLORO-L-PHENYLALANINE CollisionEnergy:205060	[M+H]+	0.886	200.047					NC(Cc1ccc(Cl)cc1)C(=O)O	"InChI=1S/C9H10ClNO2/c10-7-3-1-6(2-4-7)5-8(11)9(12)13/h1-4,8H,5,11H2,(H,12,13)/t8-/m0/s1"	N/A	spectral_library_annotation
11612	4-CHLORO-L-PHENYLALANINE CollisionEnergy:205060	[M+H]+	0.886	200.047					NC(Cc1ccc(Cl)cc1)C(=O)O	"InChI=1S/C9H10ClNO2/c10-7-3-1-6(2-4-7)5-8(11)9(12)13/h1-4,8H,5,11H2,(H,12,13)/t8-/m0/s1"	N/A	spectral_library_annotation
11612	4-CHLORO-L-PHENYLALANINE CollisionEnergy:102040	[M+H]+	0.848	200.047					NC(Cc1ccc(Cl)cc1)C(=O)O	"InChI=1S/C9H10ClNO2/c10-7-3-1-6(2-4-7)5-8(11)9(12)13/h1-4,8H,5,11H2,(H,12,13)/t8-/m0/s1"	N/A	spectral_library_annotation
11612	4-CHLORO-L-PHENYLALANINE CollisionEnergy:102040	[M+H]+	0.848	200.047					NC(Cc1ccc(Cl)cc1)C(=O)O	"InChI=1S/C9H10ClNO2/c10-7-3-1-6(2-4-7)5-8(11)9(12)13/h1-4,8H,5,11H2,(H,12,13)/t8-/m0/s1"	N/A	spectral_library_annotation
11642	Suspect related to Massbank:RP025502 Hexanoyl-L-Carnitine|L-Hexanoylcarnitine|(3R)-3-hexanoyloxy-4-(trimethylazaniumyl)butanoate (predicted molecular formula SIRIUS: C13H25NO5 / BUDDY: C13H25NO5) with delta m/z 15.995 (putative explanation: Ala->Ser substitution|Oxidation or Hydroxylation|Phe->Tyr substitution; atomic difference: 1O|1O|1O) [M+H]+	[M+H]+	0.971	276.181					N/A	1S/C13H25NO4/c1-5-6-7-8-13(17)18-11(9-12(15)16)10-14(2,3)4/h11H,5-10H2,1-4H3/t11-/m1/s1 + 15.995 Da	N/A	spectral_library_annotation
11687	TRYPTOPHAN		0.754	188.0706								spectral_library_annotation
11687	Spectral Match to Abrine from NIST14	[M-CH3NH2+H]+	0.751	188.07					N/A	N/A	N/A	spectral_library_annotation
11687	Spectral Match to Abrine from NIST14	[M-CH3NH2+H]+	0.751	188.07					N/A	N/A	N/A	spectral_library_annotation
11687	Spectral Match to L-Tryptophan from NIST14 [IIN-based on: CCMSLIB00003136269]	[M+H]+	0.747	188.07					N/A	N/A	N/A	spectral_library_annotation
11687	Spectral Match to Abrine from NIST14	[M-CH3NH2+H]+	0.746	188.07					N/A	N/A	N/A	spectral_library_annotation
11687	Spectral Match to Abrine from NIST14	[M-CH3NH2+H]+	0.746	188.07					N/A	N/A	N/A	spectral_library_annotation
11687	Spectral Match to L-Tryptophan from NIST14 [IIN-based: Match]	[M+H]+	0.739	188.07					C1=CC=C2C(=C1)C(=CN2)C[C@@H](C(=O)O)N	InChI=1S/C11H12N2O2/c12-9(11(14)15)5-7-6-13-10-4-2-1-3-8(7)10/h1-4,6,9,13H,5,12H2,(H,14,15)/t9-/m0/s1	N/A	spectral_library_annotation
11687	Suspect related to N-Acetyl-L-cysteine (predicted molecular formula SIRIUS: C11H9NO2 / BUDDY: C11H9NO2) with delta m/z 24.037 (putative explanation: unspecified; atomic difference: unspecified) [M+H]+	[M+H]+	0.73	188.07					N/A	InChI=1S/C5H9NO3S/c1-3(7)6-4(2-10)5(8)9/h4,10H,2H2,1H3,(H,6,7)(H,8,9)/t4-/m0/s1 + 24.037 Da	N/A	spectral_library_annotation
11693	L-Tryptophan	[M+H]+	0.95	205.0972				C11H12N2O2	C1=CC=C2C(=C1)C(=CN2)C[C@@H](C(=O)O)N	InChI=1S/C11H12N2O2/c12-9(11(14)15)5-7-6-13-10-4-2-1-3-8(7)10/h1-4,6,9,13H,5,12H2,(H,14,15)/t9-/m0/s1	QIVBCDIJIAJPQS-VIFPVBQESA-N	spectral_library_annotation
11693			0.949	205.0972				C11H12N2O2	C1=CC=C2C(=C1)C(=CN2)C[C@@H](C(=O)O)N	InChI=1S/C11H12N2O2/c12-9(11(14)15)5-7-6-13-10-4-2-1-3-8(7)10/h1-4,6,9,13H,5,12H2,(H,14,15)/t9-/m0/s1	QIVBCDIJIAJPQS-VIFPVBQESA-N	spectral_library_annotation
11693	tryptophan CollisionEnergy:102040	[M+H]+	0.947	205.097					C1=CC=C2C(=C1)C(=CN2)C[C@@H](C(=O)O)N	"InChI=1S/C11H12N2O2/c12-9(11(14)15)5-7-6-13-10-4-2-1-3-8(7)10/h1-4,6,9,13H,5,12H2,(H,14,15)/t9-/m0/s1"	N/A	spectral_library_annotation
11693	tryptophan CollisionEnergy:102040	[M+H]+	0.947	205.097					C1=CC=C2C(=C1)C(=CN2)C[C@@H](C(=O)O)N	"InChI=1S/C11H12N2O2/c12-9(11(14)15)5-7-6-13-10-4-2-1-3-8(7)10/h1-4,6,9,13H,5,12H2,(H,14,15)/t9-/m0/s1"	N/A	spectral_library_annotation
11693	L-Tryptophan	[M+H]+	0.944	205.097					C1=CC=C2C(=C1)C(=CN2)C[C@@H](C(=O)O)N	InChI=1S/C11H12N2O2/c12-9(11(14)15)5-7-6-13-10-4-2-1-3-8(7)10/h1-4,6,9,13H,5,12H2,(H,14,15)/t9-/m0/s1	N/A	spectral_library_annotation
11693	L-Tryptophan	[M+H]+	0.944	205.097					C1=CC=C2C(=C1)C(=CN2)C[C@@H](C(=O)O)N	InChI=1S/C11H12N2O2/c12-9(11(14)15)5-7-6-13-10-4-2-1-3-8(7)10/h1-4,6,9,13H,5,12H2,(H,14,15)/t9-/m0/s1	N/A	spectral_library_annotation
11693	L-Tryptophan	[M+H]+	0.944	205.097					C1=CC=C2C(=C1)C(=CN2)C[C@@H](C(=O)O)N	InChI=1S/C11H12N2O2/c12-9(11(14)15)5-7-6-13-10-4-2-1-3-8(7)10/h1-4,6,9,13H,5,12H2,(H,14,15)/t9-/m0/s1	N/A	spectral_library_annotation
11693	D-Tryptophan CollisionEnergy:205060	[M+H]+	0.943	205.097					NC(Cc1c[nH]c2ccccc12)C(=O)O	"InChI=1S/C11H12N2O2/c12-9(11(14)15)5-7-6-13-10-4-2-1-3-8(7)10/h1-4,6,9,13H,5,12H2,(H,14,15)/t9-/m1/s1"	N/A	spectral_library_annotation
11693	D-Tryptophan CollisionEnergy:205060	[M+H]+	0.943	205.097					NC(Cc1c[nH]c2ccccc12)C(=O)O	"InChI=1S/C11H12N2O2/c12-9(11(14)15)5-7-6-13-10-4-2-1-3-8(7)10/h1-4,6,9,13H,5,12H2,(H,14,15)/t9-/m1/s1"	N/A	spectral_library_annotation
11693	D-Tryptophan CollisionEnergy:205060	[M+H]+	0.942	205.097					NC(Cc1c[nH]c2ccccc12)C(=O)O	"InChI=1S/C11H12N2O2/c12-9(11(14)15)5-7-6-13-10-4-2-1-3-8(7)10/h1-4,6,9,13H,5,12H2,(H,14,15)/t9-/m1/s1"	N/A	spectral_library_annotation
11910	Glutathione reduced	[M+H]+	0.945	308.0910645				C10H17N3O6S	C(CC(=N[C@@H](CS)C(=NCC(=O)O)O)O)[C@@H](C(=O)O)N	InChI=1S/C10H17N3O6S/c11-5(10(18)19)1-2-7(14)13-6(4-20)9(17)12-3-8(15)16/h5-6,20H,1-4,11H2,(H,12,17)(H,13,14)(H,15,16)(H,18,19)/t5-,6-/m0/s1	RWSXRVCMGQZWBV-WDSKDSINSA-N	spectral_library_annotation
11910	Suspect related to OPHTHALMIC ACID (predicted molecular formula SIRIUS: C10H17N3O6S / BUDDY: C10H17N3O6S) with delta m/z 17.955 (putative explanation: Leu/Ile->Met substitution; atomic difference: -1C,-2H,1S) [M+H]+	[M+H]+	0.931	308.091					N/A	InChI=1S/C11H19N3O6/c1-2-7(10(18)13-5-9(16)17)14-8(15)4-3-6(12)11(19)20/h6-7H,2-5,12H2,1H3,(H,13,18)(H,14,15)(H,16,17)(H,19,20)/t6-,7-/m0/s1 + 17.955 Da	N/A	spectral_library_annotation
11910	glutathione CollisionEnergy:102040	[M+H]+	0.916	308.091					N[C@@H](CCC(O)=N[C@@H](CS)C(O)=NCC(=O)O)C(=O)O	"InChI=1S/C10H17N3O6S/c11-5(10(18)19)1-2-7(14)13-6(4-20)9(17)12-3-8(15)16/h5-6,20H,1-4,11H2,(H,12,17)(H,13,14)(H,15,16)(H,18,19)/t5-,6-/m0/s1"	N/A	spectral_library_annotation
11910	glutathione CollisionEnergy:102040	[M+H]+	0.916	308.091					N[C@@H](CCC(O)=N[C@@H](CS)C(O)=NCC(=O)O)C(=O)O	"InChI=1S/C10H17N3O6S/c11-5(10(18)19)1-2-7(14)13-6(4-20)9(17)12-3-8(15)16/h5-6,20H,1-4,11H2,(H,12,17)(H,13,14)(H,15,16)(H,18,19)/t5-,6-/m0/s1"	N/A	spectral_library_annotation
11910	glutathione CollisionEnergy:102040	[M+H]+	0.916	308.091					N[C@@H](CCC(O)=N[C@@H](CS)C(O)=NCC(=O)O)C(=O)O	"InChI=1S/C10H17N3O6S/c11-5(10(18)19)1-2-7(14)13-6(4-20)9(17)12-3-8(15)16/h5-6,20H,1-4,11H2,(H,12,17)(H,13,14)(H,15,16)(H,18,19)/t5-,6-/m0/s1"	N/A	spectral_library_annotation
11910	glutathione CollisionEnergy:102040	[M+H]+	0.916	308.091					N[C@@H](CCC(O)=N[C@@H](CS)C(O)=NCC(=O)O)C(=O)O	"InChI=1S/C10H17N3O6S/c11-5(10(18)19)1-2-7(14)13-6(4-20)9(17)12-3-8(15)16/h5-6,20H,1-4,11H2,(H,12,17)(H,13,14)(H,15,16)(H,18,19)/t5-,6-/m0/s1"	N/A	spectral_library_annotation
11910	Glutathione - 40.0 eV	[M+H]+	0.914	308.091					C(CC(=O)N[C@@H](CS)C(=O)NCC(=O)O)[C@@H](C(=O)O)N	N/A	N/A	spectral_library_annotation
11910	Glutathione - 40.0 eV	[M+H]+	0.914	308.091					C(CC(=O)N[C@@H](CS)C(=O)NCC(=O)O)[C@@H](C(=O)O)N	N/A	N/A	spectral_library_annotation
11910	Glutathione - 40.0 eV	[M+H]+	0.908	308.091					C(CC(=O)N[C@@H](CS)C(=O)NCC(=O)O)[C@@H](C(=O)O)N	N/A	N/A	spectral_library_annotation
11910	Glutathione - 40.0 eV	[M+H]+	0.908	308.091					C(CC(=O)N[C@@H](CS)C(=O)NCC(=O)O)[C@@H](C(=O)O)N	N/A	N/A	spectral_library_annotation
11935	Glutathione - 40.0 eV	[M+H]+	0.77	308.091					C(CC(=O)N[C@@H](CS)C(=O)NCC(=O)O)[C@@H](C(=O)O)N	N/A	N/A	spectral_library_annotation
11935	Glutathione - 40.0 eV	[M+H]+	0.77	308.091					C(CC(=O)N[C@@H](CS)C(=O)NCC(=O)O)[C@@H](C(=O)O)N	N/A	N/A	spectral_library_annotation
11935	Glutathione - 40.0 eV	[M+H]+	0.747	308.091					C(CC(=O)N[C@@H](CS)C(=O)NCC(=O)O)[C@@H](C(=O)O)N	N/A	N/A	spectral_library_annotation
11935	Glutathione - 40.0 eV	[M+H]+	0.747	308.091					C(CC(=O)N[C@@H](CS)C(=O)NCC(=O)O)[C@@H](C(=O)O)N	N/A	N/A	spectral_library_annotation
11935	Glutathione - 40.0 eV	[M+H]+	0.744	308.091					C(CC(=O)N[C@@H](CS)C(=O)NCC(=O)O)[C@@H](C(=O)O)N	N/A	N/A	spectral_library_annotation
11935	Glutathione - 40.0 eV	[M+H]+	0.744	308.091					C(CC(=O)N[C@@H](CS)C(=O)NCC(=O)O)[C@@H](C(=O)O)N	N/A	N/A	spectral_library_annotation
11935	Glutathione - 40.0 eV	[M+H]+	0.74	308.091					C(CC(=O)N[C@@H](CS)C(=O)NCC(=O)O)[C@@H](C(=O)O)N	N/A	N/A	spectral_library_annotation
11935	Glutathione - 40.0 eV	[M+H]+	0.74	308.091					C(CC(=O)N[C@@H](CS)C(=O)NCC(=O)O)[C@@H](C(=O)O)N	N/A	N/A	spectral_library_annotation
11935	Glutathione - 40.0 eV	[M+H]+	0.722	308.091					C(CC(=O)N[C@@H](CS)C(=O)NCC(=O)O)[C@@H](C(=O)O)N	N/A	N/A	spectral_library_annotation
11935	Glutathione - 40.0 eV	[M+H]+	0.722	308.091					C(CC(=O)N[C@@H](CS)C(=O)NCC(=O)O)[C@@H](C(=O)O)N	N/A	N/A	spectral_library_annotation
11944	Spectral Match to Abrine from NIST14	[M-CH3NH2+H]+	0.905	188.07					N/A	N/A	N/A	spectral_library_annotation
11944	Spectral Match to Abrine from NIST14	[M-CH3NH2+H]+	0.905	188.07					N/A	N/A	N/A	spectral_library_annotation
11944	TRYPTOPHAN		0.902	188.0706								spectral_library_annotation
11944	Spectral Match to Abrine from NIST14	[M-CH3NH2+H]+	0.902	188.07					N/A	N/A	N/A	spectral_library_annotation
11944	Spectral Match to Abrine from NIST14	[M-CH3NH2+H]+	0.902	188.07					N/A	N/A	N/A	spectral_library_annotation
11944	Spectral Match to L-Tryptophan from NIST14 [IIN-based: Match]	[M+H]+	0.9	188.07					C1=CC=C2C(=C1)C(=CN2)C[C@@H](C(=O)O)N	InChI=1S/C11H12N2O2/c12-9(11(14)15)5-7-6-13-10-4-2-1-3-8(7)10/h1-4,6,9,13H,5,12H2,(H,14,15)/t9-/m0/s1	N/A	spectral_library_annotation
11944	Spectral Match to L-Tryptophan from NIST14 [IIN-based on: CCMSLIB00003136269]	[M+H]+	0.894	188.07					N/A	N/A	N/A	spectral_library_annotation
11944	Suspect related to N-Acetyl-L-cysteine (predicted molecular formula SIRIUS: C11H9NO2 / BUDDY: C11H9NO2) with delta m/z 24.037 (putative explanation: unspecified; atomic difference: unspecified) [M+H]+	[M+H]+	0.876	188.07					N/A	InChI=1S/C5H9NO3S/c1-3(7)6-4(2-10)5(8)9/h4,10H,2H2,1H3,(H,6,7)(H,8,9)/t4-/m0/s1 + 24.037 Da	N/A	spectral_library_annotation
11944	Spectral Match to DL-Indole-3-lactic acid from NIST14	[M-H2O+H]+	0.8	188.07					C1=CC=C2C(=C1)C(=CN2)CC(C(=O)O)O	InChI=1S/C11H11NO3/c13-10(11(14)15)5-7-6-12-9-4-2-1-3-8(7)9/h1-4,6,10,12-13H,5H2,(H,14,15)	N/A	spectral_library_annotation
11944	Spectral Match to DL-Indole-3-lactic acid from NIST14	[M-H2O+H]+	0.8	188.07					C1=CC=C2C(=C1)C(=CN2)CC(C(=O)O)O	InChI=1S/C11H11NO3/c13-10(11(14)15)5-7-6-12-9-4-2-1-3-8(7)9/h1-4,6,10,12-13H,5H2,(H,14,15)	N/A	spectral_library_annotation
11945	Suspect related to N-Acetylserotonin (predicted molecular formula SIRIUS: C11H12N2O2 / BUDDY: C11H12N2O2) with delta m/z -14.016 (putative explanation: Ala->Gly substitution|Gln->Asn substitution|Glu->Asp substitution|Leu/Ile->Val substitution|Thr->Ser substitution; atomic difference: -1C,-2H|-1C,-2H|-1C,-2H|-1C,-2H|-1C,-2H) [M+H]+	[M+H]+	0.984	205.097					N/A	1S/C12H14N2O2/c1-8(15)13-5-4-9-7-14-12-3-2-10(16)6-11(9)12/h2-3,6-7,14,16H,4-5H2,1H3,(H,13,15) - 14.016 Da	N/A	spectral_library_annotation
11945	TRYPTOPHAN	[M+H]+	0.983	205.097					C1=CC2=C(C=C1)NC=C2C[C@@H](C(=O)O)N	"InChI=1S/C11H12N2O2/c12-9(11(14)15)5-7-6-13-10-4-2-1-3-8(7)10/h1-4,6,9,13H,5,12H2,(H,14,15)/t9-/m0/s1"	N/A	spectral_library_annotation
11945	TRYPTOPHAN	[M+H]+	0.983	205.097					C1=CC2=C(C=C1)NC=C2C[C@@H](C(=O)O)N	"InChI=1S/C11H12N2O2/c12-9(11(14)15)5-7-6-13-10-4-2-1-3-8(7)10/h1-4,6,9,13H,5,12H2,(H,14,15)/t9-/m0/s1"	N/A	spectral_library_annotation
11945	L-Tryptophan	[M+H]+	0.981	205.097					C1=CC=C2C(=C1)C(=CN2)C[C@@H](C(=O)O)N	InChI=1S/C11H12N2O2/c12-9(11(14)15)5-7-6-13-10-4-2-1-3-8(7)10/h1-4,6,9,13H,5,12H2,(H,14,15)/t9-/m0/s1	N/A	spectral_library_annotation
11945	L-Tryptophan	[M+H]+	0.981	205.097					C1=CC=C2C(=C1)C(=CN2)C[C@@H](C(=O)O)N	InChI=1S/C11H12N2O2/c12-9(11(14)15)5-7-6-13-10-4-2-1-3-8(7)10/h1-4,6,9,13H,5,12H2,(H,14,15)/t9-/m0/s1	N/A	spectral_library_annotation
11945	L-Tryptophan	[M+H]+	0.981	205.097					C1=CC=C2C(=C1)C(=CN2)C[C@@H](C(=O)O)N	InChI=1S/C11H12N2O2/c12-9(11(14)15)5-7-6-13-10-4-2-1-3-8(7)10/h1-4,6,9,13H,5,12H2,(H,14,15)/t9-/m0/s1	N/A	spectral_library_annotation
11945	Suspect related to Massbank:BML01545 6-Fluoro-DL-tryptophan (predicted molecular formula SIRIUS: C11H12N2O2 / BUDDY: C11H12N2O2) with delta m/z -17.997 (putative explanation: unspecified; atomic difference: unspecified) [M+H]+	[M+H]+	0.978	205.097					N/A	1S/C11H11FN2O2/c12-7-1-2-8-6(3-9(13)11(15)16)5-14-10(8)4-7/h1-2,4-5,9,14H,3,13H2,(H,15,16) - 17.997 Da	N/A	spectral_library_annotation
11945	Tryptophane-emf	[M+H]+	0.977	205.097					C1=CC=C2C(=C1)C(=CN2)C[C@@H](C(=O)O)N	InChI=1S/C11H12N2O2/c12-9(11(14)15)5-7-6-13-10-4-2-1-3-8(7)10/h1-4,6,9,13H,5,12H2,(H,14,15)/t9-/m0/s1	N/A	spectral_library_annotation
11945	Tryptophane-emf	[M+H]+	0.977	205.097					C1=CC=C2C(=C1)C(=CN2)C[C@@H](C(=O)O)N	InChI=1S/C11H12N2O2/c12-9(11(14)15)5-7-6-13-10-4-2-1-3-8(7)10/h1-4,6,9,13H,5,12H2,(H,14,15)/t9-/m0/s1	N/A	spectral_library_annotation
11945	Tryptophane-emf	[M+H]+	0.977	205.097					C1=CC=C2C(=C1)C(=CN2)C[C@@H](C(=O)O)N	InChI=1S/C11H12N2O2/c12-9(11(14)15)5-7-6-13-10-4-2-1-3-8(7)10/h1-4,6,9,13H,5,12H2,(H,14,15)/t9-/m0/s1	N/A	spectral_library_annotation
12039	N-Acetyl-DL-methionine CollisionEnergy:102040	[M+H]+	0.937	192.069					CSCCC(N=C(C)O)C(=O)O	"InChI=1S/C7H13NO3S/c1-5(9)8-6(7(10)11)3-4-12-2/h6H,3-4H2,1-2H3,(H,8,9)(H,10,11)"	N/A	spectral_library_annotation
12039	N-Acetyl-DL-methionine CollisionEnergy:102040	[M+H]+	0.937	192.069					CSCCC(N=C(C)O)C(=O)O	"InChI=1S/C7H13NO3S/c1-5(9)8-6(7(10)11)3-4-12-2/h6H,3-4H2,1-2H3,(H,8,9)(H,10,11)"	N/A	spectral_library_annotation
12039	N-Acetyl-DL-methionine CollisionEnergy:102040	[M+H]+	0.937	192.069					CSCCC(N=C(C)O)C(=O)O	"InChI=1S/C7H13NO3S/c1-5(9)8-6(7(10)11)3-4-12-2/h6H,3-4H2,1-2H3,(H,8,9)(H,10,11)"	N/A	spectral_library_annotation
12039	N-Acetyl-DL-methionine CollisionEnergy:102040	[M+H]+	0.937	192.069					CSCCC(N=C(C)O)C(=O)O	"InChI=1S/C7H13NO3S/c1-5(9)8-6(7(10)11)3-4-12-2/h6H,3-4H2,1-2H3,(H,8,9)(H,10,11)"	N/A	spectral_library_annotation
12039	N-ACETYL-METHIONINE	[M+H]+	0.937	192.069					C/C(=N/C(CCSC)C(=O)O)/O	"InChI=1S/C7H13NO3S/c1-5(9)8-6(7(10)11)3-4-12-2/h6H,3-4H2,1-2H3,(H,8,9)(H,10,11)"	N/A	spectral_library_annotation
12039	N-ACETYL-METHIONINE	[M+H]+	0.937	192.069					C/C(=N/C(CCSC)C(=O)O)/O	"InChI=1S/C7H13NO3S/c1-5(9)8-6(7(10)11)3-4-12-2/h6H,3-4H2,1-2H3,(H,8,9)(H,10,11)"	N/A	spectral_library_annotation
12039	N-ACETYL-METHIONINE	[M+H]+	0.937	192.0688903				C7H13NO3S	O=C(O)C(N=C(O)C)CCSC	InChI=1S/C7H13NO3S/c1-5(9)8-6(7(10)11)3-4-12-2/h6H,3-4H2,1-2H3,(H,8,9)(H,10,11)	XUYPXLNMDZIRQH-UHFFFAOYSA-N	spectral_library_annotation
12039	Acetyl-L-methionine - 40.0 eV	[M+H]+	0.93	192.069					CC(=O)N[C@@H](CCSC)C(=O)O	N/A	N/A	spectral_library_annotation
12039	Acetyl-L-methionine - 40.0 eV	[M+H]+	0.93	192.069					CC(=O)N[C@@H](CCSC)C(=O)O	N/A	N/A	spectral_library_annotation
12039	Acetyl-L-methionine - 40.0 eV	[M+H]+	0.926	192.069					CC(=O)N[C@@H](CCSC)C(=O)O	N/A	N/A	spectral_library_annotation
12080	Suspect related to Massbank:AU252106 4-Hydroxy-1-(2-hydroxyethyl)-2,2,6,6-tetramethylpiperidine|1-Piperidineethanol, 4-hydroxy-2,2,6,6-tetramethyl-|1-(2-hydroxyethyl)-2,2,6,6-tetramethylpiperidin-4-ol (predicted molecular formula SIRIUS: C15H27NO5 / BUDDY: C15H27NO5) with delta m/z 100.015 (putative explanation: Methylmalonylation on Serine|Succinic anhydride labeling reagent light form (N-term &…	[M+H]+	0.993	302.196					N/A	1S/C11H23NO2/c1-10(2)7-9(14)8-11(3,4)12(10)5-6-13/h9,13-14H,5-8H2,1-4H3 + 100.015 Da	N/A	spectral_library_annotation
12195	Suspect related to Massbank:AU252106 4-Hydroxy-1-(2-hydroxyethyl)-2,2,6,6-tetramethylpiperidine|1-Piperidineethanol, 4-hydroxy-2,2,6,6-tetramethyl-|1-(2-hydroxyethyl)-2,2,6,6-tetramethylpiperidin-4-ol (predicted molecular formula SIRIUS: C16H29NO5 / BUDDY: C16H29NO5) with delta m/z 114.031 (putative explanation: Glutarylation|Water-quenched monolink of BS2-G crosslinker; atomic difference: 5C,6H,…	[M+H]+	0.993	316.212					N/A	1S/C11H23NO2/c1-10(2)7-9(14)8-11(3,4)12(10)5-6-13/h9,13-14H,5-8H2,1-4H3 + 114.031 Da	N/A	spectral_library_annotation
12198	CYCLOPENTANONE	[M+NH4]+	0.84	102.0914332			1.0577838	C5H8O	C1CCC(=O)C1	InChI=1S/C5H8O/c6-5-3-1-2-4-5/h1-4H2	BGTOWKSIORTVQH-UHFFFAOYSA-N	spectral_library_annotation
12326	Suspect related to Glu-Val (predicted molecular formula SIRIUS: C11H20N2O5 / BUDDY: C11H20N2O5) with delta m/z 14.016 (putative explanation: Asn->Gln substitution|Asp->Glu substitution|Gly->Ala substitution|Methylation|Ser->Thr substitution|Val->Leu/Ile substitution|chain elongation; atomic difference: 1C,2H|1C,2H|1C,2H|1C,2H|1C,2H|1C,2H|1C,2H) [M+H]+	[M+H]+	0.964	261.144					N/A	InChI=1S/C10H18N2O5/c1-5(2)8(10(16)17)12-9(15)6(11)3-4-7(13)14/h5-6,8H,3-4,11H2,1-2H3,(H,12,15)(H,13,14)(H,16,17)/t6-,8-/m0/s1 + 14.016 Da	N/A	spectral_library_annotation
12326	gamma-Glutamylleucine	[M+H]+	0.961	261.1444			8.013117	C11H20N2O5	O=C(O)C(N=C(O)CCC(N)C(=O)O)CC(C)C	InChI=1S/C11H20N2O5/c1-6(2)5-8(11(17)18)13-9(14)4-3-7(12)10(15)16/h6-8H,3-5,12H2,1-2H3,(H,13,14)(H,15,16)(H,17,18)/t7-,8-/m0/s1	MYFMARDICOWMQP-YUMQZZPRSA-N	spectral_library_annotation
12326	Suspect related to Spectral Match to Gly-Ile-Lys from NIST14 (predicted molecular formula SIRIUS: unknown / BUDDY: unknown) with delta m/z 102.031 (putative explanation: unspecified; atomic difference: unspecified) [M+2H]2+	[M+2H]+2	0.96	261.144					N/A	N/A	N/A	spectral_library_annotation
12326	Suspect related to Spectral Match to Glu Phe from METLIN (predicted molecular formula SIRIUS: C11H20N2O5 / BUDDY: C11H20N2O5) with delta m/z -33.984 (putative explanation: Phe->Leu/Ile substitution; atomic difference: -3C,2H) [M+H]+	[M+H]+	0.921	261.145					N/A	InChI=1S/C14H18N2O5/c15-10(13(18)19)6-7-12(17)16-11(14(20)21)8-9-4-2-1-3-5-9/h1-5,10-11H,6-8,15H2,(H,16,17)(H,18,19)(H,20,21)/t10-,11-/m0/s1 - 33.984 Da	N/A	spectral_library_annotation
12326	Suspect related to Spectral Match to L-.gamma.-Glutamyl-L-glutamic Acid from NIST14 (predicted molecular formula SIRIUS: C11H20N2O5 / BUDDY: C11H20N2O5) with delta m/z -15.96 (putative explanation: Asp->Val substitution|Glu->Leu/Ile substitution; atomic difference: 1C,4H,-2O|1C,4H,-2O) [M+H]+	[M+H]+	0.921	261.145					N/A	N/A	N/A	spectral_library_annotation
12326	Suspect related to Glu-Met (predicted molecular formula SIRIUS: C11H20N2O5 / BUDDY: C11H20N2O5) with delta m/z -17.956 (putative explanation: Met->Leu/Ile substitution; atomic difference: 1C,2H,-1S) [M+H]+	[M+H]+	0.879	261.144					N/A	InChI=1S/C10H18N2O5S/c1-18-5-4-7(10(16)17)12-9(15)6(11)2-3-8(13)14/h6-7H,2-5,11H2,1H3,(H,12,15)(H,13,14)(H,16,17)/t6-,7-/m0/s1 - 17.956 Da	N/A	spectral_library_annotation
12326	Suspect related to Spectral Match to Glu-Met from NIST14 (predicted molecular formula SIRIUS: unknown / BUDDY: unknown) with delta m/z -17.956 (putative explanation: Met->Leu/Ile substitution; atomic difference: 1C,2H,-1S) [M+H]+	[M+H]+	0.835	261.145					N/A	N/A	N/A	spectral_library_annotation
12504	Suspect related to Spectral Match to Val-Met from NIST14 (predicted molecular formula SIRIUS: C11H22N2O3 / BUDDY: C11H22N2O3) with delta m/z -17.956 (putative explanation: Met->Leu/Ile substitution; atomic difference: 1C,2H,-1S) [M+H]+	[M+H]+	0.946	231.171					N/A	N/A	N/A	spectral_library_annotation
12504	Suspect related to Spectral Match to Tyr-Ile from NIST14 (predicted molecular formula SIRIUS: C11H22N2O3 / BUDDY: C11H22N2O3) with delta m/z -63.995 (putative explanation: Tyr->Val substitution; atomic difference: -4C,-1O) [M+H]+	[M+H]+	0.919	231.17					N/A	N/A	N/A	spectral_library_annotation
12504	Suspect related to Spectral Match to Phe-Leu from NIST14 (predicted molecular formula SIRIUS: C11H22N2O3 / BUDDY: C11H22N2O3) with delta m/z -48.0 (putative explanation: Phe->Val substitution; atomic difference: -4C) [M+H]+	[M+H]+	0.889	231.17					N/A	InChI=1S/C15H22N2O3/c1-10(2)8-13(15(19)20)17-14(18)12(16)9-11-6-4-3-5-7-11/h3-7,10,12-13H,8-9,16H2,1-2H3,(H,17,18)(H,19,20) - 48.000 Da	N/A	spectral_library_annotation
12504	Suspect related to Spectral Match to Phe-Ile from NIST14 (predicted molecular formula SIRIUS: C11H22N2O3 / BUDDY: C11H22N2O3) with delta m/z -48.0 (putative explanation: Phe->Val substitution; atomic difference: -4C) [M+H]+	[M+H]+	0.887	231.171					N/A	N/A	N/A	spectral_library_annotation
12504	Suspect related to Spectral Match to Val-Phe from NIST14 (predicted molecular formula SIRIUS: C11H22N2O3 / BUDDY: C11H22N2O3) with delta m/z -33.984 (putative explanation: Phe->Leu/Ile substitution; atomic difference: -3C,2H) [M+H]+	[M+H]+	0.887	231.171					N/A	N/A	N/A	spectral_library_annotation
12504	Suspect related to Spectral Match to Thr-Leu from NIST14 (predicted molecular formula SIRIUS: C11H22N2O3 / BUDDY: C11H22N2O3) with delta m/z -1.98 (putative explanation: Thr->Val substitution; atomic difference: 1C,2H,-1O) [M+H]+	[M+H]+	0.883	231.171					N/A	N/A	N/A	spectral_library_annotation
12504	Spectral Match to Val-Leu from NIST14	[M+H]+	0.871	231.17					CC(C)C[C@@H](C(=O)O)NC(=O)[C@H](C(C)C)N	InChI=1S/C11H22N2O3/c1-6(2)5-8(11(15)16)13-10(14)9(12)7(3)4/h6-9H,5,12H2,1-4H3,(H,13,14)(H,15,16)/t8-,9-/m0/s1	N/A	spectral_library_annotation
12504	Spectral Match to Val-Leu from NIST14	[M+H]+	0.871	231.17					CC(C)C[C@@H](C(=O)O)NC(=O)[C@H](C(C)C)N	InChI=1S/C11H22N2O3/c1-6(2)5-8(11(15)16)13-10(14)9(12)7(3)4/h6-9H,5,12H2,1-4H3,(H,13,14)(H,15,16)/t8-,9-/m0/s1	N/A	spectral_library_annotation
12504	Suspect related to Spectral Match to Tyr-Leu from NIST14 (predicted molecular formula SIRIUS: C11H22N2O3 / BUDDY: C11H22N2O3) with delta m/z -63.995 (putative explanation: Tyr->Val substitution; atomic difference: -4C,-1O) [M+H]+	[M+H]+	0.867	231.17					N/A	N/A	N/A	spectral_library_annotation
12504	Butadiene (Hydration, Reduction, Acetylation, Ornitine Conjugation)	[M+H]+	0.857	231.1702271			1.7858					spectral_library_annotation
12699	Spectral Match to Hexaethylene glycol from NIST14 [IIN-based on: CCMSLIB00003134614]	[M+NH4]+	0.94	300.202					N/A	N/A	N/A	spectral_library_annotation
12699	Suspect related to Spectral Match to Hexaethylene glycol from NIST14 (predicted molecular formula SIRIUS: C12H26O7 / BUDDY: C13H25N5O3) with delta m/z 17.027 (putative explanation: replacement of proton with ammonium ion; atomic difference: 3H,1N) [M+H]+	[M+H]+	0.841	300.202					N/A	N/A	N/A	spectral_library_annotation
12771	Suspect related to Massbank:AU252106 4-Hydroxy-1-(2-hydroxyethyl)-2,2,6,6-tetramethylpiperidine|1-Piperidineethanol, 4-hydroxy-2,2,6,6-tetramethyl-|1-(2-hydroxyethyl)-2,2,6,6-tetramethylpiperidin-4-ol (predicted molecular formula SIRIUS: C16H29NO5 / BUDDY: C16H29NO5) with delta m/z 114.031 (putative explanation: Glutarylation|Water-quenched monolink of BS2-G crosslinker; atomic difference: 5C,6H,…	[M+H]+	0.993	316.212					N/A	1S/C11H23NO2/c1-10(2)7-9(14)8-11(3,4)12(10)5-6-13/h9,13-14H,5-8H2,1-4H3 + 114.031 Da	N/A	spectral_library_annotation
12788	Tiapride	[M+H]+	0.956	329.153				C15H24N2O4S	CCN(CC)CCNC(=O)C1=C(C=CC(=C1)S(=O)(=O)C)OC	InChI=1S/C15H24N2O4S/c1-5-17(6-2)10-9-16-15(18)13-11-12(22(4,19)20)7-8-14(13)21-3/h7-8,11H,5-6,9-10H2,1-4H3,(H,16,18)	JTVPZMFULRWINT-UHFFFAOYSA-N	spectral_library_annotation
12788			0.956	329.153				C15H24N2O4S	CCN(CC)CCNC(=O)C1=C(C=CC(=C1)S(=O)(=O)C)OC	InChI=1S/C15H24N2O4S/c1-5-17(6-2)10-9-16-15(18)13-11-12(22(4,19)20)7-8-14(13)21-3/h7-8,11H,5-6,9-10H2,1-4H3,(H,16,18)	JTVPZMFULRWINT-UHFFFAOYSA-N	spectral_library_annotation
12788	Massbank:EQ302802 Tiapride|N-(2-diethylaminoethyl)-2-methoxy-5-methylsulfonyl-benzamide	[M+H]+	0.95	329.153					CCN(CC)CCNC(=O)C1=C(C=CC(=C1)S(=O)(=O)C)OC	1S/C15H24N2O4S/c1-5-17(6-2)10-9-16-15(18)13-11-12(22(4,19)20)7-8-14(13)21-3/h7-8,11H,5-6,9-10H2,1-4H3,(H,16,18)	N/A	spectral_library_annotation
12788			0.95	329.153				C15H24N2O4S	CCN(CC)CCNC(=O)C1=C(C=CC(=C1)S(=O)(=O)C)OC	InChI=1S/C15H24N2O4S/c1-5-17(6-2)10-9-16-15(18)13-11-12(22(4,19)20)7-8-14(13)21-3/h7-8,11H,5-6,9-10H2,1-4H3,(H,16,18)	JTVPZMFULRWINT-UHFFFAOYSA-N	spectral_library_annotation
12788	Massbank:EQ302802 Tiapride|N-(2-diethylaminoethyl)-2-methoxy-5-methylsulfonyl-benzamide	[M+H]+	0.95	329.153					CCN(CC)CCNC(=O)C1=C(C=CC(=C1)S(=O)(=O)C)OC	1S/C15H24N2O4S/c1-5-17(6-2)10-9-16-15(18)13-11-12(22(4,19)20)7-8-14(13)21-3/h7-8,11H,5-6,9-10H2,1-4H3,(H,16,18)	N/A	spectral_library_annotation
12788	MoNA:622419 N-(2-diethylaminoethyl)-2-methoxy-5-methylsulfonyl-benzamide	[M+H]+	0.95	329.153					CCN(CC)CCNC(=O)C1=C(C=CC(=C1)S(=O)(=O)C)OC	InChI=1S/C15H24N2O4S/c1-5-17(6-2)10-9-16-15(18)13-11-12(22(4,19)20)7-8-14(13)21-3/h7-8,11H,5-6,9-10H2,1-4H3,(H,16,18)	N/A	spectral_library_annotation
12788	MoNA:622419 Tiapridal (TN)	[M+H]+	0.95	329.153					CCN(CC)CCNC(=O)C1=C(C=CC(=C1)S(=O)(=O)C)OC	InChI=1S/C15H24N2O4S/c1-5-17(6-2)10-9-16-15(18)13-11-12(22(4,19)20)7-8-14(13)21-3/h7-8,11H,5-6,9-10H2,1-4H3,(H,16,18)	N/A	spectral_library_annotation
12788	Massbank:EQ302802 Tiapride|N-(2-diethylaminoethyl)-2-methoxy-5-methylsulfonyl-benzamide	[M+H]+	0.95	329.153					CCN(CC)CCNC(=O)C1=C(C=CC(=C1)S(=O)(=O)C)OC	1S/C15H24N2O4S/c1-5-17(6-2)10-9-16-15(18)13-11-12(22(4,19)20)7-8-14(13)21-3/h7-8,11H,5-6,9-10H2,1-4H3,(H,16,18)	N/A	spectral_library_annotation
12788	MoNA:622419 N-(2-diethylaminoethyl)-2-methoxy-5-methylsulfonyl-benzamide	[M+H]+	0.95	329.153					CCN(CC)CCNC(=O)C1=C(C=CC(=C1)S(=O)(=O)C)OC	InChI=1S/C15H24N2O4S/c1-5-17(6-2)10-9-16-15(18)13-11-12(22(4,19)20)7-8-14(13)21-3/h7-8,11H,5-6,9-10H2,1-4H3,(H,16,18)	N/A	spectral_library_annotation
12788	MoNA:622419 Tiapridal (TN)	[M+H]+	0.95	329.153					CCN(CC)CCNC(=O)C1=C(C=CC(=C1)S(=O)(=O)C)OC	InChI=1S/C15H24N2O4S/c1-5-17(6-2)10-9-16-15(18)13-11-12(22(4,19)20)7-8-14(13)21-3/h7-8,11H,5-6,9-10H2,1-4H3,(H,16,18)	N/A	spectral_library_annotation
13043	Suspect related to Massbank:AU252106 4-Hydroxy-1-(2-hydroxyethyl)-2,2,6,6-tetramethylpiperidine|1-Piperidineethanol, 4-hydroxy-2,2,6,6-tetramethyl-|1-(2-hydroxyethyl)-2,2,6,6-tetramethylpiperidin-4-ol (predicted molecular formula SIRIUS: C16H29NO5 / BUDDY: C16H29NO5) with delta m/z 114.031 (putative explanation: Glutarylation|Water-quenched monolink of BS2-G crosslinker; atomic difference: 5C,6H,…	[M+H]+	0.805	316.212					N/A	1S/C11H23NO2/c1-10(2)7-9(14)8-11(3,4)12(10)5-6-13/h9,13-14H,5-8H2,1-4H3 + 114.031 Da	N/A	spectral_library_annotation
13043	Suspect related to Spectral Match to Butyrylcarnitine from NIST14 (predicted molecular formula SIRIUS: unknown / BUDDY: unknown) with delta m/z 84.058 (putative explanation: unspecified; atomic difference: unspecified) [M+H]+	[M+H]+	0.715	316.212					N/A	N/A	N/A	spectral_library_annotation
13303	1,2-Dichloropropane (Dehydration, Oxidative Dechlorination, Reductive Dechlorination, Acetylation, Cysteine Conjugation 1)	[M+H]+	0.706	204.0689545			3.83853					spectral_library_annotation
13369	Suspect related to Spectral Match to DL-Phenylalanine from NIST14 (predicted molecular formula SIRIUS: unknown / BUDDY: unknown) with delta m/z 14.016 (putative explanation: Asn->Gln substitution|Asp->Glu substitution|Gly->Ala substitution|Methylation|Ser->Thr substitution|Val->Leu/Ile substitution|chain elongation; atomic difference: 1C,2H|1C,2H|1C,2H|1C,2H|1C,2H|1C,2H|1C,2H) [M+H]+	[M+H]+	0.968	180.102					N/A	N/A	N/A	spectral_library_annotation
13369	Suspect related to Massbank:UA005501 L-Phenylalanine|(2S)-2-Azaniumyl-3-phenylpropanoate (predicted molecular formula SIRIUS: C10H13NO2 / BUDDY: C10H13NO2) with delta m/z 14.016 (putative explanation: Asn->Gln substitution|Asp->Glu substitution|Gly->Ala substitution|Methylation|Ser->Thr substitution|Val->Leu/Ile substitution|chain elongation; atomic difference: 1C,2H|1C,2H|1C,2H|1C,2H|1C,2H|1C,2H…	[M+H]+	0.966	180.102					N/A	1S/C9H11NO2/c10-8(9(11)12)6-7-4-2-1-3-5-7/h1-5,8H,6,10H2,(H,11,12)/t8-/m0/s1 + 14.016 Da	N/A	spectral_library_annotation
13369	Phenylalanine methyl ester	[M+H]+	0.898	180.102					COC(=O)C(N)Cc1ccccc1	N/A	N/A	spectral_library_annotation
13369	Phenylalanine methyl ester	[M+H]+	0.898	180.102					COC(=O)C(N)Cc1ccccc1	N/A	N/A	spectral_library_annotation
13369	Phenylalanine methyl ester	[M+H]+	0.898	180.102					COC(=O)C(N)Cc1ccccc1	N/A	N/A	spectral_library_annotation
13410	Caffeine	[M+H]+	0.977	195.0877			1.274717	C8H10N4O2	O=C1C2=C(N=CN2C)N(C(=O)N1C)C	InChI=1S/C8H10N4O2/c1-10-4-9-6-5(10)7(13)12(3)8(14)11(6)2/h4H,1-3H3	RYYVLZVUVIJVGH-UHFFFAOYSA-N	spectral_library_annotation
13410	caffeine CollisionEnergy:102040	[M+H]+	0.972	195.088					Cn1c(=O)c2c(ncn2C)n(C)c1=O	"InChI=1S/C8H10N4O2/c1-10-4-9-6-5(10)7(13)12(3)8(14)11(6)2/h4H,1-3H3"	N/A	spectral_library_annotation
13410	caffeine CollisionEnergy:102040	[M+H]+	0.972	195.088					Cn1c(=O)c2c(ncn2C)n(C)c1=O	"InChI=1S/C8H10N4O2/c1-10-4-9-6-5(10)7(13)12(3)8(14)11(6)2/h4H,1-3H3"	N/A	spectral_library_annotation
13410	CAFFEINE - 40.0 eV	[M+H]+	0.934	195.088					CN1C=NC2=C1C(=O)N(C)C(=O)N2C	N/A	N/A	spectral_library_annotation
13410	CAFFEINE - 40.0 eV	[M+H]+	0.934	195.088					CN1C=NC2=C1C(=O)N(C)C(=O)N2C	N/A	N/A	spectral_library_annotation
13410	CAFFEINE - 40.0 eV	[M+H]+	0.934	195.088					CN1C=NC2=C1C(=O)N(C)C(=O)N2C	N/A	N/A	spectral_library_annotation
13410	CAFFEINE - 30.0 eV	[M+H]+	0.928	195.088					CN1C=NC2=C1C(=O)N(C)C(=O)N2C	N/A	N/A	spectral_library_annotation
13410	CAFFEINE - 30.0 eV	[M+H]+	0.928	195.088					CN1C=NC2=C1C(=O)N(C)C(=O)N2C	N/A	N/A	spectral_library_annotation
13410	CAFFEINE - 30.0 eV	[M+H]+	0.928	195.088					CN1C=NC2=C1C(=O)N(C)C(=O)N2C	N/A	N/A	spectral_library_annotation
13410	CAFFEINE - 20.0 eV	[M+H]+	0.916	195.088					CN1C=NC2=C1C(=O)N(C)C(=O)N2C	N/A	N/A	spectral_library_annotation
13437	Suspect related to Spectral Match to Dexpanthenol from NIST14 (predicted molecular formula SIRIUS: C10H19NO5 / BUDDY: C10H19NO5) with delta m/z 27.995 (putative explanation: Formylation|Ser->Asp substitution|Thr->Glu substitution; atomic difference: 1C,1O|1C,1O|1C,1O) [M+H]+	[M+H]+	0.73	234.134					N/A	N/A	N/A	spectral_library_annotation
13437	Suspect related to Massbank:LU087001 Pantothenate|Pantothenic acid|3-[[(2R)-2,4-dihydroxy-3,3-dimethylbutanoyl]amino]propanoic acid (predicted molecular formula SIRIUS: C10H19NO5 / BUDDY: C10H19NO5) with delta m/z 14.016 (putative explanation: Asn->Gln substitution|Asp->Glu substitution|Gly->Ala substitution|Methylation|Ser->Thr substitution|Val->Leu/Ile substitution|chain elongation; atomic diff…	[M+H]+	0.729	234.133					N/A	1S/C9H17NO5/c1-9(2,5-11)7(14)8(15)10-4-3-6(12)13/h7,11,14H,3-5H2,1-2H3,(H,10,15)(H,12,13)/t7-/m0/s1 + 14.016 Da	N/A	spectral_library_annotation
13437	Suspect related to Massbank:RP012301 Pantothenic acid|D-pantothenic acid|3-[(2,4-dihydroxy-3,3-dimethylbutanoyl)amino]propanoic acid (predicted molecular formula SIRIUS: C6H15N7O3 / BUDDY: C10H19NO5) with delta m/z 14.016 (putative explanation: Asn->Gln substitution|Asp->Glu substitution|Gly->Ala substitution|Methylation|Ser->Thr substitution|Val->Leu/Ile substitution|chain elongation; atomic dif…	[M+H]+	0.702	234.133					N/A	1S/C9H17NO5/c1-9(2,5-11)7(14)8(15)10-4-3-6(12)13/h7,11,14H,3-5H2,1-2H3,(H,10,15)(H,12,13) + 14.016 Da	N/A	spectral_library_annotation
13538	Suspect related to Glu-Met (predicted molecular formula SIRIUS: C14H18N2O5 / BUDDY: C14H18N2O5) with delta m/z 16.031 (putative explanation: Pro->Leu/Ile substitution|unspecified; atomic difference: 1C,4H|1C,4H) [M+H]+	[M+H]+	0.963	295.129					N/A	InChI=1S/C10H18N2O5S/c1-18-5-4-7(10(16)17)12-9(15)6(11)2-3-8(13)14/h6-7H,2-5,11H2,1H3,(H,12,15)(H,13,14)(H,16,17)/t6-,7-/m0/s1 + 16.031 Da	N/A	spectral_library_annotation
13538	Suspect related to Glu-Val (predicted molecular formula SIRIUS: C14H18N2O5 / BUDDY: C14H18N2O5) with delta m/z 48.0 (putative explanation: Val->Phe substitution; atomic difference: 4C) [M+H]+	[M+H]+	0.96	295.129					N/A	InChI=1S/C10H18N2O5/c1-5(2)8(10(16)17)12-9(15)6(11)3-4-7(13)14/h5-6,8H,3-4,11H2,1-2H3,(H,12,15)(H,13,14)(H,16,17)/t6-,8-/m0/s1 + 48.000 Da	N/A	spectral_library_annotation
13538	Suspect related to Spectral Match to Glu-Val-Phe from NIST14 (predicted molecular formula SIRIUS: C14H18N2O5 / BUDDY: C14H18N2O5) with delta m/z -99.064 (putative explanation: Hydrolysis, cleavage; atomic difference: -5C,-9H,-1N,-1O) [M+H]+	[M+H]+	0.931	295.129					N/A	N/A	N/A	spectral_library_annotation
13538	Suspect related to Spectral Match to Phe-Tyr from NIST14 (predicted molecular formula SIRIUS: C14H18N2O5 / BUDDY: C14H18N2O5) with delta m/z -34.021 (putative explanation: Tyr->Glu substitution; atomic difference: -4C,-2H,1O) [M+H]+	[M+H]+	0.916	295.129					N/A	N/A	N/A	spectral_library_annotation
13543	ReSpect:PT106370 Sodium pantothenate|Vitamin B5|D-Pantothenic Acid|(R)-Pantothenate|(R)-(+)-N-(2,4-Dihydroxy-3,3-dimethyl-1-oxobutyl)-beta-alanine|3-[[(2R)-2,4-dihydroxy-3,3-dimethylbutanoyl]amino]propanoic acid	[M+H]+	0.996	220.118					CC(C)(CO)C(C(=O)NCCC(=O)O)O	1/C9H17NO5/c1-9(2,5-11)7(14)8(15)10-4-3-6(12)13/h7,11,14H,3-5H2,1-2H3,(H,10,15)(H,12,13)/t7-/m0/s1/f/h10,12H	N/A	spectral_library_annotation
13543	ReSpect:PT106370 Sodium pantothenate|Vitamin B5|D-Pantothenic Acid|(R)-Pantothenate|(R)-(+)-N-(2,4-Dihydroxy-3,3-dimethyl-1-oxobutyl)-beta-alanine|3-[[(2R)-2,4-dihydroxy-3,3-dimethylbutanoyl]amino]propanoic acid	[M+H]+	0.996	220.118					CC(C)(CO)C(C(=O)NCCC(=O)O)O	1/C9H17NO5/c1-9(2,5-11)7(14)8(15)10-4-3-6(12)13/h7,11,14H,3-5H2,1-2H3,(H,10,15)(H,12,13)/t7-/m0/s1/f/h10,12H	N/A	spectral_library_annotation
13543	Massbank:PR100295 D-Pantothenic Acid|Vitamin B5|(R)-Pantothenate|(R)-(+)-N-(2,4-Dihydroxy-3,3-dimethyl-1-oxobutyl)-beta-alanine|D-(+)-Pantothenic acid	[M+H]+	0.996	220.118					OCC(C)(C)[C@@H](O)C(=O)NCCC(O)=O	1S/C9H17NO5/c1-9(2,5-11)7(14)8(15)10-4-3-6(12)13/h7,11,14H,3-5H2,1-2H3,(H,10,15)(H,12,13)/t7-/m0/s1	N/A	spectral_library_annotation
13543	Massbank:PT106370 3-[[(2R)-2,4-dihydroxy-3,3-dimethylbutanoyl]amino]propanoic acid|D-Pantothenic Acid|(R)-Pantothenate|(R)-(+)-N-(2,4-Dihydroxy-3,3-dimethyl-1-oxobutyl)-beta-alanine|Vitamin B5|Sodium pantothenate	[M+H]+	0.996	220.118					CC(C)(CO)C(C(=O)NCCC(=O)O)O	1S/C9H17NO5/c1-9(2,5-11)7(14)8(15)10-4-3-6(12)13/h7,11,14H,3-5H2,1-2H3,(H,10,15)(H,12,13)	N/A	spectral_library_annotation
13543			0.996	220.11847				C9H17NO5	OCC(C)(C)[C@@H](O)C(=O)NCCC(O)=O	InChI=1S/C9H17NO5/c1-9(2,5-11)7(14)8(15)10-4-3-6(12)13/h7,11,14H,3-5H2,1-2H3,(H,10,15)(H,12,13)/t7-/m0/s1	GHOKWGTUZJEAQD-ZETCQYMHSA-N	spectral_library_annotation
13543			0.996	220.11847				C9H17NO5	CC(C)(CO)C(C(=O)NCCC(=O)O)O	InChI=1S/C9H17NO5/c1-9(2,5-11)7(14)8(15)10-4-3-6(12)13/h7,11,14H,3-5H2,1-2H3,(H,10,15)(H,12,13)	GHOKWGTUZJEAQD-UHFFFAOYSA-N	spectral_library_annotation
13543	Massbank:PR100295 D-Pantothenic Acid|Vitamin B5|(R)-Pantothenate|(R)-(+)-N-(2,4-Dihydroxy-3,3-dimethyl-1-oxobutyl)-beta-alanine|D-(+)-Pantothenic acid	[M+H]+	0.996	220.118					OCC(C)(C)[C@@H](O)C(=O)NCCC(O)=O	1S/C9H17NO5/c1-9(2,5-11)7(14)8(15)10-4-3-6(12)13/h7,11,14H,3-5H2,1-2H3,(H,10,15)(H,12,13)/t7-/m0/s1	N/A	spectral_library_annotation
13543	Massbank:PT106370 3-[[(2R)-2,4-dihydroxy-3,3-dimethylbutanoyl]amino]propanoic acid|D-Pantothenic Acid|(R)-Pantothenate|(R)-(+)-N-(2,4-Dihydroxy-3,3-dimethyl-1-oxobutyl)-beta-alanine|Vitamin B5|Sodium pantothenate	[M+H]+	0.996	220.118					CC(C)(CO)C(C(=O)NCCC(=O)O)O	1S/C9H17NO5/c1-9(2,5-11)7(14)8(15)10-4-3-6(12)13/h7,11,14H,3-5H2,1-2H3,(H,10,15)(H,12,13)	N/A	spectral_library_annotation
13543	Massbank:PR100295 D-Pantothenic Acid|Vitamin B5|(R)-Pantothenate|(R)-(+)-N-(2,4-Dihydroxy-3,3-dimethyl-1-oxobutyl)-beta-alanine|D-(+)-Pantothenic acid	[M+H]+	0.996	220.118					OCC(C)(C)[C@@H](O)C(=O)NCCC(O)=O	1S/C9H17NO5/c1-9(2,5-11)7(14)8(15)10-4-3-6(12)13/h7,11,14H,3-5H2,1-2H3,(H,10,15)(H,12,13)/t7-/m0/s1	N/A	spectral_library_annotation
13543	Massbank:PT106370 3-[[(2R)-2,4-dihydroxy-3,3-dimethylbutanoyl]amino]propanoic acid|D-Pantothenic Acid|(R)-Pantothenate|(R)-(+)-N-(2,4-Dihydroxy-3,3-dimethyl-1-oxobutyl)-beta-alanine|Vitamin B5|Sodium pantothenate	[M+H]+	0.996	220.118					CC(C)(CO)C(C(=O)NCCC(=O)O)O	1S/C9H17NO5/c1-9(2,5-11)7(14)8(15)10-4-3-6(12)13/h7,11,14H,3-5H2,1-2H3,(H,10,15)(H,12,13)	N/A	spectral_library_annotation
13716	Suspect related to Massbank:AU252106 4-Hydroxy-1-(2-hydroxyethyl)-2,2,6,6-tetramethylpiperidine|1-Piperidineethanol, 4-hydroxy-2,2,6,6-tetramethyl-|1-(2-hydroxyethyl)-2,2,6,6-tetramethylpiperidin-4-ol (predicted molecular formula SIRIUS: C16H29NO5 / BUDDY: C16H29NO5) with delta m/z 114.031 (putative explanation: Glutarylation|Water-quenched monolink of BS2-G crosslinker; atomic difference: 5C,6H,…	[M+H]+	0.993	316.212					N/A	1S/C11H23NO2/c1-10(2)7-9(14)8-11(3,4)12(10)5-6-13/h9,13-14H,5-8H2,1-4H3 + 114.031 Da	N/A	spectral_library_annotation
13829	Valine	[M+H]+	0.977	118.0864			7.139534	C5H11NO2	O=C(O)C(N)C(C)C	InChI=1S/C5H11NO2/c1-3(2)4(6)5(7)8/h3-4H,6H2,1-2H3,(H,7,8)/t4-/m0/s1	KZSNJWFQEVHDMF-BYPYZUCNSA-N	spectral_library_annotation
13829	DL-Norvaline	[M+H]+	0.969	118.0863283			0.24	C5H11NO2	CCC[C@H](N)C(=O)O		SNDPXSYFESPGGJ-BYPYZUCNSA-N	spectral_library_annotation
13829	Betaine	[M+H]+	0.951	118.0864			7.136933	C5H11NO2	O=C([O-])C[N+](C)(C)C	InChI=1S/C5H11NO2/c1-6(2,3)4-5(7)8/h4H2,1-3H3	KWIUHFFTVRNATP-UHFFFAOYSA-N	spectral_library_annotation
13829	BETAINE	[M+H]+	0.935	118.086				C5H11NO2	C[N+](C)(C)CC([O-])=O	InChI=1S/C5H11NO2/c1-6(2,3)4-5(7)8/h4H2,1-3H3	KWIUHFFTVRNATP-UHFFFAOYSA-N	spectral_library_annotation
13829	NORVALINE	[M+H]+	0.786	118.086				C5H11NO2	CCC[C@@H](N)C(O)=O	InChI=1S/C5H11NO2/c1-2-3-4(6)5(7)8/h4H,2-3,6H2,1H3,(H,7,8)/t4-/m1/s1	SNDPXSYFESPGGJ-SCSAIBSYSA-N	spectral_library_annotation
13829	VALINE	[M+H]+	0.715	118.086				C5H11NO2	CC(C)[C@H](N)C(O)=O	InChI=1S/C5H11NO2/c1-3(2)4(6)5(7)8/h3-4H,6H2,1-2H3,(H,7,8)/t4-/m0/s1	KZSNJWFQEVHDMF-BYPYZUCNSA-N	spectral_library_annotation
13841	Flavin mononucleotide - 40.0 eV	[M+H]+	0.913	457.112					Cc1cc2c(cc1C)n(c-3nc(=O)[nH]c(=O)c3n2)C[C@@H]([C@@H]([C@@H](COP(=O)(O)O)O)O)O	N/A	N/A	spectral_library_annotation
13841	Flavin mononucleotide - 40.0 eV	[M+H]+	0.913	457.112					Cc1cc2c(cc1C)n(c-3nc(=O)[nH]c(=O)c3n2)C[C@@H]([C@@H]([C@@H](COP(=O)(O)O)O)O)O	N/A	N/A	spectral_library_annotation
13841	Flavin mononucleotide - 40.0 eV	[M+H]+	0.913	457.112					Cc1cc2c(cc1C)n(c-3nc(=O)[nH]c(=O)c3n2)C[C@@H]([C@@H]([C@@H](COP(=O)(O)O)O)O)O	N/A	N/A	spectral_library_annotation
13841	Flavin mononucleotide - 40.0 eV	[M+H]+	0.913	457.112					Cc1cc2c(cc1C)n(c-3nc(=O)[nH]c(=O)c3n2)C[C@@H]([C@@H]([C@@H](COP(=O)(O)O)O)O)O	N/A	N/A	spectral_library_annotation
13841	Flavin mononucleotide - 40.0 eV	[M+H]+	0.901	457.112					Cc1cc2c(cc1C)n(c-3nc(=O)[nH]c(=O)c3n2)C[C@@H]([C@@H]([C@@H](COP(=O)(O)O)O)O)O	N/A	N/A	spectral_library_annotation
13841	Flavin mononucleotide - 40.0 eV	[M+H]+	0.901	457.112					Cc1cc2c(cc1C)n(c-3nc(=O)[nH]c(=O)c3n2)C[C@@H]([C@@H]([C@@H](COP(=O)(O)O)O)O)O	N/A	N/A	spectral_library_annotation
13841	Flavin mononucleotide - 40.0 eV	[M+H]+	0.891	457.112					Cc1cc2c(cc1C)n(c-3nc(=O)[nH]c(=O)c3n2)C[C@@H]([C@@H]([C@@H](COP(=O)(O)O)O)O)O	N/A	N/A	spectral_library_annotation
13841	Flavin mononucleotide - 40.0 eV	[M+H]+	0.891	457.112					Cc1cc2c(cc1C)n(c-3nc(=O)[nH]c(=O)c3n2)C[C@@H]([C@@H]([C@@H](COP(=O)(O)O)O)O)O	N/A	N/A	spectral_library_annotation
13841	Spectral Match to Flavine mononucleotide from NIST14	[M+H]+	0.838	457.112					CC1=CC2=C(C=C1C)N(C3=NC(=O)NC(=O)C3=N2)C[C@@H]([C@@H]([C@@H](COP(=O)(O)O)O)O)O	InChI=1S/C17H21N4O9P/c1-7-3-9-10(4-8(7)2)21(15-13(18-9)16(25)20-17(26)19-15)5-11(22)14(24)12(23)6-30-31(27,28)29/h3-4,11-12,14,22-24H,5-6H2,1-2H3,(H,20,25,26)(H2,27,28,29)/t11-,12+,14-/m0/s1	N/A	spectral_library_annotation
13841	Spectral Match to Flavine mononucleotide from NIST14	[M+H]+	0.838	457.112					CC1=CC2=C(C=C1C)N(C3=NC(=O)NC(=O)C3=N2)C[C@@H]([C@@H]([C@@H](COP(=O)(O)O)O)O)O	InChI=1S/C17H21N4O9P/c1-7-3-9-10(4-8(7)2)21(15-13(18-9)16(25)20-17(26)19-15)5-11(22)14(24)12(23)6-30-31(27,28)29/h3-4,11-12,14,22-24H,5-6H2,1-2H3,(H,20,25,26)(H2,27,28,29)/t11-,12+,14-/m0/s1	N/A	spectral_library_annotation
13907	4-hydroxybenzaldehyde CollisionEnergy:102040	[M-H2O+H]+	0.949	105.033					O=Cc1ccc(O)cc1	"InChI=1S/C7H6O2/c8-5-6-1-3-7(9)4-2-6/h1-5,9H"	N/A	spectral_library_annotation
13907	4-hydroxybenzaldehyde CollisionEnergy:102040	[M-H2O+H]+	0.949	105.033					O=Cc1ccc(O)cc1	"InChI=1S/C7H6O2/c8-5-6-1-3-7(9)4-2-6/h1-5,9H"	N/A	spectral_library_annotation
13907	4-hydroxybenzaldehyde CollisionEnergy:205060	[M-H2O+H]+	0.948	105.033					O=Cc1ccc(O)cc1	"InChI=1S/C7H6O2/c8-5-6-1-3-7(9)4-2-6/h1-5,9H"	N/A	spectral_library_annotation
13907	4-hydroxybenzaldehyde CollisionEnergy:205060	[M-H2O+H]+	0.948	105.033					O=Cc1ccc(O)cc1	"InChI=1S/C7H6O2/c8-5-6-1-3-7(9)4-2-6/h1-5,9H"	N/A	spectral_library_annotation
13921	Hippuric acid - 40.0 eV	[M+H]+	0.914	180.065					c1ccc(cc1)C(=O)NCC(=O)O	N/A	N/A	spectral_library_annotation
13921	Hippuric acid - 40.0 eV	[M+H]+	0.914	180.065					c1ccc(cc1)C(=O)NCC(=O)O	N/A	N/A	spectral_library_annotation
13921	Hippuric acid - 40.0 eV	[M+H]+	0.905	180.065					c1ccc(cc1)C(=O)NCC(=O)O	N/A	N/A	spectral_library_annotation
13921	Hippuric acid - 40.0 eV	[M+H]+	0.905	180.065					c1ccc(cc1)C(=O)NCC(=O)O	N/A	N/A	spectral_library_annotation
13921	Hippuric acid - 40.0 eV	[M+H]+	0.902	180.065					c1ccc(cc1)C(=O)NCC(=O)O	N/A	N/A	spectral_library_annotation
13921	Hippuric acid - 40.0 eV	[M+H]+	0.902	180.065					c1ccc(cc1)C(=O)NCC(=O)O	N/A	N/A	spectral_library_annotation
13921	Hippuric acid - 40.0 eV	[M+H]+	0.9	180.065					c1ccc(cc1)C(=O)NCC(=O)O	N/A	N/A	spectral_library_annotation
13921	Hippuric acid - 40.0 eV	[M+H]+	0.9	180.065					c1ccc(cc1)C(=O)NCC(=O)O	N/A	N/A	spectral_library_annotation
13921	HIPPURATE - 50.0 eV	[M+H]+	0.895	180.066					OC(=O)CNC(=O)C1=CC=CC=C1	N/A	N/A	spectral_library_annotation
13921	HIPPURATE - 50.0 eV	[M+H]+	0.895	180.066					OC(=O)CNC(=O)C1=CC=CC=C1	N/A	N/A	spectral_library_annotation
14068	Suspect related to Massbank:RP025302 Octanoyl-L-Carnitine|L-Octanoylcarnitine|(3R)-3-octanoyloxy-4-(trimethylazaniumyl)butanoate (predicted molecular formula SIRIUS: C12H23NO4 / BUDDY: C12H23NO4) with delta m/z -42.047 (putative explanation: Deisopropylation, depropylation, dealkylation|Leu/Ile->Ala substitution|Val->Gly substitution; atomic difference: -3C,-6H|-3C,-6H|-3C,-6H) [M+H]+	[M+H]+	0.99	246.17					N/A	1S/C15H29NO4/c1-5-6-7-8-9-10-15(19)20-13(11-14(17)18)12-16(2,3)4/h13H,5-12H2,1-4H3/t13-/m1/s1 - 42.047 Da	N/A	spectral_library_annotation
14068	Suspect related to Spectral Match to Valprolylcarnitine from NIST14 (predicted molecular formula SIRIUS: unknown / BUDDY: unknown) with delta m/z -42.047 (putative explanation: Deisopropylation, depropylation, dealkylation|Leu/Ile->Ala substitution|Val->Gly substitution; atomic difference: -3C,-6H|-3C,-6H|-3C,-6H) [M+H]+	[M+H]+	0.981	246.17					N/A	N/A	N/A	spectral_library_annotation
14068	Suspect related to O-ACETYLCARNITINE (predicted molecular formula SIRIUS: C12H23NO4 / BUDDY: C12H23NO4) with delta m/z 42.047 (putative explanation: Ala->Leu/Ile substitution|Gly->Val substitution|Propyl|tri-Methylation|unspecified; atomic difference: 3C,6H|3C,6H|3C,6H|3C,6H|3C,H6) [M+H]+	[M+H]+	0.969	246.17					N/A	InChI=1S/C9H17NO4/c1-7(11)14-8(5-9(12)13)6-10(2,3)4/h8H,5-6H2,1-4H3 + 42.047 Da	N/A	spectral_library_annotation
14068	Suspect related to PALMITOYLCARNITINE (predicted molecular formula SIRIUS: C12H23NO4 / BUDDY: C12H23NO4) with delta m/z -154.172 (putative explanation: unspecified; atomic difference: unspecified) [M+H]+	[M+H]+	0.969	246.17					N/A	InChI=1S/C23H45NO4/c1-5-6-7-8-9-10-11-12-13-14-15-16-17-18-23(27)28-21(19-22(25)26)20-24(2,3)4/h21H,5-20H2,1-4H3 - 154.172 Da	N/A	spectral_library_annotation
14068	Suspect related to LAUROYLCARNITINE (predicted molecular formula SIRIUS: C12H23NO4 / BUDDY: C12H23NO4) with delta m/z -98.108 (putative explanation: unspecified; atomic difference: unspecified) [M+H]+	[M+H]+	0.965	246.17					N/A	N/A	N/A	spectral_library_annotation
14068	Suspect related to Massbank:RP025402 Tetradecanoyl-L-Carnitine|L-Myristoylcarnitine|(3R)-3-tetradecanoyloxy-4-(trimethylazaniumyl)butanoate (predicted molecular formula SIRIUS: C12H23NO4 / BUDDY: C12H23NO4) with delta m/z -126.139 (putative explanation: unspecified; atomic difference: unspecified) [M+H]+	[M+H]+	0.96	246.17					N/A	1S/C21H41NO4/c1-5-6-7-8-9-10-11-12-13-14-15-16-21(25)26-19(17-20(23)24)18-22(2,3)4/h19H,5-18H2,1-4H3/t19-/m1/s1 - 126.139 Da	N/A	spectral_library_annotation
14068	Suspect related to Spectral Match to Butyrylcarnitine from NIST14 (predicted molecular formula SIRIUS: unknown / BUDDY: unknown) with delta m/z 14.016 (putative explanation: Asn->Gln substitution|Asp->Glu substitution|Gly->Ala substitution|Methylation|Ser->Thr substitution|Val->Leu/Ile substitution|chain elongation; atomic difference: 1C,2H|1C,2H|1C,2H|1C,2H|1C,2H|1C,2H|1C,2H) [M+H]+	[M+H]+	0.96	246.17					N/A	N/A	N/A	spectral_library_annotation
14068	Suspect related to Spectral Match to Palmitoylcarnitine from NIST14 (predicted molecular formula SIRIUS: C12H23NO4 / BUDDY: C12H23NO4) with delta m/z -154.172 (putative explanation: unspecified; atomic difference: unspecified) [M+H]+	[M+H]+	0.96	246.17					N/A	N/A	N/A	spectral_library_annotation
14068	Suspect related to L-Glutarylcarnitine (predicted molecular formula SIRIUS: C12H23NO4 / BUDDY: C12H23NO4) with delta m/z -29.975 (putative explanation: Glu->Val substitution|Reduction of nitro to amide; atomic difference: 2H,-2O|2O,-2H) [M+H]+	[M+H]+	0.933	246.17					N/A	InChI=1S/C12H21NO6/c1-13(2,3)8-9(7-11(16)17)19-12(18)6-4-5-10(14)15/h9H,4-8H2,1-3H3,(H-,14,15,16,17)/t9-/m1/s1 - 29.975 Da	N/A	spectral_library_annotation
14068	Valeryl-carnitine; AIF; CE10; MS2Dec	[M+H]+	0.93	246.1699829			2.977419	C12H23NO4	O=C([O-])CC(OC(=O)CCCC)C[N+](C)(C)C	InChI=1S/C12H23NO4/c1-5-6-7-12(16)17-10(8-11(14)15)9-13(2,3)4/h10H,5-9H2,1-4H3/t10-/m1/s1	VSNFQQXVMPSASB-SNVBAGLBSA-N	spectral_library_annotation
14203	Suspect related to Spectral Match to Decaethylene glycol from NIST14 (predicted molecular formula SIRIUS: unknown / BUDDY: unknown) with delta m/z -132.079 (putative explanation: PEG repeat unit x3 (reverse); atomic difference: -6C,-12H,-3O) [M+H]+	[M+H]+	0.842	327.201					N/A	N/A	N/A	spectral_library_annotation
14203	Suspect related to Spectral Match to Nonaethylene glycol from NIST14 (predicted molecular formula SIRIUS: unknown / BUDDY: unknown) with delta m/z -88.053 (putative explanation: PEG repeat unit x2 (reverse); atomic difference: -4C,-8H,-2O) [M+H]+	[M+H]+	0.833	327.201					N/A	N/A	N/A	spectral_library_annotation
14203	Suspect related to Spectral Match to Hexaethylene glycol from NIST14 (predicted molecular formula SIRIUS: C14H30O8 / BUDDY: C14H30O8) with delta m/z 44.026 (putative explanation: Ethanolation|Gly->Thr substitution|PEG repeat unit|unspecified; atomic difference: 2C,4H,1O|2C,4H,1O|2C,4H,1O|2H,3N) [M+H]+	[M+H]+	0.735	327.2					N/A	N/A	N/A	spectral_library_annotation
14207	Suspect related to Spectral Match to Decaethylene glycol from NIST14 (predicted molecular formula SIRIUS: unknown / BUDDY: unknown) with delta m/z -115.053 (putative explanation: unspecified; atomic difference: unspecified) [M+H]+	[M+H]+	0.859	344.228					N/A	N/A	N/A	spectral_library_annotation
14207	Suspect related to Spectral Match to Nonaethylene glycol from NIST14 (predicted molecular formula SIRIUS: unknown / BUDDY: unknown) with delta m/z -71.023 (putative explanation: nan (reverse); atomic difference: -2C,-3H,-2N,-1O) [M+H]+	[M+H]+	0.818	344.228					N/A	N/A	N/A	spectral_library_annotation
14354	Suspect related to Massbank:AU252106 4-Hydroxy-1-(2-hydroxyethyl)-2,2,6,6-tetramethylpiperidine|1-Piperidineethanol, 4-hydroxy-2,2,6,6-tetramethyl-|1-(2-hydroxyethyl)-2,2,6,6-tetramethylpiperidin-4-ol (predicted molecular formula SIRIUS: C16H29NO5 / BUDDY: C16H29NO5) with delta m/z 114.031 (putative explanation: Glutarylation|Water-quenched monolink of BS2-G crosslinker; atomic difference: 5C,6H,…	[M+H]+	0.993	316.212					N/A	1S/C11H23NO2/c1-10(2)7-9(14)8-11(3,4)12(10)5-6-13/h9,13-14H,5-8H2,1-4H3 + 114.031 Da	N/A	spectral_library_annotation
14381	Phthalic acid - 40.0 eV	[M]+	0.882	149.023					c1ccc(c(c1)C(=O)O)C(=O)O	N/A	N/A	spectral_library_annotation
14381	Phthalic acid - 40.0 eV	[M]+	0.882	149.023					c1ccc(c(c1)C(=O)O)C(=O)O	N/A	N/A	spectral_library_annotation
14381	Spectral Match to Phthalic anhydride from NIST14	[M+H]+	0.818	149.023					C1=CC=C2C(=C1)C(=O)OC2=O	InChI=1S/C8H4O3/c9-7-5-3-1-2-4-6(5)8(10)11-7/h1-4H	N/A	spectral_library_annotation
14381	Spectral Match to Phthalic anhydride from NIST14	[M+H]+	0.818	149.023					C1=CC=C2C(=C1)C(=O)OC2=O	InChI=1S/C8H4O3/c9-7-5-3-1-2-4-6(5)8(10)11-7/h1-4H	N/A	spectral_library_annotation
14381	Phthalic acid - 40.0 eV	[M]+	0.808	149.023					c1ccc(c(c1)C(=O)O)C(=O)O	N/A	N/A	spectral_library_annotation
14381	Phthalic acid - 40.0 eV	[M]+	0.808	149.023					c1ccc(c(c1)C(=O)O)C(=O)O	N/A	N/A	spectral_library_annotation
14381	Phthalic acid - 40.0 eV	[M]+	0.806	149.023					c1ccc(c(c1)C(=O)O)C(=O)O	N/A	N/A	spectral_library_annotation
14381	Phthalic acid - 40.0 eV	[M]+	0.806	149.023					c1ccc(c(c1)C(=O)O)C(=O)O	N/A	N/A	spectral_library_annotation
14381	Phthalic acid - 40.0 eV	[M]+	0.803	149.023					c1ccc(c(c1)C(=O)O)C(=O)O	N/A	N/A	spectral_library_annotation
14381	Phthalic acid - 40.0 eV	[M]+	0.803	149.023					c1ccc(c(c1)C(=O)O)C(=O)O	N/A	N/A	spectral_library_annotation
14587	Suspect related to Massbank:AU252106 4-Hydroxy-1-(2-hydroxyethyl)-2,2,6,6-tetramethylpiperidine|1-Piperidineethanol, 4-hydroxy-2,2,6,6-tetramethyl-|1-(2-hydroxyethyl)-2,2,6,6-tetramethylpiperidin-4-ol (predicted molecular formula SIRIUS: C16H29NO5 / BUDDY: C16H29NO5) with delta m/z 114.031 (putative explanation: Glutarylation|Water-quenched monolink of BS2-G crosslinker; atomic difference: 5C,6H,…	[M+H]+	0.994	316.212					N/A	1S/C11H23NO2/c1-10(2)7-9(14)8-11(3,4)12(10)5-6-13/h9,13-14H,5-8H2,1-4H3 + 114.031 Da	N/A	spectral_library_annotation
14636	Suspect related to Val-Glu (predicted molecular formula SIRIUS: C14H20N2O3 / BUDDY: C14H20N2O3) with delta m/z 18.028 (putative explanation: Glu->Phe substitution; atomic difference: 4C,2H,-2O) [M+H]+	[M+H]+	0.954	265.155					N/A	InChI=1S/C10H18N2O5/c1-5(2)8(11)9(15)12-6(10(16)17)3-4-7(13)14/h5-6,8H,3-4,11H2,1-2H3,(H,12,15)(H,13,14)(H,16,17)/t6-,8+/m1/s1 + 18.028 Da	N/A	spectral_library_annotation
14636	Suspect related to Spectral Match to Thr-Phe from NIST14 (predicted molecular formula SIRIUS: C14H20N2O3 / BUDDY: C14H20N2O3) with delta m/z -1.98 (putative explanation: Thr->Val substitution; atomic difference: 1C,2H,-1O) [M+H]+	[M+H]+	0.907	265.155					N/A	N/A	N/A	spectral_library_annotation
14636	Suspect related to Spectral Match to Val-Leu from NIST14 (predicted molecular formula SIRIUS: unknown / BUDDY: unknown) with delta m/z 33.985 (putative explanation: Leu/Ile->Phe substitution; atomic difference: 3C,-2H) [M+H]+	[M+H]+	0.907	265.155					N/A	N/A	N/A	spectral_library_annotation
14636	Suspect related to Val-Tyr (predicted molecular formula SIRIUS: C14H20N2O3 / BUDDY: C14H20N2O3) with delta m/z -15.995 (putative explanation: Ser->Ala substitution|Tyr->Phe substitution|reduction; atomic difference: -1O|-1O|-1O) [M+H]+	[M+H]+	0.873	265.154					N/A	InChI=1S/C14H20N2O4/c1-8(2)12(15)13(18)16-11(14(19)20)7-9-3-5-10(17)6-4-9/h3-6,8,11-12,17H,7,15H2,1-2H3,(H,16,18)(H,19,20)/t11-,12+/m0/s1 - 15.995 Da	N/A	spectral_library_annotation
14636	Suspect related to Spectral Match to Val-Met from NIST14 (predicted molecular formula SIRIUS: C14H20N2O3 / BUDDY: C14H20N2O3) with delta m/z 16.031 (putative explanation: Pro->Leu/Ile substitution|unspecified; atomic difference: 1C,4H|1C,4H) [M+H]+	[M+H]+	0.869	265.154					N/A	N/A	N/A	spectral_library_annotation
14636	Suspect related to Spectral Match to Val-Ile from NIST14 (predicted molecular formula SIRIUS: C14H20N2O3 / BUDDY: C14H20N2O3) with delta m/z 33.985 (putative explanation: Leu/Ile->Phe substitution; atomic difference: 3C,-2H) [M+H]+	[M+H]+	0.833	265.155					N/A	N/A	N/A	spectral_library_annotation
14636	Suspect related to Spectral Match to Leu-Ile from NIST14 (predicted molecular formula SIRIUS: C14H20N2O3 / BUDDY: C14H20N2O3) with delta m/z 19.969 (putative explanation: unspecified; atomic difference: unspecified) [M+H]+	[M+H]+	0.803	265.155					N/A	N/A	N/A	spectral_library_annotation
14740	Beta-orcinol	[M+H]+	0.841	139.076					Cc1c(O)cc(C)cc1O	"InChI=1S/C8H10O2/c1-5-3-7(9)6(2)8(10)4-5/h3-4,9-10H,1-2H3"	N/A	spectral_library_annotation
14740	Beta-orcinol	[M+H]+	0.841	139.076					Cc1c(O)cc(C)cc1O	"InChI=1S/C8H10O2/c1-5-3-7(9)6(2)8(10)4-5/h3-4,9-10H,1-2H3"	N/A	spectral_library_annotation
14740	Beta-orcinol	[M+H]+	0.841	139.076				C8H10O2	Cc1c(O)cc(C)cc1O	InChI=1S/C8H10O2/c1-5-3-7(9)6(2)8(10)4-5/h3-4,9-10H,1-2H3	GHVHDYYKJYXFGU-UHFFFAOYSA-N	spectral_library_annotation
14921	Suspect related to Massbank:AU252106 4-Hydroxy-1-(2-hydroxyethyl)-2,2,6,6-tetramethylpiperidine|1-Piperidineethanol, 4-hydroxy-2,2,6,6-tetramethyl-|1-(2-hydroxyethyl)-2,2,6,6-tetramethylpiperidin-4-ol (predicted molecular formula SIRIUS: C15H27NO5 / BUDDY: C15H27NO5) with delta m/z 100.015 (putative explanation: Methylmalonylation on Serine|Succinic anhydride labeling reagent light form (N-term &…	[M+H]+	0.994	302.196					N/A	1S/C11H23NO2/c1-10(2)7-9(14)8-11(3,4)12(10)5-6-13/h9,13-14H,5-8H2,1-4H3 + 100.015 Da	N/A	spectral_library_annotation
15148	Suspect related to Massbank:RP025502 Hexanoyl-L-Carnitine|L-Hexanoylcarnitine|(3R)-3-hexanoyloxy-4-(trimethylazaniumyl)butanoate (predicted molecular formula SIRIUS: C13H25NO5 / BUDDY: C13H25NO5) with delta m/z 15.995 (putative explanation: Ala->Ser substitution|Oxidation or Hydroxylation|Phe->Tyr substitution; atomic difference: 1O|1O|1O) [M+H]+	[M+H]+	0.971	276.181					N/A	1S/C13H25NO4/c1-5-6-7-8-13(17)18-11(9-12(15)16)10-14(2,3)4/h11H,5-10H2,1-4H3/t11-/m1/s1 + 15.995 Da	N/A	spectral_library_annotation
15340	Suspect related to Spectral Match to Butyrylcarnitine from NIST14 (predicted molecular formula SIRIUS: unknown / BUDDY: unknown) with delta m/z 33.985 (putative explanation: Leu/Ile->Phe substitution; atomic difference: 3C,-2H) [M+H]+	[M+H]+	0.908	266.139					N/A	N/A	N/A	spectral_library_annotation
15340	Suspect related to Spectral Match to Hexanoylcarnitine from NIST14 (predicted molecular formula SIRIUS: unknown / BUDDY: unknown) with delta m/z 5.955 (putative explanation: Pro->Cys substitution; atomic difference: -2C,-2H,1S) [M+H]+	[M+H]+	0.842	266.139					N/A	N/A	N/A	spectral_library_annotation
15348	NICOTINAMIDE	[M+H]+	0.798	123.055				C6H6N2O	NC(=O)C1=CN=CC=C1	InChI=1S/C6H6N2O/c7-6(9)5-2-1-3-8-4-5/h1-4H,(H2,7,9)	DFPAKSUCGFBDDF-UHFFFAOYSA-N	spectral_library_annotation
15472	Suspect related to Spectral Match to Undecaethylene glycol from NIST14 (predicted molecular formula SIRIUS: unknown / BUDDY: unknown) with delta m/z -132.079 (putative explanation: PEG repeat unit x3 (reverse); atomic difference: -6C,-12H,-3O) [M+H]+	[M+H]+	0.809	371.228					N/A	N/A	N/A	spectral_library_annotation
15472	Suspect related to Spectral Match to Hexaethylene glycol from NIST14 (predicted molecular formula SIRIUS: C16H34O9 / BUDDY: C16H34O9) with delta m/z 88.052 (putative explanation: PEG repeat unit x2; atomic difference: 4C,8H,2O) [M+H]+	[M+H]+	0.793	371.228					N/A	N/A	N/A	spectral_library_annotation
15481	Suspect related to Spectral Match to Hexaethylene glycol from NIST14 (predicted molecular formula SIRIUS: C16H34O9 / BUDDY: C17H33N5O5) with delta m/z 105.079 (putative explanation: unspecified; atomic difference: unspecified) [M+H]+	[M+H]+	0.958	388.254					N/A	N/A	N/A	spectral_library_annotation
15481	Suspect related to Spectral Match to Nonaethylene glycol from NIST14 (predicted molecular formula SIRIUS: unknown / BUDDY: unknown) with delta m/z -27.0 (putative explanation: unspecified; atomic difference: unspecified) [M+H]+	[M+H]+	0.867	388.254					N/A	N/A	N/A	spectral_library_annotation
15481	Suspect related to roseoside (predicted molecular formula SIRIUS: C17H33N5O5 / BUDDY: C23H33NO4) with delta m/z 1.053 (putative explanation: unspecified; atomic difference: unspecified) [M+H]+	[M+H]+	0.774	388.254					N/A	N/A	N/A	spectral_library_annotation
15592	83-88-5 CollisionEnergy:205060	[M+H]+	0.982	377.146					Cc1cc2nc3c(O)nc(=O)nc-3n(CC(O)C(O)C(O)CO)c2cc1C	"InChI=1S/C17H20N4O6/c1-7-3-9-10(4-8(7)2)21(5-11(23)14(25)12(24)6-22)15-13(18-9)16(26)20-17(27)19-15/h3-4,11-12,14,22-25H,5-6H2,1-2H3,(H,20,26,27)"	N/A	spectral_library_annotation
15592	83-88-5 CollisionEnergy:205060	[M+H]+	0.982	377.146					Cc1cc2nc3c(O)nc(=O)nc-3n(CC(O)C(O)C(O)CO)c2cc1C	"InChI=1S/C17H20N4O6/c1-7-3-9-10(4-8(7)2)21(5-11(23)14(25)12(24)6-22)15-13(18-9)16(26)20-17(27)19-15/h3-4,11-12,14,22-25H,5-6H2,1-2H3,(H,20,26,27)"	N/A	spectral_library_annotation
15592	83-88-5 CollisionEnergy:102040	[M+H]+	0.982	377.146					Cc1cc2nc3c(O)nc(=O)nc-3n(CC(O)C(O)C(O)CO)c2cc1C	"InChI=1S/C17H20N4O6/c1-7-3-9-10(4-8(7)2)21(5-11(23)14(25)12(24)6-22)15-13(18-9)16(26)20-17(27)19-15/h3-4,11-12,14,22-25H,5-6H2,1-2H3,(H,20,26,27)"	N/A	spectral_library_annotation
15592	83-88-5 CollisionEnergy:102040	[M+H]+	0.982	377.146					Cc1cc2nc3c(O)nc(=O)nc-3n(CC(O)C(O)C(O)CO)c2cc1C	"InChI=1S/C17H20N4O6/c1-7-3-9-10(4-8(7)2)21(5-11(23)14(25)12(24)6-22)15-13(18-9)16(26)20-17(27)19-15/h3-4,11-12,14,22-25H,5-6H2,1-2H3,(H,20,26,27)"	N/A	spectral_library_annotation
15592	riboflavin CollisionEnergy:102040	[M+H]+	0.982	377.146					Cc1cc2nc3c(O)nc(=O)nc-3n(C[C@H](O)[C@H](O)[C@H](O)CO)c2cc1C	"InChI=1S/C17H20N4O6/c1-7-3-9-10(4-8(7)2)21(5-11(23)14(25)12(24)6-22)15-13(18-9)16(26)20-17(27)19-15/h3-4,11-12,14,22-25H,5-6H2,1-2H3,(H,20,26,27)/t11-,12+,14-/m0/s1"	N/A	spectral_library_annotation
15592	riboflavin CollisionEnergy:102040	[M+H]+	0.982	377.146					Cc1cc2nc3c(O)nc(=O)nc-3n(C[C@H](O)[C@H](O)[C@H](O)CO)c2cc1C	"InChI=1S/C17H20N4O6/c1-7-3-9-10(4-8(7)2)21(5-11(23)14(25)12(24)6-22)15-13(18-9)16(26)20-17(27)19-15/h3-4,11-12,14,22-25H,5-6H2,1-2H3,(H,20,26,27)/t11-,12+,14-/m0/s1"	N/A	spectral_library_annotation
15592	riboflavin CollisionEnergy:102040	[M+H]+	0.982	377.146					Cc1cc2nc3c(O)nc(=O)nc-3n(C[C@H](O)[C@H](O)[C@H](O)CO)c2cc1C	"InChI=1S/C17H20N4O6/c1-7-3-9-10(4-8(7)2)21(5-11(23)14(25)12(24)6-22)15-13(18-9)16(26)20-17(27)19-15/h3-4,11-12,14,22-25H,5-6H2,1-2H3,(H,20,26,27)/t11-,12+,14-/m0/s1"	N/A	spectral_library_annotation
15592	riboflavin CollisionEnergy:102040	[M+H]+	0.982	377.146					Cc1cc2nc3c(O)nc(=O)nc-3n(C[C@H](O)[C@H](O)[C@H](O)CO)c2cc1C	"InChI=1S/C17H20N4O6/c1-7-3-9-10(4-8(7)2)21(5-11(23)14(25)12(24)6-22)15-13(18-9)16(26)20-17(27)19-15/h3-4,11-12,14,22-25H,5-6H2,1-2H3,(H,20,26,27)/t11-,12+,14-/m0/s1"	N/A	spectral_library_annotation
15592	(?)-Riboflavin - 40.0 eV	[M+H]+	0.975	377.146					Cc1cc2c(cc1C)n(c-3nc(=O)[nH]c(=O)c3n2)C[C@@H]([C@@H]([C@@H](CO)O)O)O	N/A	N/A	spectral_library_annotation
15592	(?)-Riboflavin - 40.0 eV	[M+H]+	0.975	377.146					Cc1cc2c(cc1C)n(c-3nc(=O)[nH]c(=O)c3n2)C[C@@H]([C@@H]([C@@H](CO)O)O)O	N/A	N/A	spectral_library_annotation
16469	Suspect related to Ser-Ile (predicted molecular formula SIRIUS: C15H29N3O5 / BUDDY: C15H29N3O5) with delta m/z 113.085 (putative explanation: Acetyldeoxyhypusine|Serine; atomic difference: 6C,11H,1N,1O|6C,11H,1N,1O) [M+H]+	[M+H]+	0.722	332.218					N/A	InChI=1S/C9H18N2O4/c1-3-5(2)7(9(14)15)11-8(13)6(10)4-12/h5-7,12H,3-4,10H2,1-2H3,(H,11,13)(H,14,15)/t5-,6-,7-/m0/s1 + 113.085 Da	N/A	spectral_library_annotation
16530	Suspect related to Dimethyl azelate (predicted molecular formula SIRIUS: unknown / BUDDY: C11H20O6) with delta m/z 31.99 (putative explanation: (Di)hydroxylation|Pro->Glu substitution|dihydroxy; atomic difference: 2O|2O|2O) [M-CH4O+H]+	[M-CH4O+H]+	0.738	217.105					N/A	InChI=1S/C11H20O4/c1-14-10(12)8-6-4-3-5-7-9-11(13)15-2/h3-9H2,1-2H3 + 31.990 Da	N/A	spectral_library_annotation
16603	Suspect related to Spectral Match to Acetyl-DL-carnitine from NIST14 (predicted molecular formula SIRIUS: unknown / BUDDY: unknown) with delta m/z 76.031 (putative explanation: Acrolein addition +76|Ala->Phe substitution|Ser->Tyr substitution|unspecified; atomic difference: 6C,4H|6C,4H|6C,4H|6C,4H) [M+H]+	[M+H]+	0.954	280.154					N/A	N/A	N/A	spectral_library_annotation
16603	Suspect related to Massbank:RP024902 Decanoyl-L-Carnitine|Decanoylcarnitine|3-decanoyloxy-4-(trimethylazaniumyl)butanoate (predicted molecular formula SIRIUS: C15H21NO4 / BUDDY: C15H21NO4) with delta m/z -36.094 (putative explanation: unspecified; atomic difference: unspecified) [M+H]+	[M+H]+	0.913	280.154					N/A	1S/C17H33NO4/c1-5-6-7-8-9-10-11-12-17(21)22-15(13-16(19)20)14-18(2,3)4/h15H,5-14H2,1-4H3 - 36.094 Da	N/A	spectral_library_annotation
16603	Suspect related to Spectral Match to Hexanoylcarnitine from NIST14 (predicted molecular formula SIRIUS: unknown / BUDDY: unknown) with delta m/z 19.969 (putative explanation: unspecified; atomic difference: unspecified) [M+H]+	[M+H]+	0.913	280.154					N/A	N/A	N/A	spectral_library_annotation
16603	Suspect related to Spectral Match to Isovalerylcarnitine from NIST14 (predicted molecular formula SIRIUS: unknown / BUDDY: unknown) with delta m/z 33.985 (putative explanation: Leu/Ile->Phe substitution; atomic difference: 3C,-2H) [M+H]+	[M+H]+	0.906	280.154					N/A	N/A	N/A	spectral_library_annotation
16603	Suspect related to Massbank:RP025402 Tetradecanoyl-L-Carnitine|L-Myristoylcarnitine|(3R)-3-tetradecanoyloxy-4-(trimethylazaniumyl)butanoate (predicted molecular formula SIRIUS: C15H21NO4 / BUDDY: C15H21NO4) with delta m/z -92.157 (putative explanation: unspecified; atomic difference: unspecified) [M+H]+	[M+H]+	0.904	280.154					N/A	1S/C21H41NO4/c1-5-6-7-8-9-10-11-12-13-14-15-16-21(25)26-19(17-20(23)24)18-22(2,3)4/h19H,5-18H2,1-4H3/t19-/m1/s1 - 92.157 Da	N/A	spectral_library_annotation
16603	Suspect related to Spectral Match to Butyrylcarnitine from NIST14 (predicted molecular formula SIRIUS: unknown / BUDDY: unknown) with delta m/z 48.0 (putative explanation: Val->Phe substitution; atomic difference: 4C) [M+H]+	[M+H]+	0.904	280.154					N/A	N/A	N/A	spectral_library_annotation
16919	Suspect related to Massbank:EQ331203 Gabapentin Related Compound E|1-(carboxymethyl)cyclohexanecarboxylic acid|1-(carboxymethyl)cyclohexane-1-carboxylic acid (predicted molecular formula SIRIUS: C9H17NO4 / BUDDY: C9H17NO4) with delta m/z 17.027 (putative explanation: replacement of proton with ammonium ion; atomic difference: 3H,1N) [M+H]+	[M+H]+	0.759	204.123					N/A	1S/C9H14O4/c10-7(11)6-9(8(12)13)4-2-1-3-5-9/h1-6H2,(H,10,11)(H,12,13) + 17.027 Da	N/A	spectral_library_annotation
16968	Suspect related to trans-Traumatic acid (predicted molecular formula SIRIUS: C9H16O5 / BUDDY: C9H16O5) with delta m/z -24.037 (putative explanation: unspecified; atomic difference: unspecified) [M-H2O+H]+	[M-H2O+H]+	0.802	187.097					N/A	InChI=1S/C12H20O4/c13-11(14)9-7-5-3-1-2-4-6-8-10-12(15)16/h7,9H,1-6,8,10H2,(H,13,14)(H,15,16)/b9-7+ - 24.037 Da	N/A	spectral_library_annotation
16968	Gabapentin Related Compound E	[M+H]+	0.771	187.0965				C9H14O4	C1CC[C@@](CC1)(C(=O)O)CC(=O)O	InChI=1S/C9H14O4/c10-7(11)6-9(8(12)13)4-2-1-3-5-9/h1-6H2,(H,10,11)(H,12,13)	SDAXMMUAZRUWNL-UHFFFAOYSA-N	spectral_library_annotation
16968	Massbank:EQ331203 Gabapentin Related Compound E|1-(carboxymethyl)cyclohexanecarboxylic acid|1-(carboxymethyl)cyclohexane-1-carboxylic acid	[M+H]+	0.771	187.096					C1CC[C@@](CC1)(C(=O)O)CC(=O)O	1S/C9H14O4/c10-7(11)6-9(8(12)13)4-2-1-3-5-9/h1-6H2,(H,10,11)(H,12,13)	N/A	spectral_library_annotation
16968			0.771	187.0965				C9H14O4	C1CC[C@@](CC1)(C(=O)O)CC(=O)O	InChI=1S/C9H14O4/c10-7(11)6-9(8(12)13)4-2-1-3-5-9/h1-6H2,(H,10,11)(H,12,13)	SDAXMMUAZRUWNL-UHFFFAOYSA-N	spectral_library_annotation
16968	Massbank:EQ331203 Gabapentin Related Compound E|1-(carboxymethyl)cyclohexanecarboxylic acid|1-(carboxymethyl)cyclohexane-1-carboxylic acid	[M+H]+	0.771	187.096					C1CC[C@@](CC1)(C(=O)O)CC(=O)O	1S/C9H14O4/c10-7(11)6-9(8(12)13)4-2-1-3-5-9/h1-6H2,(H,10,11)(H,12,13)	N/A	spectral_library_annotation
16968	MoNA:815638 Gabapentin Related Compound E	[M+H]+	0.771	187.096					C1CCC(CC1)(CC(=O)O)C(=O)O	InChI=1S/C9H14O4/c10-7(11)6-9(8(12)13)4-2-1-3-5-9/h1-6H2,(H,10,11)(H,12,13)	N/A	spectral_library_annotation
16968	Massbank:EQ331203 Gabapentin Related Compound E|1-(carboxymethyl)cyclohexanecarboxylic acid|1-(carboxymethyl)cyclohexane-1-carboxylic acid	[M+H]+	0.771	187.096					C1CC[C@@](CC1)(C(=O)O)CC(=O)O	1S/C9H14O4/c10-7(11)6-9(8(12)13)4-2-1-3-5-9/h1-6H2,(H,10,11)(H,12,13)	N/A	spectral_library_annotation
16968	MoNA:815638 Gabapentin Related Compound E	[M+H]+	0.771	187.096					C1CCC(CC1)(CC(=O)O)C(=O)O	InChI=1S/C9H14O4/c10-7(11)6-9(8(12)13)4-2-1-3-5-9/h1-6H2,(H,10,11)(H,12,13)	N/A	spectral_library_annotation
16968	Gabapentin Related Compound E, 1-(carboxymethyl)cyclohexanecarboxylic acid, 1-(carboxymethyl)cyclohexane-1-carboxylic acid	[M+H]+	0.771	187.0965				C9H14O4	C1CC[C@@](CC1)(C(=O)O)CC(=O)O	InChI=1S/C9H14O4/c10-7(11)6-9(8(12)13)4-2-1-3-5-9/h1-6H2,(H,10,11)(H,12,13)	SDAXMMUAZRUWNL-UHFFFAOYSA-N	spectral_library_annotation
16968	Gabapentin Related Compound E	[M+H]+	0.72	187.0965				C9H14O4	C1CC[C@@](CC1)(C(=O)O)CC(=O)O	InChI=1S/C9H14O4/c10-7(11)6-9(8(12)13)4-2-1-3-5-9/h1-6H2,(H,10,11)(H,12,13)	SDAXMMUAZRUWNL-UHFFFAOYSA-N	spectral_library_annotation
17818	Spectral Match to Nonaethylene glycol from NIST14 [IIN-based on: CCMSLIB00003137287]	[M+NH4]+	0.891	432.28					N/A	N/A	N/A	spectral_library_annotation
17818	Spectral Match to Nonaethylene glycol from NIST14 [IIN-based on: CCMSLIB00003135822]	[M+NH4]+	0.845	432.281					N/A	N/A	N/A	spectral_library_annotation
17818	Spectral Match to Nonaethylene glycol from NIST14 [IIN-based on: CCMSLIB00003137287]	[M+H]+	0.797	432.28					C(COCCOCCOCCOCCOCCOCCOCCOCCO)O	InChI=1S/C18H38O10/c19-1-3-21-5-7-23-9-11-25-13-15-27-17-18-28-16-14-26-12-10-24-8-6-22-4-2-20/h19-20H,1-18H2	N/A	spectral_library_annotation
17818	Suspect related to Spectral Match to Undecaethylene glycol from NIST14 (predicted molecular formula SIRIUS: C18H38O10 / BUDDY: C25H37NO5) with delta m/z -71.023 (putative explanation: nan (reverse); atomic difference: -2C,-3H,-2N,-1O) [M+H]+	[M+H]+	0.74	432.28					N/A	InChI=1S/C22H46O12/c23-1-3-25-5-7-27-9-11-29-13-15-31-17-19-33-21-22-34-20-18-32-16-14-30-12-10-28-8-6-26-4-2-24/h23-24H,1-22H2 - 71.023 Da	N/A	spectral_library_annotation
17818	Spectral Match to Nonaethylene glycol from NIST14 [IIN-based on: CCMSLIB00003137287]	[M+H]+	0.709	432.278					C(COCCOCCOCCOCCOCCOCCOCCOCCO)O	InChI=1S/C18H38O10/c19-1-3-21-5-7-23-9-11-25-13-15-27-17-18-28-16-14-26-12-10-24-8-6-22-4-2-20/h19-20H,1-18H2	N/A	spectral_library_annotation
18166	"1-(2,4-dihydroxy-5-methylphenyl)-2-(4-methylphenoxy)ethan-1-one CollisionEnergy:102040"	[M+2H]+2	0.84	137.06					Cc1ccc(OCC(=O)c2cc(C)c(O)cc2O)cc1	"InChI=1S/C16H16O4/c1-10-3-5-12(6-4-10)20-9-16(19)13-7-11(2)14(17)8-15(13)18/h3-8,17-18H,9H2,1-2H3"	N/A	spectral_library_annotation
18166	"1-(2,4-dihydroxy-5-methylphenyl)-2-(4-methylphenoxy)ethan-1-one CollisionEnergy:102040"	[M+2H]+2	0.84	137.06					Cc1ccc(OCC(=O)c2cc(C)c(O)cc2O)cc1	"InChI=1S/C16H16O4/c1-10-3-5-12(6-4-10)20-9-16(19)13-7-11(2)14(17)8-15(13)18/h3-8,17-18H,9H2,1-2H3"	N/A	spectral_library_annotation
18166	"1-(2,4-dihydroxy-5-methylphenyl)-2-(4-methylphenoxy)ethan-1-one CollisionEnergy:205060"	[M+2H]+2	0.818	137.06					Cc1ccc(OCC(=O)c2cc(C)c(O)cc2O)cc1	"InChI=1S/C16H16O4/c1-10-3-5-12(6-4-10)20-9-16(19)13-7-11(2)14(17)8-15(13)18/h3-8,17-18H,9H2,1-2H3"	N/A	spectral_library_annotation
18166	"1-(2,4-dihydroxy-5-methylphenyl)-2-(4-methylphenoxy)ethan-1-one CollisionEnergy:205060"	[M+2H]+2	0.818	137.06					Cc1ccc(OCC(=O)c2cc(C)c(O)cc2O)cc1	"InChI=1S/C16H16O4/c1-10-3-5-12(6-4-10)20-9-16(19)13-7-11(2)14(17)8-15(13)18/h3-8,17-18H,9H2,1-2H3"	N/A	spectral_library_annotation
18166	Spectral Match to 2-Hydroxy-3-methoxybenzyl alcohol from NIST14	[M-H2O+H]+	0.751	137.059					COC1=CC=CC(=C1O)CO	InChI=1S/C8H10O3/c1-11-7-4-2-3-6(5-9)8(7)10/h2-4,9-10H,5H2,1H3	N/A	spectral_library_annotation
18166	Spectral Match to 2-Hydroxy-3-methoxybenzyl alcohol from NIST14	[M-H2O+H]+	0.751	137.059					COC1=CC=CC(=C1O)CO	InChI=1S/C8H10O3/c1-11-7-4-2-3-6(5-9)8(7)10/h2-4,9-10H,5H2,1H3	N/A	spectral_library_annotation
18185	IS_4-CHLORO-PHENYLALANINE	[M+H]+	0.937	200.047					C1=C(C=CC(=C1)Cl)C[C@@H](C(=O)O)N	"InChI=1S/C9H10ClNO2/c10-7-3-1-6(2-4-7)5-8(11)9(12)13/h1-4,8H,5,11H2,(H,12,13)/t8-/m0/s1"	N/A	spectral_library_annotation
18185	IS_4-CHLORO-PHENYLALANINE	[M+H]+	0.937	200.047					C1=C(C=CC(=C1)Cl)C[C@@H](C(=O)O)N	"InChI=1S/C9H10ClNO2/c10-7-3-1-6(2-4-7)5-8(11)9(12)13/h1-4,8H,5,11H2,(H,12,13)/t8-/m0/s1"	N/A	spectral_library_annotation
18185	IS_4-CHLORO-PHENYLALANINE	[M+H]+	0.937	200.047276				C9H10ClNO2	O=C(O)C(N)CC1=CC=C(Cl)C=C1	InChI=1S/C9H10ClNO2/c10-7-3-1-6(2-4-7)5-8(11)9(12)13/h1-4,8H,5,11H2,(H,12,13)/t8-/m0/s1	NIGWMJHCCYYCSF-QMMMGPOBSA-N	spectral_library_annotation
18185	IS_4-CHLORO-PHENYLALANINE	[M+H]+	0.929	200.047					C1=C(C=CC(=C1)Cl)C[C@@H](C(=O)O)N	"InChI=1S/C9H10ClNO2/c10-7-3-1-6(2-4-7)5-8(11)9(12)13/h1-4,8H,5,11H2,(H,12,13)/t8-/m0/s1"	N/A	spectral_library_annotation
18185	IS_4-CHLORO-PHENYLALANINE	[M+H]+	0.929	200.047					C1=C(C=CC(=C1)Cl)C[C@@H](C(=O)O)N	"InChI=1S/C9H10ClNO2/c10-7-3-1-6(2-4-7)5-8(11)9(12)13/h1-4,8H,5,11H2,(H,12,13)/t8-/m0/s1"	N/A	spectral_library_annotation
18185	IS_4-CHLORO-PHENYLALANINE	[M+H]+	0.929	200.047276				C9H10ClNO2	O=C(O)C(N)CC1=CC=C(Cl)C=C1	InChI=1S/C9H10ClNO2/c10-7-3-1-6(2-4-7)5-8(11)9(12)13/h1-4,8H,5,11H2,(H,12,13)/t8-/m0/s1	NIGWMJHCCYYCSF-QMMMGPOBSA-N	spectral_library_annotation
18185	4-CHLORO-L-PHENYLALANINE CollisionEnergy:205060	[M+H]+	0.885	200.047					NC(Cc1ccc(Cl)cc1)C(=O)O	"InChI=1S/C9H10ClNO2/c10-7-3-1-6(2-4-7)5-8(11)9(12)13/h1-4,8H,5,11H2,(H,12,13)/t8-/m0/s1"	N/A	spectral_library_annotation
18185	4-CHLORO-L-PHENYLALANINE CollisionEnergy:205060	[M+H]+	0.885	200.047					NC(Cc1ccc(Cl)cc1)C(=O)O	"InChI=1S/C9H10ClNO2/c10-7-3-1-6(2-4-7)5-8(11)9(12)13/h1-4,8H,5,11H2,(H,12,13)/t8-/m0/s1"	N/A	spectral_library_annotation
18185	4-CHLORO-L-PHENYLALANINE CollisionEnergy:102040	[M+H]+	0.851	200.047					NC(Cc1ccc(Cl)cc1)C(=O)O	"InChI=1S/C9H10ClNO2/c10-7-3-1-6(2-4-7)5-8(11)9(12)13/h1-4,8H,5,11H2,(H,12,13)/t8-/m0/s1"	N/A	spectral_library_annotation
18185	4-CHLORO-L-PHENYLALANINE CollisionEnergy:102040	[M+H]+	0.851	200.047					NC(Cc1ccc(Cl)cc1)C(=O)O	"InChI=1S/C9H10ClNO2/c10-7-3-1-6(2-4-7)5-8(11)9(12)13/h1-4,8H,5,11H2,(H,12,13)/t8-/m0/s1"	N/A	spectral_library_annotation
18187	MeSAdo CollisionEnergy:205060	[M+H]+	0.904	298.097					CSCC1OC(n2cnc3c(N)ncnc32)C(O)C1O	"InChI=1S/C11H15N5O3S/c1-20-2-5-7(17)8(18)11(19-5)16-4-15-6-9(12)13-3-14-10(6)16/h3-5,7-8,11,17-18H,2H2,1H3,(H2,12,13,14)"	N/A	spectral_library_annotation
18187	MeSAdo CollisionEnergy:205060	[M+H]+	0.904	298.097					CSCC1OC(n2cnc3c(N)ncnc32)C(O)C1O	"InChI=1S/C11H15N5O3S/c1-20-2-5-7(17)8(18)11(19-5)16-4-15-6-9(12)13-3-14-10(6)16/h3-5,7-8,11,17-18H,2H2,1H3,(H2,12,13,14)"	N/A	spectral_library_annotation
18187	MeSAdo CollisionEnergy:102040	[M+H]+	0.879	298.097					CSCC1OC(n2cnc3c(N)ncnc32)C(O)C1O	"InChI=1S/C11H15N5O3S/c1-20-2-5-7(17)8(18)11(19-5)16-4-15-6-9(12)13-3-14-10(6)16/h3-5,7-8,11,17-18H,2H2,1H3,(H2,12,13,14)"	N/A	spectral_library_annotation
18187	MeSAdo CollisionEnergy:102040	[M+H]+	0.879	298.097					CSCC1OC(n2cnc3c(N)ncnc32)C(O)C1O	"InChI=1S/C11H15N5O3S/c1-20-2-5-7(17)8(18)11(19-5)16-4-15-6-9(12)13-3-14-10(6)16/h3-5,7-8,11,17-18H,2H2,1H3,(H2,12,13,14)"	N/A	spectral_library_annotation
18187	Methylthioadenosine CollisionEnergy:205060	[M+H]+	0.863	298.097					CSCC1OC(n2cnc3c(N)ncnc32)C(O)C1O	"InChI=1S/C11H15N5O3S/c1-20-2-5-7(17)8(18)11(19-5)16-4-15-6-9(12)13-3-14-10(6)16/h3-5,7-8,11,17-18H,2H2,1H3,(H2,12,13,14)/t5-,7-,8-,11-/m1/s1"	N/A	spectral_library_annotation
18187	Methylthioadenosine CollisionEnergy:205060	[M+H]+	0.863	298.097					CSCC1OC(n2cnc3c(N)ncnc32)C(O)C1O	"InChI=1S/C11H15N5O3S/c1-20-2-5-7(17)8(18)11(19-5)16-4-15-6-9(12)13-3-14-10(6)16/h3-5,7-8,11,17-18H,2H2,1H3,(H2,12,13,14)/t5-,7-,8-,11-/m1/s1"	N/A	spectral_library_annotation
18187	5'-METHYLTHIOADENOSINE	[M+H]+	0.853	298.097					CSC[C@@H]1[C@H]([C@H]([C@H](N2C=NC3=C2N=CN=C3N)O1)O)O	"InChI=1S/C11H15N5O3S/c1-20-2-5-7(17)8(18)11(19-5)16-4-15-6-9(12)13-3-14-10(6)16/h3-5,7-8,11,17-18H,2H2,1H3,(H2,12,13,14)/t5-,7-,8-,11-/m1/s1"	N/A	spectral_library_annotation
18187	5'-METHYLTHIOADENOSINE	[M+H]+	0.853	298.097					CSC[C@@H]1[C@H]([C@H]([C@H](N2C=NC3=C2N=CN=C3N)O1)O)O	"InChI=1S/C11H15N5O3S/c1-20-2-5-7(17)8(18)11(19-5)16-4-15-6-9(12)13-3-14-10(6)16/h3-5,7-8,11,17-18H,2H2,1H3,(H2,12,13,14)/t5-,7-,8-,11-/m1/s1"	N/A	spectral_library_annotation
18187	5'-METHYLTHIOADENOSINE	[M+H]+	0.853	298.0968364				C11H15N5O3S	OC1C(O)C(OC1N2C=NC=3C(=NC=NC32)N)CSC	InChI=1S/C11H15N5O3S/c1-20-2-5-7(17)8(18)11(19-5)16-4-15-6-9(12)13-3-14-10(6)16/h3-5,7-8,11,17-18H,2H2,1H3,(H2,12,13,14)/t5-,7-,8-,11-/m1/s1	WUUGFSXJNOTRMR-IOSLPCCCSA-N	spectral_library_annotation
18187	5'-Methylthioadenosine	[M+H]+	0.849	298.0963			2.52555	C11H15N5O3S	OC1C(O)C(OC1N2C=NC=3C(=NC=NC32)N)CSC	InChI=1S/C11H15N5O3S/c1-20-2-5-7(17)8(18)11(19-5)16-4-15-6-9(12)13-3-14-10(6)16/h3-5,7-8,11,17-18H,2H2,1H3,(H2,12,13,14)/t5-,7-,8-,11-/m1/s1	WUUGFSXJNOTRMR-IOSLPCCCSA-N	spectral_library_annotation
18244	1,2,3-Trimethylbenzene (Hydration, Oxidation, Cysteine Conjugation 2)	[M+H]+	0.951	276.1264954			6.86716					spectral_library_annotation
18412	Suspect related to Massbank:AU252106 4-Hydroxy-1-(2-hydroxyethyl)-2,2,6,6-tetramethylpiperidine|1-Piperidineethanol, 4-hydroxy-2,2,6,6-tetramethyl-|1-(2-hydroxyethyl)-2,2,6,6-tetramethylpiperidin-4-ol (predicted molecular formula SIRIUS: C15H27NO5 / BUDDY: C15H27NO5) with delta m/z 100.015 (putative explanation: Methylmalonylation on Serine|Succinic anhydride labeling reagent light form (N-term &…	[M+H]+	0.989	302.196					N/A	1S/C11H23NO2/c1-10(2)7-9(14)8-11(3,4)12(10)5-6-13/h9,13-14H,5-8H2,1-4H3 + 100.015 Da	N/A	spectral_library_annotation
18670	Tryptophan methyl ester	[M+H]+	0.908	219.112					COC(=O)C(N)Cc1c[nH]c2ccccc12	N/A	N/A	spectral_library_annotation
18670	Tryptophan methyl ester	[M+H]+	0.908	219.112					COC(=O)C(N)Cc1c[nH]c2ccccc12	N/A	N/A	spectral_library_annotation
18670	Tryptophan methyl ester	[M+H]+	0.908	219.112					COC(=O)C(N)Cc1c[nH]c2ccccc12	N/A	N/A	spectral_library_annotation
18670	1-Methyltryptophan	[M+H]+	0.857	219.1126			6.3788	C12H14N2O2	O=C(O)C(N)CC1=CN(C=2C=CC=CC21)C	InChI=1S/C12H14N2O2/c1-14-7-8(6-10(13)12(15)16)9-4-2-3-5-11(9)14/h2-5,7,10H,6,13H2,1H3,(H,15,16)/t10-/m0/s1	ZADWXFSZEAPBJS-JTQLQIEISA-N	spectral_library_annotation
18670	N-Acetylserotonin	[M+H]+	0.81	219.112					CC(=O)NCCC1=CNC2=C1C=C(C=C2)O	1S/C12H14N2O2/c1-8(15)13-5-4-9-7-14-12-3-2-10(16)6-11(9)12/h2-3,6-7,14,16H,4-5H2,1H3,(H,13,15)		spectral_library_annotation
18670	N-Acetylserotonin	[M+H]+	0.81	219.112					CC(=O)NCCC1=CNC2=C1C=C(C=C2)O	1S/C12H14N2O2/c1-8(15)13-5-4-9-7-14-12-3-2-10(16)6-11(9)12/h2-3,6-7,14,16H,4-5H2,1H3,(H,13,15)		spectral_library_annotation
18670	N-Acetylserotonin	[M+H]+	0.81	219.112					CC(=O)NCCC1=CNC2=C1C=C(C=C2)O	1S/C12H14N2O2/c1-8(15)13-5-4-9-7-14-12-3-2-10(16)6-11(9)12/h2-3,6-7,14,16H,4-5H2,1H3,(H,13,15)		spectral_library_annotation
18670	N-Acetylserotonin	[M+H]+	0.81	219.112				C12H14N2O2	CC(=O)NCCC1=CNC2=C1C=C(C=C2)O	InChI=1S/C12H14N2O2/c1-8(15)13-5-4-9-7-14-12-3-2-10(16)6-11(9)12/h2-3,6-7,14,16H,4-5H2,1H3,(H,13,15)	MVAWJSIDNICKHF-UHFFFAOYSA-N	spectral_library_annotation
18670	N-ACETYLSEROTONIN	[M+H]+	0.763	219.113				C12H14N2O2	CC(=O)NCCC1=CNC2=C1C=C(O)C=C2	InChI=1S/C12H14N2O2/c1-8(15)13-5-4-9-7-14-12-3-2-10(16)6-11(9)12/h2-3,6-7,14,16H,4-5H2,1H3,(H,13,15)	MVAWJSIDNICKHF-UHFFFAOYSA-N	spectral_library_annotation
18670	N-ACETYLSEROTONIN	[M+H]+	0.763	219.113					CC(=O)NCCC1=CNC2=C1C=C(O)C=C2	"InChI=1S/C12H14N2O2/c1-8(15)13-5-4-9-7-14-12-3-2-10(16)6-11(9)12/h2-3,6-7,14,16H,4-5H2,1H3,(H,13,15)"	N/A	spectral_library_annotation
18745	Massbank:LU084502 1,3-Diphenylguanidine|1,2-diphenylguanidine	[M+H]+	0.988	212.118					N=C(NC1=CC=CC=C1)NC1=CC=CC=C1	1S/C13H13N3/c14-13(15-11-7-3-1-4-8-11)16-12-9-5-2-6-10-12/h1-10H,(H3,14,15,16)	N/A	spectral_library_annotation
18745			0.988	212.1182				C13H13N3	N=C(NC1=CC=CC=C1)NC1=CC=CC=C1	InChI=1S/C13H13N3/c14-13(15-11-7-3-1-4-8-11)16-12-9-5-2-6-10-12/h1-10H,(H3,14,15,16)	OWRCNXZUPFZXOS-UHFFFAOYSA-N	spectral_library_annotation
18745	Massbank:LU084502 1,3-Diphenylguanidine|1,2-diphenylguanidine	[M+H]+	0.988	212.118					N=C(NC1=CC=CC=C1)NC1=CC=CC=C1	1S/C13H13N3/c14-13(15-11-7-3-1-4-8-11)16-12-9-5-2-6-10-12/h1-10H,(H3,14,15,16)	N/A	spectral_library_annotation
18745	Massbank:LU084502 1,3-Diphenylguanidine|1,2-diphenylguanidine	[M+H]+	0.988	212.118					N=C(NC1=CC=CC=C1)NC1=CC=CC=C1	1S/C13H13N3/c14-13(15-11-7-3-1-4-8-11)16-12-9-5-2-6-10-12/h1-10H,(H3,14,15,16)	N/A	spectral_library_annotation
18745	1,3-Diphenylguanidine, 1,2-diphenylguanidine	[M+H]+	0.988	212.1182				C13H13N3	N=C(NC1=CC=CC=C1)NC1=CC=CC=C1	InChI=1S/C13H13N3/c14-13(15-11-7-3-1-4-8-11)16-12-9-5-2-6-10-12/h1-10H,(H3,14,15,16)	OWRCNXZUPFZXOS-UHFFFAOYSA-N	spectral_library_annotation
18745	1,3-Diphenylguanidine	[M+H]+	0.988	212.1182				C13H13N3	N=C(NC1=CC=CC=C1)NC1=CC=CC=C1	InChI=1S/C13H13N3/c14-13(15-11-7-3-1-4-8-11)16-12-9-5-2-6-10-12/h1-10H,(H3,14,15,16)	OWRCNXZUPFZXOS-UHFFFAOYSA-N	spectral_library_annotation
18745			0.976	212.1182239				C13H13N3	N=C(NC1C=CC=CC=1)NC1C=CC=CC=1	InChI=1S/C13H13N3/c14-13(15-11-7-3-1-4-8-11)16-12-9-5-2-6-10-12/h1-10H,(H3,14,15,16)	OWRCNXZUPFZXOS-UHFFFAOYSA-N	spectral_library_annotation
18745	1,3-Diphenylguanidine	[M+H]+	0.976	212.1182239				C13H13N3	N=C(NC1C=CC=CC=1)NC1C=CC=CC=1	InChI=1S/C13H13N3/c14-13(15-11-7-3-1-4-8-11)16-12-9-5-2-6-10-12/h1-10H,(H3,14,15,16)	OWRCNXZUPFZXOS-UHFFFAOYSA-N	spectral_library_annotation
18745	Massbank:LU084501 1,3-Diphenylguanidine|1,2-diphenylguanidine	[M+H]+	0.961	212.118					N=C(NC1=CC=CC=C1)NC1=CC=CC=C1	1S/C13H13N3/c14-13(15-11-7-3-1-4-8-11)16-12-9-5-2-6-10-12/h1-10H,(H3,14,15,16)	N/A	spectral_library_annotation
18745			0.961	212.1182				C13H13N3	N=C(NC1=CC=CC=C1)NC1=CC=CC=C1	InChI=1S/C13H13N3/c14-13(15-11-7-3-1-4-8-11)16-12-9-5-2-6-10-12/h1-10H,(H3,14,15,16)	OWRCNXZUPFZXOS-UHFFFAOYSA-N	spectral_library_annotation
18941	Cysteine	[M+H]+	0.934	122.0270386				C3H7NO2S	C([C@@H](C(=O)O)N)S	InChI=1S/C3H7NO2S/c4-2(1-7)3(5)6/h2,7H,1,4H2,(H,5,6)/t2-/m0/s1	XUJNEKJLAYXESH-REOHCLBHSA-N	spectral_library_annotation
18941	L-Cysteine	[M+H]+	0.93	122.02703				C3H7NO2S	O=C(O)C(N)CS	InChI=1S/C3H7NO2S/c4-2(1-7)3(5)6/h2,7H,1,4H2,(H,5,6)/t2-/m0/s1	XUJNEKJLAYXESH-REOHCLBHSA-N	spectral_library_annotation
18941	CYSTEINE	[M+H]+	0.907	122.027					C([C@@H](C(=O)O)N)S	"InChI=1S/C3H7NO2S/c4-2(1-7)3(5)6/h2,7H,1,4H2,(H,5,6)/t2-/m0/s1"	N/A	spectral_library_annotation
18941	CYSTEINE	[M+H]+	0.907	122.027					C([C@@H](C(=O)O)N)S	"InChI=1S/C3H7NO2S/c4-2(1-7)3(5)6/h2,7H,1,4H2,(H,5,6)/t2-/m0/s1"	N/A	spectral_library_annotation
18941	CYSTEINE	[M+H]+	0.907	122.0270255				C3H7NO2S	O=C(O)C(N)CS	InChI=1S/C3H7NO2S/c4-2(1-7)3(5)6/h2,7H,1,4H2,(H,5,6)/t2-/m0/s1	XUJNEKJLAYXESH-REOHCLBHSA-N	spectral_library_annotation
18941	L-Cysteine	[M+H]+	0.894	122.02703				C3H7NO2S	O=C(O)C(N)CS	InChI=1S/C3H7NO2S/c4-2(1-7)3(5)6/h2,7H,1,4H2,(H,5,6)/t2-/m0/s1	XUJNEKJLAYXESH-REOHCLBHSA-N	spectral_library_annotation
18941	L-Cysteine	[M+H]+	0.888	122.02703				C3H7NO2S	O=C(O)C(N)CS	InChI=1S/C3H7NO2S/c4-2(1-7)3(5)6/h2,7H,1,4H2,(H,5,6)/t2-/m0/s1	XUJNEKJLAYXESH-REOHCLBHSA-N	spectral_library_annotation
18941	L-Cysteine	[M+H]+	0.879	122.02703				C3H7NO2S	O=C(O)C(N)CS	InChI=1S/C3H7NO2S/c4-2(1-7)3(5)6/h2,7H,1,4H2,(H,5,6)/t2-/m0/s1	XUJNEKJLAYXESH-REOHCLBHSA-N	spectral_library_annotation
18941	CYSTEINE	[M+H]+	0.873	122.0273412				C3H7NO2S	O=C(O)C(N)CS	InChI=1S/C3H7NO2S/c4-2(1-7)3(5)6/h2,7H,1,4H2,(H,5,6)	XUJNEKJLAYXESH-UHFFFAOYSA-N	spectral_library_annotation
18941	L-Cysteine	[M+H]+	0.87	122.02703				C3H7NO2S	O=C(O)C(N)CS	InChI=1S/C3H7NO2S/c4-2(1-7)3(5)6/h2,7H,1,4H2,(H,5,6)/t2-/m0/s1	XUJNEKJLAYXESH-REOHCLBHSA-N	spectral_library_annotation
18955	Cyclo(Leu-Pro)	[M+H]+	0.818	211.1442			1.285867	C11H18N2O2	O=C1N2CCCC2C(O)=NC1CC(C)C	InChI=1S/C11H18N2O2/c1-7(2)6-8-11(15)13-5-3-4-9(13)10(14)12-8/h7-9H,3-6H2,1-2H3,(H,12,14)/t8-,9-/m0/s1	SZJNCZMRZAUNQT-IUCAKERBSA-N	spectral_library_annotation
18955	Massbank:PR300811 Cyclo(proline-leucine)	[M+H]+	0.817	211.144					CC(C)CC1N=C(O)C2CCCN2C1=O	1S/C11H18N2O2/c1-7(2)6-8-11(15)13-5-3-4-9(13)10(14)12-8/h7-9H,3-6H2,1-2H3,(H,12,14)	N/A	spectral_library_annotation
18955			0.817	211.1441043				C11H18N2O2	CC(C)CC1N=C(O)C2CCCN2C1=O	InChI=1S/C11H18N2O2/c1-7(2)6-8-11(15)13-5-3-4-9(13)10(14)12-8/h7-9H,3-6H2,1-2H3,(H,12,14)	SZJNCZMRZAUNQT-UHFFFAOYSA-N	spectral_library_annotation
18955	Massbank:PR300811 Cyclo(proline-leucine)	[M+H]+	0.817	211.144					CC(C)CC1N=C(O)C2CCCN2C1=O	1S/C11H18N2O2/c1-7(2)6-8-11(15)13-5-3-4-9(13)10(14)12-8/h7-9H,3-6H2,1-2H3,(H,12,14)	N/A	spectral_library_annotation
18955	Massbank:PR300811 Cyclo(proline-leucine)	[M+H]+	0.817	211.144					CC(C)CC1N=C(O)C2CCCN2C1=O	1S/C11H18N2O2/c1-7(2)6-8-11(15)13-5-3-4-9(13)10(14)12-8/h7-9H,3-6H2,1-2H3,(H,12,14)	N/A	spectral_library_annotation
18955	Cyclo(proline-leucine)	[M+H]+	0.817	211.1441043			4.02605	C11H18N2O2	CC(C)CC1N=C(O)C2CCCN2C1=O	InChI=1S/C11H18N2O2/c1-7(2)6-8-11(15)13-5-3-4-9(13)10(14)12-8/h7-9H,3-6H2,1-2H3,(H,12,14)	SZJNCZMRZAUNQT-UHFFFAOYNA-N	spectral_library_annotation
18955	Cyclo(proline-leucine)	[M+H]+	0.817	211.1441043				C11H18N2O2	CC(C)CC1N=C(O)C2CCCN2C1=O	InChI=1S/C11H18N2O2/c1-7(2)6-8-11(15)13-5-3-4-9(13)10(14)12-8/h7-9H,3-6H2,1-2H3,(H,12,14)	SZJNCZMRZAUNQT-UHFFFAOYSA-N	spectral_library_annotation
18955	Suspect related to NCGC00384639-01_C14H16N2O3_Pyrrolo[1,2-a]pyrazine-1,4-dione, hexahydro-3-[(4-hydroxyphenyl)methyl]- (predicted molecular formula SIRIUS: C11H18N2O2 / BUDDY: C11H18N2O2) with delta m/z -49.982 (putative explanation: unspecified; atomic difference: unspecified) [M+H]+	[M+H]+	0.806	211.144					N/A	InChI=1S/C14H16N2O3/c17-10-5-3-9(4-6-10)8-11-14(19)16-7-1-2-12(16)13(18)15-11/h3-6,11-12,17H,1-2,7-8H2,(H,15,18) - 49.982 Da	N/A	spectral_library_annotation
18955	Suspect related to His-Ile (predicted molecular formula SIRIUS: unknown / BUDDY: unknown) with delta m/z -40.009 (putative explanation: His->Pro substitution; atomic difference: -1C,-2N) [M-H2O+H]+	[M-H2O+H]+	0.775	211.144					N/A	InChI=1S/C12H20N4O3/c1-3-7(2)10(12(18)19)16-11(17)9(13)4-8-5-14-6-15-8/h5-7,9-10H,3-4,13H2,1-2H3,(H,14,15)(H,16,17)(H,18,19)/t7-,9-,10-/m0/s1 - 40.009 Da	N/A	spectral_library_annotation
18955	Suspect related to cyclo(Phe-4-hydroxy-Pro) (predicted molecular formula SIRIUS: C11H18N2O2 / BUDDY: C11H18N2O2) with delta m/z -49.982 (putative explanation: unspecified; atomic difference: unspecified) [M+H]+	[M+H]+	0.765	211.144					N/A	N/A	N/A	spectral_library_annotation
19315	Suspect related to Spectral Match to Nonaethylene glycol from NIST14 (predicted molecular formula SIRIUS: unknown / BUDDY: unknown) with delta m/z 101.047 (putative explanation: unspecified; atomic difference: 4C,7H,1N,2O) [M+H]+	[M+H]+	0.873	516.302					N/A	N/A	N/A	spectral_library_annotation
20472	Spectral Match to Decaethylene glycol from NIST14 [IIN-based on: CCMSLIB00003135910]	[M+NH4]+	0.869	476.307					N/A	N/A	N/A	spectral_library_annotation
20472	Spectral Match to Decaethylene glycol from NIST14 [IIN-based on: CCMSLIB00003135910]	[M+NH4]+	0.808	476.306					N/A	N/A	N/A	spectral_library_annotation
20871	Suspect related to Spectral Match to Thr-Phe from NIST14 (predicted molecular formula SIRIUS: C14H16N2O4 / BUDDY: C14H16N2O4) with delta m/z 9.984 (putative explanation: unspecified; atomic difference: unspecified) [M+H]+	[M+H]+	0.952	277.118					N/A	N/A	N/A	spectral_library_annotation
20871	Suspect related to Spectral Match to PyroGlu-Tyr from NIST14 (predicted molecular formula SIRIUS: C14H16N2O4 / BUDDY: C14H16N2O4) with delta m/z -15.995 (putative explanation: Ser->Ala substitution|Tyr->Phe substitution|reduction; atomic difference: -1O|-1O|-1O) [M+H]+	[M+H]+	0.945	277.118					N/A	N/A	N/A	spectral_library_annotation
20871	Suspect related to Ser-Phe (predicted molecular formula SIRIUS: C14H16N2O4 / BUDDY: C14H16N2O4) with delta m/z 24.0 (putative explanation: unspecified; atomic difference: 2C) [M+H]+	[M+H]+	0.943	277.118					N/A	InChI=1S/C12H16N2O4/c13-9(7-15)11(16)14-10(12(17)18)6-8-4-2-1-3-5-8/h1-5,9-10,15H,6-7,13H2,(H,14,16)(H,17,18)/t9-,10-/m0/s1 + 24.000 Da	N/A	spectral_library_annotation
20871	Suspect related to Glu-Phe (predicted molecular formula SIRIUS: C14H16N2O4 / BUDDY: C14H16N2O4) with delta m/z -18.011 (putative explanation: Dehydration|Pyro-glu from E|carbodiimide crosslinker; atomic difference: -2H,-1O|-2H,-1O|-2H,-1O) [M+H]+	[M+H]+	0.917	277.118					N/A	InChI=1S/C14H18N2O5/c15-10(6-7-12(17)18)13(19)16-11(14(20)21)8-9-4-2-1-3-5-9/h1-5,10-11H,6-8,15H2,(H,16,19)(H,17,18)(H,20,21)/t10-,11-/m0/s1 - 18.011 Da	N/A	spectral_library_annotation
20871	Suspect related to Spectral Match to Ser-Phe from NIST14 (predicted molecular formula SIRIUS: C14H16N2O4 / BUDDY: C14H16N2O4) with delta m/z 24.0 (putative explanation: unspecified; atomic difference: 2C) [M+H]+	[M+H]+	0.818	277.118					N/A	N/A	N/A	spectral_library_annotation
20871	Suspect related to PyroGlu-Tyr (predicted molecular formula SIRIUS: unknown / BUDDY: C14H16N2O4) with delta m/z -15.995 (putative explanation: Ser->Ala substitution|Tyr->Phe substitution|reduction; atomic difference: -1O|-1O|-1O) [M+H]+	[M+H]+	0.716	277.118					N/A	InChI=1S/C14H16N2O5/c17-9-3-1-8(2-4-9)7-11(14(20)21)16-13(19)10-5-6-12(18)15-10/h1-4,10-11,17H,5-7H2,(H,15,18)(H,16,19)(H,20,21) - 15.995 Da	N/A	spectral_library_annotation
20871	Suspect related to PyroGlu-Val (predicted molecular formula SIRIUS: unknown / BUDDY: C14H16N2O4) with delta m/z 48.0 (putative explanation: Val->Phe substitution; atomic difference: 4C) [M+H]+	[M+H]+	0.707	277.118					N/A	InChI=1S/C10H16N2O4/c1-5(2)8(10(15)16)12-9(14)6-3-4-7(13)11-6/h5-6,8H,3-4H2,1-2H3,(H,11,13)(H,12,14)(H,15,16) + 48.000 Da	N/A	spectral_library_annotation
20872	Suspect related to 1-Palmitoyl-2-azelaoylphosphatidylcholine (predicted molecular formula SIRIUS: C17H34NO9P / BUDDY: C24H29NO6) with delta m/z -238.23 (putative explanation: Palmitoylation (reverse); atomic difference: -16C,-30H,-1O) [M+H]+	[M+H]+	0.8	428.205					N/A	InChI=1S/C33H64NO10P/c1-5-6-7-8-9-10-11-12-13-14-15-18-21-24-32(37)41-28-30(29-43-45(39,40)42-27-26-34(2,3)4)44-33(38)25-22-19-16-17-20-23-31(35)36/h30H,5-29H2,1-4H3,(H-,35,36,39,40)/t30-/m1/s1 - 238.230 Da	N/A	spectral_library_annotation
20872	Suspect related to Spectral Match to 1-(9Z-Octadecenoyl)-sn-glycero-3-phosphocholine from NIST14 (predicted molecular formula SIRIUS: C17H34NO9P / BUDDY: C24H29NO6) with delta m/z -94.152 (putative explanation: unspecified; atomic difference: unspecified) [M+H]+	[M+H]+	0.777	428.205					N/A	N/A	N/A	spectral_library_annotation
21728	Cysteine	[M+H]+	0.934	122.0270386				C3H7NO2S	C([C@@H](C(=O)O)N)S	InChI=1S/C3H7NO2S/c4-2(1-7)3(5)6/h2,7H,1,4H2,(H,5,6)/t2-/m0/s1	XUJNEKJLAYXESH-REOHCLBHSA-N	spectral_library_annotation
21728	L-Cysteine	[M+H]+	0.931	122.02703				C3H7NO2S	O=C(O)C(N)CS	InChI=1S/C3H7NO2S/c4-2(1-7)3(5)6/h2,7H,1,4H2,(H,5,6)/t2-/m0/s1	XUJNEKJLAYXESH-REOHCLBHSA-N	spectral_library_annotation
21728	CYSTEINE	[M+H]+	0.906	122.027					C([C@@H](C(=O)O)N)S	"InChI=1S/C3H7NO2S/c4-2(1-7)3(5)6/h2,7H,1,4H2,(H,5,6)/t2-/m0/s1"	N/A	spectral_library_annotation
21728	CYSTEINE	[M+H]+	0.906	122.027					C([C@@H](C(=O)O)N)S	"InChI=1S/C3H7NO2S/c4-2(1-7)3(5)6/h2,7H,1,4H2,(H,5,6)/t2-/m0/s1"	N/A	spectral_library_annotation
21728	CYSTEINE	[M+H]+	0.906	122.0270255				C3H7NO2S	O=C(O)C(N)CS	InChI=1S/C3H7NO2S/c4-2(1-7)3(5)6/h2,7H,1,4H2,(H,5,6)/t2-/m0/s1	XUJNEKJLAYXESH-REOHCLBHSA-N	spectral_library_annotation
21728	L-Cysteine	[M+H]+	0.893	122.02703				C3H7NO2S	O=C(O)C(N)CS	InChI=1S/C3H7NO2S/c4-2(1-7)3(5)6/h2,7H,1,4H2,(H,5,6)/t2-/m0/s1	XUJNEKJLAYXESH-REOHCLBHSA-N	spectral_library_annotation
21728	L-Cysteine	[M+H]+	0.888	122.02703				C3H7NO2S	O=C(O)C(N)CS	InChI=1S/C3H7NO2S/c4-2(1-7)3(5)6/h2,7H,1,4H2,(H,5,6)/t2-/m0/s1	XUJNEKJLAYXESH-REOHCLBHSA-N	spectral_library_annotation
21728	L-Cysteine	[M+H]+	0.884	122.02703				C3H7NO2S	O=C(O)C(N)CS	InChI=1S/C3H7NO2S/c4-2(1-7)3(5)6/h2,7H,1,4H2,(H,5,6)/t2-/m0/s1	XUJNEKJLAYXESH-REOHCLBHSA-N	spectral_library_annotation
21728	CYSTEINE	[M+H]+	0.872	122.0273412				C3H7NO2S	O=C(O)C(N)CS	InChI=1S/C3H7NO2S/c4-2(1-7)3(5)6/h2,7H,1,4H2,(H,5,6)	XUJNEKJLAYXESH-UHFFFAOYSA-N	spectral_library_annotation
21728	L-Cysteine	[M+H]+	0.869	122.02703				C3H7NO2S	O=C(O)C(N)CS	InChI=1S/C3H7NO2S/c4-2(1-7)3(5)6/h2,7H,1,4H2,(H,5,6)/t2-/m0/s1	XUJNEKJLAYXESH-REOHCLBHSA-N	spectral_library_annotation
21989	Suspect related to Spectral Match to PyroGlu-Val from NIST14 (predicted molecular formula SIRIUS: C9H15NO3 / BUDDY: C9H15NO3) with delta m/z -43.006 (putative explanation: Amide hydrolysis, urea derivative|Asn->Ala substitution; atomic difference: -1C,-1H,-1N,-1O|-1C,-1H,-1N,-1O) [M+H]+	[M+H]+	0.789	186.113					N/A	InChI=1S/C10H16N2O4/c1-5(2)8(10(15)16)12-9(14)6-3-4-7(13)11-6/h5-6,8H,3-4H2,1-2H3,(H,11,13)(H,12,14)(H,15,16)/t6-,8?/m0/s1 - 43.006 Da	N/A	spectral_library_annotation
22421	Suspect related to Massbank:RP025103 Oleoyl-L-Carnitine|(3R)-3-[(Z)-octadec-9-enoyl]oxy-4-(trimethylazaniumyl)butanoate (predicted molecular formula SIRIUS: C13H25NO4 / BUDDY: C13H25NO4) with delta m/z -166.172 (putative explanation: Phenyl-lactate (reverse); atomic difference: -nan) [M+H]+	[M+H]+	0.967	260.186					N/A	1S/C25H47NO4/c1-5-6-7-8-9-10-11-12-13-14-15-16-17-18-19-20-25(29)30-23(21-24(27)28)22-26(2,3)4/h12-13,23H,5-11,14-22H2,1-4H3/b13-12-/t23-/m1/s1 - 166.172 Da	N/A	spectral_library_annotation
22421	Suspect related to Adipoyl-L-carnitine (predicted molecular formula SIRIUS: C13H25NO4 / BUDDY: C13H25NO4) with delta m/z -29.975 (putative explanation: Glu->Val substitution|Reduction of nitro to amide; atomic difference: 2H,-2O|2O,-2H) [M+H]+	[M+H]+	0.707	260.186					N/A	InChI=1S/C13H23NO6/c1-14(2,3)9-10(8-12(17)18)20-13(19)7-5-4-6-11(15)16/h10H,4-9H2,1-3H3,(H-,15,16,17,18)/t10-/m1/s1 - 29.975 Da	N/A	spectral_library_annotation
22427	Spectral Match to Undecaethylene glycol from NIST14 [IIN-based on: CCMSLIB00003138750]	[M+NH4]+	0.789	520.332					N/A	N/A	N/A	spectral_library_annotation
22427	Suspect related to Spectral Match to Hexaethylene glycol from NIST14 (predicted molecular formula SIRIUS: C22H46O12 / BUDDY: C23H45N5O8) with delta m/z 237.158 (putative explanation: unspecified; atomic difference: unspecified) [M+H]+	[M+H]+	0.788	520.334					N/A	N/A	N/A	spectral_library_annotation
22427	Suspect related to Spectral Match to Nonaethylene glycol from NIST14 (predicted molecular formula SIRIUS: unknown / BUDDY: unknown) with delta m/z 105.079 (putative explanation: unspecified; atomic difference: unspecified) [M+H]+	[M+H]+	0.735	520.332					N/A	N/A	N/A	spectral_library_annotation
22660	3,4-Dimethoxybenzaldehyde	[M+H]+	0.9	167.0704			1.0755	C9H10O3	O=CC1=CC=C(OC)C(OC)=C1	InChI=1S/C9H10O3/c1-11-8-4-3-7(6-10)5-9(8)12-2/h3-6H,1-2H3	WJUFSDZVCOTFON-UHFFFAOYSA-N	spectral_library_annotation
23026	1,2,4-Trimethylbenzene (Desaturation, Oxidation)	[M+H]+	0.755	135.0804901			4.28153					spectral_library_annotation
23317	1,2,4-Trimethylbenzene (Hydration, Oxidation, Cysteine Conjugation 2)	[M+H]+	0.788	276.1266174			4.69161					spectral_library_annotation
23317	1,2,4-Trimethylbenzene (Hydration, Oxidation, Cysteine Conjugation 2)	[M+H]+	0.711	276.1265869			5.36822					spectral_library_annotation
23411	Suspect related to Spectral Match to Nonaethylene glycol from NIST14 (predicted molecular formula SIRIUS: unknown / BUDDY: unknown) with delta m/z -132.079 (putative explanation: PEG repeat unit x3 (reverse); atomic difference: -6C,-12H,-3O) [M+H]+	[M+H]+	0.909	283.175					N/A	N/A	N/A	spectral_library_annotation
23411	Spectral Match to Hexaethylene glycol from NIST14 [IIN-based: Match]	[M+H]+	0.903	283.175					N/A	N/A	N/A	spectral_library_annotation
23411	Suspect related to Spectral Match to Decaethylene glycol from NIST14 (predicted molecular formula SIRIUS: unknown / BUDDY: unknown) with delta m/z -176.106 (putative explanation: PEG repeat unit x4 (reverse); atomic difference: -8C,-16H,-4O) [M+H]+	[M+H]+	0.86	283.175					N/A	N/A	N/A	spectral_library_annotation
23411	Hexaethylene glycol	[M+H]+	0.834	283.1751099			1.687438	C12H26O7	C(COCCOCCOCCOCCOCCO)O	InChI=1S/C12H26O7/c13-1-3-15-5-7-17-9-11-19-12-10-18-8-6-16-4-2-14/h13-14H,1-12H2	IIRDTKBZINWQAW-UHFFFAOYSA-N	spectral_library_annotation
23743	Glutathione reduced	[M+H]+	0.947	308.0910645				C10H17N3O6S	C(CC(=N[C@@H](CS)C(=NCC(=O)O)O)O)[C@@H](C(=O)O)N	InChI=1S/C10H17N3O6S/c11-5(10(18)19)1-2-7(14)13-6(4-20)9(17)12-3-8(15)16/h5-6,20H,1-4,11H2,(H,12,17)(H,13,14)(H,15,16)(H,18,19)/t5-,6-/m0/s1	RWSXRVCMGQZWBV-WDSKDSINSA-N	spectral_library_annotation
23743	Suspect related to OPHTHALMIC ACID (predicted molecular formula SIRIUS: C10H17N3O6S / BUDDY: C10H17N3O6S) with delta m/z 17.955 (putative explanation: Leu/Ile->Met substitution; atomic difference: -1C,-2H,1S) [M+H]+	[M+H]+	0.933	308.091					N/A	InChI=1S/C11H19N3O6/c1-2-7(10(18)13-5-9(16)17)14-8(15)4-3-6(12)11(19)20/h6-7H,2-5,12H2,1H3,(H,13,18)(H,14,15)(H,16,17)(H,19,20)/t6-,7-/m0/s1 + 17.955 Da	N/A	spectral_library_annotation
23743	glutathione CollisionEnergy:102040	[M+H]+	0.917	308.091					N[C@@H](CCC(O)=N[C@@H](CS)C(O)=NCC(=O)O)C(=O)O	"InChI=1S/C10H17N3O6S/c11-5(10(18)19)1-2-7(14)13-6(4-20)9(17)12-3-8(15)16/h5-6,20H,1-4,11H2,(H,12,17)(H,13,14)(H,15,16)(H,18,19)/t5-,6-/m0/s1"	N/A	spectral_library_annotation
23743	glutathione CollisionEnergy:102040	[M+H]+	0.917	308.091					N[C@@H](CCC(O)=N[C@@H](CS)C(O)=NCC(=O)O)C(=O)O	"InChI=1S/C10H17N3O6S/c11-5(10(18)19)1-2-7(14)13-6(4-20)9(17)12-3-8(15)16/h5-6,20H,1-4,11H2,(H,12,17)(H,13,14)(H,15,16)(H,18,19)/t5-,6-/m0/s1"	N/A	spectral_library_annotation
23743	glutathione CollisionEnergy:102040	[M+H]+	0.917	308.091					N[C@@H](CCC(O)=N[C@@H](CS)C(O)=NCC(=O)O)C(=O)O	"InChI=1S/C10H17N3O6S/c11-5(10(18)19)1-2-7(14)13-6(4-20)9(17)12-3-8(15)16/h5-6,20H,1-4,11H2,(H,12,17)(H,13,14)(H,15,16)(H,18,19)/t5-,6-/m0/s1"	N/A	spectral_library_annotation
23743	glutathione CollisionEnergy:102040	[M+H]+	0.917	308.091					N[C@@H](CCC(O)=N[C@@H](CS)C(O)=NCC(=O)O)C(=O)O	"InChI=1S/C10H17N3O6S/c11-5(10(18)19)1-2-7(14)13-6(4-20)9(17)12-3-8(15)16/h5-6,20H,1-4,11H2,(H,12,17)(H,13,14)(H,15,16)(H,18,19)/t5-,6-/m0/s1"	N/A	spectral_library_annotation
23743	Glutathione - 40.0 eV	[M+H]+	0.914	308.091					C(CC(=O)N[C@@H](CS)C(=O)NCC(=O)O)[C@@H](C(=O)O)N	N/A	N/A	spectral_library_annotation
23743	Glutathione - 40.0 eV	[M+H]+	0.914	308.091					C(CC(=O)N[C@@H](CS)C(=O)NCC(=O)O)[C@@H](C(=O)O)N	N/A	N/A	spectral_library_annotation
23743	Glutathione - 40.0 eV	[M+H]+	0.908	308.091					C(CC(=O)N[C@@H](CS)C(=O)NCC(=O)O)[C@@H](C(=O)O)N	N/A	N/A	spectral_library_annotation
23743	Glutathione - 40.0 eV	[M+H]+	0.908	308.091					C(CC(=O)N[C@@H](CS)C(=O)NCC(=O)O)[C@@H](C(=O)O)N	N/A	N/A	spectral_library_annotation
23788	Suspect related to Spectral Match to Undecaethylene glycol from NIST14 (predicted molecular formula SIRIUS: unknown / BUDDY: unknown) with delta m/z 44.026 (putative explanation: Ethanolation|Gly->Thr substitution|PEG repeat unit|unspecified; atomic difference: 2C,4H,1O|2C,4H,1O|2C,4H,1O|2H,3N) [M+H]+	[M+H]+	0.863	547.332					N/A	N/A	N/A	spectral_library_annotation
24093	Noroxyhydrastinine	[M+H]+	0.931	192.066								spectral_library_annotation
24093	Noroxyhydrastinine	[M+H]+	0.931	192.066								spectral_library_annotation
24093	Noroxyhydrastinine	[M+H]+	0.931	192.066								spectral_library_annotation
24093	noroxyhydrastinine	[M+H]+	0.888	192.065								spectral_library_annotation
24093	noroxyhydrastinine	[M+H]+	0.888	192.065								spectral_library_annotation
24093	noroxyhydrastinine	[M+H]+	0.888	192.065								spectral_library_annotation
24426	Suspect related to C6-HSL (predicted molecular formula SIRIUS: C12H13NO3 / BUDDY: C12H13NO3) with delta m/z 19.969 (putative explanation: unspecified; atomic difference: unspecified) [M+H]+	[M+H]+	0.872	220.097					N/A	N/A	N/A	spectral_library_annotation
24426	Naphthalene (Hydration, Oxidation, Glycine Conjugation)	[M+H]+	0.741	220.0968018			1.92143					spectral_library_annotation
24490	Suspect related to L-Glutathione, reduced (predicted molecular formula SIRIUS: C19H31N3O7S / BUDDY: C19H31N3O7S) with delta m/z 138.104 (putative explanation: Dehydrated 4-hydroxynonenal; atomic difference: 9C,14H,1O) [M+H]+	[M+H]+	0.932	446.196					N/A	InChI=1S/C10H17N3O6S/c11-5(10(18)19)1-2-7(14)13-6(4-20)9(17)12-3-8(15)16/h5-6,20H,1-4,11H2,(H,12,17)(H,13,14)(H,15,16)(H,18,19) + 138.104 Da	N/A	spectral_library_annotation
24490	Suspect related to Spectral Match to 4-Hydroxynonenal glutathione from NIST14 (predicted molecular formula SIRIUS: C19H31N3O7S / BUDDY: C19H31N3O7S) with delta m/z -18.011 (putative explanation: Dehydration|Pyro-glu from E|carbodiimide crosslinker; atomic difference: -2H,-1O|-2H,-1O|-2H,-1O) [M+H]+	[M+H]+	0.847	446.196					N/A	N/A	N/A	spectral_library_annotation
24509	Suspect related to Spectral Match to Undecaethylene glycol from NIST14 (predicted molecular formula SIRIUS: unknown / BUDDY: unknown) with delta m/z 88.052 (putative explanation: PEG repeat unit x2; atomic difference: 4C,8H,2O) [M+H]+	[M+H]+	0.717	591.359					N/A	N/A	N/A	spectral_library_annotation
24529	Suspect related to 4-Hydroxynonenal glutathione (predicted molecular formula SIRIUS: C19H35N3O9S / BUDDY: C27H31NO7) with delta m/z 18.01 (putative explanation: Proline oxidation to 5-hydroxy-2-aminovaleric acid|water; atomic difference: 2H,1O|2H,1O) [M-H2O+H]+	[M-H2O+H]+	0.829	464.206					N/A	InChI=1S/C19H33N3O8S/c1-2-3-4-5-14(24)15(8-9-23)31-11-13(18(28)21-10-17(26)27)22-16(25)7-6-12(20)19(29)30/h9,12-15,24H,2-8,10-11,20H2,1H3,(H,21,28)(H,22,25)(H,26,27)(H,29,30) + 18.010 Da	N/A	spectral_library_annotation
24542	Suspect related to Spectral Match to Decaethylene glycol from NIST14 (predicted molecular formula SIRIUS: unknown / BUDDY: unknown) with delta m/z 149.105 (putative explanation: unspecified; atomic difference: unspecified) [M+H]+	[M+H]+	0.799	608.386					N/A	N/A	N/A	spectral_library_annotation
24542	Suspect related to Spectral Match to Undecaethylene glycol from NIST14 (predicted molecular formula SIRIUS: unknown / BUDDY: unknown) with delta m/z 105.079 (putative explanation: unspecified; atomic difference: unspecified) [M+H]+	[M+H]+	0.724	608.385					N/A	N/A	N/A	spectral_library_annotation
24595	INDOLELACTIC ACID	[M+H]+	0.987	206.081					C1=CC2=C(C=C1)NC=C2CC(C(=O)O)O	"InChI=1S/C11H11NO3/c13-10(11(14)15)5-7-6-12-9-4-2-1-3-8(7)9/h1-4,6,10,12-13H,5H2,(H,14,15)"	N/A	spectral_library_annotation
24595	INDOLELACTIC ACID	[M+H]+	0.987	206.081					C1=CC2=C(C=C1)NC=C2CC(C(=O)O)O	"InChI=1S/C11H11NO3/c13-10(11(14)15)5-7-6-12-9-4-2-1-3-8(7)9/h1-4,6,10,12-13H,5H2,(H,14,15)"	N/A	spectral_library_annotation
24595	INDOLELACTIC ACID	[M+H]+	0.987	206.0811692				C11H11NO3	O=C(O)C(O)CC1=CNC=2C=CC=CC21	InChI=1S/C11H11NO3/c13-10(11(14)15)5-7-6-12-9-4-2-1-3-8(7)9/h1-4,6,10,12-13H,5H2,(H,14,15)	XGILAAMKEQUXLS-UHFFFAOYSA-N	spectral_library_annotation
24595	Spectral Match to DL-Indole-3-lactic acid from NIST14	[M+H]+	0.986	206.081					C1=CC=C2C(=C1)C(=CN2)CC(C(=O)O)O	InChI=1S/C11H11NO3/c13-10(11(14)15)5-7-6-12-9-4-2-1-3-8(7)9/h1-4,6,10,12-13H,5H2,(H,14,15)	N/A	spectral_library_annotation
24595	Spectral Match to DL-Indole-3-lactic acid from NIST14	[M+H]+	0.986	206.081					C1=CC=C2C(=C1)C(=CN2)CC(C(=O)O)O	InChI=1S/C11H11NO3/c13-10(11(14)15)5-7-6-12-9-4-2-1-3-8(7)9/h1-4,6,10,12-13H,5H2,(H,14,15)	N/A	spectral_library_annotation
24595	Indolelactic acid	[M+H]+	0.966	206.0813			2.254533	C11H11NO3	O=C(O)C(O)CC1=CNC=2C=CC=CC21	InChI=1S/C11H11NO3/c13-10(11(14)15)5-7-6-12-9-4-2-1-3-8(7)9/h1-4,6,10,12-13H,5H2,(H,14,15)	XGILAAMKEQUXLS-UHFFFAOYSA-N	spectral_library_annotation
24595	INDOLELACTIC ACID	[M+H]+	0.961	206.081					C1=CC2=C(C=C1)NC=C2CC(C(=O)O)O	"InChI=1S/C11H11NO3/c13-10(11(14)15)5-7-6-12-9-4-2-1-3-8(7)9/h1-4,6,10,12-13H,5H2,(H,14,15)"	N/A	spectral_library_annotation
24595	INDOLELACTIC ACID	[M+H]+	0.961	206.081					C1=CC2=C(C=C1)NC=C2CC(C(=O)O)O	"InChI=1S/C11H11NO3/c13-10(11(14)15)5-7-6-12-9-4-2-1-3-8(7)9/h1-4,6,10,12-13H,5H2,(H,14,15)"	N/A	spectral_library_annotation
24595	INDOLELACTIC ACID	[M+H]+	0.961	206.0811692				C11H11NO3	O=C(O)C(O)CC1=CNC=2C=CC=CC21	InChI=1S/C11H11NO3/c13-10(11(14)15)5-7-6-12-9-4-2-1-3-8(7)9/h1-4,6,10,12-13H,5H2,(H,14,15)	XGILAAMKEQUXLS-UHFFFAOYSA-N	spectral_library_annotation
24595	dl-3-Indolelactic acid - 40.0 eV	[M+H]+	0.932	206.081					c1ccc2c(c1)c(c[nH]2)CC(C(=O)O)O	N/A	N/A	spectral_library_annotation
24596	Suspect related to Massbank:RP025103 Oleoyl-L-Carnitine|(3R)-3-[(Z)-octadec-9-enoyl]oxy-4-(trimethylazaniumyl)butanoate (predicted molecular formula SIRIUS: C13H25NO4 / BUDDY: C13H25NO4) with delta m/z -166.172 (putative explanation: Phenyl-lactate (reverse); atomic difference: -nan) [M+H]+	[M+H]+	0.993	260.186					N/A	1S/C25H47NO4/c1-5-6-7-8-9-10-11-12-13-14-15-16-17-18-19-20-25(29)30-23(21-24(27)28)22-26(2,3)4/h12-13,23H,5-11,14-22H2,1-4H3/b13-12-/t23-/m1/s1 - 166.172 Da	N/A	spectral_library_annotation
24596	Suspect related to O-ACETYLCARNITINE (predicted molecular formula SIRIUS: C13H25NO4 / BUDDY: C13H25NO4) with delta m/z 56.062 (putative explanation: Diethylation, analogous to Dimethylation|Gly->Leu/Ile substitution; atomic difference: 4C,8H|4C,8H) [M+H]+	[M+H]+	0.988	260.185					N/A	InChI=1S/C9H17NO4/c1-7(11)14-8(5-9(12)13)6-10(2,3)4/h8H,5-6H2,1-4H3 + 56.062 Da	N/A	spectral_library_annotation
24596	Suspect related to Massbank:RP025302 Octanoyl-L-Carnitine|L-Octanoylcarnitine|(3R)-3-octanoyloxy-4-(trimethylazaniumyl)butanoate (predicted molecular formula SIRIUS: C13H25NO4 / BUDDY: C13H25NO4) with delta m/z -28.031 (putative explanation: Desethylation, didemethylation, dealkylation|Met->Cys substitution|Val->Ala substitution; atomic difference: -2C,-4H|-2C,-4H|-2C,-4H) [M+H]+	[M+H]+	0.981	260.185					N/A	1S/C15H29NO4/c1-5-6-7-8-9-10-15(19)20-13(11-14(17)18)12-16(2,3)4/h13H,5-12H2,1-4H3/t13-/m1/s1 - 28.031 Da	N/A	spectral_library_annotation
24596	Suspect related to Massbank:RP025402 Tetradecanoyl-L-Carnitine|L-Myristoylcarnitine|(3R)-3-tetradecanoyloxy-4-(trimethylazaniumyl)butanoate (predicted molecular formula SIRIUS: C13H25NO4 / BUDDY: C13H25NO4) with delta m/z -112.125 (putative explanation: unspecified; atomic difference: unspecified) [M+H]+	[M+H]+	0.957	260.186					N/A	1S/C21H41NO4/c1-5-6-7-8-9-10-11-12-13-14-15-16-21(25)26-19(17-20(23)24)18-22(2,3)4/h19H,5-18H2,1-4H3/t19-/m1/s1 - 112.125 Da	N/A	spectral_library_annotation
24596	Suspect related to PALMITOYLCARNITINE (predicted molecular formula SIRIUS: C13H25NO4 / BUDDY: C13H25NO4) with delta m/z -140.156 (putative explanation: unspecified; atomic difference: unspecified) [M+H]+	[M+H]+	0.957	260.186					N/A	InChI=1S/C23H45NO4/c1-5-6-7-8-9-10-11-12-13-14-15-16-17-18-23(27)28-21(19-22(25)26)20-24(2,3)4/h21H,5-20H2,1-4H3 - 140.156 Da	N/A	spectral_library_annotation
24596	Suspect related to LAUROYLCARNITINE (predicted molecular formula SIRIUS: C13H25NO4 / BUDDY: C13H25NO4) with delta m/z -84.094 (putative explanation: unspecified; atomic difference: unspecified) [M+H]+	[M+H]+	0.951	260.185					N/A	N/A	N/A	spectral_library_annotation
24596	Suspect related to Spectral Match to Butyrylcarnitine from NIST14 (predicted molecular formula SIRIUS: unknown / BUDDY: unknown) with delta m/z 28.031 (putative explanation: Acetaldehyde +28|Ala->Val substitution|Cys->Met substitution|Ethylation|di-Methylation; atomic difference: 2C,4H|2C,4H|2C,4H|2C,4H|2C,4H) [M+H]+	[M+H]+	0.949	260.185					N/A	N/A	N/A	spectral_library_annotation
24596	Suspect related to Spectral Match to Palmitoylcarnitine from NIST14 (predicted molecular formula SIRIUS: C13H25NO4 / BUDDY: C13H25NO4) with delta m/z -140.156 (putative explanation: unspecified; atomic difference: unspecified) [M+H]+	[M+H]+	0.946	260.185					N/A	N/A	N/A	spectral_library_annotation
24596	Hexanoyl-carnitine; AIF; CE10; MS2Dec	[M+H]+	0.92	260.1856384			2.698951	C13H25NO4	O=C([O-])CC(OC(=O)CCCCC)C[N+](C)(C)C	InChI=1S/C13H25NO4/c1-5-6-7-8-13(17)18-11(9-12(15)16)10-14(2,3)4/h11H,5-10H2,1-4H3/t11-/m1/s1	VVPRQWTYSNDTEA-LLVKDONJSA-N	spectral_library_annotation
24596	Suspect related to Adipoyl-L-carnitine (predicted molecular formula SIRIUS: C13H25NO4 / BUDDY: C13H25NO4) with delta m/z -29.975 (putative explanation: Glu->Val substitution|Reduction of nitro to amide; atomic difference: 2H,-2O|2O,-2H) [M+H]+	[M+H]+	0.718	260.186					N/A	InChI=1S/C13H23NO6/c1-14(2,3)9-10(8-12(17)18)20-13(19)7-5-4-6-11(15)16/h10H,4-9H2,1-3H3,(H-,15,16,17,18)/t10-/m1/s1 - 29.975 Da	N/A	spectral_library_annotation
24647	Massbank:NA003004 Dicyclohexylamine|N-cyclohexylcyclohexanamine	[M+H]+	1	182.19					C1CCC(CC1)NC1CCCCC1	1S/C12H23N/c1-3-7-11(8-4-1)13-12-9-5-2-6-10-12/h11-13H,1-10H2	N/A	spectral_library_annotation
24647			1	182.1903				C12H23N	C1CCC(CC1)NC1CCCCC1	InChI=1S/C12H23N/c1-3-7-11(8-4-1)13-12-9-5-2-6-10-12/h11-13H,1-10H2	XBPCUCUWBYBCDP-UHFFFAOYSA-N	spectral_library_annotation
24647	Massbank:NA003004 Dicyclohexylamine|N-cyclohexylcyclohexanamine	[M+H]+	1	182.19					C1CCC(CC1)NC1CCCCC1	1S/C12H23N/c1-3-7-11(8-4-1)13-12-9-5-2-6-10-12/h11-13H,1-10H2	N/A	spectral_library_annotation
24647	Massbank:NA003004 Dicyclohexylamine|N-cyclohexylcyclohexanamine	[M+H]+	1	182.19					C1CCC(CC1)NC1CCCCC1	1S/C12H23N/c1-3-7-11(8-4-1)13-12-9-5-2-6-10-12/h11-13H,1-10H2	N/A	spectral_library_annotation
24647	Dicyclohexylamine, N-cyclohexylcyclohexanamine	[M+H]+	1	182.1903				C12H23N	C1CCC(CC1)NC1CCCCC1	InChI=1S/C12H23N/c1-3-7-11(8-4-1)13-12-9-5-2-6-10-12/h11-13H,1-10H2	XBPCUCUWBYBCDP-UHFFFAOYSA-N	spectral_library_annotation
24647	Dicyclohexylamine	[M+H]+	1	182.1903				C12H23N	C1CCC(CC1)NC1CCCCC1	InChI=1S/C12H23N/c1-3-7-11(8-4-1)13-12-9-5-2-6-10-12/h11-13H,1-10H2	XBPCUCUWBYBCDP-UHFFFAOYSA-N	spectral_library_annotation
24647	Dicyclohexylamine	[M+H]+	0.999	182.1903				C12H23N	C1CCC(CC1)NC1CCCCC1	InChI=1S/C12H23N/c1-3-7-11(8-4-1)13-12-9-5-2-6-10-12/h11-13H,1-10H2	XBPCUCUWBYBCDP-UHFFFAOYSA-N	spectral_library_annotation
24647	Massbank:NA003003 Dicyclohexylamine|N-cyclohexylcyclohexanamine	[M+H]+	0.999	182.19					C1CCC(CC1)NC1CCCCC1	1S/C12H23N/c1-3-7-11(8-4-1)13-12-9-5-2-6-10-12/h11-13H,1-10H2	N/A	spectral_library_annotation
24647			0.999	182.1903				C12H23N	C1CCC(CC1)NC1CCCCC1	InChI=1S/C12H23N/c1-3-7-11(8-4-1)13-12-9-5-2-6-10-12/h11-13H,1-10H2	XBPCUCUWBYBCDP-UHFFFAOYSA-N	spectral_library_annotation
24647	Massbank:NA003003 Dicyclohexylamine|N-cyclohexylcyclohexanamine	[M+H]+	0.999	182.19					C1CCC(CC1)NC1CCCCC1	1S/C12H23N/c1-3-7-11(8-4-1)13-12-9-5-2-6-10-12/h11-13H,1-10H2	N/A	spectral_library_annotation
24666	Dibenzyldimethyl ammonium	[M]+	0.995	226.159				[C16H20N]+	C[N+](C)(Cc1ccccc1)Cc2ccccc2	InChI=1S/C16H20N/c1-17(2,13-15-9-5-3-6-10-15)14-16-11-7-4-8-12-16/h3-12H,13-14H2,1-2H3/q+1	LNIYNESXCOYFPW-UHFFFAOYSA-N	spectral_library_annotation
24666			0.995	226.159				[C16H20N]+	C[N+](C)(Cc1ccccc1)Cc2ccccc2	InChI=1S/C16H20N/c1-17(2,13-15-9-5-3-6-10-15)14-16-11-7-4-8-12-16/h3-12H,13-14H2,1-2H3/q+1	LNIYNESXCOYFPW-UHFFFAOYSA-N	spectral_library_annotation
24666	Suspect related to Spectral Match to Benzyltetradecyldimethylammonium from NIST14 (predicted molecular formula SIRIUS: C16H19N / BUDDY: C16H19N) with delta m/z -106.172 (putative explanation: unspecified; atomic difference: unspecified) [M+H]+	[M+H]+	0.964	226.159					N/A	N/A	N/A	spectral_library_annotation
24743	Suspect related to Diethyl azelate (predicted molecular formula SIRIUS: C12H18O4 / BUDDY: C12H18O4) with delta m/z -18.047 (putative explanation: unspecified; atomic difference: unspecified) [M+H]+	[M+H]+	0.956	227.128					N/A	InChI=1S/C13H24O4/c1-3-16-12(14)10-8-6-5-7-9-11-13(15)17-4-2/h3-11H2,1-2H3 - 18.047 Da	N/A	spectral_library_annotation
24743	Suspect related to Dimethyl azelate (predicted molecular formula SIRIUS: unknown / BUDDY: C13H22O5) with delta m/z 42.01 (putative explanation: Acetylation|Ser->Glu substitution|unspecified; atomic difference: 2C,2H,1O|2C,2H,1O|3N) [M-CH4O+H]+	[M-CH4O+H]+	0.946	227.128					N/A	InChI=1S/C11H20O4/c1-14-10(12)8-6-4-3-5-7-9-11(13)15-2/h3-9H2,1-2H3 + 42.010 Da	N/A	spectral_library_annotation
24743	Suspect related to Dimethyl azelate (predicted molecular formula SIRIUS: C12H18O4 / BUDDY: C12H18O4) with delta m/z 9.984 (putative explanation: unspecified; atomic difference: unspecified) [M+H]+	[M+H]+	0.804	227.128					N/A	InChI=1S/C11H20O4/c1-14-10(12)8-6-4-3-5-7-9-11(13)15-2/h3-9H2,1-2H3 + 9.984 Da	N/A	spectral_library_annotation
24743	Suspect related to Spectral Match to Diethyl azelate from NIST14 (predicted molecular formula SIRIUS: C12H18O4 / BUDDY: C12H18O4) with delta m/z -18.047 (putative explanation: unspecified; atomic difference: unspecified) [M+H]+	[M+H]+	0.804	227.128					N/A	N/A	N/A	spectral_library_annotation
24743	Suspect related to Undecanedioic acid (predicted molecular formula SIRIUS: C12H20O5 / BUDDY: C12H20O5) with delta m/z 27.995 (putative explanation: Formylation|Ser->Asp substitution|Thr->Glu substitution; atomic difference: 1C,1O|1C,1O|1C,1O) [M-H2O+H]+	[M-H2O+H]+	0.765	227.128					N/A	InChI=1S/C11H20O4/c12-10(13)8-6-4-2-1-3-5-7-9-11(14)15/h1-9H2,(H,12,13)(H,14,15) + 27.995 Da	N/A	spectral_library_annotation
24743	Suspect related to N-Oleoylglycine (predicted molecular formula SIRIUS: unknown / BUDDY: C14H23NO6) with delta m/z -38.126 (putative explanation: unspecified; atomic difference: unspecified) [M-C2H5NO2+H]+	[M-C2H5NO2+H]+	0.724	227.128					N/A	InChI=1S/C20H37NO3/c1-2-3-4-5-6-7-8-9-10-11-12-13-14-15-16-17-19(22)21-18-20(23)24/h9-10H,2-8,11-18H2,1H3,(H,21,22)(H,23,24)/b10-9- - 38.126 Da	N/A	spectral_library_annotation
24743	Suspect related to Oleic acid methyl ester (predicted molecular formula SIRIUS: unknown / BUDDY: C13H22O5) with delta m/z -38.126 (putative explanation: unspecified; atomic difference: unspecified) [M-CH4O+H]+	[M-CH4O+H]+	0.724	227.128					N/A	InChI=1S/C19H36O2/c1-3-4-5-6-7-8-9-10-11-12-13-14-15-16-17-18-19(20)21-2/h10-11H,3-9,12-18H2,1-2H3/b11-10- - 38.126 Da	N/A	spectral_library_annotation
24743	Suspect related to Tetradecanedioic acid (predicted molecular formula SIRIUS: C12H20O5 / BUDDY: C12H20O5) with delta m/z -14.052 (putative explanation: Lys->Asn substitution; atomic difference: -2C,-6H,1O) [M-H2O+H]+	[M-H2O+H]+	0.711	227.128					N/A	InChI=1S/C14H26O4/c15-13(16)11-9-7-5-3-1-2-4-6-8-10-12-14(17)18/h1-12H2,(H,15,16)(H,17,18) - 14.052 Da	N/A	spectral_library_annotation
24743	Suspect related to Palmitelaidic acid (predicted molecular formula SIRIUS: C12H18O4 / BUDDY: C12H18O4) with delta m/z -28.106 (putative explanation: unspecified; atomic difference: unspecified) [M+H]+	[M+H]+	0.706	227.128					N/A	InChI=1S/C16H30O2/c1-2-3-4-5-6-7-8-9-10-11-12-13-14-15-16(17)18/h7-8H,2-6,9-15H2,1H3,(H,17,18)/b8-7+ - 28.106 Da	N/A	spectral_library_annotation
24922	Massbank:PB000501 5-methoxyindole-3-carbaldehyde	[M+H]+	0.847	176.071					COC1=CC2=C(C=C1)NC=C2C=O	1S/C10H9NO2/c1-13-8-2-3-10-9(4-8)7(6-12)5-11-10/h2-6,11H,1H3	N/A	spectral_library_annotation
24922	Massbank:PB000501 5-methoxyindole-3-carbaldehyde	[M+H]+	0.847	176.071					COC1=CC2=C(C=C1)NC=C2C=O	1S/C10H9NO2/c1-13-8-2-3-10-9(4-8)7(6-12)5-11-10/h2-6,11H,1H3	N/A	spectral_library_annotation
24922	Massbank:PB000501 5-methoxyindole-3-carbaldehyde	[M+H]+	0.847	176.071					COC1=CC2=C(C=C1)NC=C2C=O	1S/C10H9NO2/c1-13-8-2-3-10-9(4-8)7(6-12)5-11-10/h2-6,11H,1H3	N/A	spectral_library_annotation
24922	5-methoxyindole-3-carbaldehyde	[M+H]+	0.847	176.0712985				C10H9NO2	COC1=CC2=C(C=C1)NC=C2C=O	InChI=1S/C10H9NO2/c1-13-8-2-3-10-9(4-8)7(6-12)5-11-10/h2-6,11H,1H3	TUWARWGEOHQXCO-UHFFFAOYSA-N	spectral_library_annotation
24922	4-methoxy-1H-indole-3-carbaldehyde	[M+H]+	0.808	176.07115				C10H9NO2	COC1=CC=CC2=C1C(=CN2)C=O	InChI=1S/C10H9NO2/c1-13-9-4-2-3-8-10(9)7(6-12)5-11-8/h2-6,11H,1H3	GDVCEQRAPMIJBG-UHFFFAOYSA-N	spectral_library_annotation
24922	Massbank:PB000528 4-methoxy-1H-indole-3-carbaldehyde	[M+H]+	0.808	176.071					COC1=CC=CC2=C1C(=CN2)C=O	1S/C10H9NO2/c1-13-9-4-2-3-8-10(9)7(6-12)5-11-8/h2-6,11H,1H3	N/A	spectral_library_annotation
24922			0.808	176.07115				C10H9NO2	COC1=CC=CC2=C1C(=CN2)C=O	InChI=1S/C10H9NO2/c1-13-9-4-2-3-8-10(9)7(6-12)5-11-8/h2-6,11H,1H3	GDVCEQRAPMIJBG-UHFFFAOYSA-N	spectral_library_annotation
24922	Massbank:PB000528 4-methoxy-1H-indole-3-carbaldehyde	[M+H]+	0.808	176.071					COC1=CC=CC2=C1C(=CN2)C=O	1S/C10H9NO2/c1-13-9-4-2-3-8-10(9)7(6-12)5-11-8/h2-6,11H,1H3	N/A	spectral_library_annotation
24922	Massbank:PB000528 4-methoxy-1H-indole-3-carbaldehyde	[M+H]+	0.808	176.071					COC1=CC=CC2=C1C(=CN2)C=O	1S/C10H9NO2/c1-13-9-4-2-3-8-10(9)7(6-12)5-11-8/h2-6,11H,1H3	N/A	spectral_library_annotation
24922	4-methoxy-1H-indole-3-carbaldehyde	[M+H]+	0.808	176.07115				C10H9NO2	COC1=CC=CC2=C1C(=CN2)C=O	InChI=1S/C10H9NO2/c1-13-9-4-2-3-8-10(9)7(6-12)5-11-8/h2-6,11H,1H3	GDVCEQRAPMIJBG-UHFFFAOYSA-N	spectral_library_annotation
25102	Suspect related to L-Glutathione, reduced (predicted molecular formula SIRIUS: C19H31N3O7S / BUDDY: C19H31N3O7S) with delta m/z 138.104 (putative explanation: Dehydrated 4-hydroxynonenal; atomic difference: 9C,14H,1O) [M+H]+	[M+H]+	0.934	446.196					N/A	InChI=1S/C10H17N3O6S/c11-5(10(18)19)1-2-7(14)13-6(4-20)9(17)12-3-8(15)16/h5-6,20H,1-4,11H2,(H,12,17)(H,13,14)(H,15,16)(H,18,19) + 138.104 Da	N/A	spectral_library_annotation
25102	Suspect related to Spectral Match to 4-Hydroxynonenal glutathione from NIST14 (predicted molecular formula SIRIUS: C19H31N3O7S / BUDDY: C19H31N3O7S) with delta m/z -18.011 (putative explanation: Dehydration|Pyro-glu from E|carbodiimide crosslinker; atomic difference: -2H,-1O|-2H,-1O|-2H,-1O) [M+H]+	[M+H]+	0.847	446.196					N/A	N/A	N/A	spectral_library_annotation
25177	Suspect related to 3-Methylglutarylcarnitine (predicted molecular formula SIRIUS: C15H29NO5 / BUDDY: C15H29NO5) with delta m/z 14.051 (putative explanation: Asn->Lys substitution; atomic difference: 2C,6H,-1O) [M+H]+	[M+H]+	0.966	304.212					N/A	InChI=1S/C13H23NO6/c1-9(5-11(15)16)6-13(19)20-10(7-12(17)18)8-14(2,3)4/h9-10H,5-8H2,1-4H3,(H-,15,16,17,18) + 14.051 Da	N/A	spectral_library_annotation
25177	Suspect related to Massbank:RP024902 Decanoyl-L-Carnitine|Decanoylcarnitine|3-decanoyloxy-4-(trimethylazaniumyl)butanoate (predicted molecular formula SIRIUS: C15H29NO5 / BUDDY: C15H29NO5) with delta m/z -12.036 (putative explanation: Leu/Ile->Thr substitution|Val->Ser substitution|Dealkylation+hydroxylation; atomic difference: -2C,-4H,1O|-2C,-4H,1O|2C,4H,-1O) [M+H]+	[M+H]+	0.858	304.212					N/A	1S/C17H33NO4/c1-5-6-7-8-9-10-11-12-17(21)22-15(13-16(19)20)14-18(2,3)4/h15H,5-14H2,1-4H3 - 12.036 Da	N/A	spectral_library_annotation
25488	Suspect related to cyclo(L-Val-L-Pro) (predicted molecular formula SIRIUS: C11H20N2O2 / BUDDY: C11H20N2O2) with delta m/z 16.031 (putative explanation: Pro->Leu/Ile substitution|unspecified; atomic difference: 1C,4H|1C,4H) [M+H]+	[M+H]+	0.985	213.16					N/A	N/A	N/A	spectral_library_annotation
25488	Suspect related to cyclo-(Leu-Leu) (predicted molecular formula SIRIUS: unknown / BUDDY: unknown) with delta m/z -14.016 (putative explanation: Ala->Gly substitution|Gln->Asn substitution|Glu->Asp substitution|Leu/Ile->Val substitution|Thr->Ser substitution; atomic difference: -1C,-2H|-1C,-2H|-1C,-2H|-1C,-2H|-1C,-2H) [M+H]+	[M+H]+	0.972	213.16					N/A	N/A	N/A	spectral_library_annotation
25488	Suspect related to cyclo(L-Leu-L-Pro) (predicted molecular formula SIRIUS: C11H20N2O2 / BUDDY: C11H20N2O2) with delta m/z 2.016 (putative explanation: Pro->Val substitution|reduction; atomic difference: 2H|2H) [M+H]+	[M+H]+	0.97	213.16					N/A	N/A	N/A	spectral_library_annotation
25488	Suspect related to cyclo-(Val-Phe) (predicted molecular formula SIRIUS: unknown / BUDDY: unknown) with delta m/z -33.984 (putative explanation: Phe->Leu/Ile substitution; atomic difference: -3C,2H) [M+H]+	[M+H]+	0.97	213.16					N/A	N/A	N/A	spectral_library_annotation
25488	Suspect related to cyclo(Phe-Leu) (predicted molecular formula SIRIUS: C11H20N2O2 / BUDDY: C11H20N2O2) with delta m/z -48.0 (putative explanation: Phe->Val substitution; atomic difference: -4C) [M+H]+	[M+H]+	0.946	213.159					N/A	N/A	N/A	spectral_library_annotation
25488	Suspect related to Massbank:PR300821 Cyclo(proline-leucine) (predicted molecular formula SIRIUS: C11H20N2O2 / BUDDY: C11H20N2O2) with delta m/z 2.016 (putative explanation: Pro->Val substitution|reduction; atomic difference: 2H|2H) [M+H]+	[M+H]+	0.941	213.16					N/A	1S/C11H18N2O2/c1-7(2)6-8-11(15)13-5-3-4-9(13)10(14)12-8/h7-9H,3-6H2,1-2H3,(H,12,14) + 2.016 Da	N/A	spectral_library_annotation
25488	Suspect related to Massbank:PR311142 Cyclo(leucylprolyl) (predicted molecular formula SIRIUS: C11H20N2O2 / BUDDY: C11H20N2O2) with delta m/z 2.016 (putative explanation: Pro->Val substitution|reduction; atomic difference: 2H|2H) [M+H]+	[M+H]+	0.842	213.16					N/A	1S/C11H18N2O2/c1-7(2)6-8-11(15)13-5-3-4-9(13)10(14)12-8/h7-9H,3-6H2,1-2H3,(H,12,14) + 2.016 Da	N/A	spectral_library_annotation
25488	Suspect related to Spectral Match to L-Alanyl-L-norleucine from NIST14 (predicted molecular formula SIRIUS: unknown / BUDDY: unknown) with delta m/z 28.031 (putative explanation: Acetaldehyde +28|Ala->Val substitution|Cys->Met substitution|Ethylation|di-Methylation; atomic difference: 2C,4H|2C,4H|2C,4H|2C,4H|2C,4H) [M-H2O+H]+	[M-H2O+H]+	0.782	213.16					N/A	N/A	N/A	spectral_library_annotation
25488	Suspect related to Spectral Match to Val-Ile from NIST14 (predicted molecular formula SIRIUS: C11H20N2O2 / BUDDY: C11H20N2O2) with delta m/z -18.011 (putative explanation: Dehydration|Pyro-glu from E|carbodiimide crosslinker; atomic difference: -2H,-1O|-2H,-1O|-2H,-1O) [M+H]+	[M+H]+	0.782	213.159					N/A	N/A	N/A	spectral_library_annotation
25488	Suspect related to Spectral Match to Leu-Phe from NIST14 (predicted molecular formula SIRIUS: unknown / BUDDY: unknown) with delta m/z -48.0 (putative explanation: Phe->Val substitution; atomic difference: -4C) [M-H2O+H]+	[M-H2O+H]+	0.735	213.16					N/A	N/A	N/A	spectral_library_annotation
25936	9-(2,3-dihydroxypropoxy)-9-oxononanoic acid	[M+Na]+	0.724	285.131					N/A	InChI=1S/C12H22O6/c13-8-10(14)9-18-12(17)7-5-3-1-2-4-6-11(15)16/h10,13-14H,1-9H2,(H,15,16)	N/A	spectral_library_annotation
25936	9-(2,3-dihydroxypropoxy)-9-oxononanoic acid	[M+Na]+	0.724	285.131					N/A	InChI=1S/C12H22O6/c13-8-10(14)9-18-12(17)7-5-3-1-2-4-6-11(15)16/h10,13-14H,1-9H2,(H,15,16)	N/A	spectral_library_annotation
25936	9-(2,3-dihydroxypropoxy)-9-oxononanoic acid	[M+Na]+	0.724	285.1308594				C12H22O6	O=C(O)CCCCCCCC(=O)OCC(O)CO	InChI=1S/C12H22O6/c13-8-10(14)9-18-12(17)7-5-3-1-2-4-6-11(15)16/h10,13-14H,1-9H2,(H,15,16)	BQRISQXLSXCXSC-UHFFFAOYSA-N	spectral_library_annotation
25954	9-(2,3-dihydroxypropoxy)-9-oxononanoic acid	[M+Na]+	0.754	285.131					N/A	InChI=1S/C12H22O6/c13-8-10(14)9-18-12(17)7-5-3-1-2-4-6-11(15)16/h10,13-14H,1-9H2,(H,15,16)	N/A	spectral_library_annotation
25954	9-(2,3-dihydroxypropoxy)-9-oxononanoic acid	[M+Na]+	0.754	285.131					N/A	InChI=1S/C12H22O6/c13-8-10(14)9-18-12(17)7-5-3-1-2-4-6-11(15)16/h10,13-14H,1-9H2,(H,15,16)	N/A	spectral_library_annotation
25954	9-(2,3-dihydroxypropoxy)-9-oxononanoic acid	[M+Na]+	0.754	285.1308594				C12H22O6	O=C(O)CCCCCCCC(=O)OCC(O)CO	InChI=1S/C12H22O6/c13-8-10(14)9-18-12(17)7-5-3-1-2-4-6-11(15)16/h10,13-14H,1-9H2,(H,15,16)	BQRISQXLSXCXSC-UHFFFAOYSA-N	spectral_library_annotation
26018	Suspect related to Spectral Match to Azelaic acid from NIST14 (predicted molecular formula SIRIUS: C12H22O6 / BUDDY: C12H22O6) with delta m/z 74.035 (putative explanation: unspecified|unspecified; atomic difference: 1C,4H,3N,1O|3C,6H,2O) [M-H2O+H]+	[M-H2O+H]+	0.866	245.138					N/A	N/A	N/A	spectral_library_annotation
26018	Suspect related to Spectral Match to Azelaic acid from NIST14 (predicted molecular formula SIRIUS: C12H20O5 / BUDDY: C12H20O5) with delta m/z 56.026 (putative explanation: unspecified|Acrolein addition +56|Propionate labeling reagent light form (N-term & K)|unspecified; atomic difference: 1C,2H,3N|3C,4H,1O|3C,4H,1O|3C,4H,1O) [M+H]+	[M+H]+	0.855	245.138					N/A	N/A	N/A	spectral_library_annotation
26018	Suspect related to Massbank:UF416901 Triethyl citrate|triethyl 2-hydroxypropane-1,2,3-tricarboxylate (predicted molecular formula SIRIUS: C12H20O5 / BUDDY: C12H20O5) with delta m/z -31.991 (putative explanation: Glu->Pro substitution; atomic difference: -2O) [M+H]+	[M+H]+	0.835	245.138					N/A	1S/C12H20O7/c1-4-17-9(13)7-12(16,11(15)19-6-3)8-10(14)18-5-2/h16H,4-8H2,1-3H3 - 31.991 Da	N/A	spectral_library_annotation
26018	Suspect related to Dimethyl azelate (predicted molecular formula SIRIUS: C12H20O5 / BUDDY: C12H20O5) with delta m/z 27.995 (putative explanation: Formylation|Ser->Asp substitution|Thr->Glu substitution; atomic difference: 1C,1O|1C,1O|1C,1O) [M+H]+	[M+H]+	0.768	245.138					N/A	InChI=1S/C11H20O4/c1-14-10(12)8-6-4-3-5-7-9-11(13)15-2/h3-9H2,1-2H3 + 27.995 Da	N/A	spectral_library_annotation
26039	Suspect related to Diethyl azelate (predicted molecular formula SIRIUS: C12H18O4 / BUDDY: C12H18O4) with delta m/z -18.047 (putative explanation: unspecified; atomic difference: unspecified) [M+H]+	[M+H]+	0.957	227.128					N/A	InChI=1S/C13H24O4/c1-3-16-12(14)10-8-6-5-7-9-11-13(15)17-4-2/h3-11H2,1-2H3 - 18.047 Da	N/A	spectral_library_annotation
26039	Suspect related to Dimethyl azelate (predicted molecular formula SIRIUS: unknown / BUDDY: C13H22O5) with delta m/z 42.01 (putative explanation: Acetylation|Ser->Glu substitution|unspecified; atomic difference: 2C,2H,1O|2C,2H,1O|3N) [M-CH4O+H]+	[M-CH4O+H]+	0.944	227.128					N/A	InChI=1S/C11H20O4/c1-14-10(12)8-6-4-3-5-7-9-11(13)15-2/h3-9H2,1-2H3 + 42.010 Da	N/A	spectral_library_annotation
26039	Suspect related to Dimethyl azelate (predicted molecular formula SIRIUS: C12H18O4 / BUDDY: C12H18O4) with delta m/z 9.984 (putative explanation: unspecified; atomic difference: unspecified) [M+H]+	[M+H]+	0.803	227.128					N/A	InChI=1S/C11H20O4/c1-14-10(12)8-6-4-3-5-7-9-11(13)15-2/h3-9H2,1-2H3 + 9.984 Da	N/A	spectral_library_annotation
26039	Suspect related to Spectral Match to Diethyl azelate from NIST14 (predicted molecular formula SIRIUS: C12H18O4 / BUDDY: C12H18O4) with delta m/z -18.047 (putative explanation: unspecified; atomic difference: unspecified) [M+H]+	[M+H]+	0.803	227.128					N/A	N/A	N/A	spectral_library_annotation
26039	Suspect related to Undecanedioic acid (predicted molecular formula SIRIUS: C12H20O5 / BUDDY: C12H20O5) with delta m/z 27.995 (putative explanation: Formylation|Ser->Asp substitution|Thr->Glu substitution; atomic difference: 1C,1O|1C,1O|1C,1O) [M-H2O+H]+	[M-H2O+H]+	0.766	227.128					N/A	InChI=1S/C11H20O4/c12-10(13)8-6-4-2-1-3-5-7-9-11(14)15/h1-9H2,(H,12,13)(H,14,15) + 27.995 Da	N/A	spectral_library_annotation
26039	Suspect related to N-Oleoylglycine (predicted molecular formula SIRIUS: unknown / BUDDY: C14H23NO6) with delta m/z -38.126 (putative explanation: unspecified; atomic difference: unspecified) [M-C2H5NO2+H]+	[M-C2H5NO2+H]+	0.724	227.128					N/A	InChI=1S/C20H37NO3/c1-2-3-4-5-6-7-8-9-10-11-12-13-14-15-16-17-19(22)21-18-20(23)24/h9-10H,2-8,11-18H2,1H3,(H,21,22)(H,23,24)/b10-9- - 38.126 Da	N/A	spectral_library_annotation
26039	Suspect related to Oleic acid methyl ester (predicted molecular formula SIRIUS: unknown / BUDDY: C13H22O5) with delta m/z -38.126 (putative explanation: unspecified; atomic difference: unspecified) [M-CH4O+H]+	[M-CH4O+H]+	0.724	227.128					N/A	InChI=1S/C19H36O2/c1-3-4-5-6-7-8-9-10-11-12-13-14-15-16-17-18-19(20)21-2/h10-11H,3-9,12-18H2,1-2H3/b11-10- - 38.126 Da	N/A	spectral_library_annotation
26039	Suspect related to Tetradecanedioic acid (predicted molecular formula SIRIUS: C12H20O5 / BUDDY: C12H20O5) with delta m/z -14.052 (putative explanation: Lys->Asn substitution; atomic difference: -2C,-6H,1O) [M-H2O+H]+	[M-H2O+H]+	0.711	227.128					N/A	InChI=1S/C14H26O4/c15-13(16)11-9-7-5-3-1-2-4-6-8-10-12-14(17)18/h1-12H2,(H,15,16)(H,17,18) - 14.052 Da	N/A	spectral_library_annotation
26039	Suspect related to Palmitelaidic acid (predicted molecular formula SIRIUS: C12H18O4 / BUDDY: C12H18O4) with delta m/z -28.106 (putative explanation: unspecified; atomic difference: unspecified) [M+H]+	[M+H]+	0.705	227.128					N/A	InChI=1S/C16H30O2/c1-2-3-4-5-6-7-8-9-10-11-12-13-14-15-16(17)18/h7-8H,2-6,9-15H2,1H3,(H,17,18)/b8-7+ - 28.106 Da	N/A	spectral_library_annotation
26150	Suspect related to Spectral Match to Hexaethylene glycol from NIST14 (predicted molecular formula SIRIUS: C16H34O9 / BUDDY: C17H33N5O5) with delta m/z 105.079 (putative explanation: unspecified; atomic difference: unspecified) [M+H]+	[M+H]+	0.957	388.254					N/A	N/A	N/A	spectral_library_annotation
26150	Suspect related to Spectral Match to Nonaethylene glycol from NIST14 (predicted molecular formula SIRIUS: unknown / BUDDY: unknown) with delta m/z -27.0 (putative explanation: unspecified; atomic difference: unspecified) [M+H]+	[M+H]+	0.865	388.254					N/A	N/A	N/A	spectral_library_annotation
26150	Suspect related to roseoside (predicted molecular formula SIRIUS: C17H33N5O5 / BUDDY: C23H33NO4) with delta m/z 1.053 (putative explanation: unspecified; atomic difference: unspecified) [M+H]+	[M+H]+	0.775	388.254					N/A	N/A	N/A	spectral_library_annotation
26485	5-Methoxy-5-oxopentanoic acid CollisionEnergy:102040	[M-H2O+H]+	0.844	129.055					COC(=O)CCCC(=O)O	"InChI=1S/C6H10O4/c1-10-6(9)4-2-3-5(7)8/h2-4H2,1H3,(H,7,8)"	N/A	spectral_library_annotation
26485	5-Methoxy-5-oxopentanoic acid CollisionEnergy:102040	[M-H2O+H]+	0.844	129.055					COC(=O)CCCC(=O)O	"InChI=1S/C6H10O4/c1-10-6(9)4-2-3-5(7)8/h2-4H2,1H3,(H,7,8)"	N/A	spectral_library_annotation
26485	5-Methoxy-5-oxopentanoic acid CollisionEnergy:102040	[M-H2O+H]+	0.844	129.055					COC(=O)CCCC(=O)O	"InChI=1S/C6H10O4/c1-10-6(9)4-2-3-5(7)8/h2-4H2,1H3,(H,7,8)"	N/A	spectral_library_annotation
26485	5-Methoxy-5-oxopentanoic acid CollisionEnergy:102040	[M-H2O+H]+	0.844	129.055					COC(=O)CCCC(=O)O	"InChI=1S/C6H10O4/c1-10-6(9)4-2-3-5(7)8/h2-4H2,1H3,(H,7,8)"	N/A	spectral_library_annotation
26489	Suspect related to D-Sorbitol (predicted molecular formula SIRIUS: C6H12O5 / BUDDY: C6H12O5) with delta m/z -18.011 (putative explanation: Dehydration|Pyro-glu from E|carbodiimide crosslinker; atomic difference: -2H,-1O|-2H,-1O|-2H,-1O) [M+H]+	[M+H]+	0.717	165.076					N/A	InChI=1S/C6H14O6/c7-1-3(9)5(11)6(12)4(10)2-8/h3-12H,1-2H2/t3-,4+,5-,6-/m1/s1 - 18.011 Da	N/A	spectral_library_annotation
26511	1,2,4-Trimethylbenzene (Desaturation, Oxidation)	[M+H]+	0.738	135.0804901			4.28153					spectral_library_annotation
26941	LUMICHROME	[M+H]+	0.907	243.088				C12H10N4O2	CC1=CC2=C(C=C1C)N=C3C(=N2)C(=O)NC(=O)N3	InChI=1S/C12H10N4O2/c1-5-3-7-8(4-6(5)2)14-10-9(13-7)11(17)16-12(18)15-10/h3-4H,1-2H3,(H2,14,15,16,17,18)	ZJTJUVIJVLLGSP-UHFFFAOYSA-N	spectral_library_annotation
26941	LUMICHROME		0.897	243.0877								spectral_library_annotation
26941	lumichrome CollisionEnergy:205060	[M+H]+	0.895	243.088					Cc1cc2nc3nc(O)nc(O)c3nc2cc1C	"InChI=1S/C12H10N4O2/c1-5-3-7-8(4-6(5)2)14-10-9(13-7)11(17)16-12(18)15-10/h3-4H,1-2H3,(H2,14,15,16,17,18)"	N/A	spectral_library_annotation
26941	lumichrome CollisionEnergy:205060	[M+H]+	0.895	243.088					Cc1cc2nc3nc(O)nc(O)c3nc2cc1C	"InChI=1S/C12H10N4O2/c1-5-3-7-8(4-6(5)2)14-10-9(13-7)11(17)16-12(18)15-10/h3-4H,1-2H3,(H2,14,15,16,17,18)"	N/A	spectral_library_annotation
26941	LUMICHROME	[M+H]+	0.89	243.088					CC1=C(C)C=C2C(=C1)N=C3C(=N2)N=C(N=C3O)O	"InChI=1S/C12H10N4O2/c1-5-3-7-8(4-6(5)2)14-10-9(13-7)11(17)16-12(18)15-10/h3-4H,1-2H3,(H2,14,15,16,17,18)"	N/A	spectral_library_annotation
26941	LUMICHROME	[M+H]+	0.89	243.088					CC1=C(C)C=C2C(=C1)N=C3C(=N2)N=C(N=C3O)O	"InChI=1S/C12H10N4O2/c1-5-3-7-8(4-6(5)2)14-10-9(13-7)11(17)16-12(18)15-10/h3-4H,1-2H3,(H2,14,15,16,17,18)"	N/A	spectral_library_annotation
26941	LUMICHROME	[M+H]+	0.89	243.0876516				C12H10N4O2	OC=1N=C(O)C=2N=C3C=C(C(=CC3=NC2N1)C)C	InChI=1S/C12H10N4O2/c1-5-3-7-8(4-6(5)2)14-10-9(13-7)11(17)16-12(18)15-10/h3-4H,1-2H3,(H2,14,15,16,17,18)	ZJTJUVIJVLLGSP-UHFFFAOYSA-N	spectral_library_annotation
26941	lumichrome CollisionEnergy:205060	[M+H]+	0.888	243.088					Cc1cc2nc3nc(O)nc(O)c3nc2cc1C	"InChI=1S/C12H10N4O2/c1-5-3-7-8(4-6(5)2)14-10-9(13-7)11(17)16-12(18)15-10/h3-4H,1-2H3,(H2,14,15,16,17,18)"	N/A	spectral_library_annotation
26941	lumichrome CollisionEnergy:205060	[M+H]+	0.888	243.088					Cc1cc2nc3nc(O)nc(O)c3nc2cc1C	"InChI=1S/C12H10N4O2/c1-5-3-7-8(4-6(5)2)14-10-9(13-7)11(17)16-12(18)15-10/h3-4H,1-2H3,(H2,14,15,16,17,18)"	N/A	spectral_library_annotation
26941	lumichrome CollisionEnergy:102040	[M+H]+	0.876	243.088					Cc1cc2nc3nc(O)nc(O)c3nc2cc1C	"InChI=1S/C12H10N4O2/c1-5-3-7-8(4-6(5)2)14-10-9(13-7)11(17)16-12(18)15-10/h3-4H,1-2H3,(H2,14,15,16,17,18)"	N/A	spectral_library_annotation
27120	Spectral Match to Nonaethylene glycol from NIST14 [IIN-based on: CCMSLIB00003137287]	[M+NH4]+	0.891	432.28					N/A	N/A	N/A	spectral_library_annotation
27120	Spectral Match to Nonaethylene glycol from NIST14 [IIN-based on: CCMSLIB00003135822]	[M+NH4]+	0.844	432.281					N/A	N/A	N/A	spectral_library_annotation
27120	Spectral Match to Nonaethylene glycol from NIST14 [IIN-based on: CCMSLIB00003137287]	[M+H]+	0.796	432.28					C(COCCOCCOCCOCCOCCOCCOCCOCCO)O	InChI=1S/C18H38O10/c19-1-3-21-5-7-23-9-11-25-13-15-27-17-18-28-16-14-26-12-10-24-8-6-22-4-2-20/h19-20H,1-18H2	N/A	spectral_library_annotation
27120	Suspect related to Spectral Match to Undecaethylene glycol from NIST14 (predicted molecular formula SIRIUS: C18H38O10 / BUDDY: C25H37NO5) with delta m/z -71.023 (putative explanation: nan (reverse); atomic difference: -2C,-3H,-2N,-1O) [M+H]+	[M+H]+	0.74	432.28					N/A	InChI=1S/C22H46O12/c23-1-3-25-5-7-27-9-11-29-13-15-31-17-19-33-21-22-34-20-18-32-16-14-30-12-10-28-8-6-26-4-2-24/h23-24H,1-22H2 - 71.023 Da	N/A	spectral_library_annotation
27120	Spectral Match to Nonaethylene glycol from NIST14 [IIN-based on: CCMSLIB00003137287]	[M+H]+	0.709	432.278					C(COCCOCCOCCOCCOCCOCCOCCOCCO)O	InChI=1S/C18H38O10/c19-1-3-21-5-7-23-9-11-25-13-15-27-17-18-28-16-14-26-12-10-24-8-6-22-4-2-20/h19-20H,1-18H2	N/A	spectral_library_annotation
27583	Suspect related to D-Sorbitol (predicted molecular formula SIRIUS: C6H12O5 / BUDDY: C6H12O5) with delta m/z -18.011 (putative explanation: Dehydration|Pyro-glu from E|carbodiimide crosslinker; atomic difference: -2H,-1O|-2H,-1O|-2H,-1O) [M+H]+	[M+H]+	0.716	165.076					N/A	InChI=1S/C6H14O6/c7-1-3(9)5(11)6(12)4(10)2-8/h3-12H,1-2H2/t3-,4+,5-,6-/m1/s1 - 18.011 Da	N/A	spectral_library_annotation
27600	Suspect related to Massbank:LU130903 Sulfamethazine|4-amino-N-(4,6-dimethylpyrimidin-2-yl)benzenesulfonamide (predicted molecular formula SIRIUS: C12H11O2P / BUDDY: C13H11ClO) with delta m/z -60.036 (putative explanation: Phe->Ser substitution; atomic difference: -6C,-4H,1O) [M+H]+	[M+H]+	0.997	219.057					N/A	1S/C12H14N4O2S/c1-8-7-9(2)15-12(14-8)16-19(17,18)11-5-3-10(13)4-6-11/h3-7H,13H2,1-2H3,(H,14,15,16) - 60.036 Da	N/A	spectral_library_annotation
27616	1,2,4-Trimethylbenzene (Desaturation, Oxidation)	[M+H]+	0.746	135.0804901			4.28153					spectral_library_annotation
27700	AZELAIC ACID	[M+H]+	0.775	189.112					C(CCCC(=O)O)CCCC(=O)O	"InChI=1S/C9H16O4/c10-8(11)6-4-2-1-3-5-7-9(12)13/h1-7H2,(H,10,11)(H,12,13)"	N/A	spectral_library_annotation
27700	AZELAIC ACID	[M+H]+	0.775	189.112					C(CCCC(=O)O)CCCC(=O)O	"InChI=1S/C9H16O4/c10-8(11)6-4-2-1-3-5-7-9(12)13/h1-7H2,(H,10,11)(H,12,13)"	N/A	spectral_library_annotation
27700	AZELAIC ACID	[M+H]+	0.775	189.112135				C9H16O4	O=C(O)CCCCCCCC(=O)O	InChI=1S/C9H16O4/c10-8(11)6-4-2-1-3-5-7-9(12)13/h1-7H2,(H,10,11)(H,12,13)	BDJRBEYXGGNYIS-UHFFFAOYSA-N	spectral_library_annotation
27764	azelaic acid CollisionEnergy:205060	[M+H]+	0.95	189.112					O=C(O)CCCCCCCC(=O)O	"InChI=1S/C9H16O4/c10-8(11)6-4-2-1-3-5-7-9(12)13/h1-7H2,(H,10,11)(H,12,13)"	N/A	spectral_library_annotation
27764	azelaic acid CollisionEnergy:205060	[M+H]+	0.95	189.112					O=C(O)CCCCCCCC(=O)O	"InChI=1S/C9H16O4/c10-8(11)6-4-2-1-3-5-7-9(12)13/h1-7H2,(H,10,11)(H,12,13)"	N/A	spectral_library_annotation
27764	azelaic acid CollisionEnergy:102040	[M+H]+	0.906	189.112					O=C(O)CCCCCCCC(=O)O	"InChI=1S/C9H16O4/c10-8(11)6-4-2-1-3-5-7-9(12)13/h1-7H2,(H,10,11)(H,12,13)"	N/A	spectral_library_annotation
27764	azelaic acid CollisionEnergy:102040	[M+H]+	0.906	189.112					O=C(O)CCCCCCCC(=O)O	"InChI=1S/C9H16O4/c10-8(11)6-4-2-1-3-5-7-9(12)13/h1-7H2,(H,10,11)(H,12,13)"	N/A	spectral_library_annotation
27764	Azelaic acid - 40.0 eV	[M+H]+	0.888	189.112					C(CCCC(=O)O)CCCC(=O)O	N/A	N/A	spectral_library_annotation
27764	Azelaic acid - 40.0 eV	[M+H]+	0.888	189.112					C(CCCC(=O)O)CCCC(=O)O	N/A	N/A	spectral_library_annotation
27764	Suspect related to Dimethyl azelate (predicted molecular formula SIRIUS: unknown / BUDDY: C10H20O5) with delta m/z 3.995 (putative explanation: Pro->Thr substitution|tryptophan oxidation to kynurenin|Oxidative cleavage; atomic difference: -1C,1O|-1C,1O|1O,-1C) [M-CH4O+H]+	[M-CH4O+H]+	0.887	189.112					N/A	InChI=1S/C11H20O4/c1-14-10(12)8-6-4-3-5-7-9-11(13)15-2/h3-9H2,1-2H3 + 3.995 Da	N/A	spectral_library_annotation
27764	Azelaic acid - 40.0 eV	[M+H]+	0.878	189.112					C(CCCC(=O)O)CCCC(=O)O	N/A	N/A	spectral_library_annotation
27764	Azelaic acid - 40.0 eV	[M+H]+	0.878	189.112					C(CCCC(=O)O)CCCC(=O)O	N/A	N/A	spectral_library_annotation
27764	Azelaic acid - 40.0 eV	[M+H]+	0.875	189.112					C(CCCC(=O)O)CCCC(=O)O	N/A	N/A	spectral_library_annotation
27816	Spectral Match to Decaethylene glycol from NIST14 [IIN-based on: CCMSLIB00003135910]	[M+NH4]+	0.864	476.307					N/A	N/A	N/A	spectral_library_annotation
27816	Spectral Match to Decaethylene glycol from NIST14 [IIN-based on: CCMSLIB00003135910]	[M+NH4]+	0.801	476.306					N/A	N/A	N/A	spectral_library_annotation
27893	Suspect related to Spectral Match to 4-Hydroxynonenal glutathione from NIST14 (predicted molecular formula SIRIUS: C23H39N3O10S / BUDDY: C31H35NO8) with delta m/z 86.036 (putative explanation: 2-hydroxyisobutyrylation|Michael addition of hydroxymethylvinyl ketone to cysteine|transamidation of glycine ethyl ester to glutamine; atomic difference: 4C,6H,2O|4C,6H,2O|4C,6H,2O) [M+H]+	[M+H]+	0.82	550.243					N/A	N/A	N/A	spectral_library_annotation
28559	Suspect related to Spectral Match to Hexaethylene glycol from NIST14 (predicted molecular formula SIRIUS: C22H46O12 / BUDDY: C23H45N5O8) with delta m/z 237.158 (putative explanation: unspecified; atomic difference: unspecified) [M+H]+	[M+H]+	0.785	520.334					N/A	N/A	N/A	spectral_library_annotation
28559	Spectral Match to Undecaethylene glycol from NIST14 [IIN-based on: CCMSLIB00003138750]	[M+NH4]+	0.782	520.332					N/A	N/A	N/A	spectral_library_annotation
28559	Suspect related to Spectral Match to Nonaethylene glycol from NIST14 (predicted molecular formula SIRIUS: unknown / BUDDY: unknown) with delta m/z 105.079 (putative explanation: unspecified; atomic difference: unspecified) [M+H]+	[M+H]+	0.731	520.332					N/A	N/A	N/A	spectral_library_annotation
28700	Suspect related to NCGC00168824-02!(E)-undec-2-enedioic acid (predicted molecular formula SIRIUS: C12H20O5 / BUDDY: C12H20O5) with delta m/z 30.011 (putative explanation: Ala->Thr substitution|Gly->Ser substitution|desmethylation + reduction of sulfoxide|formaldehyde induced modifications|hydroxymethyl; atomic difference: 1C,2H,1O|1C,2H,1O|1C,2H,1O|1C,2H,1O|1C,2H,1O) [M+H]+	[M+H]+	0.875	245.139					N/A	InChI=1S/C11H18O4/c12-10(13)8-6-4-2-1-3-5-7-9-11(14)15/h6,8H,1-5,7,9H2,(H,12,13)(H,14,15)/b8-6+ + 30.011 Da	N/A	spectral_library_annotation
28700	Suspect related to Spectral Match to Azelaic acid from NIST14 (predicted molecular formula SIRIUS: C12H22O6 / BUDDY: C12H22O6) with delta m/z 74.035 (putative explanation: unspecified|unspecified; atomic difference: 1C,4H,3N,1O|3C,6H,2O) [M-H2O+H]+	[M-H2O+H]+	0.783	245.138					N/A	N/A	N/A	spectral_library_annotation
28782	Lauryldiethanolamine	[M+H]+	0.998	274.2741				C16H35NO2	CCCCCCCCCCCCN(CCO)CCO	InChI=1S/C16H35NO2/c1-2-3-4-5-6-7-8-9-10-11-12-17(13-15-18)14-16-19/h18-19H,2-16H2,1H3	NKFNBVMJTSYZDV-UHFFFAOYSA-N	spectral_library_annotation
28782	Massbank:LU030802 Lauryldiethanolamine|2-[dodecyl(2-hydroxyethyl)amino]ethanol	[M+H]+	0.998	274.274					CCCCCCCCCCCCN(CCO)CCO	1S/C16H35NO2/c1-2-3-4-5-6-7-8-9-10-11-12-17(13-15-18)14-16-19/h18-19H,2-16H2,1H3	N/A	spectral_library_annotation
28782			0.998	274.2741				C16H35NO2	CCCCCCCCCCCCN(CCO)CCO	InChI=1S/C16H35NO2/c1-2-3-4-5-6-7-8-9-10-11-12-17(13-15-18)14-16-19/h18-19H,2-16H2,1H3	NKFNBVMJTSYZDV-UHFFFAOYSA-N	spectral_library_annotation
28782	Massbank:LU030802 Lauryldiethanolamine|2-[dodecyl(2-hydroxyethyl)amino]ethanol	[M+H]+	0.998	274.274					CCCCCCCCCCCCN(CCO)CCO	1S/C16H35NO2/c1-2-3-4-5-6-7-8-9-10-11-12-17(13-15-18)14-16-19/h18-19H,2-16H2,1H3	N/A	spectral_library_annotation
28782	Massbank:LU030802 Lauryldiethanolamine|2-[dodecyl(2-hydroxyethyl)amino]ethanol	[M+H]+	0.998	274.274					CCCCCCCCCCCCN(CCO)CCO	1S/C16H35NO2/c1-2-3-4-5-6-7-8-9-10-11-12-17(13-15-18)14-16-19/h18-19H,2-16H2,1H3	N/A	spectral_library_annotation
28782	Lauryldiethanolamine, 2-[dodecyl(2-hydroxyethyl)amino]ethanol	[M+H]+	0.998	274.2741				C16H35NO2	CCCCCCCCCCCCN(CCO)CCO	InChI=1S/C16H35NO2/c1-2-3-4-5-6-7-8-9-10-11-12-17(13-15-18)14-16-19/h18-19H,2-16H2,1H3	NKFNBVMJTSYZDV-UHFFFAOYSA-N	spectral_library_annotation
28782	Suspect related to Massbank:LU100204 2,2'-(Tetradecylimino)diethanol|Tetradecyldiethanolamine (predicted molecular formula SIRIUS: C16H35NO2 / BUDDY: C16H35NO2) with delta m/z -28.031 (putative explanation: Desethylation, didemethylation, dealkylation|Met->Cys substitution|Val->Ala substitution; atomic difference: -2C,-4H|-2C,-4H|-2C,-4H) [M+H]+	[M+H]+	0.997	274.274					N/A	1S/C18H39NO2/c1-2-3-4-5-6-7-8-9-10-11-12-13-14-19(15-17-20)16-18-21/h20-21H,2-18H2,1H3 - 28.031 Da	N/A	spectral_library_annotation
28782	sphingosin C16 (Artifact)-emf	[M+H]+	0.997	274.274					N/A	N/A	N/A	spectral_library_annotation
28782	sphingosin C16 (Artifact)-emf	[M+H]+	0.997	274.274					N/A	N/A	N/A	spectral_library_annotation
28782	sphingosin C16 (Artifact)-emf	[M+H]+	0.997	274.274					N/A	N/A	N/A	spectral_library_annotation
28857	Massbank:UA006001 L-(+)-Ergothioneine|L-Ergothioneine|5-[(2S)-2-Carboxy-2-(trimethylazaniumyl)ethyl]-1H-imidazole-2-thiolate	[M+H]+	0.955	230.096					C[N+](C)(C)[C@@H](Cc1c[nH]c(n1)S)C(=O)[O-]	1S/C9H15N3O2S/c1-12(2,3)7(8(13)14)4-6-5-10-9(15)11-6/h5,7H,4H2,1-3H3,(H2-,10,11,13,14,15)/t7-/m0/s1	N/A	spectral_library_annotation
28857			0.955	230.0958				C9H15N3O2S	C[N+](C)(C)[C@@H](Cc1c[nH]c(n1)S)C(=O)[O-]	InChI=1S/C9H15N3O2S/c1-12(2,3)7(8(13)14)4-6-5-10-9(15)11-6/h5,7H,4H2,1-3H3,(H2-,10,11,13,14,15)/t7-/m0/s1	SSISHJJTAXXQAX-ZETCQYMHSA-N	spectral_library_annotation
28857	Massbank:UA006001 L-(+)-Ergothioneine|L-Ergothioneine|5-[(2S)-2-Carboxy-2-(trimethylazaniumyl)ethyl]-1H-imidazole-2-thiolate	[M+H]+	0.955	230.096					C[N+](C)(C)[C@@H](Cc1c[nH]c(n1)S)C(=O)[O-]	1S/C9H15N3O2S/c1-12(2,3)7(8(13)14)4-6-5-10-9(15)11-6/h5,7H,4H2,1-3H3,(H2-,10,11,13,14,15)/t7-/m0/s1	N/A	spectral_library_annotation
28857	Massbank:UA006001 L-(+)-Ergothioneine|L-Ergothioneine|5-[(2S)-2-Carboxy-2-(trimethylazaniumyl)ethyl]-1H-imidazole-2-thiolate	[M+H]+	0.955	230.096					C[N+](C)(C)[C@@H](Cc1c[nH]c(n1)S)C(=O)[O-]	1S/C9H15N3O2S/c1-12(2,3)7(8(13)14)4-6-5-10-9(15)11-6/h5,7H,4H2,1-3H3,(H2-,10,11,13,14,15)/t7-/m0/s1	N/A	spectral_library_annotation
28857	L-(+)-Ergothioneine, L-Ergothioneine, 5-[(2S)-2-Carboxy-2-(trimethylazaniumyl)ethyl]-1H-imidazole-2-thiolate	[M+H]+	0.955	230.0958				C9H15N3O2S	C[N+](C)(C)[C@@H](Cc1c[nH]c(n1)S)C(=O)[O-]	InChI=1S/C9H15N3O2S/c1-12(2,3)7(8(13)14)4-6-5-10-9(15)11-6/h5,7H,4H2,1-3H3,(H2-,10,11,13,14,15)/t7-/m0/s1	SSISHJJTAXXQAX-ZETCQYMHSA-N	spectral_library_annotation
28857	L-(+)-Ergothioneine	[M+H]+	0.954	230.0958				C9H15N3O2S	C[N+](C)(C)[C@@H](Cc1c[nH]c(n1)S)C(=O)[O-]	InChI=1S/C9H15N3O2S/c1-12(2,3)7(8(13)14)4-6-5-10-9(15)11-6/h5,7H,4H2,1-3H3,(H2-,10,11,13,14,15)/t7-/m0/s1	SSISHJJTAXXQAX-ZETCQYMHSA-N	spectral_library_annotation
28863	Suspect related to Dimethyl azelate (predicted molecular formula SIRIUS: unknown / BUDDY: C11H20O6) with delta m/z 31.99 (putative explanation: (Di)hydroxylation|Pro->Glu substitution|dihydroxy; atomic difference: 2O|2O|2O) [M-CH4O+H]+	[M-CH4O+H]+	0.781	217.105					N/A	InChI=1S/C11H20O4/c1-14-10(12)8-6-4-3-5-7-9-11(13)15-2/h3-9H2,1-2H3 + 31.990 Da	N/A	spectral_library_annotation
29318	Suspect related to D-Sorbitol (predicted molecular formula SIRIUS: C6H12O5 / BUDDY: C6H12O5) with delta m/z -18.011 (putative explanation: Dehydration|Pyro-glu from E|carbodiimide crosslinker; atomic difference: -2H,-1O|-2H,-1O|-2H,-1O) [M+H]+	[M+H]+	0.712	165.076					N/A	InChI=1S/C6H14O6/c7-1-3(9)5(11)6(12)4(10)2-8/h3-12H,1-2H2/t3-,4+,5-,6-/m1/s1 - 18.011 Da	N/A	spectral_library_annotation
29332	1,2,4-Trimethylbenzene (Desaturation, Oxidation)	[M+H]+	0.711	135.0804901			4.28153					spectral_library_annotation
29518	Suspect related to NCGC00164361-03!decanedioic acid (predicted molecular formula SIRIUS: C11H16O4 / BUDDY: C11H16O4) with delta m/z 9.984 (putative explanation: unspecified; atomic difference: unspecified) [M+H]+	[M+H]+	0.858	213.112					N/A	InChI=1S/C10H18O4/c11-9(12)7-5-3-1-2-4-6-8-10(13)14/h1-8H2,(H,11,12)(H,13,14) + 9.984 Da	N/A	spectral_library_annotation
29610	Suspect related to Jasmine lactone (predicted molecular formula SIRIUS: unknown / BUDDY: C10H14O3) with delta m/z 13.979 (putative explanation: Thr->Asp substitution|Tryptophan oxidation to oxolactone|aldehyde and ketone modifications|hydroxylation difference carboxylation|proline oxidation to pyroglutamic acid|Oxidation, epoxidation; atomic difference: -2H,1O|-2H,1O|-2H,1O|-2H,1O|-2H,1O|1O,-2H) …	[M+H2O+H]+	0.848	201.112					N/A	InChI=1S/C10H16O2/c1-2-3-4-6-9-7-5-8-10(11)12-9/h3-4,9H,2,5-8H2,1H3/b4-3- + 13.979 Da	N/A	spectral_library_annotation
29610	Suspect related to Massbank:EQ331202 Gabapentin Related Compound E|1-(carboxymethyl)cyclohexanecarboxylic acid|1-(carboxymethyl)cyclohexane-1-carboxylic acid (predicted molecular formula SIRIUS: C10H16O4 / BUDDY: C10H16O4) with delta m/z 14.016 (putative explanation: Asn->Gln substitution|Asp->Glu substitution|Gly->Ala substitution|Methylation|Ser->Thr substitution|Val->Leu/Ile substitution|chain…	[M+H]+	0.848	201.112					N/A	1S/C9H14O4/c10-7(11)6-9(8(12)13)4-2-1-3-5-9/h1-6H2,(H,10,11)(H,12,13) + 14.016 Da	N/A	spectral_library_annotation
29633	Phenylacetaldehyde	[M+H]+	0.767	121.065			5.395233	C8H8O	O=CCC=1C=CC=CC1	InChI=1S/C8H8O/c9-7-6-8-4-2-1-3-5-8/h1-5,7H,6H2	DTUQWGWMVIHBKE-UHFFFAOYSA-N	spectral_library_annotation
29633	Phenylacetaldehyde	[M+H]+	0.754	121.065			5.585834	C8H8O	O=CCC=1C=CC=CC1	InChI=1S/C8H8O/c9-7-6-8-4-2-1-3-5-8/h1-5,7H,6H2	DTUQWGWMVIHBKE-UHFFFAOYSA-N	spectral_library_annotation
29633	TYRAMINE		0.746	121.0648								spectral_library_annotation
29642	ReSpect:PM018197 Glucosidetathione(reduced form)|GSH	[M+H]+	0.89	308.094					C(CC(=O)N[C@@H](CS)C(=O)NCC(=O)O)[C@@H](C(=O)O)N	InChI=1S/C10H17N3O6S/c11-5(10(18)19)1-2-7(14)13-6(4-20)9(17)12-3-8(15)16/h5-6,20H,1-4,11H2,(H,12,17)(H,13,14)(H,15,16)(H,18,19)/t5-,6-/m0/s1	N/A	spectral_library_annotation
29642	ReSpect:PM018197 Glucosidetathione(reduced form)|GSH	[M+H]+	0.89	308.094					C(CC(=O)N[C@@H](CS)C(=O)NCC(=O)O)[C@@H](C(=O)O)N	InChI=1S/C10H17N3O6S/c11-5(10(18)19)1-2-7(14)13-6(4-20)9(17)12-3-8(15)16/h5-6,20H,1-4,11H2,(H,12,17)(H,13,14)(H,15,16)(H,18,19)/t5-,6-/m0/s1	N/A	spectral_library_annotation
29642	Glucosidetathione(reduced form), GSH	[M+H]+	0.89	308.0935				C10H17N3O6S	O=C(O)CN=C(O)C(N=C(O)CCC(N)C(=O)O)CS	InChI=1S/C10H17N3O6S/c11-5(10(18)19)1-2-7(14)13-6(4-20)9(17)12-3-8(15)16/h5-6,20H,1-4,11H2,(H,12,17)(H,13,14)(H,15,16)(H,18,19)/t5-,6-/m0/s1	RWSXRVCMGQZWBV-WDSKDSINSA-N	spectral_library_annotation
29791	Lauryldiethanolamine	[M+H]+	0.985	274.2741				C16H35NO2	CCCCCCCCCCCCN(CCO)CCO	InChI=1S/C16H35NO2/c1-2-3-4-5-6-7-8-9-10-11-12-17(13-15-18)14-16-19/h18-19H,2-16H2,1H3	NKFNBVMJTSYZDV-UHFFFAOYSA-N	spectral_library_annotation
29791	Massbank:LU030802 Lauryldiethanolamine|2-[dodecyl(2-hydroxyethyl)amino]ethanol	[M+H]+	0.984	274.274					CCCCCCCCCCCCN(CCO)CCO	1S/C16H35NO2/c1-2-3-4-5-6-7-8-9-10-11-12-17(13-15-18)14-16-19/h18-19H,2-16H2,1H3	N/A	spectral_library_annotation
29791			0.984	274.2741				C16H35NO2	CCCCCCCCCCCCN(CCO)CCO	InChI=1S/C16H35NO2/c1-2-3-4-5-6-7-8-9-10-11-12-17(13-15-18)14-16-19/h18-19H,2-16H2,1H3	NKFNBVMJTSYZDV-UHFFFAOYSA-N	spectral_library_annotation
29791	Massbank:LU030802 Lauryldiethanolamine|2-[dodecyl(2-hydroxyethyl)amino]ethanol	[M+H]+	0.984	274.274					CCCCCCCCCCCCN(CCO)CCO	1S/C16H35NO2/c1-2-3-4-5-6-7-8-9-10-11-12-17(13-15-18)14-16-19/h18-19H,2-16H2,1H3	N/A	spectral_library_annotation
29791	Massbank:LU030802 Lauryldiethanolamine|2-[dodecyl(2-hydroxyethyl)amino]ethanol	[M+H]+	0.984	274.274					CCCCCCCCCCCCN(CCO)CCO	1S/C16H35NO2/c1-2-3-4-5-6-7-8-9-10-11-12-17(13-15-18)14-16-19/h18-19H,2-16H2,1H3	N/A	spectral_library_annotation
29791	Lauryldiethanolamine, 2-[dodecyl(2-hydroxyethyl)amino]ethanol	[M+H]+	0.984	274.2741				C16H35NO2	CCCCCCCCCCCCN(CCO)CCO	InChI=1S/C16H35NO2/c1-2-3-4-5-6-7-8-9-10-11-12-17(13-15-18)14-16-19/h18-19H,2-16H2,1H3	NKFNBVMJTSYZDV-UHFFFAOYSA-N	spectral_library_annotation
29791	sphingosin C16 (Artifact)-emf	[M+H]+	0.978	274.274					N/A	N/A	N/A	spectral_library_annotation
29791	sphingosin C16 (Artifact)-emf	[M+H]+	0.978	274.274					N/A	N/A	N/A	spectral_library_annotation
29791	sphingosin C16 (Artifact)-emf	[M+H]+	0.978	274.274					N/A	N/A	N/A	spectral_library_annotation
29791	Suspect related to Massbank:LU100204 2,2'-(Tetradecylimino)diethanol|Tetradecyldiethanolamine (predicted molecular formula SIRIUS: C16H35NO2 / BUDDY: C16H35NO2) with delta m/z -28.031 (putative explanation: Desethylation, didemethylation, dealkylation|Met->Cys substitution|Val->Ala substitution; atomic difference: -2C,-4H|-2C,-4H|-2C,-4H) [M+H]+	[M+H]+	0.973	274.274					N/A	1S/C18H39NO2/c1-2-3-4-5-6-7-8-9-10-11-12-13-14-19(15-17-20)16-18-21/h20-21H,2-18H2,1H3 - 28.031 Da	N/A	spectral_library_annotation
29801	Suspect related to Massbank:LU030803 Lauryldiethanolamine|2-[dodecyl(2-hydroxyethyl)amino]ethanol (predicted molecular formula SIRIUS: C12H27NO2 / BUDDY: C12H27NO2) with delta m/z -56.062 (putative explanation: Dealkylation|Leu/Ile->Gly substitution; atomic difference: -4C,-8H|-4C,-8H) [M+H]+	[M+H]+	0.985	218.211					N/A	1S/C16H35NO2/c1-2-3-4-5-6-7-8-9-10-11-12-17(13-15-18)14-16-19/h18-19H,2-16H2,1H3 - 56.062 Da	N/A	spectral_library_annotation
29801	Suspect related to Massbank:LU100204 2,2'-(Tetradecylimino)diethanol|Tetradecyldiethanolamine (predicted molecular formula SIRIUS: C12H27NO2 / BUDDY: C12H27NO2) with delta m/z -84.094 (putative explanation: unspecified; atomic difference: unspecified) [M+H]+	[M+H]+	0.98	218.212					N/A	1S/C18H39NO2/c1-2-3-4-5-6-7-8-9-10-11-12-13-14-19(15-17-20)16-18-21/h20-21H,2-18H2,1H3 - 84.094 Da	N/A	spectral_library_annotation
29801	Suspect related to Massbank:LU030804 Lauryldiethanolamine|2-[dodecyl(2-hydroxyethyl)amino]ethanol (predicted molecular formula SIRIUS: C12H27NO2 / BUDDY: C12H27NO2) with delta m/z -56.062 (putative explanation: Dealkylation|Leu/Ile->Gly substitution; atomic difference: -4C,-8H|-4C,-8H) [M+H]+	[M+H]+	0.944	218.212					N/A	1S/C16H35NO2/c1-2-3-4-5-6-7-8-9-10-11-12-17(13-15-18)14-16-19/h18-19H,2-16H2,1H3 - 56.062 Da	N/A	spectral_library_annotation
29801	Suspect related to Massbank:AU284606 Lauryl diethanolamide|N,N-bis(2-hydroxyethyl)dodecanamide (predicted molecular formula SIRIUS: C12H27NO2 / BUDDY: C12H27NO2) with delta m/z -70.042 (putative explanation: nan (reverse)|Butyryl (reverse)|Crotonaldehyde (reverse)|nan (reverse); atomic difference: -2C,-4H,-3N|-4C,-6H,-1O|-4C,-6H,-1O|-4C,-6H,-1O) [M+H]+	[M+H]+	0.912	218.211					N/A	1S/C16H33NO3/c1-2-3-4-5-6-7-8-9-10-11-16(20)17(12-14-18)13-15-19/h18-19H,2-15H2,1H3 - 70.042 Da	N/A	spectral_library_annotation
29803	Suspect related to Spectral Match to Decaethylene glycol from NIST14 (predicted molecular formula SIRIUS: unknown / BUDDY: unknown) with delta m/z 149.105 (putative explanation: unspecified; atomic difference: unspecified) [M+H]+	[M+H]+	0.799	608.386					N/A	N/A	N/A	spectral_library_annotation
29803	Suspect related to Spectral Match to Undecaethylene glycol from NIST14 (predicted molecular formula SIRIUS: unknown / BUDDY: unknown) with delta m/z 105.079 (putative explanation: unspecified; atomic difference: unspecified) [M+H]+	[M+H]+	0.722	608.385					N/A	N/A	N/A	spectral_library_annotation
29939	Suspect related to Spectral Match to Dimethyl sebacate from NIST14 (predicted molecular formula SIRIUS: C13H22O5 / BUDDY: C13H22O5) with delta m/z 27.995 (putative explanation: Formylation|Ser->Asp substitution|Thr->Glu substitution; atomic difference: 1C,1O|1C,1O|1C,1O) [M+H]+	[M+H]+	0.903	259.154					N/A	N/A	N/A	spectral_library_annotation
29939	Suspect related to NCGC00164361-03!decanedioic acid (predicted molecular formula SIRIUS: C13H22O5 / BUDDY: C13H22O5) with delta m/z 56.026 (putative explanation: unspecified|Acrolein addition +56|Propionate labeling reagent light form (N-term & K)|unspecified; atomic difference: 1C,2H,3N|3C,4H,1O|3C,4H,1O|3C,4H,1O) [M+H]+	[M+H]+	0.897	259.154					N/A	InChI=1S/C10H18O4/c11-9(12)7-5-3-1-2-4-6-8-10(13)14/h1-8H2,(H,11,12)(H,13,14) + 56.026 Da	N/A	spectral_library_annotation
29939	Suspect related to Dimethyl sebacate (predicted molecular formula SIRIUS: C13H22O5 / BUDDY: C13H22O5) with delta m/z 27.995 (putative explanation: Formylation|Ser->Asp substitution|Thr->Glu substitution; atomic difference: 1C,1O|1C,1O|1C,1O) [M+H]+	[M+H]+	0.872	259.154					N/A	InChI=1S/C12H22O4/c1-15-11(13)9-7-5-3-4-6-8-10-12(14)16-2/h3-10H2,1-2H3 + 27.995 Da	N/A	spectral_library_annotation
29939	Suspect related to Spectral Match to Sebacic acid monomethyl ester from NIST14 (predicted molecular formula SIRIUS: C13H22O5 / BUDDY: C13H22O5) with delta m/z 42.01 (putative explanation: Acetylation|Ser->Glu substitution|unspecified; atomic difference: 2C,2H,1O|2C,2H,1O|3N) [M+H]+	[M+H]+	0.751	259.154					N/A	N/A	N/A	spectral_library_annotation
29939	Suspect related to Dimethyl azelate (predicted molecular formula SIRIUS: C13H22O5 / BUDDY: C13H22O5) with delta m/z 42.01 (putative explanation: Acetylation|Ser->Glu substitution|unspecified; atomic difference: 2C,2H,1O|2C,2H,1O|3N) [M+H]+	[M+H]+	0.748	259.154					N/A	InChI=1S/C11H20O4/c1-14-10(12)8-6-4-3-5-7-9-11(13)15-2/h3-9H2,1-2H3 + 42.010 Da	N/A	spectral_library_annotation
30007	Massbank:UA006001 L-(+)-Ergothioneine|L-Ergothioneine|5-[(2S)-2-Carboxy-2-(trimethylazaniumyl)ethyl]-1H-imidazole-2-thiolate	[M+H]+	0.964	230.096					C[N+](C)(C)[C@@H](Cc1c[nH]c(n1)S)C(=O)[O-]	1S/C9H15N3O2S/c1-12(2,3)7(8(13)14)4-6-5-10-9(15)11-6/h5,7H,4H2,1-3H3,(H2-,10,11,13,14,15)/t7-/m0/s1	N/A	spectral_library_annotation
30007			0.964	230.0958				C9H15N3O2S	C[N+](C)(C)[C@@H](Cc1c[nH]c(n1)S)C(=O)[O-]	InChI=1S/C9H15N3O2S/c1-12(2,3)7(8(13)14)4-6-5-10-9(15)11-6/h5,7H,4H2,1-3H3,(H2-,10,11,13,14,15)/t7-/m0/s1	SSISHJJTAXXQAX-ZETCQYMHSA-N	spectral_library_annotation
30007	Massbank:UA006001 L-(+)-Ergothioneine|L-Ergothioneine|5-[(2S)-2-Carboxy-2-(trimethylazaniumyl)ethyl]-1H-imidazole-2-thiolate	[M+H]+	0.964	230.096					C[N+](C)(C)[C@@H](Cc1c[nH]c(n1)S)C(=O)[O-]	1S/C9H15N3O2S/c1-12(2,3)7(8(13)14)4-6-5-10-9(15)11-6/h5,7H,4H2,1-3H3,(H2-,10,11,13,14,15)/t7-/m0/s1	N/A	spectral_library_annotation
30007	Massbank:UA006001 L-(+)-Ergothioneine|L-Ergothioneine|5-[(2S)-2-Carboxy-2-(trimethylazaniumyl)ethyl]-1H-imidazole-2-thiolate	[M+H]+	0.964	230.096					C[N+](C)(C)[C@@H](Cc1c[nH]c(n1)S)C(=O)[O-]	1S/C9H15N3O2S/c1-12(2,3)7(8(13)14)4-6-5-10-9(15)11-6/h5,7H,4H2,1-3H3,(H2-,10,11,13,14,15)/t7-/m0/s1	N/A	spectral_library_annotation
30007	L-(+)-Ergothioneine, L-Ergothioneine, 5-[(2S)-2-Carboxy-2-(trimethylazaniumyl)ethyl]-1H-imidazole-2-thiolate	[M+H]+	0.964	230.0958				C9H15N3O2S	C[N+](C)(C)[C@@H](Cc1c[nH]c(n1)S)C(=O)[O-]	InChI=1S/C9H15N3O2S/c1-12(2,3)7(8(13)14)4-6-5-10-9(15)11-6/h5,7H,4H2,1-3H3,(H2-,10,11,13,14,15)/t7-/m0/s1	SSISHJJTAXXQAX-ZETCQYMHSA-N	spectral_library_annotation
30007	L-(+)-Ergothioneine	[M+H]+	0.964	230.0958				C9H15N3O2S	C[N+](C)(C)[C@@H](Cc1c[nH]c(n1)S)C(=O)[O-]	InChI=1S/C9H15N3O2S/c1-12(2,3)7(8(13)14)4-6-5-10-9(15)11-6/h5,7H,4H2,1-3H3,(H2-,10,11,13,14,15)/t7-/m0/s1	SSISHJJTAXXQAX-ZETCQYMHSA-N	spectral_library_annotation
30041	Massbank:NA003004 Dicyclohexylamine|N-cyclohexylcyclohexanamine	[M+H]+	1	182.19					C1CCC(CC1)NC1CCCCC1	1S/C12H23N/c1-3-7-11(8-4-1)13-12-9-5-2-6-10-12/h11-13H,1-10H2	N/A	spectral_library_annotation
30041			1	182.1903				C12H23N	C1CCC(CC1)NC1CCCCC1	InChI=1S/C12H23N/c1-3-7-11(8-4-1)13-12-9-5-2-6-10-12/h11-13H,1-10H2	XBPCUCUWBYBCDP-UHFFFAOYSA-N	spectral_library_annotation
30041	Massbank:NA003004 Dicyclohexylamine|N-cyclohexylcyclohexanamine	[M+H]+	1	182.19					C1CCC(CC1)NC1CCCCC1	1S/C12H23N/c1-3-7-11(8-4-1)13-12-9-5-2-6-10-12/h11-13H,1-10H2	N/A	spectral_library_annotation
30041	Massbank:NA003004 Dicyclohexylamine|N-cyclohexylcyclohexanamine	[M+H]+	1	182.19					C1CCC(CC1)NC1CCCCC1	1S/C12H23N/c1-3-7-11(8-4-1)13-12-9-5-2-6-10-12/h11-13H,1-10H2	N/A	spectral_library_annotation
30041	Dicyclohexylamine, N-cyclohexylcyclohexanamine	[M+H]+	1	182.1903				C12H23N	C1CCC(CC1)NC1CCCCC1	InChI=1S/C12H23N/c1-3-7-11(8-4-1)13-12-9-5-2-6-10-12/h11-13H,1-10H2	XBPCUCUWBYBCDP-UHFFFAOYSA-N	spectral_library_annotation
30041	Dicyclohexylamine	[M+H]+	1	182.1903				C12H23N	C1CCC(CC1)NC1CCCCC1	InChI=1S/C12H23N/c1-3-7-11(8-4-1)13-12-9-5-2-6-10-12/h11-13H,1-10H2	XBPCUCUWBYBCDP-UHFFFAOYSA-N	spectral_library_annotation
30041	Dicyclohexylamine	[M+H]+	0.999	182.1903				C12H23N	C1CCC(CC1)NC1CCCCC1	InChI=1S/C12H23N/c1-3-7-11(8-4-1)13-12-9-5-2-6-10-12/h11-13H,1-10H2	XBPCUCUWBYBCDP-UHFFFAOYSA-N	spectral_library_annotation
30041	Massbank:NA003003 Dicyclohexylamine|N-cyclohexylcyclohexanamine	[M+H]+	0.999	182.19					C1CCC(CC1)NC1CCCCC1	1S/C12H23N/c1-3-7-11(8-4-1)13-12-9-5-2-6-10-12/h11-13H,1-10H2	N/A	spectral_library_annotation
30041			0.999	182.1903				C12H23N	C1CCC(CC1)NC1CCCCC1	InChI=1S/C12H23N/c1-3-7-11(8-4-1)13-12-9-5-2-6-10-12/h11-13H,1-10H2	XBPCUCUWBYBCDP-UHFFFAOYSA-N	spectral_library_annotation
30041	Massbank:NA003003 Dicyclohexylamine|N-cyclohexylcyclohexanamine	[M+H]+	0.999	182.19					C1CCC(CC1)NC1CCCCC1	1S/C12H23N/c1-3-7-11(8-4-1)13-12-9-5-2-6-10-12/h11-13H,1-10H2	N/A	spectral_library_annotation
30063	Suspect related to Azelaic acid (predicted molecular formula SIRIUS: C12H20O5 / BUDDY: C12H20O5) with delta m/z 56.026 (putative explanation: unspecified|Acrolein addition +56|Propionate labeling reagent light form (N-term & K)|unspecified; atomic difference: 1C,2H,3N|3C,4H,1O|3C,4H,1O|3C,4H,1O) [M-H2O+H]+	[M-H2O+H]+	0.704	227.128					N/A	InChI=1S/C9H16O4/c10-8(11)6-4-2-1-3-5-7-9(12)13/h1-7H2,(H,10,11)(H,12,13) + 56.026 Da	N/A	spectral_library_annotation
30110	Suspect related to Azelaic acid (predicted molecular formula SIRIUS: C12H20O5 / BUDDY: C12H20O5) with delta m/z 56.026 (putative explanation: unspecified|Acrolein addition +56|Propionate labeling reagent light form (N-term & K)|unspecified; atomic difference: 1C,2H,3N|3C,4H,1O|3C,4H,1O|3C,4H,1O) [M-H2O+H]+	[M-H2O+H]+	0.779	227.128					N/A	InChI=1S/C9H16O4/c10-8(11)6-4-2-1-3-5-7-9(12)13/h1-7H2,(H,10,11)(H,12,13) + 56.026 Da	N/A	spectral_library_annotation
30110	Suspect related to Spectral Match to Azelaic acid from NIST14 (predicted molecular formula SIRIUS: C12H20O5 / BUDDY: C12H20O5) with delta m/z 56.026 (putative explanation: unspecified|Acrolein addition +56|Propionate labeling reagent light form (N-term & K)|unspecified; atomic difference: 1C,2H,3N|3C,4H,1O|3C,4H,1O|3C,4H,1O) [M-H2O+H]+	[M-H2O+H]+	0.758	227.128					N/A	N/A	N/A	spectral_library_annotation
30255	Suspect related to Jasmonic Acid (predicted molecular formula SIRIUS: C11H18O4 / BUDDY: C11H18O4) with delta m/z 3.995 (putative explanation: Pro->Thr substitution|tryptophan oxidation to kynurenin|Oxidative cleavage; atomic difference: -1C,1O|-1C,1O|1O,-1C) [M+H]+	[M+H]+	0.881	215.128					N/A	N/A	N/A	spectral_library_annotation
30255	Suspect related to Azelaic acid (predicted molecular formula SIRIUS: C11H20O5 / BUDDY: C11H20O5) with delta m/z 44.026 (putative explanation: Ethanolation|Gly->Thr substitution|PEG repeat unit|unspecified; atomic difference: 2C,4H,1O|2C,4H,1O|2C,4H,1O|2H,3N) [M-H2O+H]+	[M-H2O+H]+	0.847	215.128					N/A	InChI=1S/C9H16O4/c10-8(11)6-4-2-1-3-5-7-9(12)13/h1-7H2,(H,10,11)(H,12,13) + 44.026 Da	N/A	spectral_library_annotation
30255	Suspect related to Jasmine lactone (predicted molecular formula SIRIUS: unknown / BUDDY: C11H16O3) with delta m/z 27.995 (putative explanation: Formylation|Ser->Asp substitution|Thr->Glu substitution; atomic difference: 1C,1O|1C,1O|1C,1O) [M+H+H2O]+	[M+H2O+H]+	0.83	215.128					N/A	InChI=1S/C10H16O2/c1-2-3-4-6-9-7-5-8-10(11)12-9/h3-4,9H,2,5-8H2,1H3/b4-3- + 27.995 Da	N/A	spectral_library_annotation
30255	Suspect related to Undecanedioic acid (predicted molecular formula SIRIUS: C11H18O4 / BUDDY: C11H18O4) with delta m/z -2.016 (putative explanation: 2-amino-3-oxo-butanoic_acid|Intact disulfide bridge|Val->Pro substitution; atomic difference: -2H|-2H|-2H) [M+H]+	[M+H]+	0.83	215.128					N/A	InChI=1S/C11H20O4/c12-10(13)8-6-4-2-1-3-5-7-9-11(14)15/h1-9H2,(H,12,13)(H,14,15) - 2.016 Da	N/A	spectral_library_annotation
30408	Suspect related to Linoleic acid methyl ester (predicted molecular formula SIRIUS: unknown / BUDDY: C14H30N2O2) with delta m/z -36.021 (putative explanation: 2x water (reverse); atomic difference: -4H,-2O) [M-CH4O+H]+	[M-CH4O+H]+	0.937	227.212					N/A	InChI=1S/C19H34O2/c1-3-4-5-6-7-8-9-10-11-12-13-14-15-16-17-18-19(20)21-2/h7-8,10-11H,3-6,9,12-18H2,1-2H3/b8-7-,11-10- - 36.021 Da	N/A	spectral_library_annotation
30462	Suspect related to Dimethyl azelate (predicted molecular formula SIRIUS: unknown / BUDDY: C19H32O5) with delta m/z 124.089 (putative explanation: unspecified; atomic difference: unspecified) [M-CH4O+H]+	[M-CH4O+H]+	0.834	309.205					N/A	InChI=1S/C11H20O4/c1-14-10(12)8-6-4-3-5-7-9-11(13)15-2/h3-9H2,1-2H3 + 124.089 Da	N/A	spectral_library_annotation
30462	Suspect related to Spectral Match to 9-OxoOTrE from NIST14 (predicted molecular formula SIRIUS: C18H28O4 / BUDDY: C18H28O4) with delta m/z 15.995 (putative explanation: Ala->Ser substitution|Oxidation or Hydroxylation|Phe->Tyr substitution; atomic difference: 1O|1O|1O) [M+H]+	[M+H]+	0.83	309.206					N/A	N/A	N/A	spectral_library_annotation
30507	Suspect related to 6-((E)-2-((1R,2S,3R,5S)-3,5-Dihydroxy-2-((Z)-oct-2-enyl)cyclopentyl)vinyl)tetrahydro-2H-pyran-2-one (predicted molecular formula SIRIUS: C18H28O4 / BUDDY: C18H28O4) with delta m/z -28.031 (putative explanation: Desethylation, didemethylation, dealkylation|Met->Cys substitution|Val->Ala substitution; atomic difference: -2C,-4H|-2C,-4H|-2C,-4H) [M-H2O+H]+	[M-H2O+H]+	0.943	291.195					N/A	InChI=1S/C20H32O4/c1-2-3-4-5-6-7-10-16-17(19(22)14-18(16)21)13-12-15-9-8-11-20(23)24-15/h6-7,12-13,15-19,21-22H,2-5,8-11,14H2,1H3/b7-6-,13-12+/t15?,16-,17+,18+,19-/m0/s1 - 28.031 Da	N/A	spectral_library_annotation
30507	Suspect related to 5,8,11,14-Eicosatetraenoic acid, 16-hydroxy-, (5Z,8Z,11Z,14Z,16S)- (predicted molecular formula SIRIUS: C18H26O3 / BUDDY: C14H24N6O2) with delta m/z -12.036 (putative explanation: Leu/Ile->Thr substitution|Val->Ser substitution|Dealkylation+hydroxylation; atomic difference: -2C,-4H,1O|-2C,-4H,1O|2C,4H,-1O) [M-H2O+H]+	[M-H2O+H]+	0.855	291.193					N/A	InChI=1S/C20H32O3/c1-2-3-16-19(21)17-14-12-10-8-6-4-5-7-9-11-13-15-18-20(22)23/h4-5,8-11,14,17,19,21H,2-3,6-7,12-13,15-16,18H2,1H3,(H,22,23)/b5-4-,10-8-,11-9-,17-14-/t19-/m0/s1 - 12.036 Da	N/A	spectral_library_annotation
30507	Suspect related to 9-Oxo-10(E),12(E)-octadecadienoic acid (predicted molecular formula SIRIUS: C18H26O3 / BUDDY: C14H22N6O) with delta m/z -4.031 (putative explanation: x2 reduction (reverse); atomic difference: -4H) [M+H]+	[M+H]+	0.855	291.193					N/A	InChI=1S/C18H30O3/c1-2-3-4-5-6-8-11-14-17(19)15-12-9-7-10-13-16-18(20)21/h6,8,11,14H,2-5,7,9-10,12-13,15-16H2,1H3,(H,20,21)/b8-6+,14-11+ - 4.031 Da	N/A	spectral_library_annotation
30507	Suspect related to Spectral Match to 9,12-Octadecadiynoic Acid from NIST14 (predicted molecular formula SIRIUS: C18H26O3 / BUDDY: C14H22N6O) with delta m/z 13.979 (putative explanation: Thr->Asp substitution|Tryptophan oxidation to oxolactone|aldehyde and ketone modifications|hydroxylation difference carboxylation|proline oxidation to pyroglutamic acid|Oxidation, epoxidation; atomic difference: -…	[M+H]+	0.855	291.193					N/A	N/A	N/A	spectral_library_annotation
30507	Suspect related to 8-Iso-16-cyclohexyltetranorprostaglandin E2 (predicted molecular formula SIRIUS: C18H28O4 / BUDDY: C18H28O4) with delta m/z -70.042 (putative explanation: nan (reverse)|Butyryl (reverse)|Crotonaldehyde (reverse)|nan (reverse); atomic difference: -2C,-4H,-3N|-4C,-6H,-1O|-4C,-6H,-1O|-4C,-6H,-1O) [M-H2O+H]+	[M-H2O+H]+	0.852	291.195					N/A	InChI=1S/C22H34O5/c23-17(14-16-8-4-3-5-9-16)12-13-19-18(20(24)15-21(19)25)10-6-1-2-7-11-22(26)27/h1,6,12-13,16-19,21,23,25H,2-5,7-11,14-15H2,(H,26,27)/b6-1-,13-12+/t17-,18+,19-,21-/m1/s1 - 70.042 Da	N/A	spectral_library_annotation
30507	Suspect related to 8(9)-Epoxy-5Z,11Z,14Z-eicosatrienoic acid (predicted molecular formula SIRIUS: C18H26O3 / BUDDY: C18H26O3) with delta m/z -30.047 (putative explanation: nan (reverse); atomic difference: -2C,-6H) [M+H]+	[M+H]+	0.851	291.195					N/A	InChI=1S/C20H32O3/c1-2-3-4-5-6-7-8-9-12-15-18-19(23-18)16-13-10-11-14-17-20(21)22/h6-7,9-10,12-13,18-19H,2-5,8,11,14-17H2,1H3,(H,21,22)/b7-6-,12-9-,13-10-/t18-,19+/m1/s1 - 30.047 Da	N/A	spectral_library_annotation
30507	Suspect related to Spectral Match to 9-Oxo-10E,12Z-octadecadienoic acid from NIST14 (predicted molecular formula SIRIUS: C18H26O3 / BUDDY: C18H26O3) with delta m/z -4.031 (putative explanation: x2 reduction (reverse); atomic difference: -4H) [M+H]+	[M+H]+	0.851	291.195					N/A	N/A	N/A	spectral_library_annotation
30507	Suspect related to .omega.-3 Arachidonic acid methyl ester (predicted molecular formula SIRIUS: C18H32O6 / BUDDY: C18H26O3) with delta m/z -28.068 (putative explanation: unspecified; atomic difference: unspecified) [M+H]+	[M+H]+	0.836	291.195					N/A	InChI=1S/C21H34O2/c1-3-4-5-6-7-8-9-10-11-12-13-14-15-16-17-18-19-20-21(22)23-2/h4-5,7-8,10-11,13-14H,3,6,9,12,15-20H2,1-2H3/b5-4-,8-7-,11-10-,14-13- - 28.068 Da	N/A	spectral_library_annotation
30507	Suspect related to Dodecanedioic acid (predicted molecular formula SIRIUS: C18H32O6 / BUDDY: C18H30O5) with delta m/z 96.057 (putative explanation: Reduced acrolein addition +96; atomic difference: 6C,8H,1O) [M-2H2O+H]+	[M-2H2O+H]+	0.836	291.195					N/A	InChI=1S/C12H22O4/c13-11(14)9-7-5-3-1-2-4-6-8-10-12(15)16/h1-10H2,(H,13,14)(H,15,16) + 96.057 Da	N/A	spectral_library_annotation
30507	Suspect related to Misoprostol (predicted molecular formula SIRIUS: C18H32O6 / BUDDY: C18H32O6) with delta m/z -38.053 (putative explanation: unspecified; atomic difference: unspecified) [M-3H2O+H]+	[M-3H2O+H]+	0.836	291.195					N/A	InChI=1S/C22H38O5/c1-4-5-14-22(2,26)15-10-12-18-17(19(23)16-20(18)24)11-8-6-7-9-13-21(25)27-3/h10,12,17-18,20,24,26H,4-9,11,13-16H2,1-3H3/b12-10+/t17-,18-,20-,22?/m1/s1 - 38.053 Da	N/A	spectral_library_annotation
30536			0.967	230.0958				C9H15N3O2S	C[N+](C)(C)[C@@H](Cc1c[nH]c(n1)S)C(=O)[O-]	InChI=1S/C9H15N3O2S/c1-12(2,3)7(8(13)14)4-6-5-10-9(15)11-6/h5,7H,4H2,1-3H3,(H2-,10,11,13,14,15)/t7-/m0/s1	SSISHJJTAXXQAX-ZETCQYMHSA-N	spectral_library_annotation
30536	L-(+)-Ergothioneine, L-Ergothioneine, 5-[(2S)-2-Carboxy-2-(trimethylazaniumyl)ethyl]-1H-imidazole-2-thiolate	[M+H]+	0.967	230.0958				C9H15N3O2S	C[N+](C)(C)[C@@H](Cc1c[nH]c(n1)S)C(=O)[O-]	InChI=1S/C9H15N3O2S/c1-12(2,3)7(8(13)14)4-6-5-10-9(15)11-6/h5,7H,4H2,1-3H3,(H2-,10,11,13,14,15)/t7-/m0/s1	SSISHJJTAXXQAX-ZETCQYMHSA-N	spectral_library_annotation
30536	Massbank:UA006001 L-(+)-Ergothioneine|L-Ergothioneine|5-[(2S)-2-Carboxy-2-(trimethylazaniumyl)ethyl]-1H-imidazole-2-thiolate	[M+H]+	0.967	230.096					C[N+](C)(C)[C@@H](Cc1c[nH]c(n1)S)C(=O)[O-]	1S/C9H15N3O2S/c1-12(2,3)7(8(13)14)4-6-5-10-9(15)11-6/h5,7H,4H2,1-3H3,(H2-,10,11,13,14,15)/t7-/m0/s1	N/A	spectral_library_annotation
30536	Massbank:UA006001 L-(+)-Ergothioneine|L-Ergothioneine|5-[(2S)-2-Carboxy-2-(trimethylazaniumyl)ethyl]-1H-imidazole-2-thiolate	[M+H]+	0.967	230.096					C[N+](C)(C)[C@@H](Cc1c[nH]c(n1)S)C(=O)[O-]	1S/C9H15N3O2S/c1-12(2,3)7(8(13)14)4-6-5-10-9(15)11-6/h5,7H,4H2,1-3H3,(H2-,10,11,13,14,15)/t7-/m0/s1	N/A	spectral_library_annotation
30536	Massbank:UA006001 L-(+)-Ergothioneine|L-Ergothioneine|5-[(2S)-2-Carboxy-2-(trimethylazaniumyl)ethyl]-1H-imidazole-2-thiolate	[M+H]+	0.967	230.096					C[N+](C)(C)[C@@H](Cc1c[nH]c(n1)S)C(=O)[O-]	1S/C9H15N3O2S/c1-12(2,3)7(8(13)14)4-6-5-10-9(15)11-6/h5,7H,4H2,1-3H3,(H2-,10,11,13,14,15)/t7-/m0/s1	N/A	spectral_library_annotation
30536	L-(+)-Ergothioneine	[M+H]+	0.967	230.0958				C9H15N3O2S	C[N+](C)(C)[C@@H](Cc1c[nH]c(n1)S)C(=O)[O-]	InChI=1S/C9H15N3O2S/c1-12(2,3)7(8(13)14)4-6-5-10-9(15)11-6/h5,7H,4H2,1-3H3,(H2-,10,11,13,14,15)/t7-/m0/s1	SSISHJJTAXXQAX-ZETCQYMHSA-N	spectral_library_annotation
30622	Suspect related to N-Palmitoyl-D-sphingosine (predicted molecular formula SIRIUS: unknown / BUDDY: C30H59NO3) with delta m/z -56.062 (putative explanation: Dealkylation|Leu/Ile->Gly substitution; atomic difference: -4C,-8H|-4C,-8H) [M-C18H34O2+H]+	[M-C18H34O2+H]+	0.948	200.201					N/A	InChI=1S/C34H67NO3/c1-3-5-7-9-11-13-15-17-19-21-23-25-27-29-33(37)32(31-36)35-34(38)30-28-26-24-22-20-18-16-14-12-10-8-6-4-2/h27,29,32-33,36-37H,3-26,28,30-31H2,1-2H3,(H,35,38)/b29-27+/t32-,33+/m0/s1 - 56.062 Da	N/A	spectral_library_annotation
30622	Suspect related to Stearamide (predicted molecular formula SIRIUS: C12H25NO / BUDDY: C12H25NO) with delta m/z -84.094 (putative explanation: unspecified; atomic difference: unspecified) [M+H]+	[M+H]+	0.948	200.201					N/A	InChI=1S/C18H37NO/c1-2-3-4-5-6-7-8-9-10-11-12-13-14-15-16-17-18(19)20/h2-17H2,1H3,(H2,19,20) - 84.094 Da	N/A	spectral_library_annotation
30622	amylamine-C7:0	[M+H]+	0.896	200.201					CCCCCCC(NCCCCC)=O	InChI=1S/C12H25NO/c1-3-5-7-8-10-12(14)13-11-9-6-4-2/h3-11H2,1-2H3,(H,13,14)	N/A	spectral_library_annotation
30622	amylamine-C7:0	[M+H]+	0.896	200.201					CCCCCCC(NCCCCC)=O	InChI=1S/C12H25NO/c1-3-5-7-8-10-12(14)13-11-9-6-4-2/h3-11H2,1-2H3,(H,13,14)	N/A	spectral_library_annotation
30672	azelaic acid CollisionEnergy:205060	[M+H]+	0.716	189.112					O=C(O)CCCCCCCC(=O)O	"InChI=1S/C9H16O4/c10-8(11)6-4-2-1-3-5-7-9(12)13/h1-7H2,(H,10,11)(H,12,13)"	N/A	spectral_library_annotation
30672	azelaic acid CollisionEnergy:205060	[M+H]+	0.716	189.112					O=C(O)CCCCCCCC(=O)O	"InChI=1S/C9H16O4/c10-8(11)6-4-2-1-3-5-7-9(12)13/h1-7H2,(H,10,11)(H,12,13)"	N/A	spectral_library_annotation
30839	Suspect related to Palmitelaidic acid (predicted molecular formula SIRIUS: C13H23NO2 / BUDDY: C13H23NO2) with delta m/z -29.056 (putative explanation: unspecified; atomic difference: unspecified) [M+H]+	[M+H]+	0.834	226.18					N/A	InChI=1S/C16H30O2/c1-2-3-4-5-6-7-8-9-10-11-12-13-14-15-16(17)18/h7-8H,2-6,9-15H2,1H3,(H,17,18)/b8-7+ - 29.056 Da	N/A	spectral_library_annotation
30854	Suspect related to Spectral Match to Sebacic acid monomethyl ester from NIST14 (predicted molecular formula SIRIUS: C10H14O4 / BUDDY: C10H14O4) with delta m/z -18.047 (putative explanation: unspecified; atomic difference: unspecified) [M+H]+	[M+H]+	0.767	199.096					N/A	N/A	N/A	spectral_library_annotation
30952	Spectral Match to Taurocholic acid from NIST14 [IIN-based on: CCMSLIB00003134637]	[M-2H2O+H]+	0.93	480.278					N/A	N/A	N/A	spectral_library_annotation
30952	Suspect related to glycohyocholic acid (predicted molecular formula SIRIUS: C26H45NO7S / BUDDY: C26H45NO7S) with delta m/z 49.982 (putative explanation: Leu/Ile->Tyr substitution; atomic difference: 3C,-2H,1O) [M-2H2O+H]+	[M-2H2O+H]+	0.884	480.278					N/A	1S/C26H43NO6/c1-14(4-7-20(29)27-13-21(30)31)16-5-6-17-22-18(9-11-25(16,17)2)26(3)10-8-15(28)12-19(26)23(32)24(22)33/h14-19,22-24,28,32-33H,4-13H2,1-3H3,(H,27,29)(H,30,31)/t14-,15-,16-,17+,18+,19+,22+,23-,24+,25-,26-/m1/s1 + 49.982 Da	N/A	spectral_library_annotation
30952	taurohyocholic acid	[M-2H2O+H]+	0.851	480.279				C26H45NO7S	C[C@H](CCC(=O)NCCS(=O)(=O)O)[C@H]1CC[C@@H]2[C@@]1(CC[C@H]3[C@H]2[C@@H]([C@@H]([C@H]4[C@@]3(CC[C@H](C4)O)C)O)O)C	InChI=1S/C26H45NO7S/c1-15(4-7-21(29)27-12-13-35(32,33)34)17-5-6-18-22-19(9-11-25(17,18)2)26(3)10-8-16(28)14-20(26)23(30)24(22)31/h15-20,22-24,28,30-31H,4-14H2,1-3H3,(H,27,29)(H,32,33,34)/t15?,16-,17-,18+,19+,20+,22+,23-,24+,25?,26?/m1/s1	XSOLDPYUICCHJX-DSNLCWFJSA-N	spectral_library_annotation
30952	Suspect related to Taurocholic acid (predicted molecular formula SIRIUS: C26H41NO5S / BUDDY: C30H33N5O) with delta m/z -36.021 (putative explanation: 2x water (reverse); atomic difference: -4H,-2O) [M+H]+	[M+H]+	0.825	480.278					N/A	InChI=1S/C26H45NO7S/c1-15(4-7-23(31)27-10-11-35(32,33)34)18-5-6-19-24-20(14-22(30)26(18,19)3)25(2)9-8-17(28)12-16(25)13-21(24)29/h15-22,24,28-30H,4-14H2,1-3H3,(H,27,31)(H,32,33,34)/t15-,16+,17-,18-,19+,20+,21-,22+,24+,25+,26-/m1/s1 - 36.021 Da	N/A	spectral_library_annotation
30952	Suspect related to glycocholic acid (predicted molecular formula SIRIUS: C26H45NO7S / BUDDY: C26H45NO7S) with delta m/z 49.982 (putative explanation: Leu/Ile->Tyr substitution; atomic difference: 3C,-2H,1O) [M-2H2O+H]+	[M-2H2O+H]+	0.821	480.278					N/A	1S/C26H43NO6/c1-14(4-7-22(31)27-13-23(32)33)17-5-6-18-24-19(12-21(30)26(17,18)3)25(2)9-8-16(28)10-15(25)11-20(24)29/h14-21,24,28-30H,4-13H2,1-3H3,(H,27,31)(H,32,33)/t14?,15-,16+,17+,18-,19-,20+,21-,24-,25?,26?/m0/s1 + 49.982 Da	N/A	spectral_library_annotation
30952	Suspect related to taurohyocholic acid (predicted molecular formula SIRIUS: C26H43NO6S / BUDDY: C30H35N5O2) with delta m/z -18.011 (putative explanation: Dehydration|Pyro-glu from E|carbodiimide crosslinker; atomic difference: -2H,-1O|-2H,-1O|-2H,-1O) [M-H2O+H]+	[M-H2O+H]+	0.813	480.278					N/A	1S/C26H45NO7S/c1-15(4-7-21(29)27-12-13-35(32,33)34)17-5-6-18-22-19(9-11-25(17,18)2)26(3)10-8-16(28)14-20(26)23(30)24(22)31/h15-20,22-24,28,30-31H,4-14H2,1-3H3,(H,27,29)(H,32,33,34)/t15?,16-,17-,18+,19+,20+,22+,23-,24+,25?,26?/m1/s1 - 18.011 Da	N/A	spectral_library_annotation
30952	Suspect related to taurocholic acid (predicted molecular formula SIRIUS: C26H41NO5S / BUDDY: C30H33N5O) with delta m/z -36.021 (putative explanation: 2x water (reverse); atomic difference: -4H,-2O) [M+H]+	[M+H]+	0.789	480.277					N/A	1S/C26H45NO7S/c1-15(4-7-23(31)27-10-11-35(32,33)34)18-5-6-19-24-20(14-22(30)26(18,19)3)25(2)9-8-17(28)12-16(25)13-21(24)29/h15-22,24,28-30H,4-14H2,1-3H3,(H,27,31)(H,32,33,34)/t15?,16-,17+,18+,19-,20-,21+,22-,24-,25?,26?/m0/s1 - 36.021 Da	N/A	spectral_library_annotation
30952	Suspect related to taurohyodeoxycholic acid (predicted molecular formula SIRIUS: C26H43NO6S / BUDDY: C30H35N5O2) with delta m/z -2.016 (putative explanation: 2-amino-3-oxo-butanoic_acid|Intact disulfide bridge|Val->Pro substitution; atomic difference: -2H|-2H|-2H) [M-H2O+H]+	[M-H2O+H]+	0.783	480.278					N/A	1S/C26H45NO6S/c1-16(4-7-24(30)27-12-13-34(31,32)33)19-5-6-20-18-15-23(29)22-14-17(28)8-10-26(22,3)21(18)9-11-25(19,20)2/h16-23,28-29H,4-15H2,1-3H3,(H,27,30)(H,31,32,33)/t16?,17-,18+,19-,20+,21+,22+,23+,25?,26?/m1/s1 - 2.016 Da	N/A	spectral_library_annotation
31004	taurohyocholic acid	[M-H2O+H]+	0.861	498.289				C26H45NO7S	C[C@H](CCC(=O)NCCS(=O)(=O)O)[C@H]1CC[C@@H]2[C@@]1(CC[C@H]3[C@H]2[C@@H]([C@@H]([C@H]4[C@@]3(CC[C@H](C4)O)C)O)O)C	InChI=1S/C26H45NO7S/c1-15(4-7-21(29)27-12-13-35(32,33)34)17-5-6-18-22-19(9-11-25(17,18)2)26(3)10-8-16(28)14-20(26)23(30)24(22)31/h15-20,22-24,28,30-31H,4-14H2,1-3H3,(H,27,29)(H,32,33,34)/t15?,16-,17-,18+,19+,20+,22+,23-,24+,25?,26?/m1/s1	XSOLDPYUICCHJX-DSNLCWFJSA-N	spectral_library_annotation
31004	Suspect related to glycohyocholic acid (predicted molecular formula SIRIUS: C26H45NO7S / BUDDY: C30H37N5O3) with delta m/z 49.982 (putative explanation: Leu/Ile->Tyr substitution; atomic difference: 3C,-2H,1O) [M-H2O+H]+	[M-H2O+H]+	0.838	498.288					N/A	1S/C26H43NO6/c1-14(4-7-20(29)27-13-21(30)31)16-5-6-17-22-18(9-11-25(16,17)2)26(3)10-8-15(28)12-19(26)23(32)24(22)33/h14-19,22-24,28,32-33H,4-13H2,1-3H3,(H,27,29)(H,30,31)/t14-,15-,16-,17+,18+,19+,22+,23-,24+,25-,26-/m1/s1 + 49.982 Da	N/A	spectral_library_annotation
31004	Spectral Match to Taurocholic acid from NIST14 [IIN-based on: CCMSLIB00003134637]	[M-H2O+H]+	0.74	498.288					N/A	N/A	N/A	spectral_library_annotation
31031	1,2,4-Trimethylbenzene (Desaturation, Oxidation)	[M+H]+	0.717	135.0804901			4.28153					spectral_library_annotation
31347	Suspect related to Massbank:LU100204 2,2'-(Tetradecylimino)diethanol|Tetradecyldiethanolamine (predicted molecular formula SIRIUS: C16H35NO2 / BUDDY: C16H35NO2) with delta m/z -28.031 (putative explanation: Desethylation, didemethylation, dealkylation|Met->Cys substitution|Val->Ala substitution; atomic difference: -2C,-4H|-2C,-4H|-2C,-4H) [M+H]+	[M+H]+	0.998	274.274					N/A	1S/C18H39NO2/c1-2-3-4-5-6-7-8-9-10-11-12-13-14-19(15-17-20)16-18-21/h20-21H,2-18H2,1H3 - 28.031 Da	N/A	spectral_library_annotation
31347	Massbank:LU030802 Lauryldiethanolamine|2-[dodecyl(2-hydroxyethyl)amino]ethanol	[M+H]+	0.997	274.274					CCCCCCCCCCCCN(CCO)CCO	1S/C16H35NO2/c1-2-3-4-5-6-7-8-9-10-11-12-17(13-15-18)14-16-19/h18-19H,2-16H2,1H3	N/A	spectral_library_annotation
31347			0.997	274.2741				C16H35NO2	CCCCCCCCCCCCN(CCO)CCO	InChI=1S/C16H35NO2/c1-2-3-4-5-6-7-8-9-10-11-12-17(13-15-18)14-16-19/h18-19H,2-16H2,1H3	NKFNBVMJTSYZDV-UHFFFAOYSA-N	spectral_library_annotation
31347	Massbank:LU030802 Lauryldiethanolamine|2-[dodecyl(2-hydroxyethyl)amino]ethanol	[M+H]+	0.997	274.274					CCCCCCCCCCCCN(CCO)CCO	1S/C16H35NO2/c1-2-3-4-5-6-7-8-9-10-11-12-17(13-15-18)14-16-19/h18-19H,2-16H2,1H3	N/A	spectral_library_annotation
31347	Massbank:LU030802 Lauryldiethanolamine|2-[dodecyl(2-hydroxyethyl)amino]ethanol	[M+H]+	0.997	274.274					CCCCCCCCCCCCN(CCO)CCO	1S/C16H35NO2/c1-2-3-4-5-6-7-8-9-10-11-12-17(13-15-18)14-16-19/h18-19H,2-16H2,1H3	N/A	spectral_library_annotation
31347	Lauryldiethanolamine, 2-[dodecyl(2-hydroxyethyl)amino]ethanol	[M+H]+	0.997	274.2741				C16H35NO2	CCCCCCCCCCCCN(CCO)CCO	InChI=1S/C16H35NO2/c1-2-3-4-5-6-7-8-9-10-11-12-17(13-15-18)14-16-19/h18-19H,2-16H2,1H3	NKFNBVMJTSYZDV-UHFFFAOYSA-N	spectral_library_annotation
31347	Lauryldiethanolamine	[M+H]+	0.997	274.2741				C16H35NO2	CCCCCCCCCCCCN(CCO)CCO	InChI=1S/C16H35NO2/c1-2-3-4-5-6-7-8-9-10-11-12-17(13-15-18)14-16-19/h18-19H,2-16H2,1H3	NKFNBVMJTSYZDV-UHFFFAOYSA-N	spectral_library_annotation
31347	sphingosin C16 (Artifact)-emf	[M+H]+	0.996	274.274					N/A	N/A	N/A	spectral_library_annotation
31347	sphingosin C16 (Artifact)-emf	[M+H]+	0.996	274.274					N/A	N/A	N/A	spectral_library_annotation
31347	sphingosin C16 (Artifact)-emf	[M+H]+	0.996	274.274					N/A	N/A	N/A	spectral_library_annotation
31481	Suspect related to 6-((E)-2-((1R,2S,3R,5S)-3,5-Dihydroxy-2-((Z)-oct-2-enyl)cyclopentyl)vinyl)tetrahydro-2H-pyran-2-one (predicted molecular formula SIRIUS: C18H28O4 / BUDDY: C18H28O4) with delta m/z -28.031 (putative explanation: Desethylation, didemethylation, dealkylation|Met->Cys substitution|Val->Ala substitution; atomic difference: -2C,-4H|-2C,-4H|-2C,-4H) [M-H2O+H]+	[M-H2O+H]+	0.944	291.195					N/A	InChI=1S/C20H32O4/c1-2-3-4-5-6-7-10-16-17(19(22)14-18(16)21)13-12-15-9-8-11-20(23)24-15/h6-7,12-13,15-19,21-22H,2-5,8-11,14H2,1H3/b7-6-,13-12+/t15?,16-,17+,18+,19-/m0/s1 - 28.031 Da	N/A	spectral_library_annotation
31481	Suspect related to 5,8,11,14-Eicosatetraenoic acid, 16-hydroxy-, (5Z,8Z,11Z,14Z,16S)- (predicted molecular formula SIRIUS: C18H26O3 / BUDDY: C14H24N6O2) with delta m/z -12.036 (putative explanation: Leu/Ile->Thr substitution|Val->Ser substitution|Dealkylation+hydroxylation; atomic difference: -2C,-4H,1O|-2C,-4H,1O|2C,4H,-1O) [M-H2O+H]+	[M-H2O+H]+	0.904	291.193					N/A	InChI=1S/C20H32O3/c1-2-3-16-19(21)17-14-12-10-8-6-4-5-7-9-11-13-15-18-20(22)23/h4-5,8-11,14,17,19,21H,2-3,6-7,12-13,15-16,18H2,1H3,(H,22,23)/b5-4-,10-8-,11-9-,17-14-/t19-/m0/s1 - 12.036 Da	N/A	spectral_library_annotation
31481	Suspect related to 9-Oxo-10(E),12(E)-octadecadienoic acid (predicted molecular formula SIRIUS: C18H26O3 / BUDDY: C14H22N6O) with delta m/z -4.031 (putative explanation: x2 reduction (reverse); atomic difference: -4H) [M+H]+	[M+H]+	0.904	291.193					N/A	InChI=1S/C18H30O3/c1-2-3-4-5-6-8-11-14-17(19)15-12-9-7-10-13-16-18(20)21/h6,8,11,14H,2-5,7,9-10,12-13,15-16H2,1H3,(H,20,21)/b8-6+,14-11+ - 4.031 Da	N/A	spectral_library_annotation
31481	Suspect related to Spectral Match to 9,12-Octadecadiynoic Acid from NIST14 (predicted molecular formula SIRIUS: C18H26O3 / BUDDY: C14H22N6O) with delta m/z 13.979 (putative explanation: Thr->Asp substitution|Tryptophan oxidation to oxolactone|aldehyde and ketone modifications|hydroxylation difference carboxylation|proline oxidation to pyroglutamic acid|Oxidation, epoxidation; atomic difference: -…	[M+H]+	0.904	291.193					N/A	N/A	N/A	spectral_library_annotation
31481	Suspect related to 8-Iso-16-cyclohexyltetranorprostaglandin E2 (predicted molecular formula SIRIUS: C18H28O4 / BUDDY: C18H28O4) with delta m/z -70.042 (putative explanation: nan (reverse)|Butyryl (reverse)|Crotonaldehyde (reverse)|nan (reverse); atomic difference: -2C,-4H,-3N|-4C,-6H,-1O|-4C,-6H,-1O|-4C,-6H,-1O) [M-H2O+H]+	[M-H2O+H]+	0.852	291.195					N/A	InChI=1S/C22H34O5/c23-17(14-16-8-4-3-5-9-16)12-13-19-18(20(24)15-21(19)25)10-6-1-2-7-11-22(26)27/h1,6,12-13,16-19,21,23,25H,2-5,7-11,14-15H2,(H,26,27)/b6-1-,13-12+/t17-,18+,19-,21-/m1/s1 - 70.042 Da	N/A	spectral_library_annotation
31481	Suspect related to 8(9)-Epoxy-5Z,11Z,14Z-eicosatrienoic acid (predicted molecular formula SIRIUS: C18H26O3 / BUDDY: C18H26O3) with delta m/z -30.047 (putative explanation: nan (reverse); atomic difference: -2C,-6H) [M+H]+	[M+H]+	0.852	291.195					N/A	InChI=1S/C20H32O3/c1-2-3-4-5-6-7-8-9-12-15-18-19(23-18)16-13-10-11-14-17-20(21)22/h6-7,9-10,12-13,18-19H,2-5,8,11,14-17H2,1H3,(H,21,22)/b7-6-,12-9-,13-10-/t18-,19+/m1/s1 - 30.047 Da	N/A	spectral_library_annotation
31481	Suspect related to Spectral Match to 9-Oxo-10E,12Z-octadecadienoic acid from NIST14 (predicted molecular formula SIRIUS: C18H26O3 / BUDDY: C18H26O3) with delta m/z -4.031 (putative explanation: x2 reduction (reverse); atomic difference: -4H) [M+H]+	[M+H]+	0.852	291.195					N/A	N/A	N/A	spectral_library_annotation
31481	Suspect related to .omega.-3 Arachidonic acid methyl ester (predicted molecular formula SIRIUS: C18H32O6 / BUDDY: C18H26O3) with delta m/z -28.068 (putative explanation: unspecified; atomic difference: unspecified) [M+H]+	[M+H]+	0.837	291.195					N/A	InChI=1S/C21H34O2/c1-3-4-5-6-7-8-9-10-11-12-13-14-15-16-17-18-19-20-21(22)23-2/h4-5,7-8,10-11,13-14H,3,6,9,12,15-20H2,1-2H3/b5-4-,8-7-,11-10-,14-13- - 28.068 Da	N/A	spectral_library_annotation
31481	Suspect related to Dodecanedioic acid (predicted molecular formula SIRIUS: C18H32O6 / BUDDY: C18H30O5) with delta m/z 96.057 (putative explanation: Reduced acrolein addition +96; atomic difference: 6C,8H,1O) [M-2H2O+H]+	[M-2H2O+H]+	0.837	291.195					N/A	InChI=1S/C12H22O4/c13-11(14)9-7-5-3-1-2-4-6-8-10-12(15)16/h1-10H2,(H,13,14)(H,15,16) + 96.057 Da	N/A	spectral_library_annotation
31481	Suspect related to Misoprostol (predicted molecular formula SIRIUS: C18H32O6 / BUDDY: C18H32O6) with delta m/z -38.053 (putative explanation: unspecified; atomic difference: unspecified) [M-3H2O+H]+	[M-3H2O+H]+	0.837	291.195					N/A	InChI=1S/C22H38O5/c1-4-5-14-22(2,26)15-10-12-18-17(19(23)16-20(18)24)11-8-6-7-9-13-21(25)27-3/h10,12,17-18,20,24,26H,4-9,11,13-16H2,1-3H3/b12-10+/t17-,18-,20-,22?/m1/s1 - 38.053 Da	N/A	spectral_library_annotation
31661	Suspect related to Corticosterone (predicted molecular formula SIRIUS: C21H32O4 / BUDDY: C21H32O4) with delta m/z 2.016 (putative explanation: Pro->Val substitution|reduction; atomic difference: 2H|2H) [M+H]+	[M+H]+	0.841	349.237					N/A	InChI=1S/C21H30O4/c1-20-8-7-13(23)9-12(20)3-4-14-15-5-6-16(18(25)11-22)21(15,2)10-17(24)19(14)20/h9,14-17,19,22,24H,3-8,10-11H2,1-2H3/t14-,15-,16+,17-,19+,20-,21-/m0/s1 + 2.016 Da	N/A	spectral_library_annotation
31661	Suspect related to 3.alpha.-Hydroxy-7-oxo-5.beta.-cholanic acid (predicted molecular formula SIRIUS: C21H36O6 / BUDDY: C21H34O5) with delta m/z -24.037 (putative explanation: unspecified; atomic difference: unspecified) [M-H2O+H]+	[M-H2O+H]+	0.787	349.237					N/A	InChI=1S/C24H38O4/c1-14(4-7-21(27)28)17-5-6-18-22-19(9-11-24(17,18)3)23(2)10-8-16(25)12-15(23)13-20(22)26/h14-19,22,25H,4-13H2,1-3H3,(H,27,28)/t14-,15+,16-,17-,18+,19+,22+,23+,24-/m1/s1 - 24.037 Da	N/A	spectral_library_annotation
31661	Suspect related to Cortol (predicted molecular formula SIRIUS: C21H36O6 / BUDDY: C21H36O6) with delta m/z 15.995 (putative explanation: Ala->Ser substitution|Oxidation or Hydroxylation|Phe->Tyr substitution; atomic difference: 1O|1O|1O) [M-2H2O+H]+	[M-2H2O+H]+	0.787	349.237					N/A	InChI=1S/C21H36O5/c1-19-7-5-13(23)9-12(19)3-4-14-15-6-8-21(26,17(25)11-22)20(15,2)10-16(24)18(14)19/h12-18,22-26H,3-11H2,1-2H3/t12-,13-,14+,15+,16+,17+,18-,19+,20+,21+/m1/s1 + 15.995 Da	N/A	spectral_library_annotation
31699	Suspect related to Dimethyl azelate (predicted molecular formula SIRIUS: C13H22O5 / BUDDY: C13H22O5) with delta m/z 42.01 (putative explanation: Acetylation|Ser->Glu substitution|unspecified; atomic difference: 2C,2H,1O|2C,2H,1O|3N) [M+H]+	[M+H]+	0.87	259.154					N/A	InChI=1S/C11H20O4/c1-14-10(12)8-6-4-3-5-7-9-11(13)15-2/h3-9H2,1-2H3 + 42.010 Da	N/A	spectral_library_annotation
31699	Suspect related to NCGC00164361-03!decanedioic acid (predicted molecular formula SIRIUS: C13H22O5 / BUDDY: C13H22O5) with delta m/z 56.026 (putative explanation: unspecified|Acrolein addition +56|Propionate labeling reagent light form (N-term & K)|unspecified; atomic difference: 1C,2H,3N|3C,4H,1O|3C,4H,1O|3C,4H,1O) [M+H]+	[M+H]+	0.777	259.154					N/A	InChI=1S/C10H18O4/c11-9(12)7-5-3-1-2-4-6-8-10(13)14/h1-8H2,(H,11,12)(H,13,14) + 56.026 Da	N/A	spectral_library_annotation
31699	Suspect related to Spectral Match to Dimethyl sebacate from NIST14 (predicted molecular formula SIRIUS: C13H22O5 / BUDDY: C13H22O5) with delta m/z 27.995 (putative explanation: Formylation|Ser->Asp substitution|Thr->Glu substitution; atomic difference: 1C,1O|1C,1O|1C,1O) [M+H]+	[M+H]+	0.769	259.154					N/A	N/A	N/A	spectral_library_annotation
31699	Suspect related to Dimethyl sebacate (predicted molecular formula SIRIUS: C13H22O5 / BUDDY: C13H22O5) with delta m/z 27.995 (putative explanation: Formylation|Ser->Asp substitution|Thr->Glu substitution; atomic difference: 1C,1O|1C,1O|1C,1O) [M+H]+	[M+H]+	0.746	259.154					N/A	InChI=1S/C12H22O4/c1-15-11(13)9-7-5-3-4-6-8-10-12(14)16-2/h3-10H2,1-2H3 + 27.995 Da	N/A	spectral_library_annotation
31699	Suspect related to Spectral Match to Azelaic acid from NIST14 (predicted molecular formula SIRIUS: C13H22O5 / BUDDY: C13H22O5) with delta m/z 70.042 (putative explanation: unspecified|Butyryl|Crotonaldehyde|unspecified; atomic difference: 2C,4H,3N|4C,6H,1O|4C,6H,1O|4C,6H,1O) [M+H]+	[M+H]+	0.7	259.153					N/A	N/A	N/A	spectral_library_annotation
31771	Suspect related to Massbank:LU030803 Lauryldiethanolamine|2-[dodecyl(2-hydroxyethyl)amino]ethanol (predicted molecular formula SIRIUS: C12H27NO2 / BUDDY: C12H27NO2) with delta m/z -56.062 (putative explanation: Dealkylation|Leu/Ile->Gly substitution; atomic difference: -4C,-8H|-4C,-8H) [M+H]+	[M+H]+	0.997	218.211					N/A	1S/C16H35NO2/c1-2-3-4-5-6-7-8-9-10-11-12-17(13-15-18)14-16-19/h18-19H,2-16H2,1H3 - 56.062 Da	N/A	spectral_library_annotation
31771	Suspect related to Massbank:LU100204 2,2'-(Tetradecylimino)diethanol|Tetradecyldiethanolamine (predicted molecular formula SIRIUS: C12H27NO2 / BUDDY: C12H27NO2) with delta m/z -84.094 (putative explanation: unspecified; atomic difference: unspecified) [M+H]+	[M+H]+	0.993	218.212					N/A	1S/C18H39NO2/c1-2-3-4-5-6-7-8-9-10-11-12-13-14-19(15-17-20)16-18-21/h20-21H,2-18H2,1H3 - 84.094 Da	N/A	spectral_library_annotation
31771	Suspect related to Massbank:LU030804 Lauryldiethanolamine|2-[dodecyl(2-hydroxyethyl)amino]ethanol (predicted molecular formula SIRIUS: C12H27NO2 / BUDDY: C12H27NO2) with delta m/z -56.062 (putative explanation: Dealkylation|Leu/Ile->Gly substitution; atomic difference: -4C,-8H|-4C,-8H) [M+H]+	[M+H]+	0.956	218.212					N/A	1S/C16H35NO2/c1-2-3-4-5-6-7-8-9-10-11-12-17(13-15-18)14-16-19/h18-19H,2-16H2,1H3 - 56.062 Da	N/A	spectral_library_annotation
31771	Suspect related to Massbank:AU284606 Lauryl diethanolamide|N,N-bis(2-hydroxyethyl)dodecanamide (predicted molecular formula SIRIUS: C12H27NO2 / BUDDY: C12H27NO2) with delta m/z -70.042 (putative explanation: nan (reverse)|Butyryl (reverse)|Crotonaldehyde (reverse)|nan (reverse); atomic difference: -2C,-4H,-3N|-4C,-6H,-1O|-4C,-6H,-1O|-4C,-6H,-1O) [M+H]+	[M+H]+	0.924	218.211					N/A	1S/C16H33NO3/c1-2-3-4-5-6-7-8-9-10-11-16(20)17(12-14-18)13-15-19/h18-19H,2-15H2,1H3 - 70.042 Da	N/A	spectral_library_annotation
31780	2-Mercaptobenzothiazole	[M+H]+	0.995	167.9936				C7H5NS2	SC1=NC2=CC=CC=C2S1	InChI=1S/C7H5NS2/c9-7-8-5-3-1-2-4-6(5)10-7/h1-4H,(H,8,9)	YXIWHUQXZSMYRE-UHFFFAOYSA-N	spectral_library_annotation
31780	2-Mercaptobenzothiazole	[M+H]+	0.995	167.9936				C7H5NS2	S=C2Sc1ccccc1N2	InChI=1S/C7H5NS2/c9-7-8-5-3-1-2-4-6(5)10-7/h1-4H,(H,8,9)	YXIWHUQXZSMYRE-UHFFFAOYSA-N	spectral_library_annotation
31780			0.995	167.9936				C7H5NS2	SC1=NC2=CC=CC=C2S1	InChI=1S/C7H5NS2/c9-7-8-5-3-1-2-4-6(5)10-7/h1-4H,(H,8,9)	YXIWHUQXZSMYRE-UHFFFAOYSA-N	spectral_library_annotation
31780	2-Mercaptobenzothiazole, 3H-1,3-benzothiazole-2-thione	[M+H]+	0.995	167.9936				C7H5NS2	SC1=NC2=CC=CC=C2S1	InChI=1S/C7H5NS2/c9-7-8-5-3-1-2-4-6(5)10-7/h1-4H,(H,8,9)	YXIWHUQXZSMYRE-UHFFFAOYSA-N	spectral_library_annotation
31780			0.995	167.9936				C7H5NS2	S=C2Sc1ccccc1N2	InChI=1S/C7H5NS2/c9-7-8-5-3-1-2-4-6(5)10-7/h1-4H,(H,8,9)	YXIWHUQXZSMYRE-UHFFFAOYSA-N	spectral_library_annotation
31780	2-Mercaptobenzothiazole, 1,3-Benzothiazole-2(3H)-thione, 3H-1,3-benzothiazole-2-thione	[M+H]+	0.995	167.9936				C7H5NS2	S=C2Sc1ccccc1N2	InChI=1S/C7H5NS2/c9-7-8-5-3-1-2-4-6(5)10-7/h1-4H,(H,8,9)	YXIWHUQXZSMYRE-UHFFFAOYSA-N	spectral_library_annotation
31780	2-Mercaptobenzothiazole	[M+H]+	0.994	167.9936				C7H5NS2	SC1=NC2=CC=CC=C2S1	InChI=1S/C7H5NS2/c9-7-8-5-3-1-2-4-6(5)10-7/h1-4H,(H,8,9)	YXIWHUQXZSMYRE-UHFFFAOYSA-N	spectral_library_annotation
31780			0.994	167.9936				C7H5NS2	SC1=NC2=CC=CC=C2S1	InChI=1S/C7H5NS2/c9-7-8-5-3-1-2-4-6(5)10-7/h1-4H,(H,8,9)	YXIWHUQXZSMYRE-UHFFFAOYSA-N	spectral_library_annotation
31780	2-Mercaptobenzothiazole, 3H-1,3-benzothiazole-2-thione	[M+H]+	0.994	167.9936				C7H5NS2	SC1=NC2=CC=CC=C2S1	InChI=1S/C7H5NS2/c9-7-8-5-3-1-2-4-6(5)10-7/h1-4H,(H,8,9)	YXIWHUQXZSMYRE-UHFFFAOYSA-N	spectral_library_annotation
31780			0.979	167.9936				C7H5NS2	S=C2Sc1ccccc1N2	InChI=1S/C7H5NS2/c9-7-8-5-3-1-2-4-6(5)10-7/h1-4H,(H,8,9)	YXIWHUQXZSMYRE-UHFFFAOYSA-N	spectral_library_annotation
31789	Suspect related to 6-((E)-2-((1R,2S,3R,5S)-3,5-Dihydroxy-2-((Z)-oct-2-enyl)cyclopentyl)vinyl)tetrahydro-2H-pyran-2-one (predicted molecular formula SIRIUS: C18H28O4 / BUDDY: C18H28O4) with delta m/z -28.031 (putative explanation: Desethylation, didemethylation, dealkylation|Met->Cys substitution|Val->Ala substitution; atomic difference: -2C,-4H|-2C,-4H|-2C,-4H) [M-H2O+H]+	[M-H2O+H]+	0.952	291.195					N/A	InChI=1S/C20H32O4/c1-2-3-4-5-6-7-10-16-17(19(22)14-18(16)21)13-12-15-9-8-11-20(23)24-15/h6-7,12-13,15-19,21-22H,2-5,8-11,14H2,1H3/b7-6-,13-12+/t15?,16-,17+,18+,19-/m0/s1 - 28.031 Da	N/A	spectral_library_annotation
31789	Suspect related to 8-Iso-16-cyclohexyltetranorprostaglandin E2 (predicted molecular formula SIRIUS: C18H28O4 / BUDDY: C18H28O4) with delta m/z -70.042 (putative explanation: nan (reverse)|Butyryl (reverse)|Crotonaldehyde (reverse)|nan (reverse); atomic difference: -2C,-4H,-3N|-4C,-6H,-1O|-4C,-6H,-1O|-4C,-6H,-1O) [M-H2O+H]+	[M-H2O+H]+	0.856	291.195					N/A	InChI=1S/C22H34O5/c23-17(14-16-8-4-3-5-9-16)12-13-19-18(20(24)15-21(19)25)10-6-1-2-7-11-22(26)27/h1,6,12-13,16-19,21,23,25H,2-5,7-11,14-15H2,(H,26,27)/b6-1-,13-12+/t17-,18+,19-,21-/m1/s1 - 70.042 Da	N/A	spectral_library_annotation
31789	Suspect related to 8(9)-Epoxy-5Z,11Z,14Z-eicosatrienoic acid (predicted molecular formula SIRIUS: C18H26O3 / BUDDY: C18H26O3) with delta m/z -30.047 (putative explanation: nan (reverse); atomic difference: -2C,-6H) [M+H]+	[M+H]+	0.855	291.195					N/A	InChI=1S/C20H32O3/c1-2-3-4-5-6-7-8-9-12-15-18-19(23-18)16-13-10-11-14-17-20(21)22/h6-7,9-10,12-13,18-19H,2-5,8,11,14-17H2,1H3,(H,21,22)/b7-6-,12-9-,13-10-/t18-,19+/m1/s1 - 30.047 Da	N/A	spectral_library_annotation
31789	Suspect related to Spectral Match to 9-Oxo-10E,12Z-octadecadienoic acid from NIST14 (predicted molecular formula SIRIUS: C18H26O3 / BUDDY: C18H26O3) with delta m/z -4.031 (putative explanation: x2 reduction (reverse); atomic difference: -4H) [M+H]+	[M+H]+	0.855	291.195					N/A	N/A	N/A	spectral_library_annotation
31789	Suspect related to .omega.-3 Arachidonic acid methyl ester (predicted molecular formula SIRIUS: C18H32O6 / BUDDY: C18H26O3) with delta m/z -28.068 (putative explanation: unspecified; atomic difference: unspecified) [M+H]+	[M+H]+	0.846	291.195					N/A	InChI=1S/C21H34O2/c1-3-4-5-6-7-8-9-10-11-12-13-14-15-16-17-18-19-20-21(22)23-2/h4-5,7-8,10-11,13-14H,3,6,9,12,15-20H2,1-2H3/b5-4-,8-7-,11-10-,14-13- - 28.068 Da	N/A	spectral_library_annotation
31789	Suspect related to Dodecanedioic acid (predicted molecular formula SIRIUS: C18H32O6 / BUDDY: C18H30O5) with delta m/z 96.057 (putative explanation: Reduced acrolein addition +96; atomic difference: 6C,8H,1O) [M-2H2O+H]+	[M-2H2O+H]+	0.846	291.195					N/A	InChI=1S/C12H22O4/c13-11(14)9-7-5-3-1-2-4-6-8-10-12(15)16/h1-10H2,(H,13,14)(H,15,16) + 96.057 Da	N/A	spectral_library_annotation
31789	Suspect related to Misoprostol (predicted molecular formula SIRIUS: C18H32O6 / BUDDY: C18H32O6) with delta m/z -38.053 (putative explanation: unspecified; atomic difference: unspecified) [M-3H2O+H]+	[M-3H2O+H]+	0.846	291.195					N/A	InChI=1S/C22H38O5/c1-4-5-14-22(2,26)15-10-12-18-17(19(23)16-20(18)24)11-8-6-7-9-13-21(25)27-3/h10,12,17-18,20,24,26H,4-9,11,13-16H2,1-3H3/b12-10+/t17-,18-,20-,22?/m1/s1 - 38.053 Da	N/A	spectral_library_annotation
31789	Suspect related to Bicyclo-prostaglandin E2 (predicted molecular formula SIRIUS: C18H28O4 / BUDDY: C18H28O4) with delta m/z -26.015 (putative explanation: Alkyl loss (typically partial loss from ring)|Pro->Ala substitution; atomic difference: -2C,-2H|-2C,-2H) [M-H2O+H]+	[M-H2O+H]+	0.842	291.195					N/A	N/A	N/A	spectral_library_annotation
31789	Suspect related to 15-Oxo-11Z,13E-eicosadienoic acid (predicted molecular formula SIRIUS: C18H28O4 / BUDDY: C18H28O4) with delta m/z -14.052 (putative explanation: Lys->Asn substitution; atomic difference: -2C,-6H,1O) [M-H2O+H]+	[M-H2O+H]+	0.824	291.195					N/A	InChI=1S/C20H34O3/c1-2-3-13-16-19(21)17-14-11-9-7-5-4-6-8-10-12-15-18-20(22)23/h9,11,14,17H,2-8,10,12-13,15-16,18H2,1H3,(H,22,23)/b11-9-,17-14+ - 14.052 Da	N/A	spectral_library_annotation
31789	Suspect related to 9-Oxo-10(E),12(E)-octadecadienoic acid (predicted molecular formula SIRIUS: C18H28O4 / BUDDY: C18H28O4) with delta m/z 13.979 (putative explanation: Thr->Asp substitution|Tryptophan oxidation to oxolactone|aldehyde and ketone modifications|hydroxylation difference carboxylation|proline oxidation to pyroglutamic acid|Oxidation, epoxidation; atomic difference: -2H,1O|-2H,1O|-2H,1…	[M-H2O+H]+	0.824	291.195					N/A	InChI=1S/C18H30O3/c1-2-3-4-5-6-8-11-14-17(19)15-12-9-7-10-13-16-18(20)21/h6,8,11,14H,2-5,7,9-10,12-13,15-16H2,1H3,(H,20,21)/b8-6+,14-11+ + 13.979 Da	N/A	spectral_library_annotation
31812	Suspect related to Prostaglandin I3 (predicted molecular formula SIRIUS: C20H32O5 / BUDDY: C20H32O5) with delta m/z 2.016 (putative explanation: Pro->Val substitution|reduction; atomic difference: 2H|2H) [M+H]+	[M+H]+	0.838	353.232					N/A	InChI=1S/C20H30O5/c1-2-3-4-7-14(21)10-11-16-17-12-15(8-5-6-9-20(23)24)25-19(17)13-18(16)22/h3-4,8,10-11,14,16-19,21-22H,2,5-7,9,12-13H2,1H3,(H,23,24)/b4-3-,11-10+,15-8-/t14-,16+,17+,18+,19-/m0/s1 + 2.016 Da	N/A	spectral_library_annotation
31836	Suspect related to S-Hydroprene (predicted molecular formula SIRIUS: unknown / BUDDY: C22H36O5) with delta m/z 114.031 (putative explanation: Glutarylation|Water-quenched monolink of BS2-G crosslinker; atomic difference: 5C,6H,3O|5C,6H,3O) [M-C2H8O2+H]+	[M-C2H8O2+H]+	0.846	317.21					N/A	InChI=1S/C17H30O2/c1-6-19-17(18)13-16(5)12-8-11-15(4)10-7-9-14(2)3/h8,12-15H,6-7,9-11H2,1-5H3/b12-8+,16-13+/t15-/m0/s1 + 114.031 Da	N/A	spectral_library_annotation
31836	Suspect related to Isosteviol (predicted molecular formula SIRIUS: C20H28O3 / BUDDY: C20H28O3) with delta m/z -2.016 (putative explanation: 2-amino-3-oxo-butanoic_acid|Intact disulfide bridge|Val->Pro substitution; atomic difference: -2H|-2H|-2H) [M+H]+	[M+H]+	0.813	317.21					N/A	InChI=1S/C20H30O3/c1-17-9-5-14-18(2)7-4-8-19(3,16(22)23)13(18)6-10-20(14,12-17)11-15(17)21/h13-14H,4-12H2,1-3H3,(H,22,23)/t13-,14-,17-,18+,19+,20-/m0/s1 - 2.016 Da	N/A	spectral_library_annotation
31836	Suspect related to Spectral Match to 9,12-Octadecadiynoic Acid from NIST14 (predicted molecular formula SIRIUS: C20H28O3 / BUDDY: C20H28O3) with delta m/z 39.994 (putative explanation: extra OH sodium adduct|Glyoxal-derived hydroimiadazolone|S-carbamoylmethylcysteine cyclization (N-terminus)|unspecified; atomic difference: 1H,1O|2C,1O|2C,1O|2C,1O) [M+H]+	[M+H]+	0.813	317.21					N/A	N/A	N/A	spectral_library_annotation
31836	Cafestol	[M+H]+	0.81	317.211					CC12CCC3=C(C1CCC45C2CCC(C4)C(C5)(CO)O)C=CO3			spectral_library_annotation
31836	Cafestol	[M+H]+	0.81	317.211					CC12CCC3=C(C1CCC45C2CCC(C4)C(C5)(CO)O)C=CO3			spectral_library_annotation
31836	Cafestol	[M+H]+	0.81	317.211					CC12CCC3=C(C1CCC45C2CCC(C4)C(C5)(CO)O)C=CO3			spectral_library_annotation
31836	Cafestol	[M+H]+	0.81	317.211				C20H28O3	CC12CCC3=C(C1CCC45C2CCC(C4)C(C5)(CO)O)C=CO3	InChI=1S/C20H28O3/c1-18-7-5-16-14(6-9-23-16)15(18)4-8-19-10-13(2-3-17(18)19)20(22,11-19)12-21/h6,9,13,15,17,21-22H,2-5,7-8,10-12H2,1H3	DNJVYWXIDISQRD-UHFFFAOYSA-N	spectral_library_annotation
31836	Suspect related to 5.beta.-Pregnan-3.alpha.,17,20.beta.,21-tetrol-11-one (predicted molecular formula SIRIUS: C20H32O5 / BUDDY: C20H32O5) with delta m/z -14.016 (putative explanation: Ala->Gly substitution|Gln->Asn substitution|Glu->Asp substitution|Leu/Ile->Val substitution|Thr->Ser substitution; atomic difference: -1C,-2H|-1C,-2H|-1C,-2H|-1C,-2H|-1C,-2H) [M-2H2O+H]+	[M-2H2O+H]+	0.804	317.21					N/A	InChI=1S/C21H34O5/c1-19-7-5-13(23)9-12(19)3-4-14-15-6-8-21(26,17(25)11-22)20(15,2)10-16(24)18(14)19/h12-15,17-18,22-23,25-26H,3-11H2,1-2H3/t12-,13-,14+,15+,17-,18-,19+,20+,21+/m1/s1 - 14.016 Da	N/A	spectral_library_annotation
31836	Tretinoin	[M+H]+	0.802	317.211					CC1=C(C(CCC1)(C)C)/C=C/C(=C/C=C/C(=C/C(=O)O)/C)/C	InChI=1S/C20H28O2/c1-15(8-6-9-16(2)14-19(21)22)11-12-18-17(3)10-7-13-20(18,4)5/h6,8-9,11-12,14H,7,10,13H2,1-5H3,(H,21,22)/b9-6+,12-11+,15-8+,16-14+	N/A	spectral_library_annotation
31836	Tretinoin	[M+H]+	0.802	317.211					CC1=C(C(CCC1)(C)C)/C=C/C(=C/C=C/C(=C/C(=O)O)/C)/C	InChI=1S/C20H28O2/c1-15(8-6-9-16(2)14-19(21)22)11-12-18-17(3)10-7-13-20(18,4)5/h6,8-9,11-12,14H,7,10,13H2,1-5H3,(H,21,22)/b9-6+,12-11+,15-8+,16-14+	N/A	spectral_library_annotation
31944	Suspect related to Pinolenic acid (predicted molecular formula SIRIUS: C12H16O3 / BUDDY: C12H16O3) with delta m/z -70.114 (putative explanation: unspecified; atomic difference: unspecified) [M+H]+	[M+H]+	0.735	209.117					N/A	InChI=1S/C18H30O2/c1-2-3-4-5-6-7-8-9-10-11-12-13-14-15-16-17-18(19)20/h6-7,9-10,13-14H,2-5,8,11-12,15-17H2,1H3,(H,19,20)/b7-6-,10-9-,14-13- - 70.114 Da	N/A	spectral_library_annotation
31944	Suspect related to Sclareolide (predicted molecular formula SIRIUS: C12H16O3 / BUDDY: C12H16O3) with delta m/z -42.084 (putative explanation: unspecified; atomic difference: unspecified) [M+H]+	[M+H]+	0.735	209.117					N/A	InChI=1S/C16H26O2/c1-14(2)7-5-8-15(3)11(14)6-9-16(4)12(15)10-13(17)18-16/h11-12H,5-10H2,1-4H3/t11-,12+,15-,16+/m0/s1 - 42.084 Da	N/A	spectral_library_annotation
31944	Suspect related to Spectral Match to 9(S)-HpOTrE from NIST14 (predicted molecular formula SIRIUS: C12H18O4 / BUDDY: C12H18O4) with delta m/z -84.094 (putative explanation: unspecified; atomic difference: unspecified) [M-H2O+H]+	[M-H2O+H]+	0.71	209.117					N/A	N/A	N/A	spectral_library_annotation
31957	Suspect related to Diethyl azelate (predicted molecular formula SIRIUS: C12H18O4 / BUDDY: C12H18O4) with delta m/z -18.047 (putative explanation: unspecified; atomic difference: unspecified) [M+H]+	[M+H]+	0.779	227.128					N/A	InChI=1S/C13H24O4/c1-3-16-12(14)10-8-6-5-7-9-11-13(15)17-4-2/h3-11H2,1-2H3 - 18.047 Da	N/A	spectral_library_annotation
31957	Suspect related to Undecanedioic acid (predicted molecular formula SIRIUS: C12H20O5 / BUDDY: C12H20O5) with delta m/z 27.995 (putative explanation: Formylation|Ser->Asp substitution|Thr->Glu substitution; atomic difference: 1C,1O|1C,1O|1C,1O) [M-H2O+H]+	[M-H2O+H]+	0.757	227.128					N/A	InChI=1S/C11H20O4/c12-10(13)8-6-4-2-1-3-5-7-9-11(14)15/h1-9H2,(H,12,13)(H,14,15) + 27.995 Da	N/A	spectral_library_annotation
31957	Suspect related to Dimethyl azelate (predicted molecular formula SIRIUS: unknown / BUDDY: C13H22O5) with delta m/z 42.01 (putative explanation: Acetylation|Ser->Glu substitution|unspecified; atomic difference: 2C,2H,1O|2C,2H,1O|3N) [M-CH4O+H]+	[M-CH4O+H]+	0.746	227.128					N/A	InChI=1S/C11H20O4/c1-14-10(12)8-6-4-3-5-7-9-11(13)15-2/h3-9H2,1-2H3 + 42.010 Da	N/A	spectral_library_annotation
31957	Suspect related to Palmitelaidic acid (predicted molecular formula SIRIUS: C12H18O4 / BUDDY: C12H18O4) with delta m/z -28.106 (putative explanation: unspecified; atomic difference: unspecified) [M+H]+	[M+H]+	0.727	227.128					N/A	InChI=1S/C16H30O2/c1-2-3-4-5-6-7-8-9-10-11-12-13-14-15-16(17)18/h7-8H,2-6,9-15H2,1H3,(H,17,18)/b8-7+ - 28.106 Da	N/A	spectral_library_annotation
31957	Suspect related to Dimethyl azelate (predicted molecular formula SIRIUS: C12H18O4 / BUDDY: C12H18O4) with delta m/z 9.984 (putative explanation: unspecified; atomic difference: unspecified) [M+H]+	[M+H]+	0.721	227.128					N/A	InChI=1S/C11H20O4/c1-14-10(12)8-6-4-3-5-7-9-11(13)15-2/h3-9H2,1-2H3 + 9.984 Da	N/A	spectral_library_annotation
31957	Suspect related to Spectral Match to Diethyl azelate from NIST14 (predicted molecular formula SIRIUS: C12H18O4 / BUDDY: C12H18O4) with delta m/z -18.047 (putative explanation: unspecified; atomic difference: unspecified) [M+H]+	[M+H]+	0.721	227.128					N/A	N/A	N/A	spectral_library_annotation
31958	Suspect related to Polygodial (predicted molecular formula SIRIUS: C11H16O2 / BUDDY: C12H16O3) with delta m/z -26.052 (putative explanation: Leu/Ile->Ser substitution; atomic difference: -3C,-6H,1O) [M-CH2O2+H]+	[M-CH2O2+H]+	0.891	163.112					N/A	InChI=1S/C15H22O2/c1-14(2)7-4-8-15(3)12(10-17)11(9-16)5-6-13(14)15/h5,9-10,12-13H,4,6-8H2,1-3H3/t12-,13-,15+/m0/s1 - 26.052 Da	N/A	spectral_library_annotation
31958	Suspect related to Zerumbone (predicted molecular formula SIRIUS: C11H16O2 / BUDDY: C11H16O2) with delta m/z -38.053 (putative explanation: unspecified; atomic difference: unspecified) [M-H2O+H]+	[M-H2O+H]+	0.891	163.112					N/A	InChI=1S/C15H22O/c1-12-6-5-7-13(2)14(16)9-11-15(3,4)10-8-12/h7-9,11H,5-6,10H2,1-4H3/b11-9-,12-8-,13-7- - 38.053 Da	N/A	spectral_library_annotation
31958	Suspect related to Palmitic acid alkyne (predicted molecular formula SIRIUS: C11H18O3 / BUDDY: C11H18O3) with delta m/z -54.084 (putative explanation: unspecified; atomic difference: unspecified) [M-2H2O+H]+	[M-2H2O+H]+	0.811	163.112					N/A	InChI=1S/C16H28O2/c1-2-3-4-5-6-7-8-9-10-11-12-13-14-15-16(17)18/h1H,3-15H2,(H,17,18) - 54.084 Da	N/A	spectral_library_annotation
31958	Suspect related to Dodecanedioic acid (predicted molecular formula SIRIUS: C9H18N3O3 / BUDDY: C11H20O4) with delta m/z -14.016 (putative explanation: Ala->Gly substitution|Gln->Asn substitution|Glu->Asp substitution|Leu/Ile->Val substitution|Thr->Ser substitution; atomic difference: -1C,-2H|-1C,-2H|-1C,-2H|-1C,-2H|-1C,-2H) [M-3H2O+H]+	[M-3H2O+H]+	0.78	163.112					N/A	InChI=1S/C12H22O4/c13-11(14)9-7-5-3-1-2-4-6-8-10-12(15)16/h1-10H2,(H,13,14)(H,15,16) - 14.016 Da	N/A	spectral_library_annotation
31958	Suspect related to 1-methyl-4-(6-methylhept-5-en-2-yl)-2,3-dioxabicyclo[2.2.2]oct-5-ene (predicted molecular formula SIRIUS: C12H16O3 / BUDDY: C11H18O3) with delta m/z -38.053 (putative explanation: unspecified; atomic difference: unspecified) [M-2H2O+H]+	[M-2H2O+H]+	0.761	163.112					N/A	InChI=1S/C15H24O2/c1-12(2)6-5-7-13(3)15-10-8-14(4,9-11-15)16-17-15/h6,8,10,13H,5,7,9,11H2,1-4H3/t13-,14+,15-/m0/s1 - 38.053 Da	N/A	spectral_library_annotation
31958	Suspect related to Dodeca-2(E),4(E)-dienoic acid (predicted molecular formula SIRIUS: C12H16O3 / BUDDY: C11H18O3) with delta m/z 1.979 (putative explanation: Val->Thr substitution|Demethylation+hydroxylation (on same or differing sites); atomic difference: -1C,-2H,1O|1O,-1C,-2H) [M-2H2O+H]+	[M-2H2O+H]+	0.761	163.112					N/A	InChI=1S/C12H20O2/c1-2-3-4-5-6-7-8-9-10-11-12(13)14/h8-11H,2-7H2,1H3,(H,13,14)/b9-8+,11-10+ + 1.979 Da	N/A	spectral_library_annotation
31958	Suspect related to Valerenic acid (predicted molecular formula SIRIUS: C12H16O3 / BUDDY: C12H16O3) with delta m/z -26.052 (putative explanation: Leu/Ile->Ser substitution; atomic difference: -3C,-6H,1O) [M-CH2O2+H]+	[M-CH2O2+H]+	0.761	163.112					N/A	InChI=1S/C15H22O2/c1-9-4-6-12(8-11(3)15(16)17)14-10(2)5-7-13(9)14/h8-9,12-13H,4-7H2,1-3H3,(H,16,17)/b11-8+/t9-,12+,13-/m1/s1 - 26.052 Da	N/A	spectral_library_annotation
31958	Suspect related to .alpha.-Cyperone (predicted molecular formula SIRIUS: C11H16O2 / BUDDY: C11H16O2) with delta m/z -38.053 (putative explanation: unspecified; atomic difference: unspecified) [M-H2O+H]+	[M-H2O+H]+	0.754	163.112					N/A	InChI=1S/C15H22O/c1-10(2)12-5-7-15(4)8-6-14(16)11(3)13(15)9-12/h12H,1,5-9H2,2-4H3/t12-,15+/m1/s1 - 38.053 Da	N/A	spectral_library_annotation
32482	4-(Diethylamino)salicylaldehyde	[M+H]+	0.785	194.1175552				C11H15NO2	CCN(CC)C1C=C(O)C(C=O)=CC=1	InChI=1S/C11H15NO2/c1-3-12(4-2)10-6-5-9(8-13)11(14)7-10/h5-8,14H,3-4H2,1-2H3	XFVZSRRZZNLWBW-UHFFFAOYSA-N	spectral_library_annotation
32482			0.784	194.1175552				C11H15NO2	CCN(CC)C1C=C(O)C(C=O)=CC=1	InChI=1S/C11H15NO2/c1-3-12(4-2)10-6-5-9(8-13)11(14)7-10/h5-8,14H,3-4H2,1-2H3	XFVZSRRZZNLWBW-UHFFFAOYSA-N	spectral_library_annotation
32482	Ethyl-4-dimethylaminobenzoate	[M+H]+	0.733	194.1176				C11H15NO2	CCOC(=O)C1=CC=C(C=C1)N(C)C	InChI=1S/C11H15NO2/c1-4-14-11(13)9-5-7-10(8-6-9)12(2)3/h5-8H,4H2,1-3H3	FZUGPQWGEGAKET-UHFFFAOYSA-N	spectral_library_annotation
32482	MassbankEU:SM880301 Ethyl-4-dimethylaminobenzoate|Ethyl 4-dimethylaminobenzoate|Ethyl 4-(dimethylamino)benzoate	[M+H]+	0.733	194.118					CCOC(=O)C1=CC=C(C=C1)N(C)C	1S/C11H15NO2/c1-4-14-11(13)9-5-7-10(8-6-9)12(2)3/h5-8H,4H2,1-3H3	N/A	spectral_library_annotation
32482			0.733	194.1176				C11H15NO2	CCOC(=O)C1=CC=C(C=C1)N(C)C	InChI=1S/C11H15NO2/c1-4-14-11(13)9-5-7-10(8-6-9)12(2)3/h5-8H,4H2,1-3H3	FZUGPQWGEGAKET-UHFFFAOYSA-N	spectral_library_annotation
32482	MassbankEU:SM880301 Ethyl-4-dimethylaminobenzoate|Ethyl 4-dimethylaminobenzoate|Ethyl 4-(dimethylamino)benzoate	[M+H]+	0.733	194.118					CCOC(=O)C1=CC=C(C=C1)N(C)C	1S/C11H15NO2/c1-4-14-11(13)9-5-7-10(8-6-9)12(2)3/h5-8H,4H2,1-3H3	N/A	spectral_library_annotation
32482	Ethyl-4-dimethylaminobenzoate	[M+H]+	0.733	194.118					CCOC(=O)C1=CC=C(C=C1)N(C)C	"InChI=1S/C11H15NO2/c1-4-14-11(13)9-5-7-10(8-6-9)12(2)3/h5-8H,4H2,1-3H3"		spectral_library_annotation
32482	MassbankEU:SM880301 Ethyl-4-dimethylaminobenzoate|Ethyl 4-dimethylaminobenzoate|Ethyl 4-(dimethylamino)benzoate	[M+H]+	0.733	194.118					CCOC(=O)C1=CC=C(C=C1)N(C)C	1S/C11H15NO2/c1-4-14-11(13)9-5-7-10(8-6-9)12(2)3/h5-8H,4H2,1-3H3	N/A	spectral_library_annotation
32482	Ethyl-4-dimethylaminobenzoate	[M+H]+	0.733	194.118					CCOC(=O)C1=CC=C(C=C1)N(C)C	"InChI=1S/C11H15NO2/c1-4-14-11(13)9-5-7-10(8-6-9)12(2)3/h5-8H,4H2,1-3H3"		spectral_library_annotation
32482	Ethyl-4-dimethylaminobenzoate, Ethyl 4-dimethylaminobenzoate, Ethyl 4-(dimethylamino)benzoate	[M+H]+	0.733	194.1176				C11H15NO2	CCOC(=O)C1=CC=C(C=C1)N(C)C	InChI=1S/C11H15NO2/c1-4-14-11(13)9-5-7-10(8-6-9)12(2)3/h5-8H,4H2,1-3H3	FZUGPQWGEGAKET-UHFFFAOYSA-N	spectral_library_annotation
32484	Suspect related to Spectral Match to Hexanoylcarnitine from NIST14 (predicted molecular formula SIRIUS: unknown / BUDDY: unknown) with delta m/z 50.016 (putative explanation: Pro->Phe substitution|unspecified; atomic difference: 4C,2H|4C,2H) [M+H]+	[M+H]+	0.936	310.201					N/A	N/A	N/A	spectral_library_annotation
32494	Suspect related to 2,4,7,9-Tetramethyl-5-decyne-4,7-diol (predicted molecular formula SIRIUS: unknown / BUDDY: unknown) with delta m/z -28.031 (putative explanation: Desethylation, didemethylation, dealkylation|Met->Cys substitution|Val->Ala substitution; atomic difference: -2C,-4H|-2C,-4H|-2C,-4H) [M+NH4]+	[M+NH4]+	0.809	216.196					N/A	InChI=1S/C14H26O2/c1-11(2)9-13(5,15)7-8-14(6,16)10-12(3)4/h11-12,15-16H,9-10H2,1-6H3 - 28.031 Da	N/A	spectral_library_annotation
32504	Suspect related to Spectral Match to 13-Docosenamide, (Z)- from NIST14 (predicted molecular formula SIRIUS: C12H23NO / BUDDY: C12H23NO) with delta m/z -140.156 (putative explanation: unspecified; atomic difference: unspecified) [M+H]+	[M+H]+	0.893	198.185					N/A	N/A	N/A	spectral_library_annotation
32504	Massbank:LU080703 Azacyclotridecan-2-one	[M+H]+	0.771	198.185					O=C1CCCCCCCCCCCN1	1S/C12H23NO/c14-12-10-8-6-4-2-1-3-5-7-9-11-13-12/h1-11H2,(H,13,14)	N/A	spectral_library_annotation
32504	Massbank:LU086503 N-Octyl-2-pyrrolidone|1-octylpyrrolidin-2-one	[M+H]+	0.771	198.185					CCCCCCCCN1CCCC1=O	1S/C12H23NO/c1-2-3-4-5-6-7-10-13-11-8-9-12(13)14/h2-11H2,1H3	N/A	spectral_library_annotation
32504	Massbank:LU080703 Azacyclotridecan-2-one	[M+H]+	0.771	198.185					O=C1CCCCCCCCCCCN1	1S/C12H23NO/c14-12-10-8-6-4-2-1-3-5-7-9-11-13-12/h1-11H2,(H,13,14)	N/A	spectral_library_annotation
32504	Massbank:LU086503 N-Octyl-2-pyrrolidone|1-octylpyrrolidin-2-one	[M+H]+	0.771	198.185					CCCCCCCCN1CCCC1=O	1S/C12H23NO/c1-2-3-4-5-6-7-10-13-11-8-9-12(13)14/h2-11H2,1H3	N/A	spectral_library_annotation
32504	Massbank:LU080703 Azacyclotridecan-2-one	[M+H]+	0.771	198.185					O=C1CCCCCCCCCCCN1	1S/C12H23NO/c14-12-10-8-6-4-2-1-3-5-7-9-11-13-12/h1-11H2,(H,13,14)	N/A	spectral_library_annotation
32504	Massbank:LU086503 N-Octyl-2-pyrrolidone|1-octylpyrrolidin-2-one	[M+H]+	0.771	198.185					CCCCCCCCN1CCCC1=O	1S/C12H23NO/c1-2-3-4-5-6-7-10-13-11-8-9-12(13)14/h2-11H2,1H3	N/A	spectral_library_annotation
32504	Azacyclotridecan-2-one	[M+H]+	0.771	198.1852				C12H23NO	O=C1CCCCCCCCCCCN1	InChI=1S/C12H23NO/c14-12-10-8-6-4-2-1-3-5-7-9-11-13-12/h1-11H2,(H,13,14)	JHWNWJKBPDFINM-UHFFFAOYSA-N	spectral_library_annotation
32504	N-Octyl-2-pyrrolidone, 1-octylpyrrolidin-2-one	[M+H]+	0.771	198.1852				C12H23NO	CCCCCCCCN1CCCC1=O	InChI=1S/C12H23NO/c1-2-3-4-5-6-7-10-13-11-8-9-12(13)14/h2-11H2,1H3	WPPOGHDFAVQKLN-UHFFFAOYSA-N	spectral_library_annotation
32504			0.771	198.1852				C12H23NO	O=C1CCCCCCCCCCCN1	InChI=1S/C12H23NO/c14-12-10-8-6-4-2-1-3-5-7-9-11-13-12/h1-11H2,(H,13,14)	JHWNWJKBPDFINM-UHFFFAOYSA-N	spectral_library_annotation
32606	Suspect related to Spectral Match to Acetyl-DL-carnitine from NIST14 (predicted molecular formula SIRIUS: unknown / BUDDY: unknown) with delta m/z 128.119 (putative explanation: unspecified; atomic difference: unspecified) [M+H]+	[M+H]+	0.96	332.243					N/A	N/A	N/A	spectral_library_annotation
32606	Suspect related to Spectral Match to Oleoyl L-carnitine from NIST14 (predicted molecular formula SIRIUS: C17H33NO5 / BUDDY: C17H33NO5) with delta m/z -94.114 (putative explanation: unspecified; atomic difference: unspecified) [M+H]+	[M+H]+	0.9	332.243					N/A	N/A	N/A	spectral_library_annotation
32633	OCTANOYLCARNITINE	[M+H]+	0.995	288.217					CCCCCCCC(=O)O[C@H](CC(=O)[O-])C[N+](C)(C)C	"InChI=1S/C15H29NO4/c1-5-6-7-8-9-10-15(19)20-13(11-14(17)18)12-16(2,3)4/h13H,5-12H2,1-4H3/t13-/m1/s1"	N/A	spectral_library_annotation
32633	OCTANOYLCARNITINE	[M+H]+	0.995	288.217					CCCCCCCC(=O)O[C@H](CC(=O)[O-])C[N+](C)(C)C	"InChI=1S/C15H29NO4/c1-5-6-7-8-9-10-15(19)20-13(11-14(17)18)12-16(2,3)4/h13H,5-12H2,1-4H3/t13-/m1/s1"	N/A	spectral_library_annotation
32633	OCTANOYLCARNITINE	[M+H]+	0.995	288.2169344				C15H29NO4	O=C([O-])CC(OC(=O)CCCCCCC)C[N+](C)(C)C	InChI=1S/C15H29NO4/c1-5-6-7-8-9-10-15(19)20-13(11-14(17)18)12-16(2,3)4/h13H,5-12H2,1-4H3/t13-/m1/s1	CXTATJFJDMJMIY-CYBMUJFWSA-N	spectral_library_annotation
32633	Octanoyl-L-Carnitine	[M+H]+	0.975	288.2169				C15H29NO4	CCCCCCCC(=O)O[C@H](CC(=O)[O-])C[N+](C)(C)C	InChI=1S/C15H29NO4/c1-5-6-7-8-9-10-15(19)20-13(11-14(17)18)12-16(2,3)4/h13H,5-12H2,1-4H3/t13-/m1/s1	CXTATJFJDMJMIY-CYBMUJFWSA-N	spectral_library_annotation
32633	Massbank:RP025301 Octanoyl-L-Carnitine|L-Octanoylcarnitine|(3R)-3-octanoyloxy-4-(trimethylazaniumyl)butanoate	[M+H]+	0.975	288.217					CCCCCCCC(=O)O[C@H](CC(=O)[O-])C[N+](C)(C)C	1S/C15H29NO4/c1-5-6-7-8-9-10-15(19)20-13(11-14(17)18)12-16(2,3)4/h13H,5-12H2,1-4H3/t13-/m1/s1	N/A	spectral_library_annotation
32633			0.975	288.2169				C15H29NO4	CCCCCCCC(=O)O[C@H](CC(=O)[O-])C[N+](C)(C)C	InChI=1S/C15H29NO4/c1-5-6-7-8-9-10-15(19)20-13(11-14(17)18)12-16(2,3)4/h13H,5-12H2,1-4H3/t13-/m1/s1	CXTATJFJDMJMIY-CYBMUJFWSA-N	spectral_library_annotation
32633	Massbank:RP025301 Octanoyl-L-Carnitine|L-Octanoylcarnitine|(3R)-3-octanoyloxy-4-(trimethylazaniumyl)butanoate	[M+H]+	0.975	288.217					CCCCCCCC(=O)O[C@H](CC(=O)[O-])C[N+](C)(C)C	1S/C15H29NO4/c1-5-6-7-8-9-10-15(19)20-13(11-14(17)18)12-16(2,3)4/h13H,5-12H2,1-4H3/t13-/m1/s1	N/A	spectral_library_annotation
32633	Massbank:RP025301 Octanoyl-L-Carnitine|L-Octanoylcarnitine|(3R)-3-octanoyloxy-4-(trimethylazaniumyl)butanoate	[M+H]+	0.975	288.217					CCCCCCCC(=O)O[C@H](CC(=O)[O-])C[N+](C)(C)C	1S/C15H29NO4/c1-5-6-7-8-9-10-15(19)20-13(11-14(17)18)12-16(2,3)4/h13H,5-12H2,1-4H3/t13-/m1/s1	N/A	spectral_library_annotation
32633	Octanoyl-L-Carnitine, L-Octanoylcarnitine, (3R)-3-octanoyloxy-4-(trimethylazaniumyl)butanoate	[M+H]+	0.975	288.2169				C15H29NO4	CCCCCCCC(=O)O[C@H](CC(=O)[O-])C[N+](C)(C)C	InChI=1S/C15H29NO4/c1-5-6-7-8-9-10-15(19)20-13(11-14(17)18)12-16(2,3)4/h13H,5-12H2,1-4H3/t13-/m1/s1	CXTATJFJDMJMIY-CYBMUJFWSA-N	spectral_library_annotation
32633	Suspect related to PALMITOYLCARNITINE (predicted molecular formula SIRIUS: C15H29NO4 / BUDDY: C15H29NO4) with delta m/z -112.125 (putative explanation: unspecified; atomic difference: unspecified) [M+H]+	[M+H]+	0.959	288.216					N/A	InChI=1S/C23H45NO4/c1-5-6-7-8-9-10-11-12-13-14-15-16-17-18-23(27)28-21(19-22(25)26)20-24(2,3)4/h21H,5-20H2,1-4H3 - 112.125 Da	N/A	spectral_library_annotation
33079	Suspect related to 1-Monolinoleoyl-rac-glycerol (predicted molecular formula SIRIUS: C12H20O4 / BUDDY: C12H20O4) with delta m/z -126.139 (putative explanation: unspecified; atomic difference: unspecified) [M+H]+	[M+H]+	0.822	229.143					N/A	InChI=1S/C21H38O4/c1-2-3-4-5-6-7-8-9-10-11-12-13-14-15-16-17-21(24)25-19-20(23)18-22/h6-7,9-10,20,22-23H,2-5,8,11-19H2,1H3/b7-6-,10-9- - 126.139 Da	N/A	spectral_library_annotation
33079	Suspect related to Dimethyl azelate (predicted molecular formula SIRIUS: C12H20O4 / BUDDY: C12H20O4) with delta m/z 12.0 (putative explanation: formaldehyde adduct|methylation and reduction|unspecified; atomic difference: 1C|1C|1C) [M+H]+	[M+H]+	0.822	229.143					N/A	InChI=1S/C11H20O4/c1-14-10(12)8-6-4-3-5-7-9-11(13)15-2/h3-9H2,1-2H3 + 12.000 Da	N/A	spectral_library_annotation
33079	Suspect related to NCGC00164361-03!decanedioic acid (predicted molecular formula SIRIUS: C12H20O4 / BUDDY: C12H20O4) with delta m/z 26.016 (putative explanation: Acetaldehyde +26|Ala->Pro substitution|unspecified; atomic difference: 2C,2H|2C,2H|2C,2H) [M+H]+	[M+H]+	0.803	229.143					N/A	InChI=1S/C10H18O4/c11-9(12)7-5-3-1-2-4-6-8-10(13)14/h1-8H2,(H,11,12)(H,13,14) + 26.016 Da	N/A	spectral_library_annotation
33079	Suspect related to Dimethyl azelate (predicted molecular formula SIRIUS: unknown / BUDDY: C13H24O5) with delta m/z 44.026 (putative explanation: Ethanolation|Gly->Thr substitution|PEG repeat unit|unspecified; atomic difference: 2C,4H,1O|2C,4H,1O|2C,4H,1O|2H,3N) [M-CH4O+H]+	[M-CH4O+H]+	0.752	229.144					N/A	InChI=1S/C11H20O4/c1-14-10(12)8-6-4-3-5-7-9-11(13)15-2/h3-9H2,1-2H3 + 44.026 Da	N/A	spectral_library_annotation
33364	Phenylacetaldehyde	[M+H]+	0.761	121.065			5.395233	C8H8O	O=CCC=1C=CC=CC1	InChI=1S/C8H8O/c9-7-6-8-4-2-1-3-5-8/h1-5,7H,6H2	DTUQWGWMVIHBKE-UHFFFAOYSA-N	spectral_library_annotation
33364	Phenylacetaldehyde	[M+H]+	0.748	121.065			5.585834	C8H8O	O=CCC=1C=CC=CC1	InChI=1S/C8H8O/c9-7-6-8-4-2-1-3-5-8/h1-5,7H,6H2	DTUQWGWMVIHBKE-UHFFFAOYSA-N	spectral_library_annotation
33364	TYRAMINE		0.739	121.0648								spectral_library_annotation
33396	Suspect related to Myristoleic acid (predicted molecular formula SIRIUS: C15H24O2 / BUDDY: C15H24O2) with delta m/z 9.984 (putative explanation: unspecified; atomic difference: unspecified) [M-H2O+H]+	[M-H2O+H]+	0.958	219.174					N/A	InChI=1S/C14H26O2/c1-2-3-4-5-6-7-8-9-10-11-12-13-14(15)16/h5-6H,2-4,7-13H2,1H3,(H,15,16)/b6-5- + 9.984 Da	N/A	spectral_library_annotation
33396	Suspect related to cis-10-Heptadecenoic acid (predicted molecular formula SIRIUS: C15H26O3 / BUDDY: C15H26O3) with delta m/z -14.052 (putative explanation: Lys->Asn substitution; atomic difference: -2C,-6H,1O) [M-2H2O+H]+	[M-2H2O+H]+	0.952	219.174					N/A	InChI=1S/C17H32O2/c1-2-3-4-5-6-7-8-9-10-11-12-13-14-15-16-17(18)19/h7-8H,2-6,9-16H2,1H3,(H,18,19)/b8-7- - 14.052 Da	N/A	spectral_library_annotation
33396	Suspect related to 8S-Hydroxy-4Z,6E,10Z-hexadecatrienoic acid (predicted molecular formula SIRIUS: C15H24O2 / BUDDY: C15H24O2) with delta m/z -30.01 (putative explanation: Decarboxylation|Demethoxylation|Proline oxidation to pyrrolidinone|Ser->Gly substitution|Thr->Ala substitution; atomic difference: -1C,-2H,-1O|-1C,-2H,-1O|-1C,-2H,-1O|-1C,-2H,-1O|-1C,-2H,-1O) [M-H2O+H]+	[M-H2O+H]+	0.946	219.174					N/A	InChI=1S/C16H26O3/c1-2-3-4-5-6-9-12-15(17)13-10-7-8-11-14-16(18)19/h6-10,13,15,17H,2-5,11-12,14H2,1H3,(H,18,19)/b8-7-,9-6-,13-10+/t15-/m0/s1 - 30.010 Da	N/A	spectral_library_annotation
33396	Suspect related to 13S-Hydroxy-9Z,11E,15Z-octadecatrienoic acid (predicted molecular formula SIRIUS: C17H29NO4 / BUDDY: C15H24O2) with delta m/z -58.042 (putative explanation: N-dealkoxylation, O-dealkoxylation; atomic difference: -3C,-6H,-1O) [M-H2O+H]+	[M-H2O+H]+	0.869	219.174					N/A	InChI=1S/C18H30O3/c1-2-3-11-14-17(19)15-12-9-7-5-4-6-8-10-13-16-18(20)21/h3,7,9,11-12,15,17,19H,2,4-6,8,10,13-14,16H2,1H3,(H,20,21)/b9-7-,11-3-,15-12+/t17-/m0/s1 - 58.042 Da	N/A	spectral_library_annotation
33396	Suspect related to N-Oleoylglycine (predicted molecular formula SIRIUS: unknown / BUDDY: C17H29NO4) with delta m/z -28.068 (putative explanation: unspecified; atomic difference: unspecified) [M-C2H7NO3+H]+	[M-C2H7NO3+H]+	0.869	219.174					N/A	InChI=1S/C20H37NO3/c1-2-3-4-5-6-7-8-9-10-11-12-13-14-15-16-17-19(22)21-18-20(23)24/h9-10H,2-8,11-18H2,1H3,(H,21,22)(H,23,24)/b10-9- - 28.068 Da	N/A	spectral_library_annotation
33396	Suspect related to 1-Arachidonoylglycerol (predicted molecular formula SIRIUS: unknown / BUDDY: C18H32O5) with delta m/z -50.053 (putative explanation: unspecified; atomic difference: unspecified) [M-C3H10O4+H]+	[M-C3H10O4+H]+	0.866	219.174					N/A	InChI=1S/C23H38O4/c1-2-3-4-5-6-7-8-9-10-11-12-13-14-15-16-17-18-19-23(26)27-21-22(25)20-24/h6-7,9-10,12-13,15-16,22,24-25H,2-5,8,11,14,17-21H2,1H3/b7-6-,10-9-,13-12-,16-15- - 50.053 Da	N/A	spectral_library_annotation
33396	Suspect related to Eicosapentaenoic acid methyl ester (predicted molecular formula SIRIUS: C15H22O / BUDDY: C15H22O) with delta m/z -98.074 (putative explanation: Acetone chemical artifact (reverse); atomic difference: -6C,-10H,-1O) [M+H]+	[M+H]+	0.836	219.174					N/A	InChI=1S/C21H32O2/c1-3-4-5-6-7-8-9-10-11-12-13-14-15-16-17-18-19-20-21(22)23-2/h4-5,7-8,10-11,13-14,16-17H,3,6,9,12,15,18-20H2,1-2H3/b5-4-,8-7-,11-10-,14-13-,17-16- - 98.074 Da	N/A	spectral_library_annotation
33562	Spectral Match to Taurocholic acid from NIST14 [IIN-based on: CCMSLIB00003134637]	[M-H2O+H]+	0.864	498.288					N/A	N/A	N/A	spectral_library_annotation
33608	Suspect related to Taurocholic acid (predicted molecular formula SIRIUS: C26H43NO6S / BUDDY: C26H43NO6S) with delta m/z -18.011 (putative explanation: Dehydration|Pyro-glu from E|carbodiimide crosslinker; atomic difference: -2H,-1O|-2H,-1O|-2H,-1O) [M-2H2O+H]+	[M-2H2O+H]+	0.924	462.267					N/A	InChI=1S/C26H45NO7S/c1-15(4-7-23(31)27-10-11-35(32,33)34)18-5-6-19-24-20(14-22(30)26(18,19)3)25(2)9-8-17(28)12-16(25)13-21(24)29/h15-22,24,28-30H,4-14H2,1-3H3,(H,27,31)(H,32,33,34)/t15-,16+,17-,18-,19+,20+,21-,22+,24+,25+,26-/m1/s1 - 18.011 Da	N/A	spectral_library_annotation
33608	Suspect related to 2-((4R)-4-((5R,7R,8R,9S,10S,12S,13R,17R)-7,12-dihydroxy-10,13-dimethyl-3-oxohexadecahydro-1H-cyclopenta[a]phenanthren-17-yl)pentanamido)ethane-1-sulfonic acid (predicted molecular formula SIRIUS: C26H43NO6S / BUDDY: C29H39NO6) with delta m/z -15.995 (putative explanation: Ser->Ala substitution|Tyr->Phe substitution|reduction; atomic difference: -1O|-1O|-1O) [M-2H2O+H]+	[M-2H2O+H]+	0.923	462.266					N/A	InChI=1S/C26H43NO7S/c1-15(4-7-23(31)27-10-11-35(32,33)34)18-5-6-19-24-20(14-22(30)26(18,19)3)25(2)9-8-17(28)12-16(25)13-21(24)29/h15-16,18-22,24,29-30H,4-14H2,1-3H3,(H,27,31)(H,32,33,34)/t15-,16+,18-,19?,20+,21-,22+,24+,25+,26-/m1/s1 - 15.995 Da	N/A	spectral_library_annotation
33608	Suspect related to taurocholic acid (predicted molecular formula SIRIUS: C26H39NO4S / BUDDY: C27H37N5OS) with delta m/z -36.021 (putative explanation: 2x water (reverse); atomic difference: -4H,-2O) [M-H2O+H]+	[M-H2O+H]+	0.92	462.268					N/A	1S/C26H45NO7S/c1-15(4-7-23(31)27-10-11-35(32,33)34)18-5-6-19-24-20(14-22(30)26(18,19)3)25(2)9-8-17(28)12-16(25)13-21(24)29/h15-22,24,28-30H,4-14H2,1-3H3,(H,27,31)(H,32,33,34)/t15?,16-,17+,18+,19-,20-,21+,22-,24-,25?,26?/m0/s1 - 36.021 Da	N/A	spectral_library_annotation
33608	Suspect related to taurohyocholic acid (predicted molecular formula SIRIUS: C26H39NO4S / BUDDY: C26H39NO4S) with delta m/z -54.034 (putative explanation: nan (reverse)|3x water (reverse); atomic difference: -3C,-4H,-1N|-H6,-3O) [M+H]+	[M+H]+	0.92	462.268					N/A	1S/C26H45NO7S/c1-15(4-7-21(29)27-12-13-35(32,33)34)17-5-6-18-22-19(9-11-25(17,18)2)26(3)10-8-16(28)14-20(26)23(30)24(22)31/h15-20,22-24,28,30-31H,4-14H2,1-3H3,(H,27,29)(H,32,33,34)/t15?,16-,17-,18+,19+,20+,22+,23-,24+,25?,26?/m1/s1 - 54.034 Da	N/A	spectral_library_annotation
33608	Suspect related to tauroursodeoxycholic acid (predicted molecular formula SIRIUS: C26H43NO6S / BUDDY: C30H35N5O2) with delta m/z -2.016 (putative explanation: 2-amino-3-oxo-butanoic_acid|Intact disulfide bridge|Val->Pro substitution; atomic difference: -2H|-2H|-2H) [M-2H2O+H]+	[M-2H2O+H]+	0.915	462.267					N/A	1S/C26H45NO6S/c1-16(4-7-23(30)27-12-13-34(31,32)33)19-5-6-20-24-21(9-11-26(19,20)3)25(2)10-8-18(28)14-17(25)15-22(24)29/h16-22,24,28-29H,4-15H2,1-3H3,(H,27,30)(H,31,32,33)/t16-,17+,18-,19-,20+,21+,22+,24+,25+,26-/m1/s1 - 2.016 Da	N/A	spectral_library_annotation
33608	taurocholic acid		0.909	462.266				C26H45NO7S	C[C@H](CCC(=O)NCCS(=O)(=O)O)[C@H]1CC[C@@H]2[C@@]1([C@H](C[C@H]3[C@H]2[C@@H](C[C@H]4[C@@]3(CC[C@H](C4)O)C)O)O)C	InChI=1S/C26H45NO7S/c1-15(4-7-23(31)27-10-11-35(32,33)34)18-5-6-19-24-20(14-22(30)26(18,19)3)25(2)9-8-17(28)12-16(25)13-21(24)29/h15-22,24,28-30H,4-14H2,1-3H3,(H,27,31)(H,32,33,34)/t15?,16-,17+,18+,19-,20-,21+,22-,24-,25?,26?/m0/s1	WBWWGRHZICKQGZ-GITWXTAWSA-N	spectral_library_annotation
33608	Suspect related to taurocholic acid (predicted molecular formula SIRIUS: C26H43NO6S / BUDDY: C30H35N5O2) with delta m/z -18.011 (putative explanation: Dehydration|Pyro-glu from E|carbodiimide crosslinker; atomic difference: -2H,-1O|-2H,-1O|-2H,-1O) [M-2H2O+H]+	[M-2H2O+H]+	0.908	462.267					N/A	1S/C26H45NO7S/c1-15(4-7-23(31)27-10-11-35(32,33)34)18-5-6-19-24-20(14-22(30)26(18,19)3)25(2)9-8-17(28)12-16(25)13-21(24)29/h15-22,24,28-30H,4-14H2,1-3H3,(H,27,31)(H,32,33,34)/t15?,16-,17+,18+,19-,20-,21+,22-,24-,25?,26?/m0/s1 - 18.011 Da	N/A	spectral_library_annotation
33608	Suspect related to taurodeoxycholic acid (predicted molecular formula SIRIUS: C26H43NO6S / BUDDY: C26H43NO6S) with delta m/z -2.016 (putative explanation: 2-amino-3-oxo-butanoic_acid|Intact disulfide bridge|Val->Pro substitution; atomic difference: -2H|-2H|-2H) [M-2H2O+H]+	[M-2H2O+H]+	0.906	462.267					N/A	1S/C26H45NO6S/c1-16(4-9-24(30)27-12-13-34(31,32)33)20-7-8-21-19-6-5-17-14-18(28)10-11-25(17,2)22(19)15-23(29)26(20,21)3/h16-23,28-29H,4-15H2,1-3H3,(H,27,30)(H,31,32,33)/t16?,17-,18-,19+,20-,21+,22+,23+,25?,26?/m1/s1 - 2.016 Da	N/A	spectral_library_annotation
33608	Suspect related to taurohyocholic acid (predicted molecular formula SIRIUS: C26H41NO5S / BUDDY: C26H41NO5S) with delta m/z -36.021 (putative explanation: 2x water (reverse); atomic difference: -4H,-2O) [M-H2O+H]+	[M-H2O+H]+	0.898	462.267					N/A	1S/C26H45NO7S/c1-15(4-7-21(29)27-12-13-35(32,33)34)17-5-6-18-22-19(9-11-25(17,18)2)26(3)10-8-16(28)14-20(26)23(30)24(22)31/h15-20,22-24,28,30-31H,4-14H2,1-3H3,(H,27,29)(H,32,33,34)/t15?,16-,17-,18+,19+,20+,22+,23-,24+,25?,26?/m1/s1 - 36.021 Da	N/A	spectral_library_annotation
33608	Suspect related to taurocholic acid (predicted molecular formula SIRIUS: C26H39NO4S / BUDDY: C26H39NO4S) with delta m/z -54.034 (putative explanation: nan (reverse)|3x water (reverse); atomic difference: -3C,-4H,-1N|-H6,-3O) [M+H]+	[M+H]+	0.897	462.267					N/A	1S/C26H45NO7S/c1-15(4-7-23(31)27-10-11-35(32,33)34)18-5-6-19-24-20(14-22(30)26(18,19)3)25(2)9-8-17(28)12-16(25)13-21(24)29/h15-22,24,28-30H,4-14H2,1-3H3,(H,27,31)(H,32,33,34)/t15?,16-,17+,18+,19-,20-,21+,22-,24-,25?,26?/m0/s1 - 54.034 Da	N/A	spectral_library_annotation
33637	Suspect related to Taurocholic acid (predicted molecular formula SIRIUS: C26H41NO5S / BUDDY: C30H33N5O) with delta m/z -36.021 (putative explanation: 2x water (reverse); atomic difference: -4H,-2O) [M+H]+	[M+H]+	0.946	480.278					N/A	InChI=1S/C26H45NO7S/c1-15(4-7-23(31)27-10-11-35(32,33)34)18-5-6-19-24-20(14-22(30)26(18,19)3)25(2)9-8-17(28)12-16(25)13-21(24)29/h15-22,24,28-30H,4-14H2,1-3H3,(H,27,31)(H,32,33,34)/t15-,16+,17-,18-,19+,20+,21-,22+,24+,25+,26-/m1/s1 - 36.021 Da	N/A	spectral_library_annotation
33637	Suspect related to glycocholic acid (predicted molecular formula SIRIUS: C26H45NO7S / BUDDY: C26H45NO7S) with delta m/z 49.982 (putative explanation: Leu/Ile->Tyr substitution; atomic difference: 3C,-2H,1O) [M-2H2O+H]+	[M-2H2O+H]+	0.941	480.278					N/A	1S/C26H43NO6/c1-14(4-7-22(31)27-13-23(32)33)17-5-6-18-24-19(12-21(30)26(17,18)3)25(2)9-8-16(28)10-15(25)11-20(24)29/h14-21,24,28-30H,4-13H2,1-3H3,(H,27,31)(H,32,33)/t14?,15-,16+,17+,18-,19-,20+,21-,24-,25?,26?/m0/s1 + 49.982 Da	N/A	spectral_library_annotation
33637	Suspect related to Glycocholic acid (predicted molecular formula SIRIUS: C26H45NO7S / BUDDY: C30H37N5O3) with delta m/z 49.982 (putative explanation: Leu/Ile->Tyr substitution; atomic difference: 3C,-2H,1O) [M-2H2O+H]+	[M-2H2O+H]+	0.913	480.277					N/A	InChI=1S/C26H43NO6/c1-14(4-7-22(31)27-13-23(32)33)17-5-6-18-24-19(12-21(30)26(17,18)3)25(2)9-8-16(28)10-15(25)11-20(24)29/h14-21,24,28-30H,4-13H2,1-3H3,(H,27,31)(H,32,33)/t14-,15+,16-,17-,18+,19+,20-,21+,24+,25+,26-/m1/s1 + 49.982 Da	N/A	spectral_library_annotation
33637	Suspect related to taurocholic acid (predicted molecular formula SIRIUS: C26H41NO5S / BUDDY: C30H33N5O) with delta m/z -36.021 (putative explanation: 2x water (reverse); atomic difference: -4H,-2O) [M+H]+	[M+H]+	0.906	480.277					N/A	1S/C26H45NO7S/c1-15(4-7-23(31)27-10-11-35(32,33)34)18-5-6-19-24-20(14-22(30)26(18,19)3)25(2)9-8-17(28)12-16(25)13-21(24)29/h15-22,24,28-30H,4-14H2,1-3H3,(H,27,31)(H,32,33,34)/t15?,16-,17+,18+,19-,20-,21+,22-,24-,25?,26?/m0/s1 - 36.021 Da	N/A	spectral_library_annotation
33637	Suspect related to taurohyodeoxycholic acid (predicted molecular formula SIRIUS: C26H43NO6S / BUDDY: C30H35N5O2) with delta m/z -2.016 (putative explanation: 2-amino-3-oxo-butanoic_acid|Intact disulfide bridge|Val->Pro substitution; atomic difference: -2H|-2H|-2H) [M-H2O+H]+	[M-H2O+H]+	0.906	480.278					N/A	1S/C26H45NO6S/c1-16(4-7-24(30)27-12-13-34(31,32)33)19-5-6-20-18-15-23(29)22-14-17(28)8-10-26(22,3)21(18)9-11-25(19,20)2/h16-23,28-29H,4-15H2,1-3H3,(H,27,30)(H,31,32,33)/t16?,17-,18+,19-,20+,21+,22+,23+,25?,26?/m1/s1 - 2.016 Da	N/A	spectral_library_annotation
33637	taurocholic acid [IIN-based on: CCMSLIB00005435562]	[M-2H2O+H]+	0.902	480.275					C[C@H](CCC(=O)NCCS(=O)(=O)O)[C@H]1CC[C@@H]2[C@@]1([C@H](C[C@H]3[C@H]2[C@@H](C[C@H]4[C@@]3(CC[C@H](C4)O)C)O)O)C	1S/C26H45NO7S/c1-15(4-7-23(31)27-10-11-35(32,33)34)18-5-6-19-24-20(14-22(30)26(18,19)3)25(2)9-8-17(28)12-16(25)13-21(24)29/h15-22,24,28-30H,4-14H2,1-3H3,(H,27,31)(H,32,33,34)/t15?,16-,17+,18+,19-,20-,21+,22-,24-,25?,26?/m0/s1	N/A	spectral_library_annotation
33637	Spectral Match to Taurocholic acid from NIST14 [IIN-based on: CCMSLIB00003134637]	[M-2H2O+H]+	0.87	480.278					N/A	N/A	N/A	spectral_library_annotation
33637	taurocholic acid	[M-2H2O+H]+	0.839	480.279				C26H45NO7S	C[C@H](CCC(=O)NCCS(=O)(=O)O)[C@H]1CC[C@@H]2[C@@]1([C@H](C[C@H]3[C@H]2[C@@H](C[C@H]4[C@@]3(CC[C@H](C4)O)C)O)O)C	InChI=1S/C26H45NO7S/c1-15(4-7-23(31)27-10-11-35(32,33)34)18-5-6-19-24-20(14-22(30)26(18,19)3)25(2)9-8-17(28)12-16(25)13-21(24)29/h15-22,24,28-30H,4-14H2,1-3H3,(H,27,31)(H,32,33,34)/t15?,16-,17+,18+,19-,20-,21+,22-,24-,25?,26?/m0/s1	WBWWGRHZICKQGZ-GITWXTAWSA-N	spectral_library_annotation
33637	Suspect related to Cysteine conjugated cholic acid (predicted molecular formula SIRIUS: C26H45NO7S / BUDDY: C30H37N5O3) with delta m/z 3.995 (putative explanation: Pro->Thr substitution|tryptophan oxidation to kynurenin|Oxidative cleavage; atomic difference: -1C,1O|-1C,1O|1O,-1C) [M-2H2O+H]+	[M-2H2O+H]+	0.826	480.278					N/A	InChI=1S/C27H45NO6S/c1-14(4-7-23(32)28-20(13-35)25(33)34)17-5-6-18-24-19(12-22(31)27(17,18)3)26(2)9-8-16(29)10-15(26)11-21(24)30/h14-22,24,29-31,35H,4-13H2,1-3H3,(H,28,32)(H,33,34)/t14-,15+,16-,17-,18+,19+,20?,21-,22+,24+,26+,27-/m1/s1 + 3.995 Da	N/A	spectral_library_annotation
33637	Suspect related to Spectral Match to Taurocholic acid from NIST14 (predicted molecular formula SIRIUS: C26H43NO6S / BUDDY: C29H37NO5) with delta m/z -36.021 (putative explanation: 2x water (reverse); atomic difference: -4H,-2O) [M+H]+	[M+H]+	0.819	480.277					N/A	N/A	N/A	spectral_library_annotation
33638	tauro-beta-muricholic acid	[M+H]+	0.986	516.299					C1[C@@]2([C@]3(CC[C@]4([C@]([C@@]3([C@H]([C@H]([C@@]2(C[C@@H](C1)O)[H])O)O)[H])(CC[C@@]4([C@@H](CCC(NCCS(O)(=O)=O)=O)C)[H])[H])C)[H])C	"InChI=1S/C26H45NO7S/c1-15(4-7-21(29)27-12-13-35(32,33)34)17-5-6-18-22-19(9-11-25(17,18)2)26(3)10-8-16(28)14-20(26)23(30)24(22)31/h15-20,22-24,28,30-31H,4-14H2,1-3H3,(H,27,29)(H,32,33,34)/t15-,16-,17-,18+,19+,20+,22+,23+,24-,25-,26-/m1/s1"	XSOLDPYUICCHJX-UZUDEGBHSA-N	spectral_library_annotation
[truncated: 7,643 more rows]
