# Supplementary material for: Deciphering the antiviral mechanisms of Fangqin Qinggan decoction against influenza A virus: a multi-omics and machine learning approach
Source: Chin Med. 2025 Oct 5;20:158. doi: 10.1186/s13020-025-01211-0 (PMC12497347; doi:10.1186/s13020-025-01211-0)
Supplement: Supplementary file 7 — Supplementary material 7. [file 13020_2025_1211_MOESM7_ESM.csv]

id	compound_name	adduct	score	precursor_mz	ion_mobility	ccs	rt	mol_formula	smiles	inchi	inchi_key	method
9	MFCD00067412 - 40.0 eV	[M]+	0.743	124.991					CCOS(=O)(=O)[O-].[Na+]	N/A	N/A	spectral_library_annotation
12	Histidine	[M-H]-	0.991	154.0614			9.398334	C6H9N3O2	O=C(O)C(N)CC1=CN=CN1	InChI=1S/C6H9N3O2/c7-5(6(10)11)1-4-2-8-3-9-4/h2-3,5H,1,7H2,(H,8,9)(H,10,11)/t5-/m0/s1	HNDVDQJCIGZPNO-YFKPBYRVSA-N	spectral_library_annotation
35	9-Fluorenone	[M-H]-	0.782	179.0555			7.739483	C13H8O	O=C1C=2C=CC=CC2C=3C=CC=CC13	InChI=1S/C13H8O/c14-13-11-7-3-1-5-9(11)10-6-2-4-8-12(10)13/h1-8H	YLQWCDOCJODRMT-UHFFFAOYSA-N	spectral_library_annotation
38	Glutamine :: Carboxylic Acids :: Polar Metabolites :: (2S)-2,5-diamino-5-oxopentanoic acid)	[M-H]-	0.854	145.0619								spectral_library_annotation
41	TAURINE	[M-H]-	0.983	124.007					C(CS(=O)(=O)O)N	"InChI=1S/C2H7NO3S/c3-1-2-7(4,5)6/h1-3H2,(H,4,5,6)"	N/A	spectral_library_annotation
60	N,N-Dimethylformamide (Hydration, Oxidation, Oxidation, Oxidative Deamination to Ketone, Methylation)	[M-H]-	0.7	135.0299988			6.92544					spectral_library_annotation
69			0.793	269.088				C10H12N4O5	OC[C@H]1O[C@H]([C@H](O)[C@@H]1O)N1C=NC2=C1N=CNC2=O	InChI=1S/C10H12N4O5/c15-1-4-6(16)7(17)10(19-4)14-3-13-5-8(14)11-2-12-9(5)18/h2-4,6-7,10,15-17H,1H2,(H,11,12,18)/t4-,6-,7-,10-/m1/s1	UGQMRVRMYYASKQ-KQYNXXCUSA-N	spectral_library_annotation
79	Uric acid :: Alkaloids and Derivatives :: Polar Metabolites :: 7,9-dihydro-3H-purine-2,6,8-trione)	[M-H]-	0.985	167.021								spectral_library_annotation
92	D-malic acid CollisionEnergy:102040	[M-H]-	0.889	133.014					O=C(O)C[C@@H](O)C(=O)O	"InChI=1S/C4H6O5/c5-2(4(8)9)1-3(6)7/h2,5H,1H2,(H,6,7)(H,8,9)/t2-/m1/s1"	N/A	spectral_library_annotation
110	ASCORBIC ACID	[M-H]-	0.908	175.025					C([C@@H]([C@@H]1C(=C(C(=O)O1)O)O)O)O	"InChI=1S/C6H8O6/c7-1-2(8)5-3(9)4(10)6(11)12-5/h2,5,7-10H,1H2/t2-,5+/m0/s1"	N/A	spectral_library_annotation
128	xanthine CollisionEnergy:102040	[M-H]-	0.965	151.026					Oc1nc(O)c2nc[nH]c2n1	"InChI=1S/C5H4N4O2/c10-4-2-3(7-1-6-2)8-5(11)9-4/h1H,(H3,6,7,8,9,10,11)"	N/A	spectral_library_annotation
131	N-Acetyl-aspartic acid	[M-H]-	0.911	174.0408			11.79619	C6H9NO5	CC(=O)N[C@@H](CC(=O)O)C(=O)O			spectral_library_annotation
135	Urocanic acid	[M-H]-	0.939	137.0345			3.7464	C6H6N2O2	O=C(O)C=CC1=CN=CN1	InChI=1S/C6H6N2O2/c9-6(10)2-1-5-3-7-4-8-5/h1-4H,(H,7,8)(H,9,10)/b2-1+	LOIYMIARKYCTBW-OWOJBTEDSA-N	spectral_library_annotation
137	Pseudouridine; LC-tDDA; CE10	[M-H]-	0.941	243.0622559			4.33	C9H12N2O6	OC1=NC=C(C(O)=N1)C2OC(CO)C(O)C2O	InChI=1S/C9H12N2O6/c12-2-4-5(13)6(14)7(17-4)3-1-10-9(16)11-8(3)15/h1,4-7,12-14H,2H2,(H2,10,11,15,16)/t4-,5-,6-,7+/m1/s1	PTJWIQPHWPFNBW-GBNDHIKLSA-N	spectral_library_annotation
140	uric acid CollisionEnergy:102040	[M-H]-	0.969	167.021					Oc1nc(O)c2nc(O)[nH]c2n1	"InChI=1S/C5H4N4O3/c10-3-1-2(7-4(11)6-1)8-5(12)9-3/h(H4,6,7,8,9,10,11,12)"	N/A	spectral_library_annotation
141	D-malic acid CollisionEnergy:102040	[M-H]-	0.786	133.014					O=C(O)C[C@@H](O)C(=O)O	"InChI=1S/C4H6O5/c5-2(4(8)9)1-3(6)7/h2,5H,1H2,(H,6,7)(H,8,9)/t2-/m1/s1"	N/A	spectral_library_annotation
142	Suspect related to myo-Inositol (predicted molecular formula SIRIUS: C6H8O7 / BUDDY: C6H8O7) with delta m/z 11.964 (putative explanation: unspecified; atomic difference: unspecified) [M-H]-	[M-H]-	0.914	191.02					N/A	N/A	N/A	spectral_library_annotation
145	Oxoglutaric acid	[M-H]-	0.862	145.0142			11.99115	C5H6O5	C(CC(=O)O)C(=O)C(=O)O			spectral_library_annotation
147	PyroglutamicAcid	[M-H]-	0.961	128.035					C1CC(=O)NC1C(=O)O	InChI=1S/C5H7NO3/c7-4-2-1-3(6-4)5(8)9/h3H,1-2H2,(H,6,7)(H,8,9)/t3-/m0/s1	N/A	spectral_library_annotation
148	acetyl_glycine	[M-H]-	0.804	116.035					CC(=O)NCC(=O)O	InChI=1S/C4H7NO3/c1-3(6)5-2-4(7)8/h2H2,1H3,(H,5,6)(H,7,8)	N/A	spectral_library_annotation
149	L-2-Aminoadipic acid	[M-H]-	0.768	160.061				C6H11NO4	OC(=O)CCC[C@H](N)C(O)=O	InChI=1S/C6H11NO4/c7-4(6(10)11)2-1-3-5(8)9/h4H,1-3,7H2,(H,8,9)(H,10,11)/t4-/m0/s1	OYIFNHCXNCRBQI-BYPYZUCNSA-N	spectral_library_annotation
151	cis-Aconitic acid	[M-H]-	0.821	173.0092			12.89252	C6H6O6	C(/C(=C/C(=O)O)/C(=O)O)C(=O)O			spectral_library_annotation
153	xanthine CollisionEnergy:102040	[M-H]-	0.961	151.026					Oc1nc(O)c2nc[nH]c2n1	"InChI=1S/C5H4N4O2/c10-4-2-3(7-1-6-2)8-5(11)9-4/h1H,(H3,6,7,8,9,10,11)"	N/A	spectral_library_annotation
155	Dihydroxy-Valerate	[M-H]-	0.819	133.0497				C5H10O4	O=C(O)C(O)C(O)(C)C	InChI=1S/C5H10O4/c1-5(2,9)3(6)4(7)8/h3,6,9H,1-2H3,(H,7,8)	JTEYKUFKXGDTEU-UHFFFAOYSA-N	spectral_library_annotation
160	Suspect related to INOSINE (predicted molecular formula SIRIUS: C15H12O7 / BUDDY: C15H12O7) with delta m/z 35.979 (putative explanation: unspecified; atomic difference: unspecified) [M-H]-	[M-H]-	0.851	303.051					N/A	InChI=1S/C10H12N4O5/c15-1-4-6(16)7(17)10(19-4)14-3-13-5-8(14)11-2-12-9(5)18/h2-4,6-7,10,15-17H,1H2,(H,11,12,18)/t4-,6-,7-,10-/m1/s1 + 35.979 Da	N/A	spectral_library_annotation
162	inosine CollisionEnergy:205060	[M-H]-	0.977	267.073					OCC1OC(n2cnc3c(O)ncnc32)C(O)C1O	"InChI=1S/C10H12N4O5/c15-1-4-6(16)7(17)10(19-4)14-3-13-5-8(14)11-2-12-9(5)18/h2-4,6-7,10,15-17H,1H2,(H,11,12,18)/t4-,6-,7-,10-/m1/s1"	N/A	spectral_library_annotation
163	FUMARATE	[M-H]-	0.896	115.003					C(=CC(=O)O)C(=O)O	N/A	N/A	spectral_library_annotation
172	Citramalic acid	[M-H]-	0.791	147.0299			11.31359	C5H8O5	CC(CC(=O)O)(C(=O)O)O			spectral_library_annotation
175	Erythronolactone	[M-H]-	0.94	117.0182			4.14405	C4H6O4	O=C1OCC(O)C1O	InChI=1S/C4H6O4/c5-2-1-8-4(7)3(2)6/h2-3,5-6H,1H2/t2-,3-/m1/s1	SGMJBNSHAZVGMC-PWNYCUMCSA-N	spectral_library_annotation
176	Aminomalonic acid - 40.0 eV	[M-H]-	0.777	118.015					C(C(=O)O)(C(=O)O)N	N/A	N/A	spectral_library_annotation
179	PYROGLUTAMIC ACID	[M+H]+	0.852	130.05					C1CC(=N[C@@H]1C(=O)O)O	"InChI=1S/C5H7NO3/c7-4-2-1-3(6-4)5(8)9/h3H,1-2H2,(H,6,7)(H,8,9)/t3-/m0/s1"	N/A	spectral_library_annotation
182	Isopropanol (Glucuronide Conjugation)	[M-H]-	0.959	235.0817413			0.81033					spectral_library_annotation
184	Massbank:PR100830 3-Hydroxy-3-methylglutarate|HMG|HMGA|3-Hydroxy-3-methylglutaric acid|beta-Hydroxy-beta-methylglutaric acid|Dicrotalic acid|3-Hydroxy-3-methylpentanedioic acid|Meglutol|Lipoglutaren|Medroglutaric acid|	[M-H]-	0.838	161.045					OC(=O)CC(C)(O)CC(O)=O	1S/C6H10O5/c1-6(11,2-4(7)8)3-5(9)10/h11H,2-3H2,1H3,(H,7,8)(H,9,10)	N/A	spectral_library_annotation
185	4-Pyridoxic acid; LC-tDDA; CE10	[M-H]-	0.976	182.0458832			1.2	C8H9NO4	O=C(O)C1=C(O)C(=NC=C1CO)C	InChI=1S/C8H9NO4/c1-4-7(11)6(8(12)13)5(3-10)2-9-4/h2,10-11H,3H2,1H3,(H,12,13)	HXACOUQIXZGNBF-UHFFFAOYSA-N	spectral_library_annotation
190	(R)-(-)-beta-Hydroxybutyric acid - 40.0 eV	[M-H]-	0.902	103.04					C[C@H](CC(=O)O)O	N/A	N/A	spectral_library_annotation
192	5-Methoxypsoralen	[M-H]-	0.756	215.036			7.2674	C12H8O4	O=C1OC=2C=C3OC=CC3=C(OC)C2C=C1	InChI=1S/C12H8O4/c1-14-12-7-2-3-11(13)16-10(7)6-9-8(12)4-5-15-9/h2-6H,1H3	BGEBZHIAGXMEMV-UHFFFAOYSA-N	spectral_library_annotation
196	xanthosine CollisionEnergy:205060	[M-H]-	0.988	283.068					OCC1OC(n2cnc3c(O)nc(O)nc32)C(O)C1O	"InChI=1S/C10H12N4O6/c15-1-3-5(16)6(17)9(20-3)14-2-11-4-7(14)12-10(19)13-8(4)18/h2-3,5-6,9,15-17H,1H2,(H2,12,13,18,19)/t3-,5-,6-,9-/m1/s1"	N/A	spectral_library_annotation
201	Massbank:BML01061 Shikimic acid	[M-H]-	0.779	173.046					C1C(C(C(C=C1C(=O)O)O)O)O	1S/C7H10O5/c8-4-1-3(7(11)12)2-5(9)6(4)10/h1,4-6,8-10H,2H2,(H,11,12)	N/A	spectral_library_annotation
203	(R)-(-)-beta-Hydroxybutyric acid - 40.0 eV	[M-H]-	0.911	103.04					C[C@H](CC(=O)O)O	N/A	N/A	spectral_library_annotation
215	(R)-(-)-beta-Hydroxybutyric acid - 40.0 eV	[M-H]-	0.892	103.04					C[C@H](CC(=O)O)O	N/A	N/A	spectral_library_annotation
231	Methoxybenzenediol + O-Hex	[M+HCOO]-	0.829	347.0979			2.65	C13H18O8	OC2=CC=C(OC1OC(CO)C(O)C(O)C1(O))C(OC)=C2	InChI=1S/C13H18O8/c1-19-8-4-6(15)2-3-7(8)20-13-12(18)11(17)10(16)9(5-14)21-13/h2-4,9-18H,5H2,1H3	LWEHRPZXRYZMDC-UHFFFAOYSA-N	spectral_library_annotation
256	1-Butanol (Oxidation, Oxidation, Acetylation)	[M-H]-	0.721	147.0663147			2.37076					spectral_library_annotation
257	NEG_Validamycin JARYYMUOCXVXNK_RP3_Met0001		0.926	218.9967597			3.8013964					spectral_library_annotation
266	GLUTARIC ACID CollisionEnergy:102040	[M-H]-	0.978	131.035					O=C(O)CCCC(=O)O	"InChI=1S/C5H8O4/c6-4(7)2-1-3-5(8)9/h1-3H2,(H,6,7)(H,8,9)"	N/A	spectral_library_annotation
271	(R)-(-)-beta-Hydroxybutyric acid - 40.0 eV	[M-H]-	0.925	103.04					C[C@H](CC(=O)O)O	N/A	N/A	spectral_library_annotation
274	Methyl Ethyl Ketone (Desaturation, Desaturation, Oxidation, Acetylation, Glucuronide Conjugation)	[M-H]-	0.96	301.0559082			0.8657					spectral_library_annotation
275	Isopropanol (Glucuronide Conjugation)	[M-H]-	0.979	235.0817413			0.81033					spectral_library_annotation
277	Suspect related to Massbank:PR309407 Glutamyltyrosine (predicted molecular formula SIRIUS: C10H18N2O5 / BUDDY: C10H18N2O5) with delta m/z -63.995 (putative explanation: Tyr->Val substitution; atomic difference: -4C,-1O) [M-H]-	[M-H]-	0.96	245.114					N/A	1S/C14H18N2O6/c15-10(13(19)20)5-6-12(18)16-11(14(21)22)7-8-1-3-9(17)4-2-8/h1-4,10-11,17H,5-7,15H2,(H,16,18)(H,19,20)(H,21,22) - 63.995 Da	N/A	spectral_library_annotation
278	(R)-(-)-beta-Hydroxybutyric acid - 40.0 eV	[M-H]-	0.926	103.04					C[C@H](CC(=O)O)O	N/A	N/A	spectral_library_annotation
283	1-Butanol (Oxidation, Oxidation, Acetylation)	[M-H]-	0.716	147.0663147			2.37076					spectral_library_annotation
289	2-Oxopentanoic acid CollisionEnergy:102040	[M-H]-	0.867	115.04					CCCC(=O)C(=O)O	"InChI=1S/C5H8O3/c1-2-3-4(6)5(7)8/h2-3H2,1H3,(H,7,8)"	N/A	spectral_library_annotation
291	Suspect related to Massbank:PR309407 Glutamyltyrosine (predicted molecular formula SIRIUS: C10H18N2O5S / BUDDY: C10H18N2O5S) with delta m/z -32.026 (putative explanation: nan (reverse); atomic difference: -1C,-4H,-1O) [M-H]-	[M-H]-	0.96	277.086					N/A	1S/C14H18N2O6/c15-10(13(19)20)5-6-12(18)16-11(14(21)22)7-8-1-3-9(17)4-2-8/h1-4,10-11,17H,5-7,15H2,(H,16,18)(H,19,20)(H,21,22) - 32.026 Da	N/A	spectral_library_annotation
299	Catechol (Glucuronide Conjugation)	[M-H]-	0.98	285.0610962			0.96932					spectral_library_annotation
304	Citric acid	[M-H]-	0.788	191.0191			9.252334	C6H8O7	O=C(O)CC(O)(C(=O)O)CC(=O)O	InChI=1S/C6H8O7/c7-3(8)1-6(13,5(11)12)2-4(9)10/h13H,1-2H2,(H,7,8)(H,9,10)(H,11,12)	KRKNYBCHXYNGOX-UHFFFAOYSA-N	spectral_library_annotation
306	Phenylalanine :: Phenylpropanoic Acids :: Polar Metabolites :: (2S)-2-amino-3-phenylpropanoic acid)	[M-H]-	0.956	164.0717								spectral_library_annotation
310	pantothenic acid CollisionEnergy:205060	[2M-H]-	0.776	437.214					CC(C)(CO)C(O)C(O)=NCCC(=O)O	"InChI=1S/C9H17NO5/c1-9(2,5-11)7(14)8(15)10-4-3-6(12)13/h7,11,14H,3-5H2,1-2H3,(H,10,15)(H,12,13)/t7-/m0/s1"	N/A	spectral_library_annotation
311	Massbank:PR100830 3-Hydroxy-3-methylglutarate|HMG|HMGA|3-Hydroxy-3-methylglutaric acid|beta-Hydroxy-beta-methylglutaric acid|Dicrotalic acid|3-Hydroxy-3-methylpentanedioic acid|Meglutol|Lipoglutaren|Medroglutaric acid|	[M-H]-	0.737	161.045					OC(=O)CC(C)(O)CC(O)=O	1S/C6H10O5/c1-6(11,2-4(7)8)3-5(9)10/h11H,2-3H2,1H3,(H,7,8)(H,9,10)	N/A	spectral_library_annotation
315	Massbank:LU087051 Pantothenate|Pantothenic acid|3-[[(2R)-2,4-dihydroxy-3,3-dimethylbutanoyl]amino]propanoic acid	[M-H]-	0.995	218.103					CC(C)(CO)[C@@H](O)C(=O)NCCC(O)=O	1S/C9H17NO5/c1-9(2,5-11)7(14)8(15)10-4-3-6(12)13/h7,11,14H,3-5H2,1-2H3,(H,10,15)(H,12,13)/t7-/m0/s1	N/A	spectral_library_annotation
317	N-Butyrylglycine; LC-tDDA; CE10	[M-H]-	0.809	144.0666199			2.39	C6H11NO3	O=C(O)CN=C(O)CCC	InChI=1S/C6H11NO3/c1-2-3-5(8)7-4-6(9)10/h2-4H2,1H3,(H,7,8)(H,9,10)	WPSSBBPLVMTKRN-UHFFFAOYSA-N	spectral_library_annotation
318	Suspect related to Massbank:LU087052 Pantothenate|Pantothenic acid|3-[[(2R)-2,4-dihydroxy-3,3-dimethylbutanoyl]amino]propanoic acid (predicted molecular formula SIRIUS: C10H13N3O5 / BUDDY: C8H18NO6P) with delta m/z 35.979 (putative explanation: unspecified; atomic difference: unspecified) [M-H]-	[M-H]-	0.875	254.08					N/A	1S/C9H17NO5/c1-9(2,5-11)7(14)8(15)10-4-3-6(12)13/h7,11,14H,3-5H2,1-2H3,(H,10,15)(H,12,13)/t7-/m0/s1 + 35.979 Da	N/A	spectral_library_annotation
320	(R)-(-)-beta-Hydroxybutyric acid - 40.0 eV	[M-H]-	0.918	103.04					C[C@H](CC(=O)O)O	N/A	N/A	spectral_library_annotation
321	(R)-(-)-beta-Hydroxybutyric acid - 40.0 eV	[M-H]-	0.928	103.04					C[C@H](CC(=O)O)O	N/A	N/A	spectral_library_annotation
325	o-Toluidine (Oxidative Deamination to Alcohol, Glycine Conjugation, Sulfation)	[M-H]-	0.958	244.0283203			1.70322					spectral_library_annotation
326	gamma-Glutamyltyrosine	[M-H]-	0.896	309.109			8.522233	C14H18N2O6	O=C(O)C(N=C(O)CCC(N)C(=O)O)CC1=CC=C(O)C=C1	InChI=1S/C14H18N2O6/c15-10(13(19)20)5-6-12(18)16-11(14(21)22)7-8-1-3-9(17)4-2-8/h1-4,10-11,17H,5-7,15H2,(H,16,18)(H,19,20)(H,21,22)/t10-,11-/m0/s1	VVLXCWVSSLFQDS-QWRGUYRKSA-N	spectral_library_annotation
338	Massbank:LU087051 Pantothenate|Pantothenic acid|3-[[(2R)-2,4-dihydroxy-3,3-dimethylbutanoyl]amino]propanoic acid	[M-H]-	0.955	218.103					CC(C)(CO)[C@@H](O)C(=O)NCCC(O)=O	1S/C9H17NO5/c1-9(2,5-11)7(14)8(15)10-4-3-6(12)13/h7,11,14H,3-5H2,1-2H3,(H,10,15)(H,12,13)/t7-/m0/s1	N/A	spectral_library_annotation
339	Acrylamide (Oxidative Deamination to Alcohol, Reduction, Taurine Conjugation)	[M-H]-	0.864	180.0332947			2.61716					spectral_library_annotation
342	D-pantothenic acid CollisionEnergy:102040	[2M-H]-	0.986	437.214					CC(C)(CO)C(O)C(O)=NCCC(=O)O	"InChI=1S/C9H17NO5/c1-9(2,5-11)7(14)8(15)10-4-3-6(12)13/h7,11,14H,3-5H2,1-2H3,(H,10,15)(H,12,13)"	N/A	spectral_library_annotation
346	Dexpanthenol CollisionEnergy:102040	[M-H]-	0.997	204.124					CC(C)(CO)C(O)C(O)=NCCCO	"InChI=1S/C9H19NO4/c1-9(2,6-12)7(13)8(14)10-4-3-5-11/h7,11-13H,3-6H2,1-2H3,(H,10,14)/t7-/m0/s1"	N/A	spectral_library_annotation
349	Dexpanthenol CollisionEnergy:205060	[M++formate]+	0.815	250.13					CC(C)(CO)C(O)C(O)=NCCCO	"InChI=1S/C9H19NO4/c1-9(2,6-12)7(13)8(14)10-4-3-5-11/h7,11-13H,3-6H2,1-2H3,(H,10,14)/t7-/m0/s1"	N/A	spectral_library_annotation
350	Acrylamide (Oxidative Deamination to Alcohol, Reduction, Taurine Conjugation)	[M-H]-	0.828	180.0332947			2.61716					spectral_library_annotation
356	GLUTARIC ACID CollisionEnergy:102040	[M-H]-	0.971	131.035					O=C(O)CCCC(=O)O	"InChI=1S/C5H8O4/c6-4(7)2-1-3-5(8)9/h1-3H2,(H,6,7)(H,8,9)"	N/A	spectral_library_annotation
370	Sodium 2-(hydroxymethyl)butanoate - 40.0 eV	[M]+	0.779	117.056						N/A	N/A	spectral_library_annotation
379	DIACETYL	[M+H]+	0.767	87.0445004			18.63189	C4H6O2	CC(=O)C(=O)C	InChI=1S/C4H6O2/c1-3(5)4(2)6/h1-2H3	QSJXEFYPDANLFS-UHFFFAOYSA-N	spectral_library_annotation
382	5-Methoxysalicylic acid sulfate, 5-methoxy-2-(sulfooxy)benzoic acid	[M-H]-	0.883	246.9918			7.58	C8H8O7S	O=C(O)C1=CC(OC)=CC=C1OS(=O)(=O)O	InChI=1S/C8H8O7S/c1-14-5-2-3-7(15-16(11,12)13)6(4-5)8(9)10/h2-4H,1H3,(H,9,10)(H,11,12,13)	USGMFIFZEBFKML-UHFFFAOYSA-N	spectral_library_annotation
384	o-Toluidine (Oxidation, Sulfation)	[M-H]-	0.981	202.0180206			0.98434					spectral_library_annotation
393	(R)-(-)-beta-Hydroxybutyric acid - 40.0 eV	[M-H]-	0.92	103.04					C[C@H](CC(=O)O)O	N/A	N/A	spectral_library_annotation
394	(R)-(-)-beta-Hydroxybutyric acid - 40.0 eV	[M-H]-	0.926	103.04					C[C@H](CC(=O)O)O	N/A	N/A	spectral_library_annotation
395	Methyl Ethyl Ketone (Desaturation, Desaturation, Oxidation, Acetylation, Sulfation)	[M-H]-	0.982	204.980835			1.44048					spectral_library_annotation
401	HOMOVANILLIC ACID SULFATE	[M-H]-	0.895	261.007					COC1=CC(=CC=C1OS(=O)(=O)O)CC(=O)O	"InChI=1S/C9H10O7S/c1-15-8-4-6(5-9(10)11)2-3-7(8)16-17(12,13)14/h2-4H,5H2,1H3,(H,10,11)(H,12,13,14)"	N/A	spectral_library_annotation
403	2-Hydroxy-3-(4-hydroxyphenyl)propanoic acid CollisionEnergy:205060	[M-H]-	0.962	181.051					O=C(O)C(O)Cc1ccc(O)cc1	"InChI=1S/C9H10O4/c10-7-3-1-6(2-4-7)5-8(11)9(12)13/h1-4,8,10-11H,5H2,(H,12,13)"	N/A	spectral_library_annotation
404	Ethylbenzene (Oxidation, Oxidation, Sulfation)	[M-H]-	0.875	217.0181122			5.0198					spectral_library_annotation
405	5-Methoxysalicylic acid sulfate, 5-methoxy-2-(sulfooxy)benzoic acid	[M-H]-	0.859	246.9918			7.58	C8H8O7S	O=C(O)C1=CC(OC)=CC=C1OS(=O)(=O)O	InChI=1S/C8H8O7S/c1-14-5-2-3-7(15-16(11,12)13)6(4-5)8(9)10/h2-4H,1H3,(H,9,10)(H,11,12,13)	USGMFIFZEBFKML-UHFFFAOYSA-N	spectral_library_annotation
406	Mandelic acid sulfate, 2-phenyl-2-(sulfooxy)acetic acid	[M-H]-	0.94	230.9969			7.33	C8H8O6S	O=C(O)C(OS(=O)(=O)O)C=1C=CC=CC1	InChI=1S/C8H8O6S/c9-8(10)7(14-15(11,12)13)6-4-2-1-3-5-6/h1-5,7H,(H,9,10)(H,11,12,13)	HTJHXKPVAJSPPA-UHFFFAOYSA-N	spectral_library_annotation
407	Phthalic acid - 40.0 eV	[M]+	0.735	149.023					c1ccc(c(c1)C(=O)O)C(=O)O	N/A	N/A	spectral_library_annotation
413	adipic acid CollisionEnergy:102040	[M-H]-	0.847	145.051					O=C(O)CCCCC(=O)O	"InChI=1S/C6H10O4/c7-5(8)3-1-2-4-6(9)10/h1-4H2,(H,7,8)(H,9,10)"	N/A	spectral_library_annotation
417	2-Hydroxy-2-methylbutyric acid - 40.0 eV	[M-H]-	0.766	117.056					CCC(C)(C(=O)O)O	N/A	N/A	spectral_library_annotation
420	HOMOVANILLIC ACID SULFATE	[M-H]-	0.884	261.007					COC1=CC(=CC=C1OS(=O)(=O)O)CC(=O)O	"InChI=1S/C9H10O7S/c1-15-8-4-6(5-9(10)11)2-3-7(8)16-17(12,13)14/h2-4H,5H2,1H3,(H,10,11)(H,12,13,14)"	N/A	spectral_library_annotation
421	Ethylbenzene (Desaturation, Oxidation, Oxidation, Oxidation, Sulfation)	[M-H]-	0.942	230.9967194			2.44043					spectral_library_annotation
424	Massbank:PR100591 N-Formyl-L-Methionine|fMet|For-Met|(S)-2-Formylamino-4-(methylthio)butanoic Acid	[M-H]-	0.996	176.038					[H]C(=O)N[C@@H](CCSC)C(O)=O	1S/C6H11NO3S/c1-11-3-2-5(6(9)10)7-4-8/h4-5H,2-3H2,1H3,(H,7,8)(H,9,10)/t5-/m0/s1	N/A	spectral_library_annotation
426	Phthalic acid - 40.0 eV	[M]+	0.724	149.023					c1ccc(c(c1)C(=O)O)C(=O)O	N/A	N/A	spectral_library_annotation
429	Suspect related to Spectral Match to p-Tolyl Sulfate from METLIN (predicted molecular formula SIRIUS: C6H6O5S / BUDDY: C6H6O5S) with delta m/z 1.979 (putative explanation: Val->Thr substitution|Demethylation+hydroxylation (on same or differing sites); atomic difference: -1C,-2H,1O|1O,-1C,-2H) [M-H]-	[M-H]-	0.825	188.986					N/A	N/A	N/A	spectral_library_annotation
433	Dinotefuran	[M-H]-	0.989	201.0993				C7H14N4O3	CNC(NCC1CCOC1)=N[N+]([O-])=O	InChI=1S/C7H14N4O3/c1-8-7(10-11(12)13)9-4-6-2-3-14-5-6/h6H,2-5H2,1H3,(H2,8,9,10)	YKBZOVFACRVRJN-UHFFFAOYSA-N	spectral_library_annotation
434	Proline-hydroxyproline	[M-H]-	0.707	227.1034			8.551717	C10H16N2O4	O=C(O)C1N(C(=O)C2NCCC2)CC(O)C1	InChI=1S/C10H16N2O4/c13-6-4-8(10(15)16)12(5-6)9(14)7-2-1-3-11-7/h6-8,11,13H,1-5H2,(H,15,16)/t6-,7+,8+/m1/s1	ONPXCLZMBSJLSP-CSMHCCOUSA-N	spectral_library_annotation
435	Mandelic acid sulfate, 2-phenyl-2-(sulfooxy)acetic acid	[M-H]-	0.884	230.9969			7.33	C8H8O6S	O=C(O)C(OS(=O)(=O)O)C=1C=CC=CC1	InChI=1S/C8H8O6S/c9-8(10)7(14-15(11,12)13)6-4-2-1-3-5-6/h1-5,7H,(H,9,10)(H,11,12,13)	HTJHXKPVAJSPPA-UHFFFAOYSA-N	spectral_library_annotation
437	2-[(4-methoxyphenyl)carbonylamino]acetic acid CollisionEnergy:102040	[M-H]-	0.904	208.062					COc1ccc(C(=O)NCC(=O)O)cc1	"InChI=1S/C10H11NO4/c1-15-8-4-2-7(3-5-8)10(14)11-6-9(12)13/h2-5H,6H2,1H3,(H,11,14)(H,12,13)"	N/A	spectral_library_annotation
440	2-Hydroxy-3-(4-hydroxyphenyl)propanoic acid CollisionEnergy:205060	[M-H]-	0.957	181.051					O=C(O)C(O)Cc1ccc(O)cc1	"InChI=1S/C9H10O4/c10-7-3-1-6(2-4-7)5-8(11)9(12)13/h1-4,8,10-11H,5H2,(H,12,13)"	N/A	spectral_library_annotation
441	Suspect related to 1,4-D-Xylobiose (predicted molecular formula SIRIUS: unknown / BUDDY: C11H20O7) with delta m/z -17.974 (putative explanation: Asp->Pro substitution; atomic difference: 1C,2H,-2O) [M+CH3COO]-	[M+CH3COO]-	0.89	323.135					N/A	InChI=1S/C10H18O9/c11-1-4(13)7(15)6(2-12)19-10-9(17)8(16)5(14)3-18-10/h1,4-10,12-17H,2-3H2/t4-,5+,6+,7+,8-,9+,10-/m0/s1 - 17.974 Da	N/A	spectral_library_annotation
442	Massbank:PR100855 N-Tigloylglycine|Tiglylglycine	[M-H]-	0.974	156.066					CC=C(C)C(=O)NCC(O)=O	1S/C7H11NO3/c1-3-5(2)7(11)8-4-6(9)10/h3H,4H2,1-2H3,(H,8,11)(H,9,10)/b5-3+	N/A	spectral_library_annotation
443	4-Hydroxy-6-Methylpyran-2-One	[M-H]-	0.955	125.024					N/A	InChI=1S/C6H6O3/c1-4-2-5(7)3-6(8)9-4/h2-3,7H,1H3	N/A	spectral_library_annotation
452	CITRIC ACID	[M-H]-	0.883	191.02					C(C(=O)O)C(CC(=O)O)(C(=O)O)O	"InChI=1S/C6H8O7/c7-3(8)1-6(13,5(11)12)2-4(9)10/h13H,1-2H2,(H,7,8)(H,9,10)(H,11,12)"	N/A	spectral_library_annotation
454	tryptophan CollisionEnergy:102040	[2M-2H+Na]-	0.943	429.154					C1=CC=C2C(=C1)C(=CN2)C[C@@H](C(=O)O)N	"InChI=1S/C11H12N2O2/c12-9(11(14)15)5-7-6-13-10-4-2-1-3-8(7)10/h1-4,6,9,13H,5,12H2,(H,14,15)/t9-/m0/s1"	N/A	spectral_library_annotation
455	D-Tryptophan CollisionEnergy:102040	[M-H]-	0.956	203.083					NC(Cc1c[nH]c2ccccc12)C(=O)O	"InChI=1S/C11H12N2O2/c12-9(11(14)15)5-7-6-13-10-4-2-1-3-8(7)10/h1-4,6,9,13H,5,12H2,(H,14,15)/t9-/m1/s1"	N/A	spectral_library_annotation
456	IS_4-CHLORO-PHENYLALANINE	[M-H]-	0.962	198.033					C1=C(C=CC(=C1)Cl)C[C@@H](C(=O)O)N	"InChI=1S/C9H10ClNO2/c10-7-3-1-6(2-4-7)5-8(11)9(12)13/h1-4,8H,5,11H2,(H,12,13)/t8-/m0/s1"	N/A	spectral_library_annotation
459	5-Methoxysalicylic acid sulfate, 5-methoxy-2-(sulfooxy)benzoic acid	[M-H]-	0.797	231.9921			5.98	C8H8O7S	O=C(O)C1=CC(OC)=CC=C1OS(=O)(=O)O	InChI=1S/C8H8O7S/c1-14-5-2-3-7(15-16(11,12)13)6(4-5)8(9)10/h2-4H,1H3,(H,9,10)(H,11,12,13)	USGMFIFZEBFKML-UHFFFAOYSA-N	spectral_library_annotation
460	2-(methylethylidene)butanedioic acid CollisionEnergy:102040	[M-H]-	0.83	157.051					CC(C)=C(CC(=O)O)C(=O)O	"InChI=1S/C7H10O4/c1-4(2)5(7(10)11)3-6(8)9/h3H2,1-2H3,(H,8,9)(H,10,11)"	N/A	spectral_library_annotation
472	HOMOVANILLIC ACID SULFATE	[M-H]-	0.892	261.007					COC1=CC(=CC=C1OS(=O)(=O)O)CC(=O)O	"InChI=1S/C9H10O7S/c1-15-8-4-6(5-9(10)11)2-3-7(8)16-17(12,13)14/h2-4H,5H2,1H3,(H,10,11)(H,12,13,14)"	N/A	spectral_library_annotation
473	kynurenic acid CollisionEnergy:205060	[M+H]+	0.83	190.05					O=C(O)c1cc(=O)c2ccccc2[nH]1	"InChI=1S/C10H7NO3/c12-9-5-8(10(13)14)11-7-4-2-1-3-6(7)9/h1-5H,(H,11,12)(H,13,14)"	N/A	spectral_library_annotation
474	N-Acetyl-tyrosine; LC-tDDA; CE10	[M-H]-	0.995	222.077179			3.22	C11H13NO4	O=C(O)C(N=C(O)C)CC1=CC=C(O)C=C1	InChI=1S/C11H13NO4/c1-7(13)12-10(11(15)16)6-8-2-4-9(14)5-3-8/h2-5,10,14H,6H2,1H3,(H,12,13)(H,15,16)/t10-/m0/s1	CAHKINHBCWCHCF-JTQLQIEISA-N	spectral_library_annotation
475	1-Octanol (Desaturation, Oxidation, Oxidation, Oxidation)	[M-H]-	0.833	175.0972595			3.87148					spectral_library_annotation
476	Suspect related to Spectral Match to p-Tolyl Sulfate from METLIN (predicted molecular formula SIRIUS: C6H6O5S / BUDDY: C6H6O5S) with delta m/z 1.979 (putative explanation: Val->Thr substitution|Demethylation+hydroxylation (on same or differing sites); atomic difference: -1C,-2H,1O|1O,-1C,-2H) [M-H]-	[M-H]-	0.96	188.986					N/A	N/A	N/A	spectral_library_annotation
483	Spectral Match to L-Tryptophan from NIST14 [IIN-based on: CCMSLIB00003136269]	[M+NH4]+	0.907	159.092					N/A	N/A	N/A	spectral_library_annotation
487	ISOVALERYLGLYCINE	[M-H]-	0.841	158.082					CC(C)C/C(=N/CC(=O)O)/O	"InChI=1S/C7H13NO3/c1-5(2)3-6(9)8-4-7(10)11/h5H,3-4H2,1-2H3,(H,8,9)(H,10,11)"	N/A	spectral_library_annotation
493	3-Hydroxyphenylaceitic acid sulfate, 2-(3-(sulfooxy)phenyl)acetic acid	[M-H]-	0.908	230.9969			7.18	C8H8O6S	O=C(O)CC=1C=CC=C(OS(=O)(=O)O)C1	InChI=1S/C8H8O6S/c9-8(10)5-6-2-1-3-7(4-6)14-15(11,12)13/h1-4H,5H2,(H,9,10)(H,11,12,13)	VBCLPDSIELLWDI-UHFFFAOYSA-N	spectral_library_annotation
499	NEG_Benthiavalicarb-isopropyl USRKFGIXLGKMKU_RP3_Met0001		0.906	174.0024308			1.1291536					spectral_library_annotation
502	Suspect related to Spectral Match to p-Tolyl Sulfate from METLIN (predicted molecular formula SIRIUS: C6H6O4S / BUDDY: C6H6O4S) with delta m/z -14.016 (putative explanation: Ala->Gly substitution|Gln->Asn substitution|Glu->Asp substitution|Leu/Ile->Val substitution|Thr->Ser substitution; atomic difference: -1C,-2H|-1C,-2H|-1C,-2H|-1C,-2H|-1C,-2H) [M-H]-	[M-H]-	0.973	172.991					N/A	N/A	N/A	spectral_library_annotation
503	Suspect related to Massbank:PR309407 Glutamyltyrosine (predicted molecular formula SIRIUS: C11H20N2O5 / BUDDY: C11H20N2O5) with delta m/z -49.982 (putative explanation: unspecified; atomic difference: unspecified) [M-H]-	[M-H]-	0.9	259.13					N/A	1S/C14H18N2O6/c15-10(13(19)20)5-6-12(18)16-11(14(21)22)7-8-1-3-9(17)4-2-8/h1-4,10-11,17H,5-7,15H2,(H,16,18)(H,19,20)(H,21,22) - 49.982 Da	N/A	spectral_library_annotation
504	2-Hydroxyquinoline-4-carboxylic acid CollisionEnergy:102040	[M-H]-	0.904	188.035					O=C(O)c1cc(O)nc2ccccc12	"InChI=1S/C10H7NO3/c12-9-5-7(10(13)14)6-3-1-2-4-8(6)11-9/h1-5H,(H,11,12)(H,13,14)"	N/A	spectral_library_annotation
509	Benzene (Oxidation, Sulfation)	[M-H]-	0.961	172.9912567			1.04577					spectral_library_annotation
517	Massbank: 3-methyl-2-oxovaleric acid|3-methyl-2-oxopentanoic acid	[M-H]-	0.842	129.056					CCC(C)C(=O)C(=O)O	1S/C6H10O3/c1-3-4(2)5(7)6(8)9/h4H,3H2,1-2H3,(H,8,9)	N/A	spectral_library_annotation
518	Mandelic acid sulfate, 2-phenyl-2-(sulfooxy)acetic acid	[M-H]-	0.837	230.9969			7.33	C8H8O6S	O=C(O)C(OS(=O)(=O)O)C=1C=CC=CC1	InChI=1S/C8H8O6S/c9-8(10)7(14-15(11,12)13)6-4-2-1-3-5-6/h1-5,7H,(H,9,10)(H,11,12,13)	HTJHXKPVAJSPPA-UHFFFAOYSA-N	spectral_library_annotation
519	salicylic acid CollisionEnergy:102040	[M-H]-	0.943	137.024					C1=CC=C(C(=C1)C(=O)O)O	"InChI=1S/C7H6O3/c8-6-4-2-1-3-5(6)7(9)10/h1-4,8H,(H,9,10)"	N/A	spectral_library_annotation
525	1,2,4-Trimethylbenzene (Oxidation, Oxidation, Oxidation, Sulfation)	[M-H]-	0.914	247.0279846			1.07709					spectral_library_annotation
527	HOMOVANILLIC ACID SULFATE	[M-H]-	0.955	261.007					COC1=CC(=CC=C1OS(=O)(=O)O)CC(=O)O	"InChI=1S/C9H10O7S/c1-15-8-4-6(5-9(10)11)2-3-7(8)16-17(12,13)14/h2-4H,5H2,1H3,(H,10,11)(H,12,13,14)"	N/A	spectral_library_annotation
532	Suspect related to Spectral Match to p-Tolyl Sulfate from METLIN (predicted molecular formula SIRIUS: C7H8O5S / BUDDY: C7H8O5S) with delta m/z 15.995 (putative explanation: Ala->Ser substitution|Oxidation or Hydroxylation|Phe->Tyr substitution; atomic difference: 1O|1O|1O) [M-H]-	[M-H]-	0.958	203.002					N/A	N/A	N/A	spectral_library_annotation
535	Glutamylphenylalanine	[M-H]-	0.981	293.1237				C14H18N2O5	O=C(O)C(N)CCC(=O)NC(C(=O)O)CC1=CC=CC=C1	InChI=1S/C14H18N2O5/c15-10(13(18)19)6-7-12(17)16-11(14(20)21)8-9-4-2-1-3-5-9/h1-5,10-11H,6-8,15H2,(H,16,17)(H,18,19)(H,20,21)	XHHOHZPNYFQJKL-UHFFFAOYSA-N	spectral_library_annotation
540	tras-4-Hydroxycinnamic acid sulfate, p-Coumaric acid sulfate	[M-H]-	0.915	242.9969			7.99	C9H8O6S	O=C(O)C=CC1=CC=C(OS(=O)(=O)O)C=C1	InChI=1S/C9H8O6S/c10-9(11)6-3-7-1-4-8(5-2-7)15-16(12,13)14/h1-6H,(H,10,11)(H,12,13,14)/b6-3+	OYDCCWNLILCHDJ-ZZXKWVIFSA-N	spectral_library_annotation
543	Benzene (Oxidation, Glucuronide Conjugation)	[M-H]-	0.948	269.0665283			5.41418					spectral_library_annotation
545	Massbank: vanillin|4-hydroxy-3-methoxybenzaldehyde	[M-H]-	0.923	151.04					COc1cc(C=O)ccc1O	1S/C8H8O3/c1-11-8-4-6(5-9)2-3-7(8)10/h2-5,10H,1H3	N/A	spectral_library_annotation
546	3-(3-Hydroxyphenyl)propionic acid sulfate, 3-[3-(Sulfooxy)phenyl]propanoic acid	[M-H]-	0.959	245.0125			8.08	C9H10O6S	O=C(O)CCC=1C=CC=C(OS(=O)(=O)O)C1	InChI=1S/C9H10O6S/c10-9(11)5-4-7-2-1-3-8(6-7)15-16(12,13)14/h1-3,6H,4-5H2,(H,10,11)(H,12,13,14)	IQWLPDPKVFZEOK-UHFFFAOYSA-N	spectral_library_annotation
548	METHYGLUTARATE	[M-H]-	0.821	145.051				C6H10O4	CC(CC(O)=O)CC(O)=O	InChI=1S/C6H10O4/c1-4(2-5(7)8)3-6(9)10/h4H,2-3H2,1H3,(H,7,8)(H,9,10)	XJMMNTGIMDZPMU-UHFFFAOYSA-N	spectral_library_annotation
549	Suspect related to Massbank:PR309407 Glutamyltyrosine (predicted molecular formula SIRIUS: C14H18N2O5 / BUDDY: C14H18N2O5) with delta m/z -15.995 (putative explanation: Ser->Ala substitution|Tyr->Phe substitution|reduction; atomic difference: -1O|-1O|-1O) [M-H]-	[M-H]-	0.89	293.114					N/A	1S/C14H18N2O6/c15-10(13(19)20)5-6-12(18)16-11(14(21)22)7-8-1-3-9(17)4-2-8/h1-4,10-11,17H,5-7,15H2,(H,16,18)(H,19,20)(H,21,22) - 15.995 Da	N/A	spectral_library_annotation
550	Suspect related to Ile-Glu (predicted molecular formula SIRIUS: C8H15N4O4 / BUDDY: C10H17NO5) with delta m/z -29.028 (putative explanation: Lys->Val substitution; atomic difference: -1C,-3H,-1N) [M-H]-	[M-H]-	0.89	230.103					N/A	InChI=1S/C11H20N2O5/c1-3-6(2)9(12)10(16)13-7(11(17)18)4-5-8(14)15/h6-7,9H,3-5,12H2,1-2H3,(H,13,16)(H,14,15)(H,17,18)/t6-,7-,9-/m0/s1 - 29.028 Da	N/A	spectral_library_annotation
554	tras-4-Hydroxycinnamic acid sulfate, p-Coumaric acid sulfate	[M-H]-	0.896	242.9969			7.99	C9H8O6S	O=C(O)C=CC1=CC=C(OS(=O)(=O)O)C=C1	InChI=1S/C9H8O6S/c10-9(11)6-3-7-1-4-8(5-2-7)15-16(12,13)14/h1-6H,(H,10,11)(H,12,13,14)/b6-3+	OYDCCWNLILCHDJ-ZZXKWVIFSA-N	spectral_library_annotation
555	Spectral Match to 3-Hydroxykynurenine from NIST14	[M-NH3-H]-	0.752	206.046					N/A	N/A	N/A	spectral_library_annotation
559	Massbank: 3-methyl-2-oxovaleric acid|3-methyl-2-oxopentanoic acid	[M-H]-	0.82	129.056					CCC(C)C(=O)C(=O)O	1S/C6H10O3/c1-3-4(2)5(7)6(8)9/h4H,3H2,1-2H3,(H,8,9)	N/A	spectral_library_annotation
566	Indoxyl sulfate - 40.0 eV	[M-H]-	0.987	212.002					c1ccc2c(c1)c(c[nH]2)OS(=O)(=O)O	N/A	N/A	spectral_library_annotation
575	Massbank: 3-methyl-2-oxovaleric acid|3-methyl-2-oxopentanoic acid	[M-H]-	0.931	129.056					CCC(C)C(=O)C(=O)O	1S/C6H10O3/c1-3-4(2)5(7)6(8)9/h4H,3H2,1-2H3,(H,8,9)	N/A	spectral_library_annotation
576			0.934	134.06				C8H7NO	O=C1CC2=CC=CC=C2N1	InChI=1S/C8H7NO/c10-8-5-6-3-1-2-4-7(6)9-8/h1-4H,5H2,(H,9,10)	JYGFTBXVXVMTGB-UHFFFAOYSA-N	spectral_library_annotation
578	Hippuric acid, N-Benzoylglycine, Benzoylaminoacetic acid	[M-H]-	0.991	178.0501				C9H9NO3	O=C(O)CN=C(O)C=1C=CC=CC1	InChI=1S/C9H9NO3/c11-8(12)6-10-9(13)7-4-2-1-3-5-7/h1-5H,6H2,(H,10,13)(H,11,12)	QIAFMBKCNZACKA-UHFFFAOYSA-N	spectral_library_annotation
580	Nicotinuric acid - 40.0 eV	[M-H]-	0.824	179.046					c1cc(cnc1)C(=O)NCC(=O)O	N/A	N/A	spectral_library_annotation
583	Indoxyl glucuronide; LC-tDDA; CE10	[M-H]-	0.967	308.0775757			4.77	C14H15NO7	O=C(O)C1OC(OC2=CNC=3C=CC=CC23)C(O)C(O)C1O	InChI=1S/C14H15NO7/c16-9-10(17)12(13(19)20)22-14(11(9)18)21-8-5-15-7-4-2-1-3-6(7)8/h1-5,9-12,14-18H,(H,19,20)/t9-,10-,11+,12-,14+/m0/s1	KUYNOZVWCFXSNE-BYNIDDHOSA-N	spectral_library_annotation
588	Probenazole-Oryzaemate (Hydration, Oxidation, Oxidation, Oxidative Deamination to Alcohol, Reduction)	[M-H]-	0.92	275.0227661			0.89917					spectral_library_annotation
597	Indoxyl sulfate - 40.0 eV	[M-H]-	0.983	212.002					c1ccc2c(c1)c(c[nH]2)OS(=O)(=O)O	N/A	N/A	spectral_library_annotation
599	Pimelic acid	[M-H]-	0.903	159.0663			11.12819	C7H12O4	C(CCC(=O)O)CCC(=O)O			spectral_library_annotation
606	Hexamethylene diisocyanate (Dealkylated, Oxidative Deamination to Ketone, Acetylation, Sulfation)	[M-H]-	0.852	261.006958			9.44011					spectral_library_annotation
609	3-(3-Hydroxyphenyl)propionic acid sulfate, 3-[3-(Sulfooxy)phenyl]propanoic acid	[M-H]-	0.951	245.0125			8.08	C9H10O6S	O=C(O)CCC=1C=CC=C(OS(=O)(=O)O)C1	InChI=1S/C9H10O6S/c10-9(11)5-4-7-2-1-3-8(6-7)15-16(12,13)14/h1-3,6H,4-5H2,(H,10,11)(H,12,13,14)	IQWLPDPKVFZEOK-UHFFFAOYSA-N	spectral_library_annotation
619	1,2-Dichloroethane (Oxidative Dechlorination, Reductive Dechlorination, Acetylation, Cysteine Conjugation 2, Methylation)	[M-H]-	0.965	222.0802765			1.07802					spectral_library_annotation
623	Suspect related to L-Tryptophan (predicted molecular formula SIRIUS: C9H11NO3 / BUDDY: C9H11NO3) with delta m/z -23.015 (putative explanation: His->Asn substitution|Trp->Tyr substitution; atomic difference: -2C,-1H,-1N,1O|-2C,-1H,-1N,1O) [M-H]-	[M-H]-	0.814	180.067					N/A	InChI=1S/C11H12N2O2/c12-9(11(14)15)5-7-6-13-10-4-2-1-3-8(7)10/h1-4,6,9,13H,5,12H2,(H,14,15) - 23.015 Da	N/A	spectral_library_annotation
630	Atenolol (Dealkylated, Desaturation, Methylation, Sulfation)	[M-H]-	0.905	242.0124359			3.70538					spectral_library_annotation
632	2-HYDROXY-4-METHYLPENTANOIC ACID	[M-H]-	0.984	131.071					CC(C)CC(C(=O)O)O	"InChI=1S/C6H12O3/c1-4(2)3-5(7)6(8)9/h4-5,7H,3H2,1-2H3,(H,8,9)"	N/A	spectral_library_annotation
645	Phenylpyruvic acid	[M-H]-	0.806	163.0391			1.47635	C9H8O3	O=C(O)C(=O)CC=1C=CC=CC1	InChI=1S/C9H8O3/c10-8(9(11)12)6-7-4-2-1-3-5-7/h1-5H,6H2,(H,11,12)	BTNMPGBKDVTSJY-UHFFFAOYSA-N	spectral_library_annotation
646	Suspect related to Massbank:PR309407 Glutamyltyrosine (predicted molecular formula SIRIUS: C16H19N3O5 / BUDDY: C16H19N3O5) with delta m/z 23.016 (putative explanation: Asn->His substitution|Tyr->Trp substitution; atomic difference: 2C,1H,1N,-1O|2C,1H,1N,-1O) [M-H]-	[M-H]-	0.952	332.126					N/A	1S/C14H18N2O6/c15-10(13(19)20)5-6-12(18)16-11(14(21)22)7-8-1-3-9(17)4-2-8/h1-4,10-11,17H,5-7,15H2,(H,16,18)(H,19,20)(H,21,22) + 23.016 Da	N/A	spectral_library_annotation
648			0.779	213.9638				C7H5NO3S2	C1=CC=C2C(=C1)N=C(S2)S(=O)(=O)O	InChI=1S/C7H5NO3S2/c9-13(10,11)7-8-5-3-1-2-4-6(5)12-7/h1-4H,(H,9,10,11)	ZCXGMSGCBDSEOY-UHFFFAOYSA-N	spectral_library_annotation
661	Hydroxyisocaproic acid	[M-H]-	0.987	131.0714			2.19522	C6H12O3	CC(C)CC(C(=O)O)O		LVRFTAZAXQPQHI-YFKPBYRVSA-N	spectral_library_annotation
662	"6,11-dioxododecanoic acid CollisionEnergy:102040"	[M-H]-	0.904	227.129					CC(=O)CCCCC(=O)CCCCC(=O)O	"InChI=1S/C12H20O4/c1-10(13)6-2-3-7-11(14)8-4-5-9-12(15)16/h2-9H2,1H3,(H,15,16)"	N/A	spectral_library_annotation
664	Suspect related to Spectral Match to p-Tolyl Sulfate from METLIN (predicted molecular formula SIRIUS: C7H8O5S / BUDDY: C7H8O5S) with delta m/z 15.995 (putative explanation: Ala->Ser substitution|Oxidation or Hydroxylation|Phe->Tyr substitution; atomic difference: 1O|1O|1O) [M-H]-	[M-H]-	0.919	203.002					N/A	N/A	N/A	spectral_library_annotation
671	N-Acetylisoleucine CollisionEnergy:205060	[M-H]-	0.942	172.098					CCC(C)C(N=C(C)O)C(=O)O	"InChI=1S/C8H15NO3/c1-4-5(2)7(8(11)12)9-6(3)10/h5,7H,4H2,1-3H3,(H,9,10)(H,11,12)"	N/A	spectral_library_annotation
672	Massbank:PR309064 Pyroglutamyl-Isoleucine	[M-H]-	0.938	241.119					O=C(O)C(NC(=O)C1NC(=O)CC1)C(C)CC	1S/C11H18N2O4/c1-3-6(2)9(11(16)17)13-10(15)7-4-5-8(14)12-7/h6-7,9H,3-5H2,1-2H3,(H,12,14)(H,13,15)(H,16,17)	N/A	spectral_library_annotation
682	"2,6-DIHYDROXYBENZOIC ACID"	[M-H]-	0.99	153.019					C1=CC(=C(C(=C1)O)C(=O)O)O	"InChI=1S/C7H6O4/c8-4-2-1-3-5(9)6(4)7(10)11/h1-3,8-9H,(H,10,11)"	N/A	spectral_library_annotation
691	Probenazole-Oryzaemate (Hydration, Oxidation, Oxidation, Oxidative Deamination to Alcohol, Reduction)	[M-H]-	0.977	275.0227661			0.89917					spectral_library_annotation
694	2-HYDROXYPHENYLACETIC ACID	[M-H]-	0.945	151.04					O=C(O)C(O)c1ccccc1	N/A	N/A	spectral_library_annotation
698	"2,6-DIHYDROXYBENZOIC ACID"	[M-H]-	0.988	153.019					C1=CC(=C(C(=C1)O)C(=O)O)O	"InChI=1S/C7H6O4/c8-4-2-1-3-5(9)6(4)7(10)11/h1-3,8-9H,(H,10,11)"	N/A	spectral_library_annotation
699	2-oxindole-3-acetic acid CollisionEnergy:102040	[M-H]-	0.948	190.051					C1=CC=C2C(=C1)C(C(=O)N2)CC(=O)O	"InChI=1S/C10H9NO3/c12-9(13)5-7-6-3-1-2-4-8(6)11-10(7)14/h1-4,7H,5H2,(H,11,14)(H,12,13)"	N/A	spectral_library_annotation
709	N-Acetylleucine	[M-H]-	0.813	172.0979			2.77925	C8H15NO3	CC(C)CC(C(=O)O)NC(=O)C			spectral_library_annotation
711	(2S,3S,4S,5R,6S)-3,4,5-trihydroxy-6-(5-hydroxy-4-oxo-2-phenylchromen-7-yl)oxyoxane-2-carboxylic acid	[M-H]-	0.923	429.0834			3.5093	C21H18O10	O=C(O)C1OC(OC2=CC(O)=C3C(=O)C=C(OC3=C2)C=4C=CC=CC4)C(O)C(O)C1O	InChI=1S/C21H18O10/c22-11-6-10(29-21-18(26)16(24)17(25)19(31-21)20(27)28)7-14-15(11)12(23)8-13(30-14)9-4-2-1-3-5-9/h1-8,16-19,21-22,24-26H,(H,27,28)/t16-,17-,18+,19-,21+/m0/s1	IDRSJGHHZXBATQ-ZFORQUDYSA-N	spectral_library_annotation
712			0.907	165.05514				C9H8O3	OC(=O)C=Cc(c1)ccc(O)c1	InChI=1S/C9H8O3/c10-8-4-1-7(2-5-8)3-6-9(11)12/h1-6,10H,(H,11,12)/b6-3+	NGSWKAQJJWESNS-ZZXKWVIFSA-N	spectral_library_annotation
714	Captan (Nitro Reduction, Oxidative Dechlorination, Oxidative Dechlorination, Reductive Dechlorination, Thiourea to Urea)	[M-H]-	0.989	182.081955			2.53147					spectral_library_annotation
715	2-[(4-methoxyphenyl)carbonylamino]acetic acid CollisionEnergy:102040	[M-H]-	0.954	208.062					COc1ccc(C(=O)NCC(=O)O)cc1	"InChI=1S/C10H11NO4/c1-15-8-4-2-7(3-5-8)10(14)11-6-9(12)13/h2-5H,6H2,1H3,(H,11,14)(H,12,13)"	N/A	spectral_library_annotation
727	Massbank:LU067151 Decanedioic acid|Sebacic acid	[M-H]-	0.851	201.113					OC(=O)CCCCCCCCC(O)=O	1S/C10H18O4/c11-9(12)7-5-3-1-2-4-6-8-10(13)14/h1-8H2,(H,11,12)(H,13,14)	N/A	spectral_library_annotation
730	Suspect related to trans-Traumatic acid (predicted molecular formula SIRIUS: C7H12O4 / BUDDY: C7H12O4) with delta m/z -68.062 (putative explanation: Alkyl ring loss; atomic difference: -5C,-8H) [M-H]-	[M-H]-	0.82	159.065					N/A	InChI=1S/C12H20O4/c13-11(14)9-7-5-3-1-2-4-6-8-10-12(15)16/h7,9H,1-6,8,10H2,(H,13,14)(H,15,16)/b9-7+ - 68.062 Da	N/A	spectral_library_annotation
736			0.936	187.00705				C7H8O4S	CC1=CC=C(C=C1)OS(=O)(=O)O	InChI=1S/C7H8O4S/c1-6-2-4-7(5-3-6)11-12(8,9)10/h2-5H,1H3,(H,8,9,10)	WGNAKZGUSRVWRH-UHFFFAOYSA-N	spectral_library_annotation
741	Phenylpyruvic acid	[M-H]-	0.98	163.0391			1.47635	C9H8O3	O=C(O)C(=O)CC=1C=CC=CC1	InChI=1S/C9H8O3/c10-8(9(11)12)6-7-4-2-1-3-5-7/h1-5H,6H2,(H,11,12)	BTNMPGBKDVTSJY-UHFFFAOYSA-N	spectral_library_annotation
744	Methimazole (Reduction, Glucuronide Conjugation, Glycine Conjugation)	[M-H]-	0.951	348.0864868			7.81738					spectral_library_annotation
747	Benzyl chloride (Oxidative Dechlorination, Sulfation)	[M-H]-	0.976	187.0066681			3.48179					spectral_library_annotation
756	Aniline (Oxidation, Sulfation)	[M-H]-	0.865	188.002594			0.88454					spectral_library_annotation
757			0.947	187.00705				C7H8O4S	CC1=CC=C(C=C1)OS(=O)(=O)O	InChI=1S/C7H8O4S/c1-6-2-4-7(5-3-6)11-12(8,9)10/h2-5H,1H3,(H,8,9,10)	WGNAKZGUSRVWRH-UHFFFAOYSA-N	spectral_library_annotation
759	Wogonoside	[M-H]-	0.913	459.093					COC1=C(C=C(C2=C1OC(=CC2=O)C3=CC=CC=C3)O)OC4C(C(C(C(O4)C(=O)O)O)O)O	InChI=1S/C22H20O11/c1-30-18-13(32-22-17(27)15(25)16(26)20(33-22)21(28)29)8-11(24)14-10(23)7-12(31-19(14)18)9-5-3-2-4-6-9/h2-8,15-17,20,22,24-27H,1H3,(H,28,29)/t15-,16-,17+,20-,22+/m0/s1		spectral_library_annotation
768	Carbon disulfide (Dehydration, Reduction, Thiourea to Urea, Acetylation, Glucuronide Conjugation)	[M-H]-	0.984	261.0077209			4.16795					spectral_library_annotation
774	P-CRESOL GLUCURONIDE	[M-H]-	0.907	283.082					CC1=CC=C(C=C1)O[C@H]2[C@@H]([C@H]([C@@H]([C@@H](C(=O)O)O2)O)O)O	"InChI=1S/C13H16O7/c1-6-2-4-7(5-3-6)19-13-10(16)8(14)9(15)11(20-13)12(17)18/h2-5,8-11,13-16H,1H3,(H,17,18)/t8-,9-,10+,11-,13+/m0/s1"	N/A	spectral_library_annotation
778	DL-3-Phenyllactic acid CollisionEnergy:102040	[M-H]-	0.875	165.056					O=C(O)C(O)Cc1ccccc1	"InChI=1S/C9H10O3/c10-8(9(11)12)6-7-4-2-1-3-5-7/h1-5,8,10H,6H2,(H,11,12)"	N/A	spectral_library_annotation
779	Naphthalene (Oxidation, Oxidation, Methylation, Sulfation)	[M-H]-	0.87	253.017395			0.83167					spectral_library_annotation
787	Suspect related to Leu-Ile (predicted molecular formula SIRIUS: C9H17NO4 / BUDDY: C9H17NO4) with delta m/z -41.063 (putative explanation: Lys->Ser substitution; atomic difference: -3C,-7H,-1N,1O) [M-H]-	[M-H]-	0.926	202.109					N/A	InChI=1S/C12H24N2O3/c1-5-8(4)10(12(16)17)14-11(15)9(13)6-7(2)3/h7-10H,5-6,13H2,1-4H3,(H,14,15)(H,16,17)/t8-,9-,10-/m0/s1 - 41.063 Da	N/A	spectral_library_annotation
789	Suspect related to Naringenin-4'-O-.beta.-D-glucuronide (predicted molecular formula SIRIUS: C21H20O10 / BUDDY: C21H20O10) with delta m/z -15.995 (putative explanation: Ser->Ala substitution|Tyr->Phe substitution|reduction; atomic difference: -1O|-1O|-1O) [M-H]-	[M-H]-	0.841	431.099					N/A	InChI=1S/C21H20O11/c22-9-5-11(23)15-12(24)7-13(31-14(15)6-9)8-1-3-10(4-2-8)30-21-18(27)16(25)17(26)19(32-21)20(28)29/h1-6,13,16-19,21-23,25-27H,7H2,(H,28,29)/t13-,16-,17-,18+,19-,21?/m0/s1 - 15.995 Da	N/A	spectral_library_annotation
793	SUBERIC ACID	[M-H]-	0.986	173.082					C(CCCC(=O)O)CCC(=O)O	"InChI=1S/C8H14O4/c9-7(10)5-3-1-2-4-6-8(11)12/h1-6H2,(H,9,10)(H,11,12)"	N/A	spectral_library_annotation
794	HEXANOYLGLYCINE	[M-H]-	0.914	172.098					CCCCC/C(=N/CC(=O)O)/O	"InChI=1S/C8H15NO3/c1-2-3-4-5-7(10)9-6-8(11)12/h2-6H2,1H3,(H,9,10)(H,11,12)"	N/A	spectral_library_annotation
797	3-Hydroxysebacic acid	[M-H]-	0.867	217.1084			2.610633	C10H18O5	O=C(O)CCCCCCC(O)CC(=O)O	InChI=1S/C10H18O5/c11-8(7-10(14)15)5-3-1-2-4-6-9(12)13/h8,11H,1-7H2,(H,12,13)(H,14,15)	OQYZCCKCJQWHIE-UHFFFAOYSA-N	spectral_library_annotation
800	Suberic acid - 40.0 eV	[M-H]-	0.927	173.082					C(CCCC(=O)O)CCC(=O)O	N/A	N/A	spectral_library_annotation
813	Phenylalanine :: Phenylpropanoic Acids :: Polar Metabolites :: (2S)-2-amino-3-phenylpropanoic acid)	[M-H]-	0.724	164.0717								spectral_library_annotation
814	N-Acetyl-L-phenylalanine CollisionEnergy:102040	[M-H]-	0.99	206.082					CC(O)=NC(Cc1ccccc1)C(=O)O	"InChI=1S/C11H13NO3/c1-8(13)12-10(11(14)15)7-9-5-3-2-4-6-9/h2-6,10H,7H2,1H3,(H,12,13)(H,14,15)/t10-/m0/s1"	N/A	spectral_library_annotation
819	ferulic acid CollisionEnergy:102040	[M-H]-	0.986	193.051					COc1cc(C=CC(=O)O)ccc1O	"InChI=1S/C10H10O4/c1-14-9-6-7(2-4-8(9)11)3-5-10(12)13/h2-6,11H,1H3,(H,12,13)/b5-3+"	N/A	spectral_library_annotation
821	Massbank:PR100831 3-Indoxylsulfate|IOS|3-Indolyl Sulfate|Urinary indican|indol-3-yl sulfate|3-Indoxylsulfuric acid|3-Sulfooxy-1H-Indole|3-Indoxyl sulfate	[M-H]-	0.999	212.002					C1=CC=C2C(=C1)C(=CN2)OS(=O)(=O)O	1S/C8H7NO4S/c10-14(11,12)13-8-5-9-7-4-2-1-3-6(7)8/h1-5,9H,(H,10,11,12)	N/A	spectral_library_annotation
835	4-hydroxy-2-quinolone CollisionEnergy:205060	[M-H]-	0.981	160.04					C1=CC=C2C(=C1)C(=O)C=C(N2)O	"InChI=1S/C9H7NO2/c11-8-5-9(12)10-7-4-2-1-3-6(7)8/h1-5H,(H2,10,11,12)"	N/A	spectral_library_annotation
859	Suspect related to Naringenin-4'-O-.beta.-D-glucuronide (predicted molecular formula SIRIUS: C21H20O10 / BUDDY: C21H20O10) with delta m/z -15.995 (putative explanation: Ser->Ala substitution|Tyr->Phe substitution|reduction; atomic difference: -1O|-1O|-1O) [M-H]-	[M-H]-	0.861	431.099					N/A	InChI=1S/C21H20O11/c22-9-5-11(23)15-12(24)7-13(31-14(15)6-9)8-1-3-10(4-2-8)30-21-18(27)16(25)17(26)19(32-21)20(28)29/h1-6,13,16-19,21-23,25-27H,7H2,(H,28,29)/t13-,16-,17-,18+,19-,21?/m0/s1 - 15.995 Da	N/A	spectral_library_annotation
861	Rhizonic acid	[M-H]-	0.76	195.066					O=C(O)c1c(C)cc(OC)c(C)c1O	"InChI=1S/C10H12O4/c1-5-4-7(14-3)6(2)9(11)8(5)10(12)13/h4,11H,1-3H3,(H,12,13)"	N/A	spectral_library_annotation
863	"3-(2-hydroxyethyl)-1,3-dihydroquinazoline-2,4-dione CollisionEnergy:102040"	[M-H]-	0.84	205.062					O=c1c2ccccc2nc(O)n1CCO	"InChI=1S/C10H10N2O3/c13-6-5-12-9(14)7-3-1-2-4-8(7)11-10(12)15/h1-4,13H,5-6H2,(H,11,15)"	N/A	spectral_library_annotation
864	INDOLELACTIC ACID	[M-H]-	0.975	204.067					C1=CC2=C(C=C1)NC=C2CC(C(=O)O)O	"InChI=1S/C11H11NO3/c13-10(11(14)15)5-7-6-12-9-4-2-1-3-8(7)9/h1-4,6,10,12-13H,5H2,(H,14,15)"	N/A	spectral_library_annotation
866	Suspect related to N-ACETYL-D-TRYPTOPHAN (predicted molecular formula SIRIUS: C15H18N2O4 / BUDDY: C15H18N2O4) with delta m/z 44.026 (putative explanation: Ethanolation|Gly->Thr substitution|PEG repeat unit|unspecified; atomic difference: 2C,4H,1O|2C,4H,1O|2C,4H,1O|2H,3N) [M-H]-	[M-H]-	0.955	289.12					N/A	N/A	N/A	spectral_library_annotation
869	Suspect related to Massbank:RP016512 Ala-Phe|(2S)-2-[[(2S)-2-azaniumylpropanoyl]amino]-3-phenylpropanoate (predicted molecular formula SIRIUS: C12H15NO4 / BUDDY: C12H15NO4) with delta m/z 0.984 (putative explanation: Asn->Asp substitution|Deamidation|Gln->Glu substitution|Amide hydroxylation; atomic difference: -1H,-1N,1O|-1H,-1N,1O|-1H,-1N,1O|1O,-1N,-1H) [M-H]-	[M-H]-	0.915	236.093					N/A	1S/C12H16N2O3/c1-8(13)11(15)14-10(12(16)17)7-9-5-3-2-4-6-9/h2-6,8,10H,7,13H2,1H3,(H,14,15)(H,16,17)/t8-,10-/m0/s1 + 0.984 Da	N/A	spectral_library_annotation
871	Spectral Match to DL-Indole-3-lactic acid from NIST14	[M+H]+	0.93	206.081					C1=CC=C2C(=C1)C(=CN2)CC(C(=O)O)O	InChI=1S/C11H11NO3/c13-10(11(14)15)5-7-6-12-9-4-2-1-3-8(7)9/h1-4,6,10,12-13H,5H2,(H,14,15)	N/A	spectral_library_annotation
873	o-Phenylendiamine (Dehydration, Oxidative Deamination to Alcohol, Oxidative Deamination to Ketone, Methylation, Ornitine Conjugation)	[M-H]-	0.73	217.0978546			3.15046					spectral_library_annotation
878	Baicalin	[M-H]-	0.919	445.0773103			2.9187994	C21H18O11	O=C(O)[C@H]1O[C@@H](Oc2cc3oc(-c4ccccc4)cc(=O)c3c(O)c2O)[C@H](O)[C@@H](O)[C@@H]1O		IKIIZLYTISPENI-ZFORQUDYSA-N	spectral_library_annotation
880	Massbank:CE000341 Tryptophan	[M-H]-	0.997	203.083					C1=CC=C2C(=C1)C(=CN2)CC(C(=O)O)N	1S/C11H12N2O2/c12-9(11(14)15)5-7-6-13-10-4-2-1-3-8(7)10/h1-4,6,9,13H,5,12H2,(H,14,15)	N/A	spectral_library_annotation
881	N-Acetyl-D-tryptophan CollisionEnergy:102040	[M-H]-	0.978	245.093					CC(O)=NC(Cc1c[nH]c2ccccc12)C(=O)O	"InChI=1S/C13H14N2O3/c1-8(16)15-12(13(17)18)6-9-7-14-11-5-3-2-4-10(9)11/h2-5,7,12,14H,6H2,1H3,(H,15,16)(H,17,18)/t12-/m1/s1"	N/A	spectral_library_annotation
895	3-(2-Hydroxyphenyl)propionic acid CollisionEnergy:205060	[M-H]-	0.885	165.056					O=C(O)CCc1ccccc1O	"InChI=1S/C9H10O3/c10-8-4-2-1-3-7(8)5-6-9(11)12/h1-4,10H,5-6H2,(H,11,12)"	N/A	spectral_library_annotation
897	DiosMetin 7-O-β-D-Glucuronide	[M-H]-	0.965	475.0884085			2.7185926	C22H20O12	COc1ccc(-c2cc(=O)c3c(O)cc(O[C@@H]4O[C@H](C(=O)O)[C@@H](O)[C@H](O)[C@H]4O)cc3o2)cc1O		XCKMDTYMOHXUHG-SXFAUFNYSA-N	spectral_library_annotation
900	2-hydroxyquinoline	[M-H]-	0.91	144.045					N/A	InChI=1S/C9H7NO/c11-9-6-5-7-3-1-2-4-8(7)10-9/h1-6H,(H,10,11)	N/A	spectral_library_annotation
909	5-(4-methyl-5-oxo-2H-furan-3-yl)pentanoic acid	[M-H]-	0.81	197.082					N/A	InChI=1S/C10H14O4/c1-7-8(6-14-10(7)13)4-2-3-5-9(11)12/h2-6H2,1H3,(H,11,12)	N/A	spectral_library_annotation
910	SUBERIC ACID	[M-H]-	0.833	173.082					C(CCCC(=O)O)CCC(=O)O	"InChI=1S/C8H14O4/c9-7(10)5-3-1-2-4-6-8(11)12/h1-6H2,(H,9,10)(H,11,12)"	N/A	spectral_library_annotation
919	Styrene (Oxidation, Sulfation)	[M-H]-	0.95	199.0075226			4.3144					spectral_library_annotation
927	9-(2,3-dihydroxypropoxy)-9-oxononanoic acid	[M-H]-	0.974	261.1348			1.943	C12H22O6	O=C(O)CCCCCCCC(=O)OCC(O)CO	InChI=1S/C12H22O6/c13-8-10(14)9-18-12(17)7-5-3-1-2-4-6-11(15)16/h10,13-14H,1-9H2,(H,15,16)	BQRISQXLSXCXSC-UHFFFAOYSA-N	spectral_library_annotation
928	Capryloylglycine - 40.0 eV	[M-H]-	0.758	200.13					CCCCCCCC(=O)NCC(=O)O	N/A	N/A	spectral_library_annotation
931	Massbank:PR308286 Apigeninidin	[M-H]-	0.929	253.051					OC1=CC=C(C=C1)C1=[O+]C2=CC(O)=CC([O-])=C2C=C1	1S/C15H10O4/c16-10-3-1-9(2-4-10)14-6-5-12-13(18)7-11(17)8-15(12)19-14/h1-8H,(H2-,16,17,18)	N/A	spectral_library_annotation
935	DL-N-Acetyltryptophan - 40.0 eV	[M-H]-	0.911	245.093					CC(=O)NC(Cc1c[nH]c2c1cccc2)C(=O)O	N/A	N/A	spectral_library_annotation
937	N-Cinnamoylglycine	[M-H]-	0.716	204.0658			2.953083	C11H11NO3	O=C(O)CN=C(O)C=CC=1C=CC=CC1	InChI=1S/C11H11NO3/c13-10(12-8-11(14)15)7-6-9-4-2-1-3-5-9/h1-7H,8H2,(H,12,13)(H,14,15)/b7-6+	YAADMLWHGMUGQL-VOTSOKGWSA-N	spectral_library_annotation
968	Mefenamic acid (Oxidative Deamination to Alcohol, Glucuronide Conjugation)	[M-H]-	0.981	417.1185608			4.3778					spectral_library_annotation
980	Azelaic acid	[M-H]-	0.969	187.0976			9.37204	C9H16O4	C(CCCC(=O)O)CCCC(=O)O			spectral_library_annotation
988	salicylic acid CollisionEnergy:102040	[M-H]-	0.969	137.024					C1=CC=C(C(=C1)C(=O)O)O	"InChI=1S/C7H6O3/c8-6-4-2-1-3-5(6)7(9)10/h1-4,8H,(H,9,10)"	N/A	spectral_library_annotation
990	"5,6-Dimethylbenzimidazole CollisionEnergy:205060"	[M-H]-	0.825	145.077					Cc1cc2nc[nH]c2cc1C	"InChI=1S/C9H10N2/c1-6-3-8-9(4-7(6)2)11-5-10-8/h3-5H,1-2H3,(H,10,11)"	N/A	spectral_library_annotation
993	Taurocholic acid	[M-H]-	1	514.2844			2.13266	C26H45NO7S	C[C@H](CCC(=O)NCCS(=O)(=O)O)[C@H]1CC[C@@H]2[C@@]1([C@H](C[C@H]3[C@H]2[C@@H](C[C@H]4[C@@]3(CC[C@H](C4)O)C)O)O)C			spectral_library_annotation
996	Isoprene (Desaturation, Acetylation, Methylation, Sulfation)	[M-H]-	0.979	201.0224152			4.89831					spectral_library_annotation
1000	Ethylene glycol (Hydration, Cysteine Conjugation 2, Glycine Conjugation, Sulfation)	[M-H]-	0.934	337.0382996			5.15646					spectral_library_annotation
1008	Bisphenol S	[M-H]-	0.996	249.0227				C12H10O4S	C1=CC(=CC=C1O)S(=O)(=O)C2=CC=C(C=C2)O	InChI=1S/C12H10O4S/c13-9-1-5-11(6-2-9)17(15,16)12-7-3-10(14)4-8-12/h1-8,13-14H	VPWNQTHUCYMVMZ-UHFFFAOYSA-N	spectral_library_annotation
1026	Mono(2-ethyl-5-hydroxyhexyl) adipate	[M-H]-	0.892	273.1707				C14H26O5	CCC(CCC(C)O)COC(=O)CCCCC(=O)O	InChI=1S/C14H26O5/c1-3-12(9-8-11(2)15)10-19-14(18)7-5-4-6-13(16)17/h11-12,15H,3-10H2,1-2H3,(H,16,17)	GUWFIYHOYMKEJE-UHFFFAOYSA-N	spectral_library_annotation
1039	3-Hydroxysebacic acid	[M-H]-	0.751	217.1084			2.610633	C10H18O5	O=C(O)CCCCCCC(O)CC(=O)O	InChI=1S/C10H18O5/c11-8(7-10(14)15)5-3-1-2-4-6-9(12)13/h8,11H,1-7H2,(H,12,13)(H,14,15)	OQYZCCKCJQWHIE-UHFFFAOYSA-N	spectral_library_annotation
1042	Mefenamic acid (Oxidative Deamination to Alcohol, Glucuronide Conjugation)	[M-H]-	0.991	417.1185608			4.3778					spectral_library_annotation
1049	Massbank:PR309282 Flavone base + 3O, 1MeO, O-HexA-HexA	[M-H]-	0.851	651.122					O=C(O)C5OC(OC=1C=C(O)C=2C(=O)C=C(OC=2(C=1))C3=CC=C(O)C(OC)=C3)C(OC4OC(C(=O)O)C(O)C(O)C4(O))C(O)C5(O)	1S/C28H28O18/c1-41-14-4-8(2-3-10(14)29)13-7-12(31)16-11(30)5-9(6-15(16)43-13)42-28-24(20(35)19(34)23(45-28)26(39)40)46-27-21(36)17(32)18(33)22(44-27)25(37)38/h2-7,17-24,27-30,32-36H,1H3,(H,37,38)(H,39,40)	N/A	spectral_library_annotation
1051	(2E)-3-(1-ethyl-3-methylpyrazol-4-yl)-1-(4-hydroxyphenyl)prop-2-en-1-one CollisionEnergy:205060	[M-H]-	0.726	255.114					CCn1cc(C=CC(=O)c2ccc(O)cc2)c(C)n1	"InChI=1S/C15H16N2O2/c1-3-17-10-13(11(2)16-17)6-9-15(19)12-4-7-14(18)8-5-12/h4-10,18H,3H2,1-2H3/b9-6+"	N/A	spectral_library_annotation
1053			0.711	179.0703				C10H10O3	COC1=CC(\C=C\C=O)=CC=C1O	InChI=1S/C10H10O3/c1-13-10-7-8(3-2-6-11)4-5-9(10)12/h2-7,12H,1H3/b3-2+	DKZBBWMURDFHNE-NSCUHMNNSA-N	spectral_library_annotation
1058	1,2,3-Trimethylbenzene (Desaturation, Oxidation, Oxidation, Sulfation)	[M-H]-	0.749	229.0174713			1.19982					spectral_library_annotation
1063	Ethylene glycol (Hydration, Cysteine Conjugation 2, Glycine Conjugation, Sulfation)	[M-H]-	0.968	337.0382996			5.15646					spectral_library_annotation
1065	Mefenamic acid (Hydration, Oxidative Deamination to Ketone, Glucuronide Conjugation)	[M-H]-	0.927	433.1132813			3.27466					spectral_library_annotation
1067	Suspect related to 17.beta.-Estradiol 3-.beta.-D-glucuronide (predicted molecular formula SIRIUS: C24H26O10 / BUDDY: C24H26O10) with delta m/z 25.942 (putative explanation: unspecified; atomic difference: unspecified) [M-H]-	[M-H]-	0.891	473.145					N/A	InChI=1S/C24H32O8/c1-24-9-8-14-13-5-3-12(10-11(13)2-4-15(14)16(24)6-7-17(24)25)31-23-20(28)18(26)19(27)21(32-23)22(29)30/h3,5,10,14-21,23,25-28H,2,4,6-9H2,1H3,(H,29,30)/t14-,15-,16+,17+,18+,19+,20-,21+,23-,24+/m1/s1 + 25.942 Da	N/A	spectral_library_annotation
1069			0.858	193.0506				C10H10O4	CCOC(=O)C1=CC=CC=C1C(=O)O	InChI=1S/C10H10O4/c1-2-14-10(13)8-6-4-3-5-7(8)9(11)12/h3-6H,2H2,1H3,(H,11,12)	YWWHKOHZGJFMIE-UHFFFAOYSA-N	spectral_library_annotation
1071	Camphor (Oxidation, Oxidation, Oxidation)	[M-H]-	0.772	199.0973206			4.08972					spectral_library_annotation
1072	Taurocholic acid	[M-H]-	1	514.2844			2.13266	C26H45NO7S	C[C@H](CCC(=O)NCCS(=O)(=O)O)[C@H]1CC[C@@H]2[C@@]1([C@H](C[C@H]3[C@H]2[C@@H](C[C@H]4[C@@]3(CC[C@H](C4)O)C)O)O)C			spectral_library_annotation
1078	Suspect related to 3-Oxo-1,8-octanedicarboxylic acid (predicted molecular formula SIRIUS: C12H20O5 / BUDDY: C12H20O5) with delta m/z 28.031 (putative explanation: Acetaldehyde +28|Ala->Val substitution|Cys->Met substitution|Ethylation|di-Methylation; atomic difference: 2C,4H|2C,4H|2C,4H|2C,4H|2C,4H) [M-H]-	[M-H]-	0.908	243.124					N/A	InChI=1S/C10H16O5/c11-8(6-7-10(14)15)4-2-1-3-5-9(12)13/h1-7H2,(H,12,13)(H,14,15) + 28.031 Da	N/A	spectral_library_annotation
1094	MassbankEU:SM882851 Daidzein|7-hydroxy-3-(4-hydroxyphenyl)chromen-4-one	[M-H]-	0.984	253.051					OC1=CC=C(C=C1)C1=COC2=CC(O)=CC=C2C1=O	1S/C15H10O4/c16-10-3-1-9(2-4-10)13-8-19-14-7-11(17)5-6-12(14)15(13)18/h1-8,16-17H	N/A	spectral_library_annotation
1101	1,2,3-Trimethylbenzene (Desaturation, Oxidation, Sulfation)	[M-H]-	0.945	213.0232544			5.04029					spectral_library_annotation
1108	Suspect related to Palmitelaidic acid (predicted molecular formula SIRIUS: C13H23NO2 / BUDDY: C13H23NO2) with delta m/z -29.056 (putative explanation: unspecified; atomic difference: unspecified) [M+H]+	[M+H]+	0.895	226.18					N/A	InChI=1S/C16H30O2/c1-2-3-4-5-6-7-8-9-10-11-12-13-14-15-16(17)18/h7-8H,2-6,9-15H2,1H3,(H,17,18)/b8-7+ - 29.056 Da	N/A	spectral_library_annotation
1111	Mono(2-ethyl-5-hydroxyhexyl) adipate	[M-H]-	0.895	273.1707				C14H26O5	CCC(CCC(C)O)COC(=O)CCCCC(=O)O	InChI=1S/C14H26O5/c1-3-12(9-8-11(2)15)10-19-14(18)7-5-4-6-13(16)17/h11-12,15H,3-10H2,1-2H3,(H,16,17)	GUWFIYHOYMKEJE-UHFFFAOYSA-N	spectral_library_annotation
1119	Ethylene glycol (Hydration, Cysteine Conjugation 2, Glycine Conjugation, Sulfation)	[M-H]-	0.968	337.0382996			5.15646					spectral_library_annotation
1129	Taurocholic acid	[M-H]-	0.985	514.2844			2.13266	C26H45NO7S	C[C@H](CCC(=O)NCCS(=O)(=O)O)[C@H]1CC[C@@H]2[C@@]1([C@H](C[C@H]3[C@H]2[C@@H](C[C@H]4[C@@]3(CC[C@H](C4)O)C)O)O)C			spectral_library_annotation
1131	Suspect related to Spectral Match to Baicalin from NIST14 (predicted molecular formula SIRIUS: C21H22O10 / BUDDY: C21H22O10) with delta m/z -11.964 (putative explanation: unspecified; atomic difference: unspecified) [M-H]-	[M-H]-	0.878	433.114					N/A	N/A	N/A	spectral_library_annotation
1133	NL3680000 - 40.0 eV	[M-H]-	0.954	186.056					c1ccc2c(c1)c(c[nH]2)/C=C/C(=O)O	N/A	N/A	spectral_library_annotation
1145			0.839	377.0601512				C20H14N2O4S	OC1=CC=C2C=CC=CC2=C1/N=N/C1C=CC(=C2C=CC=CC=12)S(O)(=O)=O	InChI=1S/C20H14N2O4S/c23-18-11-9-13-5-1-2-6-14(13)20(18)22-21-17-10-12-19(27(24,25)26)16-8-4-3-7-15(16)17/h1-12,23H,(H,24,25,26)/b22-21+	JSAKRLDIZOGQTN-QURGRASLSA-N	spectral_library_annotation
1149	"3-(3,4,5-trimethoxyphenyl)-N-(5,7,8-trimethyl-3-oxo(2H,4H-benzo[3,4-e]1,4-oxaz aperhydroin-6-yl))propanamide CollisionEnergy:102040"	[M-H]-	0.95	427.187					COc1cc(CCC(O)=Nc2c(C)c(C)c3c(c2C)N=C(O)CO3)cc(OC)c1OC	"InChI=1S/C23H28N2O6/c1-12-13(2)22-21(25-19(27)11-31-22)14(3)20(12)24-18(26)8-7-15-9-16(28-4)23(30-6)17(10-15)29-5/h9-10H,7-8,11H2,1-6H3,(H,24,26)(H,25,27)"	N/A	spectral_library_annotation
1151	Suspect related to Massbank:RP016512 Ala-Phe|(2S)-2-[[(2S)-2-azaniumylpropanoyl]amino]-3-phenylpropanoate (predicted molecular formula SIRIUS: C12H15NO4 / BUDDY: C12H15NO4) with delta m/z 0.984 (putative explanation: Asn->Asp substitution|Deamidation|Gln->Glu substitution|Amide hydroxylation; atomic difference: -1H,-1N,1O|-1H,-1N,1O|-1H,-1N,1O|1O,-1N,-1H) [M-H]-	[M-H]-	0.81	236.093					N/A	1S/C12H16N2O3/c1-8(13)11(15)14-10(12(16)17)7-9-5-3-2-4-6-9/h2-6,8,10H,7,13H2,1H3,(H,14,15)(H,16,17)/t8-,10-/m0/s1 + 0.984 Da	N/A	spectral_library_annotation
1155	Massbank:LU067151 Decanedioic acid|Sebacic acid	[M-H]-	0.966	201.113					OC(=O)CCCCCCCCC(O)=O	1S/C10H18O4/c11-9(12)7-5-3-1-2-4-6-8-10(13)14/h1-8H2,(H,11,12)(H,13,14)	N/A	spectral_library_annotation
1156	Massbank:PR100652 Baicalin|Baic-7-GlcA|baicalein-7-O-glucuronide|Baicalein 7beta-D-Glucopyranosiduronate	[M-H]-	0.927	445.077					OC(=O)[C@@H](O1)[C@@H](O)[C@H](O)[C@@H](O)[C@@H]1Oc(c2)c(O)c(O)c(C(=O)3)c(OC(c(c4)cccc4)=C3)2	1S/C21H18O11/c22-9-6-10(8-4-2-1-3-5-8)30-11-7-12(14(23)15(24)13(9)11)31-21-18(27)16(25)17(26)19(32-21)20(28)29/h1-7,16-19,21,23-27H,(H,28,29)/t16-,17-,18+,19-,21+/m0/s1	N/A	spectral_library_annotation
1159	Taurocholic acid	[M-H]-	0.966	514.2844			2.13266	C26H45NO7S	C[C@H](CCC(=O)NCCS(=O)(=O)O)[C@H]1CC[C@@H]2[C@@]1([C@H](C[C@H]3[C@H]2[C@@H](C[C@H]4[C@@]3(CC[C@H](C4)O)C)O)O)C			spectral_library_annotation
1161			0.826	429.20201				C23H28N2O6	COC(=O)C1=COC(C)C2CN3CCC4(C3CC12)C(=O)NC1=C4C=CC(OC)=C1OC	InChI=1S/C23H28N2O6/c1-12-14-10-25-8-7-23(18(25)9-13(14)15(11-31-12)21(26)30-4)16-5-6-17(28-2)20(29-3)19(16)24-22(23)27/h5-6,11-14,18H,7-10H2,1-4H3,(H,24,27)	TTZWEOINXHJHCY-UHFFFAOYSA-N	spectral_library_annotation
1167	2,4-Dinitrophenol	[M-H]-	0.993	183.0047				C6H4N2O5	OC1=C(C=C(C=C1)[N+]([O-])=O)[N+]([O-])=O	InChI=1S/C6H4N2O5/c9-6-2-1-4(7(10)11)3-5(6)8(12)13/h1-3,9H	UFBJCMHMOXMLKC-UHFFFAOYSA-N	spectral_library_annotation
1172	Massbank:UA005101 3-Formylindole|Indole-3-Carboxaldehyde|1H-indole-3-carbaldehyde	[M+H]+	0.996	146.06					c1ccc2c(c1)c(c[nH]2)C=O	1S/C9H7NO/c11-6-7-5-10-9-4-2-1-3-8(7)9/h1-6,10H	N/A	spectral_library_annotation
1173	Wogonoside	[M-H]-	0.979	459.093					COC1=C(C=C(C2=C1OC(=CC2=O)C3=CC=CC=C3)O)OC4C(C(C(C(O4)C(=O)O)O)O)O	InChI=1S/C22H20O11/c1-30-18-13(32-22-17(27)15(25)16(26)20(33-22)21(28)29)8-11(24)14-10(23)7-12(31-19(14)18)9-5-3-2-4-6-9/h2-8,15-17,20,22,24-27H,1H3,(H,28,29)/t15-,16-,17+,20-,22+/m0/s1		spectral_library_annotation
1175			0.918	273.1707				C14H26O5	CCC(CCC(C)O)COC(=O)CCCCC(=O)O	InChI=1S/C14H26O5/c1-3-12(9-8-11(2)15)10-19-14(18)7-5-4-6-13(16)17/h11-12,15H,3-10H2,1-2H3,(H,16,17)	GUWFIYHOYMKEJE-UHFFFAOYSA-N	spectral_library_annotation
1179	Suspect related to AZELAIC ACID (predicted molecular formula SIRIUS: C11H18O4 / BUDDY: C11H18O4) with delta m/z 26.016 (putative explanation: Acetaldehyde +26|Ala->Pro substitution|unspecified; atomic difference: 2C,2H|2C,2H|2C,2H) [M-H]-	[M-H]-	0.822	213.113					N/A	N/A	N/A	spectral_library_annotation
1183	CMPF	[M-H]-	0.777	239.0924			1.459067	C12H16O5	O=C(O)C1=C(OC(=C1C)CCC)CCC(=O)O	InChI=1S/C12H16O5/c1-3-4-8-7(2)11(12(15)16)9(17-8)5-6-10(13)14/h3-6H2,1-2H3,(H,13,14)(H,15,16)	WMCQWXZMVIETAO-UHFFFAOYSA-N	spectral_library_annotation
1199	NEG_Isoprothiolane UFHLMYOGRXOCSL_RP3_Met0039		0.847	497.0760992			5.093548					spectral_library_annotation
1200	(2S,3S,4S,5R,6S)-3,4,5-trihydroxy-6-[5-hydroxy-2-(4-hydroxyphenyl)-6-methoxy-4-oxochromen-7-yl]oxyoxane-2-carboxylic acid	[M-H]-	0.797	475.088					N/A	InChI=1S/C22H20O12/c1-31-19-13(33-22-18(28)16(26)17(27)20(34-22)21(29)30)7-12-14(15(19)25)10(24)6-11(32-12)8-2-4-9(23)5-3-8/h2-7,16-18,20,22-23,25-28H,1H3,(H,29,30)/t16-,17-,18+,20-,22+/m0/s1	N/A	spectral_library_annotation
1209	2-Mercaptobenzothiazole	[M-H]-	0.877	165.9791				C7H5NS2	S=C2Sc1ccccc1N2	InChI=1S/C7H5NS2/c9-7-8-5-3-1-2-4-6(5)10-7/h1-4H,(H,8,9)	YXIWHUQXZSMYRE-UHFFFAOYSA-N	spectral_library_annotation
1215	Taurodeoxycholic acid	[M-H]-	0.982	498.2895			1.63916	C26H45NO6S	C[C@H](CCC(=O)NCCS(=O)(=O)O)[C@H]1CC[C@@H]2[C@@]1([C@H](C[C@H]3[C@H]2CC[C@H]4[C@@]3(CC[C@H](C4)O)C)O)C			spectral_library_annotation
1218	Massbank:PR100652 Baicalin|Baic-7-GlcA|baicalein-7-O-glucuronide|Baicalein 7beta-D-Glucopyranosiduronate	[M-H]-	0.959	445.077					OC(=O)[C@@H](O1)[C@@H](O)[C@H](O)[C@@H](O)[C@@H]1Oc(c2)c(O)c(O)c(C(=O)3)c(OC(c(c4)cccc4)=C3)2	1S/C21H18O11/c22-9-6-10(8-4-2-1-3-5-8)30-11-7-12(14(23)15(24)13(9)11)31-21-18(27)16(25)17(26)19(32-21)20(28)29/h1-7,16-19,21,23-27H,(H,28,29)/t16-,17-,18+,19-,21+/m0/s1	N/A	spectral_library_annotation
1224	"Pregn-4-en-18-al, 11,21-dihydroxy-3,20-dioxo-, (11.beta.)- CollisionEnergy:102040"	[M-H]-	0.752	359.186					CC12CCC(=O)C=C1CCC1C2C(O)CC2(C=O)C(C(=O)CO)CCC12	"InChI=1S/C21H28O5/c1-20-7-6-13(24)8-12(20)2-3-14-15-4-5-16(18(26)10-22)21(15,11-23)9-17(25)19(14)20/h8,11,14-17,19,22,25H,2-7,9-10H2,1H3"	N/A	spectral_library_annotation
1231	Cumene (Oxidation, Oxidation, Oxidation, Methylation, Sulfation)	[M-H]-	0.774	261.0431519			2.8676					spectral_library_annotation
1234	Wogonoside	[M-H]-	0.966	459.093					COC1=C(C=C(C2=C1OC(=CC2=O)C3=CC=CC=C3)O)OC4C(C(C(C(O4)C(=O)O)O)O)O	InChI=1S/C22H20O11/c1-30-18-13(32-22-17(27)15(25)16(26)20(33-22)21(28)29)8-11(24)14-10(23)7-12(31-19(14)18)9-5-3-2-4-6-9/h2-8,15-17,20,22,24-27H,1H3,(H,28,29)/t15-,16-,17+,20-,22+/m0/s1		spectral_library_annotation
1246	Suspect related to trans-Traumatic acid (predicted molecular formula SIRIUS: C9H16O4 / BUDDY: C9H16O4) with delta m/z -40.032 (putative explanation: Descyclopropyl, dealkenation|Pro->Gly substitution; atomic difference: -3C,-4H|-3C,-4H) [M-H]-	[M-H]-	0.926	187.097					N/A	InChI=1S/C12H20O4/c13-11(14)9-7-5-3-1-2-4-6-8-10-12(15)16/h7,9H,1-6,8,10H2,(H,13,14)(H,15,16)/b9-7+ - 40.032 Da	N/A	spectral_library_annotation
1249	Suspect related to ADENOSINE-MONOPHOSPHATE (predicted molecular formula SIRIUS: C12H23O6P / BUDDY: C12H23O6P) with delta m/z -52.942 (putative explanation: unspecified; atomic difference: unspecified) [M-H]-	[M-H]-	0.899	293.116					N/A	InChI=1S/C10H14N5O7P/c11-8-5-9(13-2-12-8)15(3-14-5)10-7(17)6(16)4(22-10)1-21-23(18,19)20/h2-4,6-7,10,16-17H,1H2,(H2,11,12,13)(H2,18,19,20)/t4-,6-,7-,10-/m1/s1 - 52.942 Da	N/A	spectral_library_annotation
1251	Ethylene glycol (Hydration, Cysteine Conjugation 2, Glycine Conjugation, Sulfation)	[M-H]-	0.799	337.0382996			5.15646					spectral_library_annotation
1252	2-HYDROXYOCTANOIC ACID	[M-H]-	0.981	159.103					CCCCCCC(C(=O)O)O	"InChI=1S/C8H16O3/c1-2-3-4-5-6-7(9)8(10)11/h7,9H,2-6H2,1H3,(H,10,11)"	N/A	spectral_library_annotation
1258	Cobadex CollisionEnergy:102040	[M+H]+	0.92	363.217					CC12CCC(=O)C=C1CCC1C2C(O)CC2(C)C1CCC2(O)C(=O)CO	"InChI=1S/C21H30O5/c1-19-7-5-13(23)9-12(19)3-4-14-15-6-8-21(26,17(25)11-22)20(15,2)10-16(24)18(14)19/h9,14-16,18,22,24,26H,3-8,10-11H2,1-2H3/t14-,15-,16-,18+,19-,20-,21-/m0/s1"	N/A	spectral_library_annotation
1265			0.929	361.201				C21H28O5	O=C(CO)[C@@]3(O)CC[C@H]2[C@@H]4CC\C1=C\C(=O)CC[C@]1(C)[C@H]4C(=O)C[C@@]23C	InChI=1S/C21H28O5/c1-19-7-5-13(23)9-12(19)3-4-14-15-6-8-21(26,17(25)11-22)20(15,2)10-16(24)18(14)19/h9,14-15,18,22,26H,3-8,10-11H2,1-2H3/t14-,15-,18+,19-,20-,21-/m0/s1	MFYSYFVPBJMHGN-ZPOLXVRWSA-N	spectral_library_annotation
1271	1,9b-dihydroxy-6,6,9a-trimethyl-1,5,5a,7,8,9-hexahydrobenzo[e][2]benzofuran-3-one	[M-H]-	0.847	265.145					N/A	InChI=1S/C15H22O4/c1-13(2)7-4-8-14(3)10(13)6-5-9-11(16)19-12(17)15(9,14)18/h5,10,12,17-18H,4,6-8H2,1-3H3	N/A	spectral_library_annotation
1272	"Pregn-4-en-18-al, 11,21-dihydroxy-3,20-dioxo-, (11.beta.)- CollisionEnergy:102040"	[M-H]-	0.748	359.186					CC12CCC(=O)C=C1CCC1C2C(O)CC2(C=O)C(C(=O)CO)CCC12	"InChI=1S/C21H28O5/c1-20-7-6-13(24)8-12(20)2-3-14-15-4-5-16(18(26)10-22)21(15,11-23)9-17(25)19(14)20/h8,11,14-17,19,22,25H,2-7,9-10H2,1H3"	N/A	spectral_library_annotation
1281	Genistein	[M-H]-	0.993	269.0455				C15H10O5	OC1=CC=C(C=C1)C1=COC2=CC(O)=CC(O)=C2C1=O	InChI=1S/C15H10O5/c16-9-3-1-8(2-4-9)11-7-20-13-6-10(17)5-12(18)14(13)15(11)19/h1-7,16-18H	TZBJGXHYKVUXJN-UHFFFAOYSA-N	spectral_library_annotation
1289	Suspect related to Massbank:LU067153 Decanedioic acid|Sebacic acid (predicted molecular formula SIRIUS: C11H20O4 / BUDDY: C11H20O4) with delta m/z 14.016 (putative explanation: Asn->Gln substitution|Asp->Glu substitution|Gly->Ala substitution|Methylation|Ser->Thr substitution|Val->Leu/Ile substitution|chain elongation; atomic difference: 1C,2H|1C,2H|1C,2H|1C,2H|1C,2H|1C,2H|1C,2H) [M-H]-	[M-H]-	0.82	215.128					N/A	1S/C10H18O4/c11-9(12)7-5-3-1-2-4-6-8-10(13)14/h1-8H2,(H,11,12)(H,13,14) + 14.016 Da	N/A	spectral_library_annotation
1296	Phomalone	[M-H]-	0.721	253.108					N/A	InChI=1S/C13H18O5/c1-3-4-9(15)12-11(18-2)7-10(16)8(5-6-14)13(12)17/h7,14,16-17H,3-6H2,1-2H3	N/A	spectral_library_annotation
1299	1-Octanol (Glucuronide Conjugation)	[M-H]-	0.988	305.1612244			5.39608					spectral_library_annotation
1301	Capryloylglycine - 40.0 eV	[M-H]-	0.759	200.129					CCCCCCCC(=O)NCC(=O)O	N/A	N/A	spectral_library_annotation
1302	ST 24:1;O3;T	[M-H]-	0.856	498.2894833			3.34	C26H45NO6S	C[C@H](CCC(=O)NCCS(=O)(=O)O)[C@H]1CC[C@@H]2[C@@]1(CC[C@H]3[C@H]2[C@@H](C[C@H]4[C@@]3(CC[C@H](C4)O)C)O)C		BHTRKEVKTKCXOH-BJLOMENOSA-N	spectral_library_annotation
1318	"Pregn-4-en-18-al, 11,21-dihydroxy-3,20-dioxo-, (11.beta.)- CollisionEnergy:102040"	[M-H]-	0.847	359.186					CC12CCC(=O)C=C1CCC1C2C(O)CC2(C=O)C(C(=O)CO)CCC12	"InChI=1S/C21H28O5/c1-20-7-6-13(24)8-12(20)2-3-14-15-4-5-16(18(26)10-22)21(15,11-23)9-17(25)19(14)20/h8,11,14-17,19,22,25H,2-7,9-10H2,1H3"	N/A	spectral_library_annotation
1323	Taurocholic acid	[M-H]-	0.97	514.2844			2.13266	C26H45NO7S	C[C@H](CCC(=O)NCCS(=O)(=O)O)[C@H]1CC[C@@H]2[C@@]1([C@H](C[C@H]3[C@H]2[C@@H](C[C@H]4[C@@]3(CC[C@H](C4)O)C)O)O)C			spectral_library_annotation
1346	Taurodeoxycholic acid	[M-H]-	0.978	498.2895			1.63916	C26H45NO6S	C[C@H](CCC(=O)NCCS(=O)(=O)O)[C@H]1CC[C@@H]2[C@@]1([C@H](C[C@H]3[C@H]2CC[C@H]4[C@@]3(CC[C@H](C4)O)C)O)C			spectral_library_annotation
1363	Suspect related to Ethyl .beta.-D-Glucuronide (predicted molecular formula SIRIUS: C16H28O7 / BUDDY: C16H28O7) with delta m/z 110.11 (putative explanation: unspecified; atomic difference: unspecified) [M-H]-	[M-H]-	0.935	331.177					N/A	InChI=1S/C8H14O7/c1-2-14-8-5(11)3(9)4(10)6(15-8)7(12)13/h3-6,8-11H,2H2,1H3,(H,12,13)/t3-,4-,5+,6-,8+/m0/s1 + 110.110 Da	N/A	spectral_library_annotation
1366	"3-(diethylamino)-1-(3,4-dimethoxyphenyl)propan-1-one CollisionEnergy:102040"	[M++formate]+	0.861	310.166					CCN(CC)CCC(=O)c1ccc(OC)c(OC)c1	"InChI=1S/C15H23NO3/c1-5-16(6-2)10-9-13(17)12-7-8-14(18-3)15(11-12)19-4/h7-8,11H,5-6,9-10H2,1-4H3"	N/A	spectral_library_annotation
1369	Taurodeoxycholic acid	[M-H]-	0.929	498.2895			1.63916	C26H45NO6S	C[C@H](CCC(=O)NCCS(=O)(=O)O)[C@H]1CC[C@@H]2[C@@]1([C@H](C[C@H]3[C@H]2CC[C@H]4[C@@]3(CC[C@H](C4)O)C)O)C			spectral_library_annotation
1376	Traumatic Acid - 40.0 eV	[M-H]-	0.9	227.129					C(CCCCC(=O)O)CCC/C=C/C(=O)O	N/A	N/A	spectral_library_annotation
1379	Massbank:LU099851 Dicyclohexyl phthalate|dicyclohexyl benzene-1,2-dicarboxylate	[M-H]-	0.895	329.176					O=C(OC1CCCCC1)C1=C(C=CC=C1)C(=O)OC1CCCCC1	1S/C20H26O4/c21-19(23-15-9-3-1-4-10-15)17-13-7-8-14-18(17)20(22)24-16-11-5-2-6-12-16/h7-8,13-16H,1-6,9-12H2	N/A	spectral_library_annotation
1382	FA 18:2+3O	[M-H]-	0.859	327.2163				C18H32O5	O=C(O)CCCCCCCC(O)C=CC(O)C(O)CC=CCC	InChI=1S/C18H32O5/c1-2-3-7-11-16(20)17(21)14-13-15(19)10-8-5-4-6-9-12-18(22)23/h3,7,13-17,19-21H,2,4-6,8-12H2,1H3,(H,22,23)	MKYUCBXUUSZMQB-UHFFFAOYSA-N	spectral_library_annotation
1385	Atractylenolide III	[M-H]-	0.897	247.133968				C15H20O3	CC1=C2CC3C(=C)CCCC3(C)CC2(O)OC1=O	InChI=1S/C15H20O3/c1-9-5-4-6-14(3)8-15(17)12(7-11(9)14)10(2)13(16)18-15/h11,17H,1,4-8H2,2-3H3	FBMORZZOJSDNRQ-UHFFFAOYSA-N	spectral_library_annotation
1387	Tetradecanedioic acid - 40.0 eV	[M-H]-	0.887	257.176					C(CCCCCCC(=O)O)CCCCCC(=O)O	N/A	N/A	spectral_library_annotation
1390	HMS1361D15 CollisionEnergy:102040	[M-H]-	0.926	369.228					CC1(O)CC23CC(O)C4(O)C(CC(O)C4(C)C)C(C)(O)C2CCC1C3O	"InChI=1S/C20H34O6/c1-16(2)13(21)7-12-18(4,25)11-6-5-10-15(23)19(11,9-17(10,3)24)8-14(22)20(12,16)26/h10-15,21-26H,5-9H2,1-4H3/t10?,11-,12-,13-,14+,15+,17?,18+,19-,20-/m0/s1"	N/A	spectral_library_annotation
1393			0.84	363.2166				C21H30O5	C[C@]12CCC(=O)C=C1CC[C@@H]3[C@@H]2[C@H](C[C@]4([C@H]3CC[C@@]4(C(=O)CO)O)C)O	InChI=1S/C21H30O5/c1-19-7-5-13(23)9-12(19)3-4-14-15-6-8-21(26,17(25)11-22)20(15,2)10-16(24)18(14)19/h9,14-16,18,22,24,26H,3-8,10-11H2,1-2H3/t14-,15-,16-,18+,19-,20-,21-/m0/s1	JYGXADMDTFJGBT-VWUMJDOOSA-N	spectral_library_annotation
1400	Massbank:PR309108 FA 18:1+3O	[M-H]-	0.793	329.231					O=C(O)CCCCCCCC(O)C=CC(O)C(O)CCCCC	1S/C18H34O5/c1-2-3-7-11-16(20)17(21)14-13-15(19)10-8-5-4-6-9-12-18(22)23/h13-17,19-21H,2-12H2,1H3,(H,22,23)	N/A	spectral_library_annotation
1403	Massbank:PR100555 Gibberellin A4|Gibberellic acid A4|Gibbane-1,10-dicarboxylic acid, 2,4a-dihydroxy-1-methyl-8-methylene-, 1,4a-lactone, (1alpha,2beta,4aalpha,4bbeta,10beta)-	[M-H]-	0.864	331.155					C=C([C@H]45)C[C@@](C5)([C@@H](C(O)=O)1)[C@@]([H])(CC4)[C@@](C3)(O2)[C@]([H])([C@@](C)([C@@H](O)C3)C(=O)2)1	1S/C19H24O5/c1-9-7-18-8-10(9)3-4-11(18)19-6-5-12(20)17(2,16(23)24-19)14(19)13(18)15(21)22/h10-14,20H,1,3-8H2,2H3,(H,21,22)/t10-,11-,12+,13-,14-,17-,18+,19-/m1/s1	N/A	spectral_library_annotation
1419	Frequentin	[M+H]+	0.771	253.1429				C14H20O4	CCC/C=C/C=C/[C@@H]1C[C@H]([C@H](C(=O)[C@H]1C=O)O)O	InChI=1S/C14H20O4/c1-2-3-4-5-6-7-10-8-12(16)14(18)13(17)11(10)9-15/h4-7,9-12,14,16,18H,2-3,8H2,1H3/b5-4+,7-6+/t10-,11+,12-,14-/m1/s1	MHZVWXOKIRZLCJ-XZQMCIKJSA-N	spectral_library_annotation
1423	L-thyroxine CollisionEnergy:205060	[M-H]-	0.938	775.679					NC(Cc1cc(I)c(Oc2cc(I)c(O)c(I)c2)c(I)c1)C(=O)O	"InChI=1S/C15H11I4NO4/c16-8-4-7(5-9(17)13(8)21)24-14-10(18)1-6(2-11(14)19)3-12(20)15(22)23/h1-2,4-5,12,21H,3,20H2,(H,22,23)/t12-/m0/s1"	N/A	spectral_library_annotation
1424	Suspect related to AZELAIC ACID (predicted molecular formula SIRIUS: C12H22O4 / BUDDY: C12H22O4) with delta m/z 42.047 (putative explanation: Ala->Leu/Ile substitution|Gly->Val substitution|Propyl|tri-Methylation|unspecified; atomic difference: 3C,6H|3C,6H|3C,6H|3C,6H|3C,H6) [M-H]-	[M-H]-	0.979	229.144					N/A	N/A	N/A	spectral_library_annotation
1428	cholic acid CollisionEnergy:205060	[M++formate]+	0.895	453.286					CC(CCC(=O)O)C1CCC2C3C(O)CC4CC(O)CCC4(C)C3CC(O)C12C	"InChI=1S/C24H40O5/c1-13(4-7-21(28)29)16-5-6-17-22-18(12-20(27)24(16,17)3)23(2)9-8-15(25)10-14(23)11-19(22)26/h13-20,22,25-27H,4-12H2,1-3H3,(H,28,29)/t13-,14+,15-,16-,17+,18+,19-,20+,22+,23+,24-/m1/s1"	N/A	spectral_library_annotation
1429	ST 24:1;O5	[M-H]-	0.933	407.2802984			1.73	C24H40O5	C[C@H](CCC(=O)O)[C@H]1CC[C@@H]2[C@@]1(CC[C@H]3[C@H]2[C@H]([C@H]([C@H]4[C@@]3(CC[C@H](C4)O)C)O)O)C		DKPMWHFRUGMUKF-CRKPLTDNSA-N	spectral_library_annotation
1430	9-hydroxy-7-(2-hydroxypropan-2-yl)-1,4a-dimethyl-2,3,4,9,10,10a-hexahydrophenanthrene-1-carboxylic acid	[M-H]-	0.846	331.191					N/A	InChI=1S/C20H28O4/c1-18(2,24)12-6-7-14-13(10-12)15(21)11-16-19(14,3)8-5-9-20(16,4)17(22)23/h6-7,10,15-16,21,24H,5,8-9,11H2,1-4H3,(H,22,23)	N/A	spectral_library_annotation
1434	Frequentin	[M+H]+	0.77	253.1429				C14H20O4	CCC/C=C/C=C/[C@@H]1C[C@H]([C@H](C(=O)[C@H]1C=O)O)O	InChI=1S/C14H20O4/c1-2-3-4-5-6-7-10-8-12(16)14(18)13(17)11(10)9-15/h4-7,9-12,14,16,18H,2-3,8H2,1H3/b5-4+,7-6+/t10-,11+,12-,14-/m1/s1	MHZVWXOKIRZLCJ-XZQMCIKJSA-N	spectral_library_annotation
1436	HMS1361D15 CollisionEnergy:102040	[M-H]-	0.874	369.228					CC1(O)CC23CC(O)C4(O)C(CC(O)C4(C)C)C(C)(O)C2CCC1C3O	"InChI=1S/C20H34O6/c1-16(2)13(21)7-12-18(4,25)11-6-5-10-15(23)19(11,9-17(10,3)24)8-14(22)20(12,16)26/h10-15,21-26H,5-9H2,1-4H3/t10?,11-,12-,13-,14+,15+,17?,18+,19-,20-/m0/s1"	N/A	spectral_library_annotation
1437			0.816	361.201				C21H28O5	C[C@]12CC(=O)[C@H]3[C@@H](CCC4=CC(=O)CC[C@]34C)[C@@H]1CC[C@]2(O)C(=O)CO	InChI=1S/C21H28O5/c1-19-7-5-13(23)9-12(19)3-4-14-15-6-8-21(26,17(25)11-22)20(15,2)10-16(24)18(14)19/h9,14-15,18,22,26H,3-8,10-11H2,1-2H3/t14-,15-,18+,19-,20-,21-/m0/s1	MFYSYFVPBJMHGN-ZPOLXVRWSA-N	spectral_library_annotation
1439	Mono(2-ethyl-5-hydroxyhexyl)phthalate	[M-H]-	0.984	293.1394				C16H22O5	CCC(CCC(C)O)COC(=O)C1=CC=CC=C1C(=O)O	InChI=1S/C16H22O5/c1-3-12(9-8-11(2)17)10-21-16(20)14-7-5-4-6-13(14)15(18)19/h4-7,11-12,17H,3,8-10H2,1-2H3,(H,18,19)	RYPQSGURZSTFSX-UHFFFAOYSA-N	spectral_library_annotation
1453	Massbank:LU027551 Dodecanedioic acid	[M-H]-	0.988	229.145					OC(=O)CCCCCCCCCCC(O)=O	1S/C12H22O4/c13-11(14)9-7-5-3-1-2-4-6-8-10-12(15)16/h1-10H2,(H,13,14)(H,15,16)	N/A	spectral_library_annotation
1461	Spectral Match to Prostaglandin H2 from NIST14	[M-H]-	0.751	351.217					CCCCC[C@@H](/C=C/[C@H]1[C@H]2C[C@@H]([C@@H]1C/C=C\CCCC(=O)O)OO2)O	InChI=1S/C20H32O5/c1-2-3-6-9-15(21)12-13-17-16(18-14-19(17)25-24-18)10-7-4-5-8-11-20(22)23/h4,7,12-13,15-19,21H,2-3,5-6,8-11,14H2,1H3,(H,22,23)/b7-4-,13-12+/t15-,16+,17+,18-,19+/m0/s1	N/A	spectral_library_annotation
1465	Mono(2-ethyl-5-oxohexyl)phthalate	[M-H]-	0.973	291.1238				C16H20O5	CCC(CCC(=O)C)COC(=O)C1=CC=CC=C1C(=O)O	InChI=1S/C16H20O5/c1-3-12(9-8-11(2)17)10-21-16(20)14-7-5-4-6-13(14)15(18)19/h4-7,12H,3,8-10H2,1-2H3,(H,18,19)	HCWNFKHKKHNSSL-UHFFFAOYSA-N	spectral_library_annotation
1466	4'-ethenyl-2'-hydroxy-1,4',4a-trimethyl-5-oxospiro[2,3,4,7,8,8a-hexahydronaphthalene-6,1'-cyclopentane]-1-carboxylic acid	[M-H]-	0.871	333.207					N/A	InChI=1S/C20H30O4/c1-5-17(2)11-14(21)20(12-17)10-7-13-18(3,15(20)22)8-6-9-19(13,4)16(23)24/h5,13-14,21H,1,6-12H2,2-4H3,(H,23,24)	N/A	spectral_library_annotation
1468	Suspect related to 2-Furanpropanoic acid, 3-carboxy-4-methyl-5-propyl- (predicted molecular formula SIRIUS: C14H20O5 / BUDDY: C14H20O5) with delta m/z 28.031 (putative explanation: Acetaldehyde +28|Ala->Val substitution|Cys->Met substitution|Ethylation|di-Methylation; atomic difference: 2C,4H|2C,4H|2C,4H|2C,4H|2C,4H) [M-H2O+H]+	[M-H2O+H]+	0.963	251.128					N/A	InChI=1S/C12H16O5/c1-3-4-8-7(2)11(12(15)16)9(17-8)5-6-10(13)14/h3-6H2,1-2H3,(H,13,14)(H,15,16) + 28.031 Da	N/A	spectral_library_annotation
1470	Taurodeoxycholic acid	[M-H]-	1	498.2895			1.63916	C26H45NO6S	C[C@H](CCC(=O)NCCS(=O)(=O)O)[C@H]1CC[C@@H]2[C@@]1([C@H](C[C@H]3[C@H]2CC[C@H]4[C@@]3(CC[C@H](C4)O)C)O)C			spectral_library_annotation
1471	DIHYDROBIOPTERIN		0.883	239.1013								spectral_library_annotation
1472	Diethyl-phthalate	[M-H]-	0.879	221.0819				C12H14O4	CCOC(=O)C1=CC=CC=C1C(=O)OCC	InChI=1S/C12H14O4/c1-3-15-11(13)9-7-5-6-8-10(9)12(14)16-4-2/h5-8H,3-4H2,1-2H3	FLKPEMZONWLCSK-UHFFFAOYSA-N	spectral_library_annotation
1488	cholic acid CollisionEnergy:102040	[M-H]-	0.95	407.28					CC(CCC(=O)O)C1CCC2C3C(O)CC4CC(O)CCC4(C)C3CC(O)C12C	"InChI=1S/C24H40O5/c1-13(4-7-21(28)29)16-5-6-17-22-18(12-20(27)24(16,17)3)23(2)9-8-15(25)10-14(23)11-19(22)26/h13-20,22,25-27H,4-12H2,1-3H3,(H,28,29)/t13-,14+,15-,16-,17+,18+,19-,20+,22+,23+,24-/m1/s1"	N/A	spectral_library_annotation
1492	Tetradecanedioic acid - 40.0 eV	[M-H]-	0.93	257.176					C(CCCCCCC(=O)O)CCCCCC(=O)O	N/A	N/A	spectral_library_annotation
1497	(Z)-5,8,11-trihydroxyoctadec-9-enoic acid	[M-H]-	0.958	329.2334			4.499	C18H34O5	O=C(O)CCCC(O)CCC(O)C=CC(O)CCCCCCC	InChI=1S/C18H34O5/c1-2-3-4-5-6-8-15(19)11-13-17(21)14-12-16(20)9-7-10-18(22)23/h11,13,15-17,19-21H,2-10,12,14H2,1H3,(H,22,23)/b13-11-	FITAKYVPWCVTII-QBFSEMIESA-N	spectral_library_annotation
1515	FA 18:2+3O	[M-H]-	0.894	327.2171				C18H32O5	O=C(O)CCCCCCCC(O)C=CC(O)C(O)CC=CCC	InChI=1S/C18H32O5/c1-2-3-7-11-16(20)17(21)14-13-15(19)10-8-5-4-6-9-12-18(22)23/h3,7,13-17,19-21H,2,4-6,8-12H2,1H3,(H,22,23)	MKYUCBXUUSZMQB-UHFFFAOYSA-N	spectral_library_annotation
1519	(Z)-5,8,11-trihydroxyoctadec-9-enoic acid	[M-H]-	0.954	329.2334			4.499	C18H34O5	O=C(O)CCCC(O)CCC(O)C=CC(O)CCCCCCC	InChI=1S/C18H34O5/c1-2-3-4-5-6-8-15(19)11-13-17(21)14-12-16(20)9-7-10-18(22)23/h11,13,15-17,19-21H,2-10,12,14H2,1H3,(H,22,23)/b13-11-	FITAKYVPWCVTII-QBFSEMIESA-N	spectral_library_annotation
1526	Sodium taurodeoxycholate CollisionEnergy:205060	[M-H]-	0.966	498.289					CC(CCC(O)=NCCS(=O)(=O)O)C1CCC2C3CCC4CC(O)CCC4(C)C3CC(O)C12C	"InChI=1S/C26H45NO6S/c1-16(4-9-24(30)27-12-13-34(31,32)33)20-7-8-21-19-6-5-17-14-18(28)10-11-25(17,2)22(19)15-23(29)26(20,21)3/h16-23,28-29H,4-15H2,1-3H3,(H,27,30)(H,31,32,33)"	N/A	spectral_library_annotation
1527	10-HYDROXYDECANOATE	[M-H]-	0.865	187.134				C10H20O3	C(CCCCC(=O)O)CCCCO	InChI=1S/C10H20O3/c11-9-7-5-3-1-2-4-6-8-10(12)13/h11H,1-9H2,(H,12,13)	YJCJVMMDTBEITC-UHFFFAOYSA-N	spectral_library_annotation
1537	9-hydroxy-7-(2-hydroxypropan-2-yl)-1,4a-dimethyl-2,3,4,9,10,10a-hexahydrophenanthrene-1-carboxylic acid	[M-H]-	0.867	331.191					N/A	InChI=1S/C20H28O4/c1-18(2,24)12-6-7-14-13(10-12)15(21)11-16-19(14,3)8-5-9-20(16,4)17(22)23/h6-7,10,15-16,21,24H,5,8-9,11H2,1-4H3,(H,22,23)	N/A	spectral_library_annotation
1547	FA 18:1+3O	[M-H]-	0.962	329.2312				C18H34O5	O=C(O)CCCCCCCC(O)C=CC(O)C(O)CCCCC	InChI=1S/C18H34O5/c1-2-3-7-11-16(20)17(21)14-13-15(19)10-8-5-4-6-9-12-18(22)23/h13-17,19-21H,2-12H2,1H3,(H,22,23)	MDIUMSLCYIJBQC-UHFFFAOYSA-N	spectral_library_annotation
1549	3,5-Dichlorosalicylic acid	[M-H]-	0.99	204.946473				C7H4Cl2O3	OC1C(Cl)=CC(Cl)=CC=1C(O)=O	InChI=1S/C7H4Cl2O3/c8-3-1-4(7(11)12)6(10)5(9)2-3/h1-2,10H,(H,11,12)	CNJGWCQEGROXEE-UHFFFAOYSA-N	spectral_library_annotation
1557	Palitantin	[M+H]+	0.712	255.1591				C14H22O4	CCCC=CC=CC1CC(C(C(=O)C1CO)O)O	InChI=1S/C14H22O4/c1-2-3-4-5-6-7-10-8-12(16)14(18)13(17)11(10)9-15/h4-7,10-12,14-16,18H,2-3,8-9H2,1H3	MPOXQBRZHHNMER-UHFFFAOYSA-N	spectral_library_annotation
1563	dinoprost CollisionEnergy:205060	[M-H]-	0.915	353.233					CCCCCC(O)C=CC1C(O)CC(O)C1CC=CCCCC(=O)O	"InChI=1S/C20H34O5/c1-2-3-6-9-15(21)12-13-17-16(18(22)14-19(17)23)10-7-4-5-8-11-20(24)25/h4,7,12-13,15-19,21-23H,2-3,5-6,8-11,14H2,1H3,(H,24,25)/b7-4-,13-12+/t15-,16+,17+,18-,19+/m0/s1"	N/A	spectral_library_annotation
1565	4-[2-[(1R,4aS,5R,8aS)-6-hydroxy-5-(hydroxymethyl)-5,8a-dimethyl-2-methylidene-3,4,4a,6,7,8-hexahydro-1H-naphthalen-1-yl]ethyl]-2H-furan-5-one	[M-H]-	0.744	333.2071228				C20H30O4	O=C1OCC=C1CCC2C(=C)CCC3C(C)(CO)C(O)CCC23C	InChI=1S/C20H30O4/c1-13-4-7-16-19(2,10-8-17(22)20(16,3)12-21)15(13)6-5-14-9-11-24-18(14)23/h9,15-17,21-22H,1,4-8,10-12H2,2-3H3/t15-,16+,17?,19+,20+/m1/s1	GVRNTWSGBWPJGS-YVKFZJNCSA-N	spectral_library_annotation
1577	(Z)-9,12,13-trihydroxyoctadec-15-enoic acid	[M-H]-	0.931	329.2336			4.5003	C18H34O5	O=C(O)CCCCCCCC(O)CCC(O)C(O)CC=CCC	InChI=1S/C18H34O5/c1-2-3-7-11-16(20)17(21)14-13-15(19)10-8-5-4-6-9-12-18(22)23/h3,7,15-17,19-21H,2,4-6,8-14H2,1H3,(H,22,23)/b7-3-	DNWUYCUUEGGVPR-CLTKARDFSA-N	spectral_library_annotation
1594	Massbank:IA000223 5,12-DiHETE	[M-H1]+	0.947	335.223					CCCCC\C=C/C[C@@H](O)\C=C\C=C\C=C/[C@@H](O)CCCC(O)=O	1S/C20H32O4/c1-2-3-4-5-6-9-13-18(21)14-10-7-8-11-15-19(22)16-12-17-20(23)24/h6-11,14-15,18-19,21-22H,2-5,12-13,16-17H2,1H3,(H,23,24)/b8-7+,9-6-,14-10+,15-11-/t18-,19-/m1/s1	N/A	spectral_library_annotation
1611	2-heptylhexanedioic acid CollisionEnergy:102040	[M-H]-	0.966	243.16					CCCCCCCC(CCCC(=O)O)C(=O)O	"InChI=1S/C13H24O4/c1-2-3-4-5-6-8-11(13(16)17)9-7-10-12(14)15/h11H,2-10H2,1H3,(H,14,15)(H,16,17)"	N/A	spectral_library_annotation
1613	cholic acid CollisionEnergy:205060	[M-H]-	0.981	407.28					CC(CCC(=O)O)C1CCC2C3C(O)CC4CC(O)CCC4(C)C3CC(O)C12C	"InChI=1S/C24H40O5/c1-13(4-7-21(28)29)16-5-6-17-22-18(12-20(27)24(16,17)3)23(2)9-8-15(25)10-14(23)11-19(22)26/h13-20,22,25-27H,4-12H2,1-3H3,(H,28,29)/t13-,14+,15-,16-,17+,18+,19-,20+,22+,23+,24-/m1/s1"	N/A	spectral_library_annotation
1616	cholic acid CollisionEnergy:205060	[M++formate]+	0.97	453.286					CC(CCC(=O)O)C1CCC2C3C(O)CC4CC(O)CCC4(C)C3CC(O)C12C	"InChI=1S/C24H40O5/c1-13(4-7-21(28)29)16-5-6-17-22-18(12-20(27)24(16,17)3)23(2)9-8-15(25)10-14(23)11-19(22)26/h13-20,22,25-27H,4-12H2,1-3H3,(H,28,29)/t13-,14+,15-,16-,17+,18+,19-,20+,22+,23+,24-/m1/s1"	N/A	spectral_library_annotation
1620	Taurodeoxycholic acid	[M-H]-	0.993	498.2895			1.63916	C26H45NO6S	C[C@H](CCC(=O)NCCS(=O)(=O)O)[C@H]1CC[C@@H]2[C@@]1([C@H](C[C@H]3[C@H]2CC[C@H]4[C@@]3(CC[C@H](C4)O)C)O)C			spectral_library_annotation
1628	Suspect related to 1-Stearoyl-rac-glycerol (predicted molecular formula SIRIUS: C19H40N2O4 / BUDDY: C19H40N2O4) with delta m/z 1.999 (putative explanation: S isotope|Cl isotope|Br isotope|Glu->Met substitution; atomic difference: (34)S|(37)Cl|(81)Br|2H,-2O,1S) [M-H2O+H]+	[M-H2O+H]+	0.976	343.296					N/A	InChI=1S/C21H42O4/c1-2-3-4-5-6-7-8-9-10-11-12-13-14-15-16-17-21(24)25-19-20(23)18-22/h20,22-23H,2-19H2,1H3 + 1.999 Da	N/A	spectral_library_annotation
1641	(1S,8R,9R)-8-hydroxy-4-(propan-2-ylidene)-10-oxatricyclo[7.2.1.01,5]dodecane-8-carboxylic acid	[M-H]-	0.79	265.145					N/A	InChI=1S/C15H22O4/c1-9(2)10-3-5-14-7-12(19-8-14)15(18,13(16)17)6-4-11(10)14/h11-12,18H,3-8H2,1-2H3,(H,16,17)/t11?,12-,14-,15-/m1/s1	N/A	spectral_library_annotation
1648	PC 18:1, PC 2:0-16:1	[M+FA-H]-	0.851	580.32506			1.3	C26H50NO8P	CCCCCC\C=C/CCCCCCCC(=O)OC(COC(C)=O)COP([O-])(=O)OCC[N+](C)(C)C	InChI=1S/C26H50NO8P/c1-6-7-8-9-10-11-12-13-14-15-16-17-18-19-26(29)35-25(22-32-24(2)28)23-34-36(30,31)33-21-20-27(3,4)5/h11-12,25H,6-10,13-23H2,1-5H3/b12-11-	CQZBBWQXHYHEFY-QXMHVHEDSA-N	spectral_library_annotation
1650	10-Hydroxydecanoic acid	[M-H]-	0.942	187.1356			1.195667	C10H20O3	O=C(O)CCCCCCCCCO	InChI=1S/C10H20O3/c11-9-7-5-3-1-2-4-6-8-10(12)13/h11H,1-9H2,(H,12,13)	YJCJVMMDTBEITC-UHFFFAOYSA-N	spectral_library_annotation
1661	Suspect related to Prostaglandin H2 (predicted molecular formula SIRIUS: C20H30O4 / BUDDY: C20H30O4) with delta m/z -18.011 (putative explanation: Dehydration|Pyro-glu from E|carbodiimide crosslinker; atomic difference: -2H,-1O|-2H,-1O|-2H,-1O) [M-H]-	[M-H]-	0.843	333.207					N/A	InChI=1S/C20H32O5/c1-2-3-6-9-15(21)12-13-17-16(18-14-19(17)25-24-18)10-7-4-5-8-11-20(22)23/h4,7,12-13,15-19,21H,2-3,5-6,8-11,14H2,1H3,(H,22,23)/b7-4-,13-12+/t15-,16+,17+,18?,19?/m0/s1 - 18.011 Da	N/A	spectral_library_annotation
1667	Succinic acid; LC-tDDA; CE10	[M-H]-	0.981	117.0193329			7.3	C4H6O4	O=C(O)CCC(=O)O	InChI=1S/C4H6O4/c5-3(6)1-2-4(7)8/h1-2H2,(H,5,6)(H,7,8)	KDYFGRWQOYBRFD-UHFFFAOYSA-N	spectral_library_annotation
1669	(E)-2-(hydroxymethyl)-3-[3-(hydroxymethyl)-6-propan-2-ylcyclohex-2-en-1-yl]prop-2-enoic acid	[M-H]-	0.77	253.1448			3.135	C14H22O4	O=C(O)C(=CC1C=C(CO)CCC1C(C)C)CO	InChI=1S/C14H22O4/c1-9(2)13-4-3-10(7-15)5-11(13)6-12(8-16)14(17)18/h5-6,9,11,13,15-16H,3-4,7-8H2,1-2H3,(H,17,18)/b12-6+	SLVSUVFUFJKMCV-WUXMJOGZSA-N	spectral_library_annotation
1674	dinoprost CollisionEnergy:205060	[M-H]-	0.865	353.233					CCCCCC(O)C=CC1C(O)CC(O)C1CC=CCCCC(=O)O	"InChI=1S/C20H34O5/c1-2-3-6-9-15(21)12-13-17-16(18(22)14-19(17)23)10-7-4-5-8-11-20(24)25/h4,7,12-13,15-19,21-23H,2-3,5-6,8-11,14H2,1H3,(H,24,25)/b7-4-,13-12+/t15-,16+,17+,18-,19+/m0/s1"	N/A	spectral_library_annotation
1687	Suspect related to Palmitelaidic acid (predicted molecular formula SIRIUS: C18H32O4 / BUDDY: C14H28N6O2) with delta m/z 58.005 (putative explanation: Ala->Glu substitution|Gly->Asp substitution|Iodoacetic acid derivative|unspecified|unspecified; atomic difference: 2C,2H,2O|2C,2H,2O|2C,2H,2O|2C,2H,2O|3N,1O) [M+H]+	[M+H]+	0.889	313.234					N/A	InChI=1S/C16H30O2/c1-2-3-4-5-6-7-8-9-10-11-12-13-14-15-16(17)18/h7-8H,2-6,9-15H2,1H3,(H,17,18)/b8-7+ + 58.005 Da	N/A	spectral_library_annotation
1688	Tetradecanedioic acid - 30.0 eV	[M-H]-	0.778	257.176					C(CCCCCCC(=O)O)CCCCCC(=O)O	N/A	N/A	spectral_library_annotation
1689	Massbank:PR309109 FA 18:1+3O	[M-H]-	0.928	329.233					O=C(O)CCCCCCCC(O)C=CC(O)C(O)CCCCC	1S/C18H34O5/c1-2-3-7-11-16(20)17(21)14-13-15(19)10-8-5-4-6-9-12-18(22)23/h13-17,19-21H,2-12H2,1H3,(H,22,23)	N/A	spectral_library_annotation
1696	6-Gingerol CollisionEnergy:205060	[M-H]-	0.922	293.176					CCCCCC(O)CC(=O)CCc1ccc(O)c(OC)c1	"InChI=1S/C17H26O4/c1-3-4-5-6-14(18)12-15(19)9-7-13-8-10-16(20)17(11-13)21-2/h8,10-11,14,18,20H,3-7,9,12H2,1-2H3/t14-/m0/s1"	N/A	spectral_library_annotation
1703	"3-{[2-(2,5-dimethylindol-3-yl)ethyl]amino}-2-butanoylcyclohex-2-en-1-one CollisionEnergy:205060"	[M-H]-	0.79	351.208					CCCC(=O)C1=C(NCCc2c(C)[nH]c3ccc(C)cc23)CCCC1=O	"InChI=1S/C22H28N2O2/c1-4-6-20(25)22-19(7-5-8-21(22)26)23-12-11-16-15(3)24-18-10-9-14(2)13-17(16)18/h9-10,13,23-24H,4-8,11-12H2,1-3H3"	N/A	spectral_library_annotation
1745	FA 18:2+2O	[M-H]-	0.852	311.2216				C18H32O4	O=C(O)CCCCCCCC(OO)C=CC=CCCCCC	InChI=1S/C18H32O4/c1-2-3-4-5-6-8-11-14-17(22-21)15-12-9-7-10-13-16-18(19)20/h6,8,11,14,17,21H,2-5,7,9-10,12-13,15-16H2,1H3,(H,19,20)	JGUNZIWGNMQSBM-UHFFFAOYSA-N	spectral_library_annotation
1761	Suspect related to Ala-Asp (predicted molecular formula SIRIUS: C14H20O5 / BUDDY: C14H20O5) with delta m/z 64.066 (putative explanation: unspecified; atomic difference: unspecified) [M-H]-	[M-H]-	0.899	267.124					N/A	InChI=1S/C7H12N2O5/c1-3(8)6(12)9-4(7(13)14)2-5(10)11/h3-4H,2,8H2,1H3,(H,9,12)(H,10,11)(H,13,14)/t3-,4-/m0/s1 + 64.066 Da	N/A	spectral_library_annotation
1763	PC 20:3, PC 2:0-18:3	[M+FA-H]-	0.846	604.32506			1.17	C28H50NO8P	CC\C=C/C\C=C/C\C=C/CCCCCCCC(=O)OC(COC(C)=O)COP([O-])(=O)OCC[N+](C)(C)C	InChI=1S/C28H50NO8P/c1-6-7-8-9-10-11-12-13-14-15-16-17-18-19-20-21-28(31)37-27(24-34-26(2)30)25-36-38(32,33)35-23-22-29(3,4)5/h7-8,10-11,13-14,27H,6,9,12,15-25H2,1-5H3/b8-7-,11-10-,14-13-	LYASDSLUQSOMQA-JPFHKJGASA-N	spectral_library_annotation
1767	Deoxycholic acid	[M-H]-	0.993	391.2854			1.65237	C24H40O4	C[C@H](CCC(=O)O)[C@H]1CC[C@@H]2[C@@]1([C@H](C[C@H]3[C@H]2CC[C@H]4[C@@]3(CC[C@H](C4)O)C)O)C			spectral_library_annotation
1811	4-O-methylolivetolcarboxylic acid	[M-H]-	0.845	237.113					Oc1cc(OC)cc(CCCCC)c1C(=O)O	"InChI=1S/C13H18O4/c1-3-4-5-6-9-7-10(17-2)8-11(14)12(9)13(15)16/h7-8,14H,3-6H2,1-2H3,(H,15,16)"	N/A	spectral_library_annotation
1812	FA 18:1+2O	[M-H]-	0.914	313.2375				C18H34O4	O=C(O)CCCCCCCC=CCC(O)C(O)CCCCC	InChI=1S/C18H34O4/c1-2-3-10-13-16(19)17(20)14-11-8-6-4-5-7-9-12-15-18(21)22/h8,11,16-17,19-20H,2-7,9-10,12-15H2,1H3,(H,21,22)	CQSLTKIXAJTQGA-UHFFFAOYSA-N	spectral_library_annotation
1814	Suspect related to Chenodeoxycholic acid 24-acyl-.beta.-D-glucuronide (predicted molecular formula SIRIUS: C27H42O10 / BUDDY: C27H42O10) with delta m/z -42.047 (putative explanation: Deisopropylation, depropylation, dealkylation|Leu/Ile->Ala substitution|Val->Gly substitution; atomic difference: -3C,-6H|-3C,-6H|-3C,-6H) [M-H]-	[M-H]-	0.808	525.271					N/A	InChI=1S/C30H48O10/c1-14(4-7-21(33)39-28-25(36)23(34)24(35)26(40-28)27(37)38)17-5-6-18-22-19(9-11-30(17,18)3)29(2)10-8-16(31)12-15(29)13-20(22)32/h14-20,22-26,28,31-32,34-36H,4-13H2,1-3H3,(H,37,38)/t14-,15+,16-,17-,18+,19+,20-,22+,23+,24+,25-,26+,28-,29+,30-/m1/s1 - 42.047 Da	N/A	spectral_library_annotation
1846	Suspect related to D-erythro-Sphingosine-1-phosphate (predicted molecular formula SIRIUS: C18H36NO5P / BUDDY: C25H31NO2) with delta m/z -2.016 (putative explanation: 2-amino-3-oxo-butanoic_acid|Intact disulfide bridge|Val->Pro substitution; atomic difference: -2H|-2H|-2H) [M+H]+	[M+H]+	0.955	378.241					N/A	InChI=1S/C18H38NO5P/c1-2-3-4-5-6-7-8-9-10-11-12-13-14-15-18(20)17(19)16-24-25(21,22)23/h14-15,17-18,20H,2-13,16,19H2,1H3,(H2,21,22,23)/b15-14+/t17-,18+/m0/s1 - 2.016 Da	N/A	spectral_library_annotation
1853	EMBELIN CollisionEnergy:205060	[M-H]-	0.862	293.176					CCCCCCCCCCCC1=C(O)C(=O)C=C(O)C1=O	"InChI=1S/C17H26O4/c1-2-3-4-5-6-7-8-9-10-11-13-16(20)14(18)12-15(19)17(13)21/h12,18,21H,2-11H2,1H3"	N/A	spectral_library_annotation
1862	NCGC00381425-01!8-hydroxy-8-(3-octyloxiran-2-yl)octanoic acid [IIN-based on: CCMSLIB00000846585]	[M+H]+	0.903	315.254					CCCCCCCCC1OC1C(O)CCCCCCC(O)=O	InChI=1S/C18H34O4/c1-2-3-4-5-6-10-13-16-18(22-16)15(19)12-9-7-8-11-14-17(20)21/h15-16,18-19H,2-14H2,1H3,(H,20,21)	N/A	spectral_library_annotation
1863	FA 18:1+2O	[M-H]-	0.925	313.2375				C18H34O4	O=C(O)CCCCCCCC=CCC(O)C(O)CCCCC	InChI=1S/C18H34O4/c1-2-3-10-13-16(19)17(20)14-11-8-6-4-5-7-9-12-15-18(21)22/h8,11,16-17,19-20H,2-7,9-10,12-15H2,1H3,(H,21,22)	CQSLTKIXAJTQGA-UHFFFAOYSA-N	spectral_library_annotation
1878	Suspect related to Spectral Match to cis-4,7,10,13,16,19-Docosahexaenoic acid from NIST14 (predicted molecular formula SIRIUS: C15H22O3 / BUDDY: C15H22O3) with delta m/z -78.083 (putative explanation: unspecified; atomic difference: unspecified) [M-H]-	[M-H]-	0.906	249.15					N/A	N/A	N/A	spectral_library_annotation
1880	Suspect related to 15-Oxo-5Z,8Z,11Z,13E-eicosatetraenoic acid (predicted molecular formula SIRIUS: C20H30O4 / BUDDY: C20H30O4) with delta m/z 15.995 (putative explanation: Ala->Ser substitution|Oxidation or Hydroxylation|Phe->Tyr substitution; atomic difference: 1O|1O|1O) [M+H]+	[M+H]+	0.736	335.22					N/A	InChI=1S/C20H30O3/c1-2-3-13-16-19(21)17-14-11-9-7-5-4-6-8-10-12-15-18-20(22)23/h4-5,8-11,14,17H,2-3,6-7,12-13,15-16,18H2,1H3,(H,22,23)/b5-4-,10-8-,11-9-,17-14+ + 15.995 Da	N/A	spectral_library_annotation
1888			0.838	335.2225				C20H32O4	CCCCC\C=C/C[C@@H](O)\C=C\C=C\C=C/[C@@H](O)CCCC(O)=O	InChI=1S/C20H32O4/c1-2-3-4-5-6-9-13-18(21)14-10-7-8-11-15-19(22)16-12-17-20(23)24/h6-11,14-15,18-19,21-22H,2-5,12-13,16-17H2,1H3,(H,23,24)/b8-7+,9-6-,14-10+,15-11-/t18-,19-/m1/s1	VNYSSYRCGWBHLG-AMOLWHMGSA-N	spectral_library_annotation
1892	Massbank:IA000181 Resolvin D5	[M-H1]+	0.801	359.223					C(C(O)=O)CC/C=C\[C@@H](/C=C/C=C\C\C=C/C=C/[C@H](C/C=C\CC)O)O	1S/C22H32O4/c1-2-3-10-15-20(23)16-11-7-5-4-6-8-12-17-21(24)18-13-9-14-19-22(25)26/h3,5-8,10-13,16-18,20-21,23-24H,2,4,9,14-15,19H2,1H3,(H,25,26)/b7-5-,8-6-,10-3-,16-11+,17-12+,18-13-/t20-,21+/m0/s1	N/A	spectral_library_annotation
1893	EMBELIN CollisionEnergy:205060	[M-H]-	0.838	293.176					CCCCCCCCCCCC1=C(O)C(=O)C=C(O)C1=O	"InChI=1S/C17H26O4/c1-2-3-4-5-6-7-8-9-10-11-13-16(20)14(18)12-15(19)17(13)21/h12,18,21H,2-11H2,1H3"	N/A	spectral_library_annotation
1894	Suspect related to Prostaglandin H2 (predicted molecular formula SIRIUS: C20H30O4 / BUDDY: C20H30O4) with delta m/z -18.011 (putative explanation: Dehydration|Pyro-glu from E|carbodiimide crosslinker; atomic difference: -2H,-1O|-2H,-1O|-2H,-1O) [M-H]-	[M-H]-	0.873	333.207					N/A	InChI=1S/C20H32O5/c1-2-3-6-9-15(21)12-13-17-16(18-14-19(17)25-24-18)10-7-4-5-8-11-20(22)23/h4,7,12-13,15-19,21H,2-3,5-6,8-11,14H2,1H3,(H,22,23)/b7-4-,13-12+/t15-,16+,17+,18?,19?/m0/s1 - 18.011 Da	N/A	spectral_library_annotation
1913	LPC O-14:1	[M+HCOO]-	0.983	496.30448			5.8	C22H46NO6P	CCCC\C=C/CCCCCCCCOCC(O)COP([O-])(=O)OCC[N+](C)(C)C		ZOKMUPRFGLIBOB-HJWRWDBZNA-N	spectral_library_annotation
1915	LPC 14:0, [M+FA-H]-	[M+FA-H]-	0.981	512.29884			1.06	C22H46NO7P	CCCCCCCCCCCCCC(=O)OCC(O)COP([O-])(=O)OCC[N+](C)(C)C	InChI=1S/C22H46NO7P/c1-5-6-7-8-9-10-11-12-13-14-15-16-22(25)28-19-21(24)20-30-31(26,27)29-18-17-23(2,3)4/h21,24H,5-20H2,1-4H3	VXUOFDJKYGDUJI-UHFFFAOYSA-N	spectral_library_annotation
1926	FA 18:2+2O	[M-H]-	0.903	311.2226				C18H32O4	O=C(O)CCCCCCCC(OO)C=CC=CCCCCC	InChI=1S/C18H32O4/c1-2-3-4-5-6-8-11-14-17(22-21)15-12-9-7-10-13-16-18(19)20/h6,8,11,14,17,21H,2-5,7,9-10,12-13,15-16H2,1H3,(H,19,20)	JGUNZIWGNMQSBM-UHFFFAOYSA-N	spectral_library_annotation
1930	5,12-DiHETE	[M-H]-	0.877	335.2225				C20H32O4	CCCCC\C=C/C[C@@H](O)\C=C\C=C\C=C/[C@@H](O)CCCC(O)=O	InChI=1S/C20H32O4/c1-2-3-4-5-6-9-13-18(21)14-10-7-8-11-15-19(22)16-12-17-20(23)24/h6-11,14-15,18-19,21-22H,2-5,12-13,16-17H2,1H3,(H,23,24)/b8-7+,9-6-,14-10+,15-11-/t18-,19-/m1/s1	VNYSSYRCGWBHLG-AMOLWHMGSA-N	spectral_library_annotation
1936	LPE 18:3	[M-H]-	0.98	474.26261			6.02	C23H42NO7P	CC\C=C/C\C=C/C\C=C/CCCCCCCC(=O)OCC(O)COP(O)(=O)OCCN		NTBBASCGALPTDC-PDBXOOCHNA-N	spectral_library_annotation
1942	Leukotriene B5, LTB5	[M-H]-	0.756	333.2071			11.15	C20H30O4	O=C(O)CCCC(O)C=CC=CC=CC(O)CC=CCC=CCC	InChI=1S/C20H30O4/c1-2-3-4-5-6-9-13-18(21)14-10-7-8-11-15-19(22)16-12-17-20(23)24/h3-4,6-11,14-15,18-19,21-22H,2,5,12-13,16-17H2,1H3,(H,23,24)/b4-3-,8-7+,9-6-,14-10+,15-11-/t18-,19-/m1/s1	BISQPGCQOHLHQK-HDNPQISLSA-N	spectral_library_annotation
1945	Sphingosine-1-Phosphate (d18:1)	[M+H]+	0.956	380.2569129			1.8688469	C18H38NO5P	CCCCCCCCCCCCC/C=C/[C@H]([C@H](COP(=O)(O)O)N)O	InChI=1S/C18H38NO5P/c1-2-3-4-5-6-7-8-9-10-11-12-13-14-15-18(20)17(19)16-24-25(21,22)23/h14-15,17-18,20H,2-13,16,19H2,1H3,(H2,21,22,23)/b15-14+/t17-,18+/m0/s1	DUYSYHSSBDVJSM-KRWOKUGFSA-N	spectral_library_annotation
1952	Massbank:EQ356252 Haloxyfop|2-[4-[3-chloro-5-(trifluoromethyl)pyridin-2-yl]oxyphenoxy]propanoic acid	[M-H]-	0.93	360.026					CC(C(=O)O)OC1=CC=C(C=C1)OC2=C(C=C(C=N2)C(F)(F)F)Cl	1S/C15H11ClF3NO4/c1-8(14(21)22)23-10-2-4-11(5-3-10)24-13-12(16)6-9(7-20-13)15(17,18)19/h2-8H,1H3,(H,21,22)	N/A	spectral_library_annotation
1959	DEOXYCHOLIC ACID CollisionEnergy:205060	[M-H]-	0.976	391.285					CC(CCC(=O)O)C1CCC2C3CCC4CC(O)CCC4(C)C3CC(O)C12C	"InChI=1S/C24H40O4/c1-14(4-9-22(27)28)18-7-8-19-17-6-5-15-12-16(25)10-11-23(15,2)20(17)13-21(26)24(18,19)3/h14-21,25-26H,4-13H2,1-3H3,(H,27,28)/t14-,15-,16-,17+,18-,19+,20+,21+,23+,24-/m1/s1"	N/A	spectral_library_annotation
1960	12-HHTrE	[M-H]-	0.967	279.1965942				C17H28O3	CCCCCC(O)\C=C\C=C\C\C=C\CCCC(O)=O	InChI=1S/C17H28O3/c1-2-3-10-13-16(18)14-11-8-6-4-5-7-9-12-15-17(19)20/h5-8,11,14,16,18H,2-4,9-10,12-13,15H2,1H3,(H,19,20)/b7-5+,8-6+,14-11+	KUKJHGXXZWHSBG-GMPNNLDHSA-N	spectral_library_annotation
1965	LPC 14:0, [M+FA-H]-	[M+FA-H]-	0.962	512.29884			1.06	C22H46NO7P	CCCCCCCCCCCCCC(=O)OCC(O)COP([O-])(=O)OCC[N+](C)(C)C	InChI=1S/C22H46NO7P/c1-5-6-7-8-9-10-11-12-13-14-15-16-22(25)28-19-21(24)20-30-31(26,27)29-18-17-23(2,3)4/h21,24H,5-20H2,1-4H3	VXUOFDJKYGDUJI-UHFFFAOYSA-N	spectral_library_annotation
1966	Suspect related to Massbank:LQB00558 PE 32:0 (predicted molecular formula SIRIUS: C23H39N3O6 / BUDDY: C28H39NO4) with delta m/z -238.23 (putative explanation: Palmitoylation (reverse); atomic difference: -16C,-30H,-1O) [M-H]-	[M-H]-	0.715	452.279					N/A	1S/C37H74NO8P/c1-3-5-7-9-11-13-15-17-19-21-23-25-27-29-36(39)43-33-35(34-45-47(41,42)44-32-31-38)46-37(40)30-28-26-24-22-20-18-16-14-12-10-8-6-4-2/h35H,3-34,38H2,1-2H3,(H,41,42) - 238.230 Da	N/A	spectral_library_annotation
1973	Suspect related to Prostaglandin H2 (predicted molecular formula SIRIUS: C20H30O4 / BUDDY: C20H30O4) with delta m/z -18.011 (putative explanation: Dehydration|Pyro-glu from E|carbodiimide crosslinker; atomic difference: -2H,-1O|-2H,-1O|-2H,-1O) [M-H]-	[M-H]-	0.774	333.207					N/A	InChI=1S/C20H32O5/c1-2-3-6-9-15(21)12-13-17-16(18-14-19(17)25-24-18)10-7-4-5-8-11-20(22)23/h4,7,12-13,15-19,21H,2-3,5-6,8-11,14H2,1H3,(H,22,23)/b7-4-,13-12+/t15-,16+,17+,18?,19?/m0/s1 - 18.011 Da	N/A	spectral_library_annotation
1975	Massbank:AU406656 Lauryl sulfate|dodecyl hydrogen sulfate|(Dodecyloxy)sulfonic acid|Dodecyl sulfate	[M-H]-	0.988	265.148					CCCCCCCCCCCCOS(=O)(=O)O	1S/C12H26O4S/c1-2-3-4-5-6-7-8-9-10-11-12-16-17(13,14)15/h2-12H2,1H3,(H,13,14,15)	N/A	spectral_library_annotation
1978	PC 34:2, PC 16:0-18:2	[M+FA-H]-	0.922	802.55981			5.27	C42H80NO8P	CCCCCCCCCCCCCCCC(=O)OCC(COP([O-])(=O)OCC[N+](C)(C)C)OC(=O)CCCCCCC\C=C/C\C=C/CCCCC	InChI=1S/C42H80NO8P/c1-6-8-10-12-14-16-18-20-21-23-25-27-29-31-33-35-42(45)51-40(39-50-52(46,47)49-37-36-43(3,4)5)38-48-41(44)34-32-30-28-26-24-22-19-17-15-13-11-9-7-2/h14,16,20-21,40H,6-13,15,17-19,22-39H2,1-5H3/b16-14-,21-20-	JLPULHDHAOZNQI-AKMCNLDWSA-N	spectral_library_annotation
1983	LPE 18:3	[M-H]-	0.978	474.26261			6.02	C23H42NO7P	CC\C=C/C\C=C/C\C=C/CCCCCCCC(=O)OCC(O)COP(O)(=O)OCCN		NTBBASCGALPTDC-PDBXOOCHNA-N	spectral_library_annotation
1986	Suspect related to Spectral Match to 1-(9Z-Octadecenoyl)-sn-glycero-3-phosphoethanolamine from NIST14 (predicted molecular formula SIRIUS: C21H42NO7P / BUDDY: C21H42NO7P) with delta m/z -28.031 (putative explanation: Desethylation, didemethylation, dealkylation|Met->Cys substitution|Val->Ala substitution; atomic difference: -2C,-4H|-2C,-4H|-2C,-4H) [M-H]-	[M-H]-	0.98	450.263					N/A	N/A	N/A	spectral_library_annotation
1991	LPI 20:5	[M-H]-	0.982	617.27324			4.87	C29H47O12P	CC\C=C/C\C=C/C\C=C/C\C=C/C\C=C/CCCC(=O)OCC(O)COP(O)(=O)OC1C(O)C(O)C(O)C(O)C1O		NAVULVNLGJVPQU-JLNKQSITNA-N	spectral_library_annotation
1995	LPE 20:5	[M-H]-	0.939	498.26261			5.51	C25H42NO7P	CC\C=C/C\C=C/C\C=C/C\C=C/C\C=C/CCCC(=O)OCC(O)COP(O)(=O)OCCN		KCWGBXXAJHVZNN-JLNKQSITNA-N	spectral_library_annotation
1997	Massbank:IA000223 5,12-DiHETE	[M-H1]+	0.968	335.223					CCCCC\C=C/C[C@@H](O)\C=C\C=C\C=C/[C@@H](O)CCCC(O)=O	1S/C20H32O4/c1-2-3-4-5-6-9-13-18(21)14-10-7-8-11-15-19(22)16-12-17-20(23)24/h6-11,14-15,18-19,21-22H,2-5,12-13,16-17H2,1H3,(H,23,24)/b8-7+,9-6-,14-10+,15-11-/t18-,19-/m1/s1	N/A	spectral_library_annotation
2000	LPC 16:1, [M+FA-H]-	[M+FA-H]-	0.985	538.31449			1.12	C24H48NO7P	CCCCCC\C=C/CCCCCCCC(=O)OCC(O)COP([O-])(=O)OCC[N+](C)(C)C	InChI=1S/C24H48NO7P/c1-5-6-7-8-9-10-11-12-13-14-15-16-17-18-24(27)30-21-23(26)22-32-33(28,29)31-20-19-25(2,3)4/h10-11,23,26H,5-9,12-22H2,1-4H3/b11-10-	LFUDDCMNKWEORN-KHPPLWFESA-N	spectral_library_annotation
2002	Suspect related to Spectral Match to 1-(9Z-Octadecenoyl)-sn-glycero-3-phosphocholine from NIST14 (predicted molecular formula SIRIUS: unknown / BUDDY: unknown) with delta m/z -28.031 (putative explanation: Desethylation, didemethylation, dealkylation|Met->Cys substitution|Val->Ala substitution; atomic difference: -2C,-4H|-2C,-4H|-2C,-4H) [M+Cl]-	[M+Cl]-	0.889	528.286					N/A	N/A	N/A	spectral_library_annotation
2008	LPC 20:5, [M+FA-H]-	[M+FA-H]-	0.929	586.31449			0.86	C28H48NO7P	CC\C=C/C\C=C/C\C=C/C\C=C/C\C=C/CCCC(=O)OCC(O)COP([O-])(=O)OCC[N+](C)(C)C	InChI=1S/C28H48NO7P/c1-5-6-7-8-9-10-11-12-13-14-15-16-17-18-19-20-21-22-28(31)34-25-27(30)26-36-37(32,33)35-24-23-29(2,3)4/h6-7,9-10,12-13,15-16,18-19,27,30H,5,8,11,14,17,20-26H2,1-4H3/b7-6-,10-9-,13-12-,16-15-,19-18-	PDIGSOAOQOXRDU-WMPRHZDHSA-N	spectral_library_annotation
2010	Suspect related to PE(22:6/0:0); [M-H]- C27H43N1O7P1 (predicted molecular formula SIRIUS: unknown / BUDDY: unknown) with delta m/z 1.015 (putative explanation: unspecified; atomic difference: unspecified) [M-H]-	[M-H]-	0.858	526.295					N/A	N/A	N/A	spectral_library_annotation
2018	LPE 18:3	[M-H]-	0.977	474.26261			6.02	C23H42NO7P	CC\C=C/C\C=C/C\C=C/CCCCCCCC(=O)OCC(O)COP(O)(=O)OCCN		NTBBASCGALPTDC-PDBXOOCHNA-N	spectral_library_annotation
2025	1792831 - 40.0 eV	[M-H]-	0.977	285.207					C(CCCCCCCC(=O)O)CCCCCCC(=O)O	N/A	N/A	spectral_library_annotation
2030	[M+FA-H]-, LPC 18:3	[M+FA-H]-	0.965	562.31449			0.99	C26H48NO7P	CC\C=C/C\C=C/C\C=C/CCCCCCCC(=O)OCC(O)COP([O-])(=O)OCC[N+](C)(C)C	InChI=1S/C26H48NO7P/c1-5-6-7-8-9-10-11-12-13-14-15-16-17-18-19-20-26(29)32-23-25(28)24-34-35(30,31)33-22-21-27(2,3)4/h6-7,9-10,12-13,25,28H,5,8,11,14-24H2,1-4H3/b7-6-,10-9-,13-12-	WKQNRCYKYCKESD-QNEBEIHSSA-N	spectral_library_annotation
2032	Suspect related to Spectral Match to KDdiA-PC from NIST14 (predicted molecular formula SIRIUS: unknown / BUDDY: unknown) with delta m/z 21.984 (putative explanation: Sodium adduct|glyoxal-derived AGE; atomic difference: -1H,1Na|2C,-2H) [480.3]	[M]+	0.857	502.298					N/A	N/A	N/A	spectral_library_annotation
2033	FA 18:4+2O	[M-H]-	0.894	309.2075				C18H30O4	O=C(O)CCCCCCCC=CCC(OO)C=CC=CCC	InChI=1S/C18H30O4/c1-2-3-4-11-14-17(22-21)15-12-9-7-5-6-8-10-13-16-18(19)20/h3-4,9,11-12,14,17,21H,2,5-8,10,13,15-16H2,1H3,(H,19,20)	FLJRXICXLUZYBE-UHFFFAOYSA-N	spectral_library_annotation
2035	FA 18:2+2O	[M-H]-	0.913	311.2226				C18H32O4	O=C(O)CCCCCCCC(OO)C=CC=CCCCCC	InChI=1S/C18H32O4/c1-2-3-4-5-6-8-11-14-17(22-21)15-12-9-7-10-13-16-18(19)20/h6,8,11,14,17,21H,2-5,7,9-10,12-13,15-16H2,1H3,(H,19,20)	JGUNZIWGNMQSBM-UHFFFAOYSA-N	spectral_library_annotation
2044	LPC O-14:0	[M+HCOO]-	0.961	498.32013			6.06	C22H48NO6P	CCCCCCCCCCCCCCOCC(O)COP([O-])(=O)OCC[N+](C)(C)C		MBRLTZVQXZDRBC-UHFFFAOYNA-N	spectral_library_annotation
2046	Suspect related to 9-Hydroperoxy-10E,12Z,15Z-octadecatrienoic acid (predicted molecular formula SIRIUS: C18H30O3 / BUDDY: C18H30O3) with delta m/z -15.995 (putative explanation: Ser->Ala substitution|Tyr->Phe substitution|reduction; atomic difference: -1O|-1O|-1O) [M-H]-	[M-H]-	0.89	293.212					N/A	InChI=1S/C18H30O4/c1-2-3-4-5-6-8-11-14-17(22-21)15-12-9-7-10-13-16-18(19)20/h3-4,6,8,11,14,17,21H,2,5,7,9-10,12-13,15-16H2,1H3,(H,19,20)/b4-3-,8-6-,14-11+/t17-/m1/s1 - 15.995 Da	N/A	spectral_library_annotation
2055	PC 34:2, PC 16:0-18:2	[M+FA-H]-	0.906	802.55981			5.27	C42H80NO8P	CCCCCCCCCCCCCCCC(=O)OCC(COP([O-])(=O)OCC[N+](C)(C)C)OC(=O)CCCCCCC\C=C/C\C=C/CCCCC	InChI=1S/C42H80NO8P/c1-6-8-10-12-14-16-18-20-21-23-25-27-29-31-33-35-42(45)51-40(39-50-52(46,47)49-37-36-43(3,4)5)38-48-41(44)34-32-30-28-26-24-22-19-17-15-13-11-9-7-2/h14,16,20-21,40H,6-13,15,17-19,22-39H2,1-5H3/b16-14-,21-20-	JLPULHDHAOZNQI-AKMCNLDWSA-N	spectral_library_annotation
2059	LPE 16:1	[M-H]-	0.971	450.26261			5.75	C21H42NO7P	CCCCCC\C=C/CCCCCCCC(=O)OCC(O)COP(O)(=O)OCCN		DSOWUEHXZJUNID-FPLPWBNLNA-N	spectral_library_annotation
2066	LPC 16:1, [M+FA-H]-	[M+FA-H]-	0.946	538.31449			1.12	C24H48NO7P	CCCCCC\C=C/CCCCCCCC(=O)OCC(O)COP([O-])(=O)OCC[N+](C)(C)C	InChI=1S/C24H48NO7P/c1-5-6-7-8-9-10-11-12-13-14-15-16-17-18-24(27)30-21-23(26)22-32-33(28,29)31-20-19-25(2,3)4/h10-11,23,26H,5-9,12-22H2,1-4H3/b11-10-	LFUDDCMNKWEORN-KHPPLWFESA-N	spectral_library_annotation
2069	Suspect related to Spectral Match to 1-(9Z-Octadecenoyl)-sn-glycero-3-phosphocholine from NIST14 (predicted molecular formula SIRIUS: unknown / BUDDY: unknown) with delta m/z -28.031 (putative explanation: Desethylation, didemethylation, dealkylation|Met->Cys substitution|Val->Ala substitution; atomic difference: -2C,-4H|-2C,-4H|-2C,-4H) [M+Cl]-	[M+Cl]-	0.879	528.286					N/A	N/A	N/A	spectral_library_annotation
2074	LPC 15:0, [M+FA-H]-	[M+FA-H]-	0.973	526.31449			1.31	C23H48NO7P	CCCCCCCCCCCCCCC(=O)OCC(O)COP([O-])(=O)OCC[N+](C)(C)C	InChI=1S/C23H48NO7P/c1-5-6-7-8-9-10-11-12-13-14-15-16-17-23(26)29-20-22(25)21-31-32(27,28)30-19-18-24(2,3)4/h22,25H,5-21H2,1-4H3	RJZVWDTYEWCUAR-UHFFFAOYSA-N	spectral_library_annotation
2081	9-hydroxy-10,12-octadecadienoic acid	[M-H]-	0.712	295.228					N/A	InChI=1S/C18H32O3/c1-2-3-4-5-6-8-11-14-17(19)15-12-9-7-10-13-16-18(20)21/h6,8,11,14,17,19H,2-5,7,9-10,12-13,15-16H2,1H3,(H,20,21)/b8-6+,14-11+	N/A	spectral_library_annotation
2083	16-Hydroxyhexadecanoic acid CollisionEnergy:102040	[M-H]-	0.974	271.228					O=C(O)CCCCCCCCCCCCCCCO	"InChI=1S/C16H32O3/c17-15-13-11-9-7-5-3-1-2-4-6-8-10-12-14-16(18)19/h17H,1-15H2,(H,18,19)"	N/A	spectral_library_annotation
2084	Suspect related to 9-Hydroperoxy-10E,12Z,15Z-octadecatrienoic acid (predicted molecular formula SIRIUS: C18H30O3 / BUDDY: C18H30O3) with delta m/z -15.995 (putative explanation: Ser->Ala substitution|Tyr->Phe substitution|reduction; atomic difference: -1O|-1O|-1O) [M-H]-	[M-H]-	0.938	293.212					N/A	InChI=1S/C18H30O4/c1-2-3-4-5-6-8-11-14-17(22-21)15-12-9-7-10-13-16-18(19)20/h3-4,6,8,11,14,17,21H,2,5,7,9-10,12-13,15-16H2,1H3,(H,19,20)/b4-3-,8-6-,14-11+/t17-/m1/s1 - 15.995 Da	N/A	spectral_library_annotation
2088	Suspect related to Spectral Match to 8S-Hydroxy-9E,11Z,14Z-eicosatrienoic acid from NIST14 (predicted molecular formula SIRIUS: C22H32O5 / BUDDY: C22H32O5) with delta m/z 53.973 (putative explanation: trifluoroleucine replacement of leucine; atomic difference: 3F,-3H) [M-H2O+H]+	[M-H2O+H]+	0.974	359.22					N/A	N/A	N/A	spectral_library_annotation
2092	HexCer-AP t35:2, HexCer-AP t20:1/15:1	[M++Hac-H]-	0.908	802.56861			3.61	C41H77NO10	CCCCCCCCCCC\C=C\CCCC(O)C(O)C(COC1OC(CO)C(O)C(O)C1O)NC(=O)C(O)CCCCCC\C=C/CCCCC	InChI=1S/C41H77NO10/c1-3-5-7-9-11-13-15-16-17-19-20-22-24-26-28-33(44)36(46)32(31-51-41-39(49)38(48)37(47)35(30-43)52-41)42-40(50)34(45)29-27-25-23-21-18-14-12-10-8-6-4-2/h12,14,20,22,32-39,41,43-49H,3-11,13,15-19,21,23-31H2,1-2H3,(H,42,50)/b14-12-,22-20+	CIXCZCXJMUULGI-SISRSDQDSA-N	spectral_library_annotation
2097	LPI 18:2	[M-H]-	0.979	595.28889			5.15	C27H49O12P	CCCCC\C=C/C\C=C/CCCCCCCC(=O)OCC(O)COP(O)(=O)OC1C(O)C(O)C(O)C(O)C1O		SAHCQBPGXQFTRA-HZJYTTRNNA-N	spectral_library_annotation
2099	prostaglandin B1 CollisionEnergy:205060	[M-H2O+H]+	0.913	319.227					CCCCCC(O)C=CC1=C(CCCCCCC(=O)O)C(=O)CC1	"InChI=1S/C20H32O4/c1-2-3-6-9-17(21)14-12-16-13-15-19(22)18(16)10-7-4-5-8-11-20(23)24/h12,14,17,21H,2-11,13,15H2,1H3,(H,23,24)/b14-12+/t17-/m0/s1"	N/A	spectral_library_annotation
2100	Massbank:IA000049 5,12-DiHETE	[M-H1]+	0.888	335.223					CCCCC\C=C/C[C@@H](O)\C=C\C=C\C=C/[C@@H](O)CCCC(O)=O	1S/C20H32O4/c1-2-3-4-5-6-9-13-18(21)14-10-7-8-11-15-19(22)16-12-17-20(23)24/h6-11,14-15,18-19,21-22H,2-5,12-13,16-17H2,1H3,(H,23,24)/b8-7+,9-6-,14-10+,15-11-/t18-,19-/m1/s1	N/A	spectral_library_annotation
2102	Massbank:PR309085 FA 18:3+2O	[M-H]-	0.77	309.206					O=C(O)CCCCCCCC1OC1(C=CC(=O)CCCCC)	1S/C18H30O4/c1-2-3-7-10-15(19)13-14-17-16(22-17)11-8-5-4-6-9-12-18(20)21/h13-14,16-17H,2-12H2,1H3,(H,20,21)	N/A	spectral_library_annotation
2104	Suspect related to 1-Oleoyl-sn-glycero-3-phosphoethanolamine (predicted molecular formula SIRIUS: C23H44NO7P / BUDDY: C23H44NO7P) with delta m/z -2.016 (putative explanation: 2-amino-3-oxo-butanoic_acid|Intact disulfide bridge|Val->Pro substitution; atomic difference: -2H|-2H|-2H) [M-H]-	[M-H]-	0.981	476.278					N/A	InChI=1S/C23H46NO7P/c1-2-3-4-5-6-7-8-9-10-11-12-13-14-15-16-17-23(26)29-20-22(25)21-31-32(27,28)30-19-18-24/h9-10,22,25H,2-8,11-21,24H2,1H3,(H,27,28)/b10-9-/t22-/m1/s1 - 2.016 Da	N/A	spectral_library_annotation
2105	PE(22:6/0:0); [M+H]+ C27H45N1O7P1	[M+H]+	0.937	526.293					N/A	N/A	N/A	spectral_library_annotation
2109	Suspect related to Spectral Match to 1,2-Dilinoleoyl-sn-glycero-3-phospho-(1'-rac-glycerol) from NIST14 (predicted molecular formula SIRIUS: unknown / BUDDY: unknown) with delta m/z -2.964 (putative explanation: unspecified; atomic difference: unspecified) [507.3]	[M]+	0.753	504.309					N/A	N/A	N/A	spectral_library_annotation
2110	LPC 18:2	[M+HCOO]-	0.948	564.33069			5.89	C26H50NO7P	CCCCC\C=C/C\C=C/CCCCCCCC(=O)OCC(O)COP([O-])(=O)OCC[N+](C)(C)C		SPJFYYJXNPEZDW-UTJQPWESNA-N	spectral_library_annotation
2111	Suspect related to 1-Stearoyl-2-arachidonoyl-sn-glycero-3-phospho-(1'-myo-inositol) (predicted molecular formula SIRIUS: C29H49O12P / BUDDY: C36H44O9) with delta m/z -266.261 (putative explanation: stearoylation (reverse); atomic difference: -18C,-34H,-1O) [M-H]-	[M-H]-	0.976	619.291					N/A	N/A	N/A	spectral_library_annotation
2117	LPC 20:4, [M+FA-H]-	[M+FA-H]-	0.932	588.33014			1.19	C28H50NO7P	CC\C=C/C\C=C/C\C=C/C\C=C/CCCCCCC(=O)OCC(O)COP([O-])(=O)OCC[N+](C)(C)C	InChI=1S/C28H50NO7P/c1-5-6-7-8-9-10-11-12-13-14-15-16-17-18-19-20-21-22-28(31)34-25-27(30)26-36-37(32,33)35-24-23-29(2,3)4/h6-7,9-10,12-13,15-16,27,30H,5,8,11,14,17-26H2,1-4H3/b7-6-,10-9-,13-12-,16-15-	GOMVPVRDBLLHQC-DOFZRALJSA-N	spectral_library_annotation
2118	MEHP	[M-H]-	0.973	277.1445				C16H22O4	CCCCC(CC)COC(=O)C1=CC=CC=C1C(O)=O	InChI=1S/C16H22O4/c1-3-5-8-12(4-2)11-20-16(19)14-10-7-6-9-13(14)15(17)18/h6-7,9-10,12H,3-5,8,11H2,1-2H3,(H,17,18)	DJDSLBVSSOQSLW-UHFFFAOYSA-N	spectral_library_annotation
2120	Suspect related to Spectral Match to 1,2-Dioleoyl-sn-glycero-3-phosphoethanolamine-N,N-dimethyl from NIST14 (predicted molecular formula SIRIUS: unknown / BUDDY: unknown) with delta m/z 21.984 (putative explanation: Sodium adduct|glyoxal-derived AGE; atomic difference: -1H,1Na|2C,-2H) [506.3]	[M]+	0.836	528.305					N/A	N/A	N/A	spectral_library_annotation
2121	Suspect related to Spectral Match to 1-(9Z-Octadecenoyl)-sn-glycero-3-phosphocholine from NIST14 (predicted molecular formula SIRIUS: unknown / BUDDY: unknown) with delta m/z 21.984 (putative explanation: Sodium adduct|glyoxal-derived AGE; atomic difference: -1H,1Na|2C,-2H) [M+Cl]-	[M+Cl]-	0.98	578.303					N/A	N/A	N/A	spectral_library_annotation
2122	Suspect related to 9,12-Octadecadiynoic acid (predicted molecular formula SIRIUS: C10H23N4O3P / BUDDY: C16H22O4) with delta m/z 1.942 (putative explanation: Leu/Ile->Asp substitution|Dealkylation (desethyl/didesmethyl) + carboxylation; atomic difference: -2C,-6H,2O|2C,6H,-2O) [M+H]+	[M+H]+	0.782	279.159					N/A	InChI=1S/C18H28O2/c1-2-3-4-5-6-7-8-9-10-11-12-13-14-15-16-17-18(19)20/h2-5,8,11-17H2,1H3,(H,19,20) + 1.942 Da	N/A	spectral_library_annotation
2123	LPC 16:0, [M+FA-H]-	[M+FA-H]-	0.917	540.33014			1.58	C24H50NO7P	CCCCCCCCCCCCCCCC(=O)OCC(O)COP([O-])(=O)OCC[N+](C)(C)C	InChI=1S/C24H50NO7P/c1-5-6-7-8-9-10-11-12-13-14-15-16-17-18-24(27)30-21-23(26)22-32-33(28,29)31-20-19-25(2,3)4/h23,26H,5-22H2,1-4H3	ASWBNKHCZGQVJV-UHFFFAOYSA-N	spectral_library_annotation
2128	LPC 15:0, [M+FA-H]-	[M+FA-H]-	0.938	526.31449			1.31	C23H48NO7P	CCCCCCCCCCCCCCC(=O)OCC(O)COP([O-])(=O)OCC[N+](C)(C)C	InChI=1S/C23H48NO7P/c1-5-6-7-8-9-10-11-12-13-14-15-16-17-23(26)29-20-22(25)21-31-32(27,28)30-19-18-24(2,3)4/h22,25H,5-21H2,1-4H3	RJZVWDTYEWCUAR-UHFFFAOYSA-N	spectral_library_annotation
2131	Suspect related to Spectral Match to 1-Hexadecanoyl-sn-glycero-3-phospho-(1'-myo-inositol) from NIST14 (predicted molecular formula SIRIUS: unknown / BUDDY: unknown) with delta m/z 48.0 (putative explanation: Val->Phe substitution; atomic difference: 4C) [M-H]-	[M-H]-	0.979	619.291					N/A	N/A	N/A	spectral_library_annotation
2133	PC 34:2, PC 16:0-18:2	[M+FA-H]-	0.917	802.55981			5.27	C42H80NO8P	CCCCCCCCCCCCCCCC(=O)OCC(COP([O-])(=O)OCC[N+](C)(C)C)OC(=O)CCCCCCC\C=C/C\C=C/CCCCC	InChI=1S/C42H80NO8P/c1-6-8-10-12-14-16-18-20-21-23-25-27-29-31-33-35-42(45)51-40(39-50-52(46,47)49-37-36-43(3,4)5)38-48-41(44)34-32-30-28-26-24-22-19-17-15-13-11-9-7-2/h14,16,20-21,40H,6-13,15,17-19,22-39H2,1-5H3/b16-14-,21-20-	JLPULHDHAOZNQI-AKMCNLDWSA-N	spectral_library_annotation
2136	Suspect related to Spectral Match to Dodecylbenzenesulfonic acid from NIST14 (predicted molecular formula SIRIUS: unknown / BUDDY: unknown) with delta m/z -28.031 (putative explanation: Desethylation, didemethylation, dealkylation|Met->Cys substitution|Val->Ala substitution; atomic difference: -2C,-4H|-2C,-4H|-2C,-4H) [M-H]-	[M-H]-	0.974	297.153					N/A	N/A	N/A	spectral_library_annotation
2138	LPS 22:6, [M-H]-	[M-H]-	0.924	568.26809			0	C28H44NO9P	CC\C=C/C\C=C/C\C=C/C\C=C/C\C=C/C\C=C/CCC(=O)OCC(O)COP(O)(=O)OCC(N)C(O)=O	InChI=1S/C28H44NO9P/c1-2-3-4-5-6-7-8-9-10-11-12-13-14-15-16-17-18-19-20-21-27(31)36-22-25(30)23-37-39(34,35)38-24-26(29)28(32)33/h3-4,6-7,9-10,12-13,15-16,18-19,25-26,30H,2,5,8,11,14,17,20-24,29H2,1H3,(H,32,33)(H,34,35)/b4-3-,7-6-,10-9-,13-12-,16-15-,19-18-	FZUFCKYWYUGORZ-KUBAVDMBSA-N	spectral_library_annotation
2139	Suspect related to Spectral Match to 1-Hexadecanoyl-sn-glycero-3-phospho-(1'-myo-inositol) from NIST14 (predicted molecular formula SIRIUS: unknown / BUDDY: unknown) with delta m/z 24.0 (putative explanation: unspecified; atomic difference: 2C) [M-H]-	[M-H]-	0.995	595.29					N/A	N/A	N/A	spectral_library_annotation
2140	Lauryl sulfate	[M-H]-	0.981	265.1474				C12H26O4S	CCCCCCCCCCCCOS(=O)(=O)O	InChI=1S/C12H26O4S/c1-2-3-4-5-6-7-8-9-10-11-12-16-17(13,14)15/h2-12H2,1H3,(H,13,14,15)	MOTZDAYCYVMXPC-UHFFFAOYSA-N	spectral_library_annotation
2142	LPC 16:1, [M+FA-H]-	[M+FA-H]-	0.991	538.31449			1.12	C24H48NO7P	CCCCCC\C=C/CCCCCCCC(=O)OCC(O)COP([O-])(=O)OCC[N+](C)(C)C	InChI=1S/C24H48NO7P/c1-5-6-7-8-9-10-11-12-13-14-15-16-17-18-24(27)30-21-23(26)22-32-33(28,29)31-20-19-25(2,3)4/h10-11,23,26H,5-9,12-22H2,1-4H3/b11-10-	LFUDDCMNKWEORN-KHPPLWFESA-N	spectral_library_annotation
2144	Suspect related to Chenodeoxycholic acid 24-acyl-.beta.-D-glucuronide (predicted molecular formula SIRIUS: C27H42O10 / BUDDY: C27H42O10) with delta m/z -42.047 (putative explanation: Deisopropylation, depropylation, dealkylation|Leu/Ile->Ala substitution|Val->Gly substitution; atomic difference: -3C,-6H|-3C,-6H|-3C,-6H) [M-H]-	[M-H]-	0.759	525.271					N/A	InChI=1S/C30H48O10/c1-14(4-7-21(33)39-28-25(36)23(34)24(35)26(40-28)27(37)38)17-5-6-18-22-19(9-11-30(17,18)3)29(2)10-8-16(31)12-15(29)13-20(22)32/h14-20,22-26,28,31-32,34-36H,4-13H2,1-3H3,(H,37,38)/t14-,15+,16-,17-,18+,19+,20-,22+,23+,24+,25-,26+,28-,29+,30-/m1/s1 - 42.047 Da	N/A	spectral_library_annotation
2145	Suspect related to 1-(1Z-Octadecenyl)-2-(4Z,7Z,10Z,13Z,16Z,19Z-docosahexaenoyl)-sn-glycero-3-phosphoethanolamine (predicted molecular formula SIRIUS: C27H44NO7P / BUDDY: C34H39NO4) with delta m/z -250.266 (putative explanation: unspecified; atomic difference: unspecified) [M-H]-	[M-H]-	0.813	524.28					N/A	N/A	N/A	spectral_library_annotation
2146	PE(22:6/0:0); [M+H]+ C27H45N1O7P1	[M+H]+	0.885	526.293					N/A	N/A	N/A	spectral_library_annotation
2149	Suspect related to Spectral Match to 1-Palmitoyl-2-hydroxy-sn-glycero-3-phosphoethanolamine from NIST14 (predicted molecular formula SIRIUS: C23H44NO7P / BUDDY: C23H44NO7P) with delta m/z 24.0 (putative explanation: unspecified; atomic difference: 2C) [M-H]-	[M-H]-	0.977	476.279					N/A	N/A	N/A	spectral_library_annotation
2150	Suspect related to 1-Stearoyl-2-docosahexaenoyl-sn-glycero-3-phosphocholine (predicted molecular formula SIRIUS: unknown / BUDDY: C37H45NO4) with delta m/z -266.261 (putative explanation: stearoylation (reverse); atomic difference: -18C,-34H,-1O) [M+CHOO]-	[M+CHOO]-	0.935	612.333					N/A	InChI=1S/C48H84NO8P/c1-6-8-10-12-14-16-18-20-22-23-24-25-27-29-31-33-35-37-39-41-48(51)57-46(45-56-58(52,53)55-43-42-49(3,4)5)44-54-47(50)40-38-36-34-32-30-28-26-21-19-17-15-13-11-9-7-2/h8,10,14,16,20,22,24-25,29,31,35,37,46H,6-7,9,11-13,15,17-19,21,23,26-28,30,32-34,36,38-45H2,1-5H3/b10-8-,16-14-,22-20-,25-24-,31-29-,37-35-/t46-/m1/s1 - 266.261 Da	N/A	spectral_library_annotation
2151	PE(18:2/0:0); [M+H]+ C23H45N1O7P1	[M+H]+	0.841	478.293					N/A	N/A	N/A	spectral_library_annotation
2152	Suspect related to Massbank:LQB00573 PE 36:5 (predicted molecular formula SIRIUS: C27H39N3O6 / BUDDY: C29H43NO4S) with delta m/z -236.213 (putative explanation: palmitoleyl (reverse); atomic difference: -16C,-28H,-1O) [M-H]-	[M-H]-	0.954	500.278					N/A	1S/C41H72NO8P/c1-3-5-7-9-11-13-15-17-18-19-20-22-24-26-28-30-32-34-41(44)50-39(38-49-51(45,46)48-36-35-42)37-47-40(43)33-31-29-27-25-23-21-16-14-12-10-8-6-4-2/h5,7,11,13-14,16-18,20,22,39H,3-4,6,8-10,12,15,19,21,23-38,42H2,1-2H3,(H,45,46)/b7-5-,13-11-,16-14-,18-17-,22-20- - 236.213 Da	N/A	spectral_library_annotation
2154	PE(20:4/0:0); [M+H]+ C25H45N1O7P1	[M+H]+	0.86	502.293					N/A	N/A	N/A	spectral_library_annotation
2155	[M+FA-H]-, LPC 18:2	[M+FA-H]-	0.924	564.33014			1.32	C26H50NO7P	CCCCC\C=C/C\C=C/CCCCCCCC(=O)OCC(O)COP([O-])(=O)OCC[N+](C)(C)C	InChI=1S/C26H50NO7P/c1-5-6-7-8-9-10-11-12-13-14-15-16-17-18-19-20-26(29)32-23-25(28)24-34-35(30,31)33-22-21-27(2,3)4/h9-10,12-13,25,28H,5-8,11,14-24H2,1-4H3/b10-9-,13-12-	SPJFYYJXNPEZDW-UTJQPWESSA-N	spectral_library_annotation
2156	Suspect related to Spectral Match to 1,2-Dioleoyl-sn-glycero-3-phosphoethanolamine-N,N-dimethyl from NIST14 (predicted molecular formula SIRIUS: unknown / BUDDY: unknown) with delta m/z -2.016 (putative explanation: 2-amino-3-oxo-butanoic_acid|Intact disulfide bridge|Val->Pro substitution; atomic difference: -2H|-2H|-2H) [506.3]	[M]+	0.897	504.309					N/A	N/A	N/A	spectral_library_annotation
2157	LPC 20:4, [M+FA-H]-	[M+FA-H]-	0.965	588.33014			1.19	C28H50NO7P	CC\C=C/C\C=C/C\C=C/C\C=C/CCCCCCC(=O)OCC(O)COP([O-])(=O)OCC[N+](C)(C)C	InChI=1S/C28H50NO7P/c1-5-6-7-8-9-10-11-12-13-14-15-16-17-18-19-20-21-22-28(31)34-25-27(30)26-36-37(32,33)35-24-23-29(2,3)4/h6-7,9-10,12-13,15-16,27,30H,5,8,11,14,17-26H2,1-4H3/b7-6-,10-9-,13-12-,16-15-	GOMVPVRDBLLHQC-DOFZRALJSA-N	spectral_library_annotation
2158	12-HEPE	[M-H]-	0.942	317.2122				C20H30O3	C(\CC)=C\C/C=C\C[C@@H](/C=C/C=C\C/C=C\CCCC(=O)O)O	InChI=1S/C20H30O3/c1-2-3-4-5-10-13-16-19(21)17-14-11-8-6-7-9-12-15-18-20(22)23/h3-4,7-11,13-14,17,19,21H,2,5-6,12,15-16,18H2,1H3,(H,22,23)/b4-3-,9-7-,11-8-,13-10-,17-14+/t19-/m0/s1	MCRJLMXYVFDXLS-UOLHMMFFSA-N	spectral_library_annotation
2160	Suspect related to Spectral Match to 1,2-Dioleoyl-sn-glycero-3-phosphoethanolamine-N,N-dimethyl from NIST14 (predicted molecular formula SIRIUS: unknown / BUDDY: unknown) with delta m/z 21.984 (putative explanation: Sodium adduct|glyoxal-derived AGE; atomic difference: -1H,1Na|2C,-2H) [506.3]	[M]+	0.931	528.305					N/A	N/A	N/A	spectral_library_annotation
2165	Massbank:IA000313 10-HDoHE	[M-H1]+	0.887	343.228					CC\C=C/C\C=C/C\C=C/C=C/C(O)C\C=C/C\C=C/CCC(O)=O	1S/C22H32O3/c1-2-3-4-5-6-7-8-9-12-15-18-21(23)19-16-13-10-11-14-17-20-22(24)25/h3-4,6-7,9,11-16,18,21,23H,2,5,8,10,17,19-20H2,1H3,(H,24,25)/b4-3-,7-6-,12-9-,14-11-,16-13-,18-15+	N/A	spectral_library_annotation
2166	FA 18:2+2O	[M-H]-	0.875	311.2221				C18H32O4	O=C(O)CCCCCCCC=CCC(O)C(O)CC=CCC	InChI=1S/C18H32O4/c1-2-3-10-13-16(19)17(20)14-11-8-6-4-5-7-9-12-15-18(21)22/h3,8,10-11,16-17,19-20H,2,4-7,9,12-15H2,1H3,(H,21,22)	RGRKFKRAFZJQMS-UHFFFAOYSA-N	spectral_library_annotation
2173	LPS 22:6, [M-H]-	[M-H]-	0.828	568.26809			0	C28H44NO9P	CC\C=C/C\C=C/C\C=C/C\C=C/C\C=C/C\C=C/CCC(=O)OCC(O)COP(O)(=O)OCC(N)C(O)=O	InChI=1S/C28H44NO9P/c1-2-3-4-5-6-7-8-9-10-11-12-13-14-15-16-17-18-19-20-21-27(31)36-22-25(30)23-37-39(34,35)38-24-26(29)28(32)33/h3-4,6-7,9-10,12-13,15-16,18-19,25-26,30H,2,5,8,11,14,17,20-24,29H2,1H3,(H,32,33)(H,34,35)/b4-3-,7-6-,10-9-,13-12-,16-15-,19-18-	FZUFCKYWYUGORZ-KUBAVDMBSA-N	spectral_library_annotation
2175	LPS 20:4, [M-H]-	[M-H]-	0.908	544.26809			0	C26H44NO9P	CC\C=C/C\C=C/C\C=C/C\C=C/CCCCCCC(=O)OCC(O)COP(O)(=O)OCC(N)C(O)=O	InChI=1S/C26H44NO9P/c1-2-3-4-5-6-7-8-9-10-11-12-13-14-15-16-17-18-19-25(29)34-20-23(28)21-35-37(32,33)36-22-24(27)26(30)31/h3-4,6-7,9-10,12-13,23-24,28H,2,5,8,11,14-22,27H2,1H3,(H,30,31)(H,32,33)/b4-3-,7-6-,10-9-,13-12-	XKQPGKKDUSIGIL-LTKCOYKYSA-N	spectral_library_annotation
2176	Suspect related to 1-Stearoyl-2-arachidonoyl-sn-glycero-3-phospho-(1'-myo-inositol) (predicted molecular formula SIRIUS: C29H49O12P / BUDDY: C36H44O9) with delta m/z -266.261 (putative explanation: stearoylation (reverse); atomic difference: -18C,-34H,-1O) [M-H]-	[M-H]-	0.893	619.291					N/A	N/A	N/A	spectral_library_annotation
2178	Suspect related to Spectral Match to 1-Hexadecanoyl-sn-glycero-3-phospho-(1'-myo-inositol) from NIST14 (predicted molecular formula SIRIUS: unknown / BUDDY: unknown) with delta m/z 24.0 (putative explanation: unspecified; atomic difference: 2C) [M-H]-	[M-H]-	0.982	595.29					N/A	N/A	N/A	spectral_library_annotation
2182	LPI 22:6	[M-H]-	0.967	643.28889			5.2	C31H49O12P	CC\C=C/C\C=C/C\C=C/C\C=C/C\C=C/C\C=C/CCC(=O)OCC(O)COP(O)(=O)OC1C(O)C(O)C(O)C(O)C1O		CAPHXUZAFHNJAV-KUBAVDMBNA-N	spectral_library_annotation
2184	1-Hexadecanoyl-sn-glycero-3-phosphocholine	[M+HCOO]-	0.995	540.3307				C24H50NO7P	CCCCCCCCCCCCCCCC(=O)OCC(COP(=O)([O-])OCC[N+](C)(C)C)O	InChI=1S/C24H50NO7P/c1-5-6-7-8-9-10-11-12-13-14-15-16-17-18-24(27)30-21-23(26)22-32-33(28,29)31-20-19-25(2,3)4/h23,26H,5-22H2,1-4H3	ASWBNKHCZGQVJV-UHFFFAOYSA-N	spectral_library_annotation
2188	Massbank:AU406656 Lauryl sulfate|dodecyl hydrogen sulfate|(Dodecyloxy)sulfonic acid|Dodecyl sulfate	[M-H]-	0.966	265.148					CCCCCCCCCCCCOS(=O)(=O)O	1S/C12H26O4S/c1-2-3-4-5-6-7-8-9-10-11-12-16-17(13,14)15/h2-12H2,1H3,(H,13,14,15)	N/A	spectral_library_annotation
2198	PC 34:2, PC 16:0-18:2	[M+FA-H]-	0.908	802.55981			5.27	C42H80NO8P	CCCCCCCCCCCCCCCC(=O)OCC(COP([O-])(=O)OCC[N+](C)(C)C)OC(=O)CCCCCCC\C=C/C\C=C/CCCCC	InChI=1S/C42H80NO8P/c1-6-8-10-12-14-16-18-20-21-23-25-27-29-31-33-35-42(45)51-40(39-50-52(46,47)49-37-36-43(3,4)5)38-48-41(44)34-32-30-28-26-24-22-19-17-15-13-11-9-7-2/h14,16,20-21,40H,6-13,15,17-19,22-39H2,1-5H3/b16-14-,21-20-	JLPULHDHAOZNQI-AKMCNLDWSA-N	spectral_library_annotation
2201	Suspect related to Spectral Match to Dodecylbenzenesulfonic acid from NIST14 (predicted molecular formula SIRIUS: unknown / BUDDY: unknown) with delta m/z -28.031 (putative explanation: Desethylation, didemethylation, dealkylation|Met->Cys substitution|Val->Ala substitution; atomic difference: -2C,-4H|-2C,-4H|-2C,-4H) [M-H]-	[M-H]-	0.941	297.153					N/A	N/A	N/A	spectral_library_annotation
2204	16-Hydroxyhexadecanoic acid CollisionEnergy:102040	[M-H]-	0.992	271.228					O=C(O)CCCCCCCCCCCCCCCO	"InChI=1S/C16H32O3/c17-15-13-11-9-7-5-3-1-2-4-6-8-10-12-14-16(18)19/h17H,1-15H2,(H,18,19)"	N/A	spectral_library_annotation
2205	LPC 17:1, [M+FA-H]-	[M+FA-H]-	0.915	552.33014			1.38	C25H50NO7P	CCCCCCC\C=C/CCCCCCCC(=O)OCC(O)COP([O-])(=O)OCC[N+](C)(C)C	InChI=1S/C25H50NO7P/c1-5-6-7-8-9-10-11-12-13-14-15-16-17-18-19-25(28)31-22-24(27)23-33-34(29,30)32-21-20-26(2,3)4/h11-12,24,27H,5-10,13-23H2,1-4H3/b12-11-	LPMGFNAQZPADDZ-QXMHVHEDSA-N	spectral_library_annotation
2206	Massbank:IA000376 9-HODE	[M-H1]+	0.964	295.228					CCCCC\C=C/C=C/C(O)CCCCCCCC(O)=O	1S/C18H32O3/c1-2-3-4-5-6-8-11-14-17(19)15-12-9-7-10-13-16-18(20)21/h6,8,11,14,17,19H,2-5,7,9-10,12-13,15-16H2,1H3,(H,20,21)/b8-6-,14-11+	N/A	spectral_library_annotation
2209	Massbank:IA000313 10-HDoHE	[M-H1]+	0.893	343.228					CC\C=C/C\C=C/C\C=C/C=C/C(O)C\C=C/C\C=C/CCC(O)=O	1S/C22H32O3/c1-2-3-4-5-6-7-8-9-12-15-18-21(23)19-16-13-10-11-14-17-20-22(24)25/h3-4,6-7,9,11-16,18,21,23H,2,5,8,10,17,19-20H2,1H3,(H,24,25)/b4-3-,7-6-,12-9-,14-11-,16-13-,18-15+	N/A	spectral_library_annotation
2210	Suspect related to Spectral Match to 1-Stearoyl-2-hydroxy-sn-glycero-3-phosphoethanolamine from NIST14 (predicted molecular formula SIRIUS: C21H44NO7P / BUDDY: C21H44NO7P) with delta m/z -28.031 (putative explanation: Desethylation, didemethylation, dealkylation|Met->Cys substitution|Val->Ala substitution; atomic difference: -2C,-4H|-2C,-4H|-2C,-4H) [M-H]-	[M-H]-	0.964	452.279					N/A	N/A	N/A	spectral_library_annotation
2211	Suspect related to Spectral Match to 1-Palmitoyl-2-hydroxy-sn-glycero-3-phosphoethanolamine from NIST14 (predicted molecular formula SIRIUS: C27H46NO7P / BUDDY: C27H46NO7P) with delta m/z 74.017 (putative explanation: polysiloxane repeat unit|Gly->Met substitution|unspecified; atomic difference: 2C,6H,1O,1Si|3C,6H,1S|6C,2H) [M-H]-	[M-H]-	0.963	526.294					N/A	N/A	N/A	spectral_library_annotation
2212	PE(16:0/0:0); [M+H]+ C21H45N1O7P1	[M+H]+	0.95	454.293					N/A	N/A	N/A	spectral_library_annotation
2214	LPC 22:5, [M+FA-H]-	[M+FA-H]-	0.933	614.34579			1.38	C30H52NO7P	CC\C=C/C\C=C/C\C=C/C\C=C/C\C=C/CCCCCC(=O)OCC(O)COP([O-])(=O)OCC[N+](C)(C)C	InChI=1S/C30H52NO7P/c1-5-6-7-8-9-10-11-12-13-14-15-16-17-18-19-20-21-22-23-24-30(33)36-27-29(32)28-38-39(34,35)37-26-25-31(2,3)4/h6-7,9-10,12-13,15-16,18-19,29,32H,5,8,11,14,17,20-28H2,1-4H3/b7-6-,10-9-,13-12-,16-15-,19-18-	BIEOSECQPGGZMF-WMPRHZDHSA-N	spectral_library_annotation
2218	LPC 16:0, [M+FA-H]-	[M+FA-H]-	0.915	540.33014			1.58	C24H50NO7P	CCCCCCCCCCCCCCCC(=O)OCC(O)COP([O-])(=O)OCC[N+](C)(C)C	InChI=1S/C24H50NO7P/c1-5-6-7-8-9-10-11-12-13-14-15-16-17-18-24(27)30-21-23(26)22-32-33(28,29)31-20-19-25(2,3)4/h23,26H,5-22H2,1-4H3	ASWBNKHCZGQVJV-UHFFFAOYSA-N	spectral_library_annotation
2219	Suspect related to Spectral Match to 1,2-Dioleoyl-sn-glycero-3-phosphoethanolamine-N,N-dimethyl from NIST14 (predicted molecular formula SIRIUS: unknown / BUDDY: unknown) with delta m/z -26.015 (putative explanation: Alkyl loss (typically partial loss from ring)|Pro->Ala substitution; atomic difference: -2C,-2H|-2C,-2H) [506.3]	[M]+	0.848	480.309					N/A	N/A	N/A	spectral_library_annotation
2222	Suspect related to Spectral Match to 1-(9Z-Octadecenoyl)-sn-glycero-3-phosphocholine from NIST14 (predicted molecular formula SIRIUS: unknown / BUDDY: unknown) with delta m/z -26.015 (putative explanation: Alkyl loss (typically partial loss from ring)|Pro->Ala substitution; atomic difference: -2C,-2H|-2C,-2H) [M+Cl]-	[M+Cl]-	0.923	530.303					N/A	N/A	N/A	spectral_library_annotation
2227	LPC 18:2	[M+HCOO]-	0.982	564.33069			5.89	C26H50NO7P	CCCCC\C=C/C\C=C/CCCCCCCC(=O)OCC(O)COP([O-])(=O)OCC[N+](C)(C)C		SPJFYYJXNPEZDW-UTJQPWESNA-N	spectral_library_annotation
2229	(1R,2R,4aR,8aS)-1-[2-(furan-3-yl)ethyl]-2,4a,5-trimethyl-2,3,4,7,8,8a-hexahydronaphthalene-1-carboxylic acid	[M-H]-	0.827	315.197					N/A	InChI=1S/C20H28O3/c1-14-5-4-6-17-19(14,3)10-7-15(2)20(17,18(21)22)11-8-16-9-12-23-13-16/h5,9,12-13,15,17H,4,6-8,10-11H2,1-3H3,(H,21,22)/t15-,17+,19+,20-/m1/s1	N/A	spectral_library_annotation
2231	Suspect related to 15-Ketoiloprost (predicted molecular formula SIRIUS: unknown / BUDDY: C16H28O4S) with delta m/z -42.047 (putative explanation: Deisopropylation, depropylation, dealkylation|Leu/Ile->Ala substitution|Val->Gly substitution; atomic difference: -3C,-6H|-3C,-6H|-3C,-6H) [M-H-H2O]-	[M-H2O-H]-	0.813	297.153					N/A	N/A	N/A	spectral_library_annotation
2232	Suspect related to 1-Stearoyl-2-arachidonoyl-sn-glycero-3-phospho-(1'-myo-inositol) (predicted molecular formula SIRIUS: C29H49O12P / BUDDY: C36H44O9) with delta m/z -266.261 (putative explanation: stearoylation (reverse); atomic difference: -18C,-34H,-1O) [M-H]-	[M-H]-	0.933	619.291					N/A	N/A	N/A	spectral_library_annotation
2234	Suspect related to Spectral Match to 1-Hexadecanoyl-sn-glycero-3-phospho-(1'-myo-inositol) from NIST14 (predicted molecular formula SIRIUS: unknown / BUDDY: unknown) with delta m/z 24.0 (putative explanation: unspecified; atomic difference: 2C) [M-H]-	[M-H]-	0.993	595.29					N/A	N/A	N/A	spectral_library_annotation
2236	Massbank:AU406656 Lauryl sulfate|dodecyl hydrogen sulfate|(Dodecyloxy)sulfonic acid|Dodecyl sulfate	[M-H]-	0.968	265.148					CCCCCCCCCCCCOS(=O)(=O)O	1S/C12H26O4S/c1-2-3-4-5-6-7-8-9-10-11-12-16-17(13,14)15/h2-12H2,1H3,(H,13,14,15)	N/A	spectral_library_annotation
2238	Massbank:IA000178 8-HETE	[M-H1]+	0.923	319.228					CCCCC\C=C/C\C=C/C=C/C(O)C\C=C/CCCC(O)=O	1S/C20H32O3/c1-2-3-4-5-6-7-8-9-10-13-16-19(21)17-14-11-12-15-18-20(22)23/h6-7,9-11,13-14,16,19,21H,2-5,8,12,15,17-18H2,1H3,(H,22,23)/b7-6-,10-9-,14-11-,16-13+	N/A	spectral_library_annotation
2244	PC 40:6, PC 18:0-22:6	[M+FA-H]-	0.882	878.59111			5.61	C48H84NO8P	CCCCCCCCCCCCCCCCCC(=O)OCC(COP([O-])(=O)OCC[N+](C)(C)C)OC(=O)CC\C=C/C\C=C/C\C=C/C\C=C/C\C=C/C\C=C/CC	InChI=1S/C48H84NO8P/c1-6-8-10-12-14-16-18-20-22-23-24-25-27-29-31-33-35-37-39-41-48(51)57-46(45-56-58(52,53)55-43-42-49(3,4)5)44-54-47(50)40-38-36-34-32-30-28-26-21-19-17-15-13-11-9-7-2/h8,10,14,16,20,22,24-25,29,31,35,37,46H,6-7,9,11-13,15,17-19,21,23,26-28,30,32-34,36,38-45H2,1-5H3/b10-8-,16-14-,22-20-,25-24-,31-29-,37-35-	FAUYAENFVCNTAL-UFTZFNJNSA-N	spectral_library_annotation
2250	PC 34:2, PC 16:0-18:2	[M+FA-H]-	0.852	802.55981			5.27	C42H80NO8P	CCCCCCCCCCCCCCCC(=O)OCC(COP([O-])(=O)OCC[N+](C)(C)C)OC(=O)CCCCCCC\C=C/C\C=C/CCCCC	InChI=1S/C42H80NO8P/c1-6-8-10-12-14-16-18-20-21-23-25-27-29-31-33-35-42(45)51-40(39-50-52(46,47)49-37-36-43(3,4)5)38-48-41(44)34-32-30-28-26-24-22-19-17-15-13-11-9-7-2/h14,16,20-21,40H,6-13,15,17-19,22-39H2,1-5H3/b16-14-,21-20-	JLPULHDHAOZNQI-AKMCNLDWSA-N	spectral_library_annotation
2251			0.765	331.2268				C21H30O3	CC(=O)C1(O)CCC2C3CCC4=CC(=O)CCC4(C)C3CCC12C	InChI=1S/C21H30O3/c1-13(22)21(24)11-8-18-16-5-4-14-12-15(23)6-9-19(14,2)17(16)7-10-20(18,21)3/h12,16-18,24H,4-11H2,1-3H3	DBPWSSGDRRHUNT-UHFFFAOYSA-N	spectral_library_annotation
2253	Suspect related to 3-(heptadecanoyloxy)-2-(oleoyloxy)propyl (2-(trimethylammonio)ethyl) phosphate (predicted molecular formula SIRIUS: unknown / BUDDY: C43H82NO8P) with delta m/z -2.016 (putative explanation: 2-amino-3-oxo-butanoic_acid|Intact disulfide bridge|Val->Pro substitution; atomic difference: -2H|-2H|-2H) [M+CH3COO]-	[M+CH3COO]-	0.933	830.593					N/A	N/A	N/A	spectral_library_annotation
2255	LPI 16:0	[M-H]-	0.972	571.28889			5.6	C25H49O12P	CCCCCCCCCCCCCCCC(=O)OCC(O)COP(O)(=O)OC1C(O)C(O)C(O)C(O)C1O		UOXRPRZMAROFPH-UHFFFAOYNA-N	spectral_library_annotation
2257	Suspect related to Spectral Match to 13-HODE from NIST14 (predicted molecular formula SIRIUS: unknown / BUDDY: unknown) with delta m/z 2.016 (putative explanation: Pro->Val substitution|reduction; atomic difference: 2H|2H) [M-H]-	[M-H]-	0.768	297.242					N/A	N/A	N/A	spectral_library_annotation
2258	Suspect related to Spectral Match to 1-Palmitoyl-2-hydroxy-sn-glycero-3-phosphoethanolamine from NIST14 (predicted molecular formula SIRIUS: C25H46NO7P / BUDDY: C25H46NO7P) with delta m/z 50.016 (putative explanation: Pro->Phe substitution|unspecified; atomic difference: 4C,2H|4C,2H) [M-H]-	[M-H]-	0.98	502.294					N/A	N/A	N/A	spectral_library_annotation
2259	LPG 18:2, [M-H]-	[M-H]-	0.995	507.27284			0.7	C24H45O9P	CCCCC\C=C/C\C=C/CCCCCCCC(=O)OCC(O)COP(O)(=O)OCC(O)CO	InChI=1S/C24H45O9P/c1-2-3-4-5-6-7-8-9-10-11-12-13-14-15-16-17-24(28)31-19-23(27)21-33-34(29,30)32-20-22(26)18-25/h6-7,9-10,22-23,25-27H,2-5,8,11-21H2,1H3,(H,29,30)/b7-6-,10-9-	VEEHTGYBVMTAAF-HZJYTTRNSA-N	spectral_library_annotation
2265	LPC 20:3, [M+FA-H]-	[M+FA-H]-	0.924	590.34579			1.52	C28H52NO7P	CC\C=C/C\C=C/C\C=C/CCCCCCCCCC(=O)OCC(O)COP([O-])(=O)OCC[N+](C)(C)C	InChI=1S/C28H52NO7P/c1-5-6-7-8-9-10-11-12-13-14-15-16-17-18-19-20-21-22-28(31)34-25-27(30)26-36-37(32,33)35-24-23-29(2,3)4/h6-7,9-10,12-13,27,30H,5,8,11,14-26H2,1-4H3/b7-6-,10-9-,13-12-	XUDGAAFUMTTZCO-QNEBEIHSSA-N	spectral_library_annotation
2267	LPE 16:0	[M-H]-	0.961	452.27826			6.25	C21H44NO7P	CCCCCCCCCCCCCCCC(=O)OCC(O)COP(O)(=O)OCCN		YVYMBNSKXOXSKW-UHFFFAOYNA-N	spectral_library_annotation
2268	Suspect related to 2-Linoleoyl-1-palmitoyl-sn-glycero-3-phosphoethanolamine (predicted molecular formula SIRIUS: C21H44NO7P / BUDDY: C21H44NO7P) with delta m/z -262.229 (putative explanation: unspecified; atomic difference: unspecified) [M+H]+	[M+H]+	0.903	454.293					N/A	InChI=1S/C39H74NO8P/c1-3-5-7-9-11-13-15-17-18-20-22-24-26-28-30-32-39(42)48-37(36-47-49(43,44)46-34-33-40)35-45-38(41)31-29-27-25-23-21-19-16-14-12-10-8-6-4-2/h11,13,17-18,37H,3-10,12,14-16,19-36,40H2,1-2H3,(H,43,44)/b13-11-,18-17-/t37-/m1/s1 - 262.229 Da	N/A	spectral_library_annotation
2269	16-Hydroxyhexadecanoic acid CollisionEnergy:102040	[M-H]-	0.986	271.228					O=C(O)CCCCCCCCCCCCCCCO	"InChI=1S/C16H32O3/c17-15-13-11-9-7-5-3-1-2-4-6-8-10-12-14-16(18)19/h17H,1-15H2,(H,18,19)"	N/A	spectral_library_annotation
2275	LPC 16:0, [M+FA-H]-	[M+FA-H]-	0.944	540.33014			1.58	C24H50NO7P	CCCCCCCCCCCCCCCC(=O)OCC(O)COP([O-])(=O)OCC[N+](C)(C)C	InChI=1S/C24H50NO7P/c1-5-6-7-8-9-10-11-12-13-14-15-16-17-18-24(27)30-21-23(26)22-32-33(28,29)31-20-19-25(2,3)4/h23,26H,5-22H2,1-4H3	ASWBNKHCZGQVJV-UHFFFAOYSA-N	spectral_library_annotation
2277	Suspect related to Massbank:LQB00558 PE 32:0 (predicted molecular formula SIRIUS: C25H43N3O6 / BUDDY: C30H43NO4) with delta m/z -210.199 (putative explanation: Myristoylation (reverse); atomic difference: -14C,-26H,-1O) [M-H]-	[M-H]-	0.828	480.309					N/A	1S/C37H74NO8P/c1-3-5-7-9-11-13-15-17-19-21-23-25-27-29-36(39)43-33-35(34-45-47(41,42)44-32-31-38)46-37(40)30-28-26-24-22-20-18-16-14-12-10-8-6-4-2/h35H,3-34,38H2,1-2H3,(H,41,42) - 210.199 Da	N/A	spectral_library_annotation
2280	Suspect related to Spectral Match to 1-Palmitoyl-2-hydroxy-sn-glycero-3-phosphoethanolamine from NIST14 (predicted molecular formula SIRIUS: C27H46NO7P / BUDDY: C27H46NO7P) with delta m/z 74.017 (putative explanation: polysiloxane repeat unit|Gly->Met substitution|unspecified; atomic difference: 2C,6H,1O,1Si|3C,6H,1S|6C,2H) [M-H]-	[M-H]-	0.967	526.294					N/A	N/A	N/A	spectral_library_annotation
2281	Suspect related to Massbank:IA000028 12-HEPE (predicted molecular formula SIRIUS: C22H32O3 / BUDDY: C22H32O3) with delta m/z 26.016 (putative explanation: Acetaldehyde +26|Ala->Pro substitution|unspecified; atomic difference: 2C,2H|2C,2H|2C,2H) [M-H]-	[M-H]-	0.731	343.227					N/A	1S/C20H30O3/c1-2-3-4-5-10-13-16-19(21)17-14-11-8-6-7-9-12-15-18-20(22)23/h3-4,7-11,13-14,17,19,21H,2,5-6,12,15-16,18H2,1H3,(H,22,23)/b4-3-,9-7-,11-8-,13-10-,17-14+/t19-/m0/s1 + 26.016 Da	N/A	spectral_library_annotation
2284	Suspect related to Spectral Match to 13-HODE from NIST14 (predicted molecular formula SIRIUS: unknown / BUDDY: unknown) with delta m/z 2.016 (putative explanation: Pro->Val substitution|reduction; atomic difference: 2H|2H) [M-H]-	[M-H]-	0.909	297.242					N/A	N/A	N/A	spectral_library_annotation
2286	LPC 18:1, [M+FA-H]-	[M+FA-H]-	0.989	566.34579			1.65	C26H52NO7P	CCCCCCCC\C=C/CCCCCCCC(=O)OCC(O)COP([O-])(=O)OCC[N+](C)(C)C	InChI=1S/C26H52NO7P/c1-5-6-7-8-9-10-11-12-13-14-15-16-17-18-19-20-26(29)32-23-25(28)24-34-35(30,31)33-22-21-27(2,3)4/h12-13,25,28H,5-11,14-24H2,1-4H3/b13-12-	YAMUFBLWGFFICM-SEYXRHQNSA-N	spectral_library_annotation
2289	Suspect related to 1-(1Z-Hexadecenyl)-sn-glycero-3-phosphocholine (predicted molecular formula SIRIUS: unknown / BUDDY: C37H47NO4) with delta m/z 90.011 (putative explanation: unspecified; atomic difference: unspecified) [M+CHOO]-	[M+CHOO]-	0.831	614.348					N/A	InChI=1S/C24H50NO6P/c1-5-6-7-8-9-10-11-12-13-14-15-16-17-18-20-29-22-24(26)23-31-32(27,28)30-21-19-25(2,3)4/h18,20,24,26H,5-17,19,21-23H2,1-4H3/b20-18-/t24-/m1/s1 + 90.011 Da	N/A	spectral_library_annotation
2290	Suspect related to Spectral Match to 1-(9Z-Octadecenoyl)-sn-glycero-3-phosphoethanolamine from NIST14 (predicted molecular formula SIRIUS: C25H50NO7P / BUDDY: C25H50NO7P) with delta m/z 28.031 (putative explanation: Acetaldehyde +28|Ala->Val substitution|Cys->Met substitution|Ethylation|di-Methylation; atomic difference: 2C,4H|2C,4H|2C,4H|2C,4H|2C,4H) [M-H]-	[M-H]-	0.992	506.324					N/A	N/A	N/A	spectral_library_annotation
2292	Suspect related to Spectral Match to 1-Hexadecanoyl-sn-glycero-3-phospho-(1'-sn-glycerol) from NIST14 (predicted molecular formula SIRIUS: unknown / BUDDY: unknown) with delta m/z 24.0 (putative explanation: unspecified; atomic difference: 2C) [M-H]-	[M-H]-	0.954	507.273					N/A	N/A	N/A	spectral_library_annotation
2294	Suspect related to Massbank:LQB00683 PI 36:4 (predicted molecular formula SIRIUS: C36H44O9 / BUDDY: C32H48N2O6S2) with delta m/z -238.23 (putative explanation: Palmitoylation (reverse); atomic difference: -16C,-30H,-1O) [M-H]-	[M-H]-	0.981	619.289					N/A	1S/C45H79O13P/c1-3-5-7-9-11-13-15-17-18-19-20-22-24-26-28-30-32-34-39(47)57-37(36-56-59(53,54)58-45-43(51)41(49)40(48)42(50)44(45)52)35-55-38(46)33-31-29-27-25-23-21-16-14-12-10-8-6-4-2/h5,7,11,13,17-18,20,22,37,40-45,48-52H,3-4,6,8-10,12,14-16,19,21,23-36H2,1-2H3,(H,53,54)/b7-5-,13-11-,18-17-,22-20- - 238.230 Da	N/A	spectral_library_annotation
2295	PC 32:1, PC 16:0-16:1	[M+FA-H]-	0.922	776.54416			5.04	C40H78NO8P	CCCCCCCCCCCCCCCC(=O)OCC(COP([O-])(=O)OCC[N+](C)(C)C)OC(=O)CCCCCCC\C=C/CCCCCC	InChI=1S/C40H78NO8P/c1-6-8-10-12-14-16-18-20-22-24-26-28-30-32-39(42)46-36-38(37-48-50(44,45)47-35-34-41(3,4)5)49-40(43)33-31-29-27-25-23-21-19-17-15-13-11-9-7-2/h17,19,38H,6-16,18,20-37H2,1-5H3/b19-17-	QIBZFHLFHCIUOT-ZPHPHTNESA-N	spectral_library_annotation
2296	Suspect related to 15-Ketoiloprost (predicted molecular formula SIRIUS: unknown / BUDDY: C16H28O4S) with delta m/z -42.047 (putative explanation: Deisopropylation, depropylation, dealkylation|Leu/Ile->Ala substitution|Val->Gly substitution; atomic difference: -3C,-6H|-3C,-6H|-3C,-6H) [M-H-H2O]-	[M-H2O-H]-	0.891	297.153					N/A	N/A	N/A	spectral_library_annotation
2300	Massbank:AU406656 Lauryl sulfate|dodecyl hydrogen sulfate|(Dodecyloxy)sulfonic acid|Dodecyl sulfate	[M-H]-	0.966	265.148					CCCCCCCCCCCCOS(=O)(=O)O	1S/C12H26O4S/c1-2-3-4-5-6-7-8-9-10-11-12-16-17(13,14)15/h2-12H2,1H3,(H,13,14,15)	N/A	spectral_library_annotation
2302	Suspect related to [2-hydroxy-3-[hydroxy-[2,3,4,5,6-pentahydroxycyclohexyl]oxyphosphoryl]oxypropyl] octadecanoate (predicted molecular formula SIRIUS: C29H51O12P / BUDDY: C30H47N4O8P) with delta m/z 21.984 (putative explanation: Sodium adduct|glyoxal-derived AGE; atomic difference: -1H,1Na|2C,-2H) [M-H]-	[M-H]-	0.987	621.307					N/A	N/A	N/A	spectral_library_annotation
2306	Suspect related to Spectral Match to 1-Hexadecanoyl-sn-glycero-3-phospho-(1'-sn-glycerol) from NIST14 (predicted molecular formula SIRIUS: unknown / BUDDY: unknown) with delta m/z 88.016 (putative explanation: unspecified; atomic difference: unspecified) [M-H]-	[M-H]-	0.997	571.29					N/A	N/A	N/A	spectral_library_annotation
2310	Massbank:RP030512 Eicosapentaenoic acid|(5Z,8Z,11Z,14Z,17Z)-icosa-5,8,11,14,17-pentaenoic acid	[M-H]-	0.954	301.217					CC/C=C\C/C=C\C/C=C\C/C=C\C/C=C\CCCC(=O)O	1S/C20H30O2/c1-2-3-4-5-6-7-8-9-10-11-12-13-14-15-16-17-18-19-20(21)22/h3-4,6-7,9-10,12-13,15-16H,2,5,8,11,14,17-19H2,1H3,(H,21,22)/b4-3-,7-6-,10-9-,13-12-,16-15-	N/A	spectral_library_annotation
2311	Suspect related to Massbank:IA000204 12-HEPE (predicted molecular formula SIRIUS: C20H32O3 / BUDDY: C20H32O3) with delta m/z 2.016 (putative explanation: Pro->Val substitution|reduction; atomic difference: 2H|2H) [M-H]-	[M-H]-	0.963	319.228					N/A	1S/C20H30O3/c1-2-3-4-5-10-13-16-19(21)17-14-11-8-6-7-9-12-15-18-20(22)23/h3-4,7-11,13-14,17,19,21H,2,5-6,12,15-16,18H2,1H3,(H,22,23)/b4-3-,9-7-,11-8-,13-10-,17-14+ + 2.016 Da	N/A	spectral_library_annotation
2319	Suspect related to Spectral Match to Dodecylbenzenesulfonic acid from NIST14 (predicted molecular formula SIRIUS: unknown / BUDDY: unknown) with delta m/z -14.016 (putative explanation: Ala->Gly substitution|Gln->Asn substitution|Glu->Asp substitution|Leu/Ile->Val substitution|Thr->Ser substitution; atomic difference: -1C,-2H|-1C,-2H|-1C,-2H|-1C,-2H|-1C,-2H) [M-H]-	[M-H]-	0.967	311.169					N/A	N/A	N/A	spectral_library_annotation
2323	enoxolone CollisionEnergy:205060	[M-H]-	0.927	469.332					CC1(C(=O)O)CCC2(C)CCC3(C)C(=CC(=O)C4C5(C)CCC(O)C(C)(C)C5CCC43C)C2C1	"InChI=1S/C30H46O4/c1-25(2)21-8-11-30(7)23(28(21,5)10-9-22(25)32)20(31)16-18-19-17-27(4,24(33)34)13-12-26(19,3)14-15-29(18,30)6/h16,19,21-23,32H,8-15,17H2,1-7H3,(H,33,34)/t19-,21-,22-,23+,26+,27-,28-,29+,30+/m0/s1"	N/A	spectral_library_annotation
2324	Octadecanedioic acid	[M-H]-	0.921	313.2386			1.232733	C18H34O4	O=C(O)CCCCCCCCCCCCCCCCC(=O)O	InChI=1S/C18H34O4/c19-17(20)15-13-11-9-7-5-3-1-2-4-6-8-10-12-14-16-18(21)22/h1-16H2,(H,19,20)(H,21,22)	BNJOQKFENDDGSC-UHFFFAOYSA-N	spectral_library_annotation
2327	PC 40:6, PC 18:0-22:6	[M+FA-H]-	0.881	878.59111			5.61	C48H84NO8P	CCCCCCCCCCCCCCCCCC(=O)OCC(COP([O-])(=O)OCC[N+](C)(C)C)OC(=O)CC\C=C/C\C=C/C\C=C/C\C=C/C\C=C/C\C=C/CC	InChI=1S/C48H84NO8P/c1-6-8-10-12-14-16-18-20-22-23-24-25-27-29-31-33-35-37-39-41-48(51)57-46(45-56-58(52,53)55-43-42-49(3,4)5)44-54-47(50)40-38-36-34-32-30-28-26-21-19-17-15-13-11-9-7-2/h8,10,14,16,20,22,24-25,29,31,35,37,46H,6-7,9,11-13,15,17-19,21,23,26-28,30,32-34,36,38-45H2,1-5H3/b10-8-,16-14-,22-20-,25-24-,31-29-,37-35-	FAUYAENFVCNTAL-UFTZFNJNSA-N	spectral_library_annotation
2328	LPC 16:0, [M+FA-H]-	[M+FA-H]-	0.992	540.33014			1.58	C24H50NO7P	CCCCCCCCCCCCCCCC(=O)OCC(O)COP([O-])(=O)OCC[N+](C)(C)C	InChI=1S/C24H50NO7P/c1-5-6-7-8-9-10-11-12-13-14-15-16-17-18-24(27)30-21-23(26)22-32-33(28,29)31-20-19-25(2,3)4/h23,26H,5-22H2,1-4H3	ASWBNKHCZGQVJV-UHFFFAOYSA-N	spectral_library_annotation
2329	Suspect related to Spectral Match to 1-Palmitoyl-2-hydroxy-sn-glycero-3-phosphoethanolamine from NIST14 (predicted molecular formula SIRIUS: C25H46NO7P / BUDDY: C25H46NO7P) with delta m/z 50.016 (putative explanation: Pro->Phe substitution|unspecified; atomic difference: 4C,2H|4C,2H) [M-H]-	[M-H]-	0.991	502.294					N/A	N/A	N/A	spectral_library_annotation
2331	Suspect related to Spectral Match to 1-Hexadecanoyl-sn-glycero-3-phospho-(1'-sn-glycerol) from NIST14 (predicted molecular formula SIRIUS: unknown / BUDDY: unknown) with delta m/z 24.0 (putative explanation: unspecified; atomic difference: 2C) [M-H]-	[M-H]-	0.769	507.273					N/A	N/A	N/A	spectral_library_annotation
2334	LPC 20:3, [M+FA-H]-	[M+FA-H]-	0.974	590.34579			1.52	C28H52NO7P	CC\C=C/C\C=C/C\C=C/CCCCCCCCCC(=O)OCC(O)COP([O-])(=O)OCC[N+](C)(C)C	InChI=1S/C28H52NO7P/c1-5-6-7-8-9-10-11-12-13-14-15-16-17-18-19-20-21-22-28(31)34-25-27(30)26-36-37(32,33)35-24-23-29(2,3)4/h6-7,9-10,12-13,27,30H,5,8,11,14-26H2,1-4H3/b7-6-,10-9-,13-12-	XUDGAAFUMTTZCO-QNEBEIHSSA-N	spectral_library_annotation
2336	LPE O-16:0	[M-H]-	0.894	438.299			6.64	C21H46NO6P	CCCCCCCCCCCCCCCCOCC(O)COP(O)(=O)OCCN		OKXWJISJKQKUTN-UHFFFAOYNA-N	spectral_library_annotation
2338	LPE 18:1	[M-H]-	0.972	478.29391			6.43	C23H46NO7P	CCCCCCCC\C=C/CCCCCCCC(=O)OCC(O)COP(O)(=O)OCCN		PYVRVRFVLRNJLY-KTKRTIGZNA-N	spectral_library_annotation
2340	LPC O-16:0	[M+HCOO]-	0.959	526.35143			6.45	C24H52NO6P	CCCCCCCCCCCCCCCCOCC(O)COP([O-])(=O)OCC[N+](C)(C)C		VLBPIWYTPAXCFJ-UHFFFAOYNA-N	spectral_library_annotation
2343	Suspect related to Spectral Match to 1-(9Z-Octadecenoyl)-sn-glycero-3-phosphocholine from NIST14 (predicted molecular formula SIRIUS: unknown / BUDDY: unknown) with delta m/z -49.982 (putative explanation: unspecified; atomic difference: unspecified) [M+Cl]-	[M+Cl]-	0.982	506.327					N/A	N/A	N/A	spectral_library_annotation
2344	LPC 18:1, [M+FA-H]-	[M+FA-H]-	0.932	566.34579			1.65	C26H52NO7P	CCCCCCCC\C=C/CCCCCCCC(=O)OCC(O)COP([O-])(=O)OCC[N+](C)(C)C	InChI=1S/C26H52NO7P/c1-5-6-7-8-9-10-11-12-13-14-15-16-17-18-19-20-26(29)32-23-25(28)24-34-35(30,31)33-22-21-27(2,3)4/h12-13,25,28H,5-11,14-24H2,1-4H3/b13-12-	YAMUFBLWGFFICM-SEYXRHQNSA-N	spectral_library_annotation
2345			0.843	610.3715				C29H56NO10P	CCCCCCCCCCCCCCCC(=O)OCC(COP(=O)([O-])OCC[N+](C)(C)C)OC(=O)CCCC(=O)O	InChI=1S/C29H56NO10P/c1-5-6-7-8-9-10-11-12-13-14-15-16-17-20-28(33)37-24-26(40-29(34)21-18-19-27(31)32)25-39-41(35,36)38-23-22-30(2,3)4/h26H,5-25H2,1-4H3,(H-,31,32,35,36)	CDZVJFRXJAUXPP-UHFFFAOYSA-N	spectral_library_annotation
2348	LPE O-16:1	[M-H]-	0.961	436.28335			6.46	C21H44NO6P	CCCCCC\C=C/CCCCCCCCOCC(O)COP(O)(=O)OCCN		RRTPYUGIBQLEDN-FPLPWBNLNA-N	spectral_library_annotation
2351			0.813	345.2424				C22H32O3	CC1C[C@@H]2[C@H](CC[C@]3([C@H]2CC[C@@]3(C(=O)C)O)C)[C@@]4(C1=CC(=O)CC4)C	InChI=1S/C22H32O3/c1-13-11-16-17(20(3)8-5-15(24)12-19(13)20)6-9-21(4)18(16)7-10-22(21,25)14(2)23/h12-13,16-18,25H,5-11H2,1-4H3/t13?,16-,17+,18+,20-,21+,22+/m1/s1	FRQMUZJSZHZSGN-NJMUXRGYSA-N	spectral_library_annotation
2352	LPC O-16:1	[M+HCOO]-	0.938	524.33578			6.41	C24H50NO6P	CCCCCC\C=C/CCCCCCCCOCC(O)COP([O-])(=O)OCC[N+](C)(C)C		PLQWZMJRHVARFU-KHPPLWFENA-N	spectral_library_annotation
2353	1-Palmitoyl-2-glutaryl-sn-glycero-3-phosphocholine	[M-H]-	0.978	608.3569				C29H56NO10P	CCCCCCCCCCCCCCCC(=O)OCC(COP(=O)([O-])OCC[N+](C)(C)C)OC(=O)CCCC(=O)O	InChI=1S/C29H56NO10P/c1-5-6-7-8-9-10-11-12-13-14-15-16-17-20-28(33)37-24-26(40-29(34)21-18-19-27(31)32)25-39-41(35,36)38-23-22-30(2,3)4/h26H,5-25H2,1-4H3,(H-,31,32,35,36)	CDZVJFRXJAUXPP-UHFFFAOYSA-N	spectral_library_annotation
2354	Massbank:IA000163 12-OxoETE	[M-H1]+	0.957	317.212					CCCCC\C=C/CC(=O)\C=C\C=C/C\C=C/CCCC(O)=O	1S/C20H30O3/c1-2-3-4-5-10-13-16-19(21)17-14-11-8-6-7-9-12-15-18-20(22)23/h7-11,13-14,17H,2-6,12,15-16,18H2,1H3,(H,22,23)/b9-7-,11-8-,13-10-,17-14+	N/A	spectral_library_annotation
2356	Suspect related to Spectral Match to 1-(9Z-Octadecenoyl)-sn-glycero-3-phosphoethanolamine from NIST14 (predicted molecular formula SIRIUS: C22H46NO7P / BUDDY: C22H46NO7P) with delta m/z -12.0 (putative explanation: formaldehyde adduct (reverse)|methylation and reduction (reverse)|nan (reverse); atomic difference: -1C|-1C|-1C) [M-H]-	[M-H]-	0.992	466.294					N/A	N/A	N/A	spectral_library_annotation
2358			0.907	341.2111				C22H28O3	CC12CCC3C(C=CC4=CC(=O)CCC34C)C1CCC21CCC(=O)O1	InChI=1S/C22H28O3/c1-20-9-5-15(23)13-14(20)3-4-16-17(20)6-10-21(2)18(16)7-11-22(21)12-8-19(24)25-22/h3-4,13,16-18H,5-12H2,1-2H3	UJVLDDZCTMKXJK-UHFFFAOYSA-N	spectral_library_annotation
2360	LPE 22:4	[M-H]-	0.939	528.30956			6.4	C27H48NO7P	CC\C=C/C\C=C/C\C=C/C\C=C/CCCCCCCCC(=O)OCC(O)COP(O)(=O)OCCN		RSVFMXVZJZRSQQ-LTKCOYKYNA-N	spectral_library_annotation
2361	Suspect related to Massbank:LQB00683 PI 36:4 (predicted molecular formula SIRIUS: C36H44O9 / BUDDY: C32H48N2O6S2) with delta m/z -238.23 (putative explanation: Palmitoylation (reverse); atomic difference: -16C,-30H,-1O) [M-H]-	[M-H]-	0.978	619.289					N/A	1S/C45H79O13P/c1-3-5-7-9-11-13-15-17-18-19-20-22-24-26-28-30-32-34-39(47)57-37(36-56-59(53,54)58-45-43(51)41(49)40(48)42(50)44(45)52)35-55-38(46)33-31-29-27-25-23-21-16-14-12-10-8-6-4-2/h5,7,11,13,17-18,20,22,37,40-45,48-52H,3-4,6,8-10,12,14-16,19,21,23-36H2,1-2H3,(H,53,54)/b7-5-,13-11-,18-17-,22-20- - 238.230 Da	N/A	spectral_library_annotation
2362	Massbank:AU406656 Lauryl sulfate|dodecyl hydrogen sulfate|(Dodecyloxy)sulfonic acid|Dodecyl sulfate	[M-H]-	0.974	265.148					CCCCCCCCCCCCOS(=O)(=O)O	1S/C12H26O4S/c1-2-3-4-5-6-7-8-9-10-11-12-16-17(13,14)15/h2-12H2,1H3,(H,13,14,15)	N/A	spectral_library_annotation
2363	LPC 20:2, [M+FA-H]-	[M+FA-H]-	0.992	592.36144			1.85	C28H54NO7P	CCCCC\C=C/C\C=C/CCCCCCCCCC(=O)OCC(O)COP([O-])(=O)OCC[N+](C)(C)C	InChI=1S/C28H54NO7P/c1-5-6-7-8-9-10-11-12-13-14-15-16-17-18-19-20-21-22-28(31)34-25-27(30)26-36-37(32,33)35-24-23-29(2,3)4/h9-10,12-13,27,30H,5-8,11,14-26H2,1-4H3/b10-9-,13-12-	YYQVCMMXPIJVHY-UTJQPWESSA-N	spectral_library_annotation
2368	LPC 16:0, [M+FA-H]-	[M+FA-H]-	0.983	540.33014			1.58	C24H50NO7P	CCCCCCCCCCCCCCCC(=O)OCC(O)COP([O-])(=O)OCC[N+](C)(C)C	InChI=1S/C24H50NO7P/c1-5-6-7-8-9-10-11-12-13-14-15-16-17-18-24(27)30-21-23(26)22-32-33(28,29)31-20-19-25(2,3)4/h23,26H,5-22H2,1-4H3	ASWBNKHCZGQVJV-UHFFFAOYSA-N	spectral_library_annotation
2373	Suspect related to Massbank:IA000204 12-HEPE (predicted molecular formula SIRIUS: C20H32O3 / BUDDY: C20H32O3) with delta m/z 2.016 (putative explanation: Pro->Val substitution|reduction; atomic difference: 2H|2H) [M-H]-	[M-H]-	0.873	319.228					N/A	1S/C20H30O3/c1-2-3-4-5-10-13-16-19(21)17-14-11-8-6-7-9-12-15-18-20(22)23/h3-4,7-11,13-14,17,19,21H,2,5-6,12,15-16,18H2,1H3,(H,22,23)/b4-3-,9-7-,11-8-,13-10-,17-14+ + 2.016 Da	N/A	spectral_library_annotation
2374	Suspect related to 15-Ketoiloprost (predicted molecular formula SIRIUS: unknown / BUDDY: C16H28O4S) with delta m/z -42.047 (putative explanation: Deisopropylation, depropylation, dealkylation|Leu/Ile->Ala substitution|Val->Gly substitution; atomic difference: -3C,-6H|-3C,-6H|-3C,-6H) [M-H-H2O]-	[M-H2O-H]-	0.869	297.153					N/A	N/A	N/A	spectral_library_annotation
2383	LPC 17:0, [M+FA-H]-	[M+FA-H]-	0.939	554.34579			1.84	C25H52NO7P	CCCCCCCCCCCCCCCCC(=O)OCC(O)COP([O-])(=O)OCC[N+](C)(C)C	InChI=1S/C25H52NO7P/c1-5-6-7-8-9-10-11-12-13-14-15-16-17-18-19-25(28)31-22-24(27)23-33-34(29,30)32-21-20-26(2,3)4/h24,27H,5-23H2,1-4H3	SRRQPVVYXBTRQK-UHFFFAOYSA-N	spectral_library_annotation
2385	LPC 22:4	[M+HCOO]-	0.965	616.36199			6.34	C30H54NO7P	CC\C=C/C\C=C/C\C=C/C\C=C/CCCCCCCCC(=O)OCC(O)COP([O-])(=O)OCC[N+](C)(C)C		GXEIJYZRCDTJTE-DOFZRALJNA-N	spectral_library_annotation
2388	PC 34:2, PC 16:0-18:2	[M+FA-H]-	0.893	802.55981			5.27	C42H80NO8P	CCCCCCCCCCCCCCCC(=O)OCC(COP([O-])(=O)OCC[N+](C)(C)C)OC(=O)CCCCCCC\C=C/C\C=C/CCCCC	InChI=1S/C42H80NO8P/c1-6-8-10-12-14-16-18-20-21-23-25-27-29-31-33-35-42(45)51-40(39-50-52(46,47)49-37-36-43(3,4)5)38-48-41(44)34-32-30-28-26-24-22-19-17-15-13-11-9-7-2/h14,16,20-21,40H,6-13,15,17-19,22-39H2,1-5H3/b16-14-,21-20-	JLPULHDHAOZNQI-AKMCNLDWSA-N	spectral_library_annotation
2393	Suspect related to Spectral Match to 12R-Hydroxy-5Z,8Z,10E,14Z-eicosatetraenoic acid from NIST14 (predicted molecular formula SIRIUS: unknown / BUDDY: unknown) with delta m/z 2.016 (putative explanation: Pro->Val substitution|reduction; atomic difference: 2H|2H) [M-H]-	[M-H]-	0.719	321.243					N/A	N/A	N/A	spectral_library_annotation
2394	Suspect related to 3-(heptadecanoyloxy)-2-(oleoyloxy)propyl (2-(trimethylammonio)ethyl) phosphate (predicted molecular formula SIRIUS: unknown / BUDDY: C43H82NO8P) with delta m/z -2.016 (putative explanation: 2-amino-3-oxo-butanoic_acid|Intact disulfide bridge|Val->Pro substitution; atomic difference: -2H|-2H|-2H) [M+CH3COO]-	[M+CH3COO]-	0.952	830.593					N/A	N/A	N/A	spectral_library_annotation
2399	Suspect related to Spectral Match to Dodecylbenzenesulfonic acid from NIST14 (predicted molecular formula SIRIUS: unknown / BUDDY: unknown) with delta m/z -14.016 (putative explanation: Ala->Gly substitution|Gln->Asn substitution|Glu->Asp substitution|Leu/Ile->Val substitution|Thr->Ser substitution; atomic difference: -1C,-2H|-1C,-2H|-1C,-2H|-1C,-2H|-1C,-2H) [M-H]-	[M-H]-	0.945	311.169					N/A	N/A	N/A	spectral_library_annotation
2400	16-hydroxypalmitic acid	[M-H]-	0.889	271.227								spectral_library_annotation
2401	Suspect related to [2-hydroxy-3-[hydroxy-[2,3,4,5,6-pentahydroxycyclohexyl]oxyphosphoryl]oxypropyl] octadecanoate (predicted molecular formula SIRIUS: C29H51O12P / BUDDY: C30H47N4O8P) with delta m/z 21.984 (putative explanation: Sodium adduct|glyoxal-derived AGE; atomic difference: -1H,1Na|2C,-2H) [M-H]-	[M-H]-	0.989	621.307					N/A	N/A	N/A	spectral_library_annotation
2405	12-Hydroxyoctadecanoic acid	[M-H]-	0.981	299.2592				C18H36O3	CCCCCCC(O)CCCCCCCCCCC(O)=O	InChI=1S/C18H36O3/c1-2-3-4-11-14-17(19)15-12-9-7-5-6-8-10-13-16-18(20)21/h17,19H,2-16H2,1H3,(H,20,21)	ULQISTXYYBZJSJ-UHFFFAOYSA-N	spectral_library_annotation
2408	Suspect related to 1-(5Z,8Z,11Z,14Z-Eicosatetraenoyl)-sn-glycero-3-phospho-(1'-myo-inositol) (predicted molecular formula SIRIUS: unknown / BUDDY: unknown) with delta m/z -21.984 (putative explanation: glyoxal-derived AGE (reverse)|Sodium adduct (reverse); atomic difference: -2C,2H|1H,-1Na) [M-H]-	[M-H]-	0.985	597.304					N/A	InChI=1S/C29H49O12P/c1-2-3-4-5-6-7-8-9-10-11-12-13-14-15-16-17-18-19-23(31)39-20-22(30)21-40-42(37,38)41-29-27(35)25(33)24(32)26(34)28(29)36/h6-7,9-10,12-13,15-16,22,24-30,32-36H,2-5,8,11,14,17-21H2,1H3,(H,37,38)/b7-6-,10-9-,13-12-,16-15- - 21.984 Da	N/A	spectral_library_annotation
2411	Massbank:IA000311 11-HDoHE	[M-H1]+	0.897	343.228					CC\C=C/C\C=C/C\C=C/CC(O)\C=C\C=C/C\C=C/CCC(O)=O	1S/C22H32O3/c1-2-3-4-5-6-7-9-12-15-18-21(23)19-16-13-10-8-11-14-17-20-22(24)25/h3-4,6-7,10-16,19,21,23H,2,5,8-9,17-18,20H2,1H3,(H,24,25)/b4-3-,7-6-,13-10-,14-11-,15-12-,19-16+	N/A	spectral_library_annotation
2412	Decyl hydrogen phthalate	[M-H]-	0.945	305.1758				C18H26O4	CCCCCCCCCCOC(=O)C1=CC=CC=C1C(=O)O	InChI=1S/C18H26O4/c1-2-3-4-5-6-7-8-11-14-22-18(21)16-13-10-9-12-15(16)17(19)20/h9-10,12-13H,2-8,11,14H2,1H3,(H,19,20)	FEFCILUKYGHITK-UHFFFAOYSA-N	spectral_library_annotation
2413	HexCer-AP t35:2, HexCer-AP t20:1/15:1	[M++Hac-H]-	0.912	802.56861			3.61	C41H77NO10	CCCCCCCCCCC\C=C\CCCC(O)C(O)C(COC1OC(CO)C(O)C(O)C1O)NC(=O)C(O)CCCCCC\C=C/CCCCC	InChI=1S/C41H77NO10/c1-3-5-7-9-11-13-15-16-17-19-20-22-24-26-28-33(44)36(46)32(31-51-41-39(49)38(48)37(47)35(30-43)52-41)42-40(50)34(45)29-27-25-23-21-18-14-12-10-8-6-4-2/h12,14,20,22,32-39,41,43-49H,3-11,13,15-19,21,23-31H2,1-2H3,(H,42,50)/b14-12-,22-20+	CIXCZCXJMUULGI-SISRSDQDSA-N	spectral_library_annotation
2414	PC 40:6, PC 18:0-22:6	[M+FA-H]-	0.882	878.59111			5.61	C48H84NO8P	CCCCCCCCCCCCCCCCCC(=O)OCC(COP([O-])(=O)OCC[N+](C)(C)C)OC(=O)CC\C=C/C\C=C/C\C=C/C\C=C/C\C=C/C\C=C/CC	InChI=1S/C48H84NO8P/c1-6-8-10-12-14-16-18-20-22-23-24-25-27-29-31-33-35-37-39-41-48(51)57-46(45-56-58(52,53)55-43-42-49(3,4)5)44-54-47(50)40-38-36-34-32-30-28-26-21-19-17-15-13-11-9-7-2/h8,10,14,16,20,22,24-25,29,31,35,37,46H,6-7,9,11-13,15,17-19,21,23,26-28,30,32-34,36,38-45H2,1-5H3/b10-8-,16-14-,22-20-,25-24-,31-29-,37-35-	FAUYAENFVCNTAL-UFTZFNJNSA-N	spectral_library_annotation
2418	Suspect related to 1-Palmitoyl-2-hydroxy-sn-glycero-3-phosphoethanolamine (predicted molecular formula SIRIUS: C23H48NO7P / BUDDY: C23H48NO7P) with delta m/z 28.031 (putative explanation: Acetaldehyde +28|Ala->Val substitution|Cys->Met substitution|Ethylation|di-Methylation; atomic difference: 2C,4H|2C,4H|2C,4H|2C,4H|2C,4H) [M-H2O+H]+	[M-H2O+H]+	0.878	464.312					N/A	InChI=1S/C21H44NO7P/c1-2-3-4-5-6-7-8-9-10-11-12-13-14-15-21(24)27-18-20(23)19-29-30(25,26)28-17-16-22/h20,23H,2-19,22H2,1H3,(H,25,26)/t20-/m1/s1 + 28.031 Da	N/A	spectral_library_annotation
2421	Suspect related to Spectral Match to Dodecylbenzenesulfonic acid from NIST14 (predicted molecular formula SIRIUS: unknown / BUDDY: unknown) with delta m/z -14.016 (putative explanation: Ala->Gly substitution|Gln->Asn substitution|Glu->Asp substitution|Leu/Ile->Val substitution|Thr->Ser substitution; atomic difference: -1C,-2H|-1C,-2H|-1C,-2H|-1C,-2H|-1C,-2H) [M-H]-	[M-H]-	0.959	311.169					N/A	N/A	N/A	spectral_library_annotation
2422	PC 36:5, PC 16:0-20:5	[M+FA-H]-	0.875	824.54416			4.79	C44H78NO8P	CCCCCCCCCCCCCCCC(=O)OCC(COP([O-])(=O)OCC[N+](C)(C)C)OC(=O)CCC\C=C/C\C=C/C\C=C/C\C=C/C\C=C/CC	InChI=1S/C44H78NO8P/c1-6-8-10-12-14-16-18-20-21-22-23-25-27-29-31-33-35-37-44(47)53-42(41-52-54(48,49)51-39-38-45(3,4)5)40-50-43(46)36-34-32-30-28-26-24-19-17-15-13-11-9-7-2/h8,10,14,16,20-21,23,25,29,31,42H,6-7,9,11-13,15,17-19,22,24,26-28,30,32-41H2,1-5H3/b10-8-,16-14-,21-20-,25-23-,31-29-	KLTHQSWIRFFBRI-KOQZQRJKSA-N	spectral_library_annotation
2423	Massbank:LU029953 2,6-Di-tert-butyl-4-nitrophenol|2,6-ditert-butyl-4-nitrophenol	[M-H]-	0.968	250.145					CC(C)(C)C1=CC(=CC(=C1O)C(C)(C)C)[N+]([O-])=O	1S/C14H21NO3/c1-13(2,3)10-7-9(15(17)18)8-11(12(10)16)14(4,5)6/h7-8,16H,1-6H3	N/A	spectral_library_annotation
2425	Suspect related to Massbank:LQB00196 PE 36:2 (predicted molecular formula SIRIUS: C42H87O15 / BUDDY: C45H86NO10P) with delta m/z 88.06 (putative explanation: pyruvate; atomic difference: unspecified) [M-H]-	[M-H]-	0.955	830.595					N/A	1S/C41H78NO8P/c1-3-5-7-9-11-13-15-17-19-21-23-25-27-29-31-33-40(43)47-37-39(38-49-51(45,46)48-36-35-42)50-41(44)34-32-30-28-26-24-22-20-18-16-14-12-10-8-6-4-2/h12,14,18,20,39H,3-11,13,15-17,19,21-38,42H2,1-2H3,(H,45,46)/b14-12-,20-18- + 88.060 Da	N/A	spectral_library_annotation
2427	SM 8:0;2O/12:0	[M+HCOO]-	0.888	553.36234			5.57	C25H53N2O6P	CCCCCCCCCCCC(=O)NC(COP([O-])(=O)OCC[N+](C)(C)C)C(O)CCCCC		PJNVQWVGEGVNHD-UHFFFAOYNA-N	spectral_library_annotation
2428	Massbank:IA000163 12-OxoETE	[M-H1]+	0.958	317.212					CCCCC\C=C/CC(=O)\C=C\C=C/C\C=C/CCCC(O)=O	1S/C20H30O3/c1-2-3-4-5-10-13-16-19(21)17-14-11-8-6-7-9-12-15-18-20(22)23/h7-11,13-14,17H,2-6,12,15-16,18H2,1H3,(H,22,23)/b9-7-,11-8-,13-10-,17-14+	N/A	spectral_library_annotation
2430	Suspect related to Spectral Match to 1-(1Z-Octadecenyl)-2-(9Z-octadecenoyl)-sn-glycero-3-phosphoethanolamine from NIST14 (predicted molecular formula SIRIUS: unknown / BUDDY: unknown) with delta m/z 28.031 (putative explanation: Acetaldehyde +28|Ala->Val substitution|Cys->Met substitution|Ethylation|di-Methylation; atomic difference: 2C,4H|2C,4H|2C,4H|2C,4H|2C,4H) [464.3]	[M]+	0.905	492.343					N/A	N/A	N/A	spectral_library_annotation
2431	LPC O-18:1	[M+HCOO]-	0.976	552.36708			6.71	C26H54NO6P	CCCCCCCC\C=C/CCCCCCCCOCC(O)COP([O-])(=O)OCC[N+](C)(C)C		XWYSLMAMRKYUFH-SEYXRHQNNA-N	spectral_library_annotation
2435	LPE 20:2	[M-H]-	0.981	504.30956			6.6	C25H48NO7P	CCCCC\C=C/C\C=C/CCCCCCCCCC(=O)OCC(O)COP(O)(=O)OCCN		QJHRNPQXCMXOOH-HZJYTTRNNA-N	spectral_library_annotation
2437	PC 36:3, PC 18:1-18:2	[M+FA-H]-	0.86	828.57546			5.38	C44H82NO8P	CCCCCCCC\C=C/CCCCCCCC(=O)OCC(COP([O-])(=O)OCC[N+](C)(C)C)OC(=O)CCCCCCC\C=C/C\C=C/CCCCC	InChI=1S/C44H82NO8P/c1-6-8-10-12-14-16-18-20-22-24-26-28-30-32-34-36-43(46)50-40-42(41-52-54(48,49)51-39-38-45(3,4)5)53-44(47)37-35-33-31-29-27-25-23-21-19-17-15-13-11-9-7-2/h15,17,20-23,42H,6-14,16,18-19,24-41H2,1-5H3/b17-15-,22-20-,23-21-	GDWULUGDXGHJIJ-RWLIYIGXSA-N	spectral_library_annotation
2438	LPE O-18:2	[M-H]-	0.969	462.299			6.68	C23H46NO6P	CCCCC\C=C/C\C=C/CCCCCCCCOCC(O)COP(O)(=O)OCCN		DBVHWKABURKXNY-HZJYTTRNNA-N	spectral_library_annotation
2439	LPC 20:2, [M+FA-H]-	[M+FA-H]-	0.965	592.36144			1.85	C28H54NO7P	CCCCC\C=C/C\C=C/CCCCCCCCCC(=O)OCC(O)COP([O-])(=O)OCC[N+](C)(C)C	InChI=1S/C28H54NO7P/c1-5-6-7-8-9-10-11-12-13-14-15-16-17-18-19-20-21-22-28(31)34-25-27(30)26-36-37(32,33)35-24-23-29(2,3)4/h9-10,12-13,27,30H,5-8,11,14-26H2,1-4H3/b10-9-,13-12-	YYQVCMMXPIJVHY-UTJQPWESSA-N	spectral_library_annotation
2444	Suspect related to Spectral Match to 1-(9Z-Octadecenoyl)-sn-glycero-3-phosphoethanolamine from NIST14 (predicted molecular formula SIRIUS: C22H46NO7P / BUDDY: C22H46NO7P) with delta m/z -12.0 (putative explanation: formaldehyde adduct (reverse)|methylation and reduction (reverse)|nan (reverse); atomic difference: -1C|-1C|-1C) [M-H]-	[M-H]-	0.979	466.294					N/A	N/A	N/A	spectral_library_annotation
2446	12-Hydroxyoctadecanoic acid	[M-H]-	0.962	299.2592				C18H36O3	CCCCCCC(O)CCCCCCCCCCC(O)=O	InChI=1S/C18H36O3/c1-2-3-4-11-14-17(19)15-12-9-7-5-6-8-10-13-16-18(20)21/h17,19H,2-16H2,1H3,(H,20,21)	ULQISTXYYBZJSJ-UHFFFAOYSA-N	spectral_library_annotation
2450	Suspect related to Spectral Match to 1,2-Dioleoyl-sn-glycero-3-phosphoethanolamine-N,N-dimethyl from NIST14 (predicted molecular formula SIRIUS: unknown / BUDDY: unknown) with delta m/z -12.0 (putative explanation: formaldehyde adduct (reverse)|methylation and reduction (reverse)|nan (reverse); atomic difference: -1C|-1C|-1C) [506.3]	[M]+	0.931	494.323					N/A	N/A	N/A	spectral_library_annotation
2451	LPC 17:0	[M+HCOO]-	0.953	554.34634			6.28	C25H52NO7P	CCCCCCCCCCCCCCCCC(=O)OCC(O)COP([O-])(=O)OCC[N+](C)(C)C		SRRQPVVYXBTRQK-UHFFFAOYNA-N	spectral_library_annotation
2459			0.707	345.2424				C22H32O3	CC1C[C@@H]2[C@H](CC[C@]3([C@H]2CC[C@@]3(C(=O)C)O)C)[C@@]4(C1=CC(=O)CC4)C	InChI=1S/C22H32O3/c1-13-11-16-17(20(3)8-5-15(24)12-19(13)20)6-9-21(4)18(16)7-10-22(21,25)14(2)23/h12-13,16-18,25H,5-11H2,1-4H3/t13?,16-,17+,18+,20-,21+,22+/m1/s1	FRQMUZJSZHZSGN-NJMUXRGYSA-N	spectral_library_annotation
2460	Suspect related to 9-Hydroxy-5Z,7E,11Z,14Z,17Z-eicosapentaenoic acid (predicted molecular formula SIRIUS: C20H32O3 / BUDDY: C20H32O3) with delta m/z 2.016 (putative explanation: Pro->Val substitution|reduction; atomic difference: 2H|2H) [M-H]-	[M-H]-	0.949	319.228					N/A	InChI=1S/C20H30O3/c1-2-3-4-5-6-7-8-10-13-16-19(21)17-14-11-9-12-15-18-20(22)23/h3-4,6-7,9-11,13-14,17,19,21H,2,5,8,12,15-16,18H2,1H3,(H,22,23)/b4-3-,7-6-,11-9-,13-10-,17-14+ + 2.016 Da	N/A	spectral_library_annotation
2467	Suspect related to Spectral Match to 1-(9Z-Octadecenoyl)-sn-glycero-3-phosphocholine from NIST14 (predicted molecular formula SIRIUS: unknown / BUDDY: unknown) with delta m/z 10.021 (putative explanation: Ser->Pro substitution; atomic difference: 2C,2H,-1O) [M+Cl]-	[M+Cl]-	0.994	566.347					N/A	N/A	N/A	spectral_library_annotation
2470	PC 40:6, PC 18:0-22:6	[M+FA-H]-	0.862	878.59111			5.61	C48H84NO8P	CCCCCCCCCCCCCCCCCC(=O)OCC(COP([O-])(=O)OCC[N+](C)(C)C)OC(=O)CC\C=C/C\C=C/C\C=C/C\C=C/C\C=C/C\C=C/CC	InChI=1S/C48H84NO8P/c1-6-8-10-12-14-16-18-20-22-23-24-25-27-29-31-33-35-37-39-41-48(51)57-46(45-56-58(52,53)55-43-42-49(3,4)5)44-54-47(50)40-38-36-34-32-30-28-26-21-19-17-15-13-11-9-7-2/h8,10,14,16,20,22,24-25,29,31,35,37,46H,6-7,9,11-13,15,17-19,21,23,26-28,30,32-34,36,38-45H2,1-5H3/b10-8-,16-14-,22-20-,25-24-,31-29-,37-35-	FAUYAENFVCNTAL-UFTZFNJNSA-N	spectral_library_annotation
2475	Suspect related to Spectral Match to Dodecylbenzenesulfonic acid from NIST14 (predicted molecular formula SIRIUS: unknown / BUDDY: unknown) with delta m/z -14.016 (putative explanation: Ala->Gly substitution|Gln->Asn substitution|Glu->Asp substitution|Leu/Ile->Val substitution|Thr->Ser substitution; atomic difference: -1C,-2H|-1C,-2H|-1C,-2H|-1C,-2H|-1C,-2H) [M-H]-	[M-H]-	0.909	311.169					N/A	N/A	N/A	spectral_library_annotation
2477			0.966	540.3307				C24H50NO7P	CCCCCCCCCCCCCCCC(=O)OCC(COP(=O)([O-])OCC[N+](C)(C)C)O	InChI=1S/C24H50NO7P/c1-5-6-7-8-9-10-11-12-13-14-15-16-17-18-24(27)30-21-23(26)22-32-33(28,29)31-20-19-25(2,3)4/h23,26H,5-22H2,1-4H3	ASWBNKHCZGQVJV-UHFFFAOYSA-N	spectral_library_annotation
2481	PC 36:5, PC 16:0-20:5	[M+FA-H]-	0.851	824.54416			4.79	C44H78NO8P	CCCCCCCCCCCCCCCC(=O)OCC(COP([O-])(=O)OCC[N+](C)(C)C)OC(=O)CCC\C=C/C\C=C/C\C=C/C\C=C/C\C=C/CC	InChI=1S/C44H78NO8P/c1-6-8-10-12-14-16-18-20-21-22-23-25-27-29-31-33-35-37-44(47)53-42(41-52-54(48,49)51-39-38-45(3,4)5)40-50-43(46)36-34-32-30-28-26-24-19-17-15-13-11-9-7-2/h8,10,14,16,20-21,23,25,29,31,42H,6-7,9,11-13,15,17-19,22,24,26-28,30,32-41H2,1-5H3/b10-8-,16-14-,21-20-,25-23-,31-29-	KLTHQSWIRFFBRI-KOQZQRJKSA-N	spectral_library_annotation
2487	HexCer-AP t35:2, HexCer-AP t20:1/15:1	[M++Hac-H]-	0.848	802.56861			3.61	C41H77NO10	CCCCCCCCCCC\C=C\CCCC(O)C(O)C(COC1OC(CO)C(O)C(O)C1O)NC(=O)C(O)CCCCCC\C=C/CCCCC	InChI=1S/C41H77NO10/c1-3-5-7-9-11-13-15-16-17-19-20-22-24-26-28-33(44)36(46)32(31-51-41-39(49)38(48)37(47)35(30-43)52-41)42-40(50)34(45)29-27-25-23-21-18-14-12-10-8-6-4-2/h12,14,20,22,32-39,41,43-49H,3-11,13,15-19,21,23-31H2,1-2H3,(H,42,50)/b14-12-,22-20+	CIXCZCXJMUULGI-SISRSDQDSA-N	spectral_library_annotation
2489	Suspect related to (2-{[2-hexadecanamido-3-hydroxyoctadec-4-en-1-yl phosphono]oxy}ethyl)trimethylazanium (predicted molecular formula SIRIUS: unknown / BUDDY: C47H72O4) with delta m/z -2.016 (putative explanation: 2-amino-3-oxo-butanoic_acid|Intact disulfide bridge|Val->Pro substitution; atomic difference: -2H|-2H|-2H) [M+CHOO]-	[M+CHOO]-	0.72	745.549					N/A	N/A	N/A	spectral_library_annotation
2497	Suspect related to Massbank:LQB00196 PE 36:2 (predicted molecular formula SIRIUS: C42H87O15 / BUDDY: C45H86NO10P) with delta m/z 88.06 (putative explanation: pyruvate; atomic difference: unspecified) [M-H]-	[M-H]-	0.921	830.595					N/A	1S/C41H78NO8P/c1-3-5-7-9-11-13-15-17-19-21-23-25-27-29-31-33-40(43)47-37-39(38-49-51(45,46)48-36-35-42)50-41(44)34-32-30-28-26-24-22-20-18-16-14-12-10-8-6-4-2/h12,14,18,20,39H,3-11,13,15-17,19,21-38,42H2,1-2H3,(H,45,46)/b14-12-,20-18- + 88.060 Da	N/A	spectral_library_annotation
2504	Suspect related to (2-aminoethoxy)[2-[octadec-9-enoyloxy]-3-[octadeca-1.11-dien-1-yloxy]propoxy]phosphinic acid (predicted molecular formula SIRIUS: C40H80N9O7P / BUDDY: C45H84NO10P) with delta m/z 102.031 (putative explanation: unspecified; atomic difference: unspecified) [M-H]-	[M-H]-	0.872	828.579					N/A	N/A	N/A	spectral_library_annotation
2508	16-Hydroxyhexadecanoic acid CollisionEnergy:102040	[M-H]-	0.909	271.228					O=C(O)CCCCCCCCCCCCCCCO	"InChI=1S/C16H32O3/c17-15-13-11-9-7-5-3-1-2-4-6-8-10-12-14-16(18)19/h17H,1-15H2,(H,18,19)"	N/A	spectral_library_annotation
2513	Suspect related to Massbank:LQB00196 PE 36:2 (predicted molecular formula SIRIUS: C42H87O15 / BUDDY: C45H86NO10P) with delta m/z 88.06 (putative explanation: pyruvate; atomic difference: unspecified) [M-H]-	[M-H]-	0.962	830.595					N/A	1S/C41H78NO8P/c1-3-5-7-9-11-13-15-17-19-21-23-25-27-29-31-33-40(43)47-37-39(38-49-51(45,46)48-36-35-42)50-41(44)34-32-30-28-26-24-22-20-18-16-14-12-10-8-6-4-2/h12,14,18,20,39H,3-11,13,15-17,19,21-38,42H2,1-2H3,(H,45,46)/b14-12-,20-18- + 88.060 Da	N/A	spectral_library_annotation
2514	[M+FA-H]-, LPC 19:1	[M+FA-H]-	0.982	580.36144			1.92	C27H54NO7P	CCCCCCCCC\C=C/CCCCCCCC(=O)OCC(O)COP([O-])(=O)OCC[N+](C)(C)C	InChI=1S/C27H54NO7P/c1-5-6-7-8-9-10-11-12-13-14-15-16-17-18-19-20-21-27(30)33-24-26(29)25-35-36(31,32)34-23-22-28(2,3)4/h13-14,26,29H,5-12,15-25H2,1-4H3/b14-13-	VRVDEVSSPPTZQJ-YPKPFQOOSA-N	spectral_library_annotation
2518	Suspect related to Massbank:IA000048 9-HOTrE (predicted molecular formula SIRIUS: C18H32O3 / BUDDY: C18H32O3) with delta m/z 2.016 (putative explanation: Pro->Val substitution|reduction; atomic difference: 2H|2H) [M-H]-	[M-H]-	0.764	295.228					N/A	1S/C18H30O3/c1-2-3-4-5-6-8-11-14-17(19)15-12-9-7-10-13-16-18(20)21/h3-4,6,8,11,14,17,19H,2,5,7,9-10,12-13,15-16H2,1H3,(H,20,21)/b4-3-,8-6-,14-11+ + 2.016 Da	N/A	spectral_library_annotation
2522	cholesterol 3-sulfate - 40.0 eV	[M]+	0.979	465.304					C[C@H](CCCC(C)C)[C@H]1CC[C@@H]2[C@@]1(CC[C@H]3[C@H]2CC=C4[C@@]3(CC[C@@H](C4)OS(=O)(=O)[O-])C)C	N/A	N/A	spectral_library_annotation
2523	PC 32:1, PC 16:0-16:1	[M+FA-H]-	0.924	776.54416			5.04	C40H78NO8P	CCCCCCCCCCCCCCCC(=O)OCC(COP([O-])(=O)OCC[N+](C)(C)C)OC(=O)CCCCCCC\C=C/CCCCCC	InChI=1S/C40H78NO8P/c1-6-8-10-12-14-16-18-20-22-24-26-28-30-32-39(42)46-36-38(37-48-50(44,45)47-35-34-41(3,4)5)49-40(43)33-31-29-27-25-23-21-19-17-15-13-11-9-7-2/h17,19,38H,6-16,18,20-37H2,1-5H3/b19-17-	QIBZFHLFHCIUOT-ZPHPHTNESA-N	spectral_library_annotation
2525	PC 40:6, PC 18:0-22:6	[M+FA-H]-	0.843	878.59111			5.61	C48H84NO8P	CCCCCCCCCCCCCCCCCC(=O)OCC(COP([O-])(=O)OCC[N+](C)(C)C)OC(=O)CC\C=C/C\C=C/C\C=C/C\C=C/C\C=C/C\C=C/CC	InChI=1S/C48H84NO8P/c1-6-8-10-12-14-16-18-20-22-23-24-25-27-29-31-33-35-37-39-41-48(51)57-46(45-56-58(52,53)55-43-42-49(3,4)5)44-54-47(50)40-38-36-34-32-30-28-26-21-19-17-15-13-11-9-7-2/h8,10,14,16,20,22,24-25,29,31,35,37,46H,6-7,9,11-13,15,17-19,21,23,26-28,30,32-34,36,38-45H2,1-5H3/b10-8-,16-14-,22-20-,25-24-,31-29-,37-35-	FAUYAENFVCNTAL-UFTZFNJNSA-N	spectral_library_annotation
2526	12-Hydroxyoctadecanoic acid	[M-H]-	0.976	299.2592				C18H36O3	CCCCCCC(O)CCCCCCCCCCC(O)=O	InChI=1S/C18H36O3/c1-2-3-4-11-14-17(19)15-12-9-7-5-6-8-10-13-16-18(20)21/h17,19H,2-16H2,1H3,(H,20,21)	ULQISTXYYBZJSJ-UHFFFAOYSA-N	spectral_library_annotation
2527	PC 36:5, PC 16:0-20:5	[M+FA-H]-	0.853	824.54416			4.79	C44H78NO8P	CCCCCCCCCCCCCCCC(=O)OCC(COP([O-])(=O)OCC[N+](C)(C)C)OC(=O)CCC\C=C/C\C=C/C\C=C/C\C=C/C\C=C/CC	InChI=1S/C44H78NO8P/c1-6-8-10-12-14-16-18-20-21-22-23-25-27-29-31-33-35-37-44(47)53-42(41-52-54(48,49)51-39-38-45(3,4)5)40-50-43(46)36-34-32-30-28-26-24-19-17-15-13-11-9-7-2/h8,10,14,16,20-21,23,25,29,31,42H,6-7,9,11-13,15,17-19,22,24,26-28,30,32-41H2,1-5H3/b10-8-,16-14-,21-20-,25-23-,31-29-	KLTHQSWIRFFBRI-KOQZQRJKSA-N	spectral_library_annotation
2534	LPG 16:0, [M-H]-	[M-H]-	0.982	483.27284			0.97	C22H45O9P	CCCCCCCCCCCCCCCC(=O)OCC(O)COP(O)(=O)OCC(O)CO	InChI=1S/C22H45O9P/c1-2-3-4-5-6-7-8-9-10-11-12-13-14-15-22(26)29-17-21(25)19-31-32(27,28)30-18-20(24)16-23/h20-21,23-25H,2-19H2,1H3,(H,27,28)	BVJSKAUUFXBDOB-UHFFFAOYSA-N	spectral_library_annotation
2535	12-Hydroxyoctadecanoic acid	[M-H]-	0.978	299.2592				C18H36O3	CCCCCCC(O)CCCCCCCCCCC(O)=O	InChI=1S/C18H36O3/c1-2-3-4-11-14-17(19)15-12-9-7-5-6-8-10-13-16-18(20)21/h17,19H,2-16H2,1H3,(H,20,21)	ULQISTXYYBZJSJ-UHFFFAOYSA-N	spectral_library_annotation
2537	SM d42:2, SM d18:1/24:1	[M+FA-H]-	0.863	857.67534			6.97	C47H93N2O6P	CCCCCCCCCCCCC\C=C\C(O)C(COP([O-])(=O)OCC[N+](C)(C)C)NC(=O)CCCCCCCCC\C=C/CCCCCCCCCCCC	InChI=1S/C47H93N2O6P/c1-6-8-10-12-14-16-18-20-21-22-23-24-25-26-27-29-31-33-35-37-39-41-47(51)48-45(44-55-56(52,53)54-43-42-49(3,4)5)46(50)40-38-36-34-32-30-28-19-17-15-13-11-9-7-2/h24-25,38,40,45-46,50H,6-23,26-37,39,41-44H2,1-5H3,(H-,48,51,52,53)/b25-24-,40-38+	SUTDVWUQTJGTCQ-IMMYYDDQSA-N	spectral_library_annotation
2539	PC 34:2, PC 16:0-18:2	[M+FA-H]-	0.889	802.55981			5.27	C42H80NO8P	CCCCCCCCCCCCCCCC(=O)OCC(COP([O-])(=O)OCC[N+](C)(C)C)OC(=O)CCCCCCC\C=C/C\C=C/CCCCC	InChI=1S/C42H80NO8P/c1-6-8-10-12-14-16-18-20-21-23-25-27-29-31-33-35-42(45)51-40(39-50-52(46,47)49-37-36-43(3,4)5)38-48-41(44)34-32-30-28-26-24-22-19-17-15-13-11-9-7-2/h14,16,20-21,40H,6-13,15,17-19,22-39H2,1-5H3/b16-14-,21-20-	JLPULHDHAOZNQI-AKMCNLDWSA-N	spectral_library_annotation
2541	Suspect related to (2-{[2-[hexadec-9-enoyloxy]-3-(tetradecanoyloxy)propyl phosphonato]oxy}ethyl)trimethylazanium (predicted molecular formula SIRIUS: unknown / BUDDY: C36H72NO8P) with delta m/z -26.001 (putative explanation: Tyr->His substitution; atomic difference: -3C,-2H,2N,-1O) [M+CH3COO]-	[M+CH3COO]-	0.748	736.522					N/A	N/A	N/A	spectral_library_annotation
2542	Suspect related to Massbank:LQB00196 PE 36:2 (predicted molecular formula SIRIUS: C42H87O15 / BUDDY: C45H86NO10P) with delta m/z 88.06 (putative explanation: pyruvate; atomic difference: unspecified) [M-H]-	[M-H]-	0.924	830.595					N/A	1S/C41H78NO8P/c1-3-5-7-9-11-13-15-17-19-21-23-25-27-29-31-33-40(43)47-37-39(38-49-51(45,46)48-36-35-42)50-41(44)34-32-30-28-26-24-22-20-18-16-14-12-10-8-6-4-2/h12,14,18,20,39H,3-11,13,15-17,19,21-38,42H2,1-2H3,(H,45,46)/b14-12-,20-18- + 88.060 Da	N/A	spectral_library_annotation
2551	HexCer-AP t37:3, HexCer-AP t22:2/15:1	[M++Hac-H]-	0.885	828.58426			3.72	C43H79NO10	CCCCCCCCC\C=C\CC\C=C\CCCC(O)C(O)C(COC1OC(CO)C(O)C(O)C1O)NC(=O)C(O)CCCCCC\C=C/CCCCC	InChI=1S/C43H79NO10/c1-3-5-7-9-11-13-15-16-17-18-19-21-22-24-26-28-30-35(46)38(48)34(33-53-43-41(51)40(50)39(49)37(32-45)54-43)44-42(52)36(47)31-29-27-25-23-20-14-12-10-8-6-4-2/h12,14,17-18,22,24,34-41,43,45-51H,3-11,13,15-16,19-21,23,25-33H2,1-2H3,(H,44,52)/b14-12-,18-17+,24-22+	MSBRSMXSZSOCTM-CCIQLUHGSA-N	spectral_library_annotation
2555	PC 36:5, PC 16:0-20:5	[M+FA-H]-	0.83	824.54416			4.79	C44H78NO8P	CCCCCCCCCCCCCCCC(=O)OCC(COP([O-])(=O)OCC[N+](C)(C)C)OC(=O)CCC\C=C/C\C=C/C\C=C/C\C=C/C\C=C/CC	InChI=1S/C44H78NO8P/c1-6-8-10-12-14-16-18-20-21-22-23-25-27-29-31-33-35-37-44(47)53-42(41-52-54(48,49)51-39-38-45(3,4)5)40-50-43(46)36-34-32-30-28-26-24-19-17-15-13-11-9-7-2/h8,10,14,16,20-21,23,25,29,31,42H,6-7,9,11-13,15,17-19,22,24,26-28,30,32-41H2,1-5H3/b10-8-,16-14-,21-20-,25-23-,31-29-	KLTHQSWIRFFBRI-KOQZQRJKSA-N	spectral_library_annotation
2556	Suspect related to Massbank:LQB00564 PE 36:4 (predicted molecular formula SIRIUS: C49H79O10 / BUDDY: C45H82NO10P) with delta m/z 88.06 (putative explanation: pyruvate; atomic difference: unspecified) [M-H]-	[M-H]-	0.94	826.561					N/A	1S/C41H74NO8P/c1-3-5-7-9-11-13-15-17-18-19-20-22-24-26-28-30-32-34-41(44)50-39(38-49-51(45,46)48-36-35-42)37-47-40(43)33-31-29-27-25-23-21-16-14-12-10-8-6-4-2/h5,7,11,13,17-18,20,22,39H,3-4,6,8-10,12,14-16,19,21,23-38,42H2,1-2H3,(H,45,46)/b7-5-,13-11-,18-17-,22-20- + 88.060 Da	N/A	spectral_library_annotation
2557	7-[(E)-3-methyl-4-(4-methyl-5-oxo-2H-furan-2-yl)but-2-enoxy]chromen-2-one	[M-H]-	0.805	325.108					N/A	InChI=1S/C19H18O5/c1-12(9-16-10-13(2)19(21)23-16)7-8-22-15-5-3-14-4-6-18(20)24-17(14)11-15/h3-7,10-11,16H,8-9H2,1-2H3/b12-7+	N/A	spectral_library_annotation
2560	Suspect related to 9-Hydroxy-5Z,7E,11Z,14Z,17Z-eicosapentaenoic acid (predicted molecular formula SIRIUS: C20H32O3 / BUDDY: C20H32O3) with delta m/z 2.016 (putative explanation: Pro->Val substitution|reduction; atomic difference: 2H|2H) [M-H]-	[M-H]-	0.874	319.228					N/A	InChI=1S/C20H30O3/c1-2-3-4-5-6-7-8-10-13-16-19(21)17-14-11-9-12-15-18-20(22)23/h3-4,6-7,9-11,13-14,17,19,21H,2,5,8,12,15-16,18H2,1H3,(H,22,23)/b4-3-,7-6-,11-9-,13-10-,17-14+ + 2.016 Da	N/A	spectral_library_annotation
2561	Suspect related to Spectral Match to 1-(9Z-Octadecenoyl)-sn-glycero-3-phosphocholine from NIST14 (predicted molecular formula SIRIUS: unknown / BUDDY: unknown) with delta m/z 10.021 (putative explanation: Ser->Pro substitution; atomic difference: 2C,2H,-1O) [M+Cl]-	[M+Cl]-	0.981	566.347					N/A	N/A	N/A	spectral_library_annotation
2563	Spectral Match to 1-Stearoyl-2-hydroxy-sn-glycero-3-phosphoethanolamine from NIST14	[M+H]+	0.961	482.32					CCCCCCCCCCCCCCCCCC(=O)OC[C@H](COP(=O)([O-])OCC[NH3+])O	InChI=1S/C23H48NO7P/c1-2-3-4-5-6-7-8-9-10-11-12-13-14-15-16-17-23(26)29-20-22(25)21-31-32(27,28)30-19-18-24/h22,25H,2-21,24H2,1H3,(H,27,28)/t22-/m1/s1	N/A	spectral_library_annotation
2565	Suspect related to Spectral Match to 1-(9Z-Octadecenoyl)-sn-glycero-3-phosphoethanolamine from NIST14 (predicted molecular formula SIRIUS: C23H48NO7P / BUDDY: C23H48NO7P) with delta m/z 2.016 (putative explanation: Pro->Val substitution|reduction; atomic difference: 2H|2H) [M-H]-	[M-H]-	0.945	480.31					N/A	N/A	N/A	spectral_library_annotation
2568	12-Hydroxyoctadecanoic acid	[M-H]-	0.946	299.2592				C18H36O3	CCCCCCC(O)CCCCCCCCCCC(O)=O	InChI=1S/C18H36O3/c1-2-3-4-11-14-17(19)15-12-9-7-5-6-8-10-13-16-18(20)21/h17,19H,2-16H2,1H3,(H,20,21)	ULQISTXYYBZJSJ-UHFFFAOYSA-N	spectral_library_annotation
2569	LPC 18:0, [M+FA-H]-	[M+FA-H]-	0.962	568.36144			2.11	C26H54NO7P	CCCCCCCCCCCCCCCCCC(=O)OCC(O)COP([O-])(=O)OCC[N+](C)(C)C	InChI=1S/C26H54NO7P/c1-5-6-7-8-9-10-11-12-13-14-15-16-17-18-19-20-26(29)32-23-25(28)24-34-35(30,31)33-22-21-27(2,3)4/h25,28H,5-24H2,1-4H3	IHNKQIMGVNPMTC-UHFFFAOYSA-N	spectral_library_annotation
2570	Suspect related to Spectral Match to 1-Stearoyl-2-hydroxy-sn-glycero-3-phosphoethanolamine from NIST14 (predicted molecular formula SIRIUS: C25H52NO7P / BUDDY: C25H52NO7P) with delta m/z 28.031 (putative explanation: Acetaldehyde +28|Ala->Val substitution|Cys->Met substitution|Ethylation|di-Methylation; atomic difference: 2C,4H|2C,4H|2C,4H|2C,4H|2C,4H) [M-H]-	[M-H]-	0.975	508.339					N/A	N/A	N/A	spectral_library_annotation
2575	Suspect related to Spectral Match to 1-(9Z-Octadecenoyl)-sn-glycero-3-phosphocholine from NIST14 (predicted molecular formula SIRIUS: unknown / BUDDY: unknown) with delta m/z 2.016 (putative explanation: Pro->Val substitution|reduction; atomic difference: 2H|2H) [M+Cl]-	[M+Cl]-	0.922	558.334					N/A	N/A	N/A	spectral_library_annotation
2603	PC 40:6, PC 18:0-22:6	[M+FA-H]-	0.874	878.59111			5.61	C48H84NO8P	CCCCCCCCCCCCCCCCCC(=O)OCC(COP([O-])(=O)OCC[N+](C)(C)C)OC(=O)CC\C=C/C\C=C/C\C=C/C\C=C/C\C=C/C\C=C/CC	InChI=1S/C48H84NO8P/c1-6-8-10-12-14-16-18-20-22-23-24-25-27-29-31-33-35-37-39-41-48(51)57-46(45-56-58(52,53)55-43-42-49(3,4)5)44-54-47(50)40-38-36-34-32-30-28-26-21-19-17-15-13-11-9-7-2/h8,10,14,16,20,22,24-25,29,31,35,37,46H,6-7,9,11-13,15,17-19,21,23,26-28,30,32-34,36,38-45H2,1-5H3/b10-8-,16-14-,22-20-,25-24-,31-29-,37-35-	FAUYAENFVCNTAL-UFTZFNJNSA-N	spectral_library_annotation
2604	Suspect related to Spectral Match to Dodecylbenzenesulfonic acid from NIST14 (predicted molecular formula SIRIUS: unknown / BUDDY: unknown) with delta m/z -14.016 (putative explanation: Ala->Gly substitution|Gln->Asn substitution|Glu->Asp substitution|Leu/Ile->Val substitution|Thr->Ser substitution; atomic difference: -1C,-2H|-1C,-2H|-1C,-2H|-1C,-2H|-1C,-2H) [M-H]-	[M-H]-	0.933	311.169					N/A	N/A	N/A	spectral_library_annotation
2612	7-[(E)-3-methyl-4-(4-methyl-5-oxo-2H-furan-2-yl)but-2-enoxy]chromen-2-one	[M-H]-	0.785	325.108					N/A	InChI=1S/C19H18O5/c1-12(9-16-10-13(2)19(21)23-16)7-8-22-15-5-3-14-4-6-18(20)24-17(14)11-15/h3-7,10-11,16H,8-9H2,1-2H3/b12-7+	N/A	spectral_library_annotation
2613	PC 36:5, PC 16:0-20:5	[M+FA-H]-	0.82	824.54416			4.79	C44H78NO8P	CCCCCCCCCCCCCCCC(=O)OCC(COP([O-])(=O)OCC[N+](C)(C)C)OC(=O)CCC\C=C/C\C=C/C\C=C/C\C=C/C\C=C/CC	InChI=1S/C44H78NO8P/c1-6-8-10-12-14-16-18-20-21-22-23-25-27-29-31-33-35-37-44(47)53-42(41-52-54(48,49)51-39-38-45(3,4)5)40-50-43(46)36-34-32-30-28-26-24-19-17-15-13-11-9-7-2/h8,10,14,16,20-21,23,25,29,31,42H,6-7,9,11-13,15,17-19,22,24,26-28,30,32-41H2,1-5H3/b10-8-,16-14-,21-20-,25-23-,31-29-	KLTHQSWIRFFBRI-KOQZQRJKSA-N	spectral_library_annotation
2616			0.995	540.3307				C24H50NO7P	CCCCCCCCCCCCCCCC(=O)OCC(COP(=O)([O-])OCC[N+](C)(C)C)O	InChI=1S/C24H50NO7P/c1-5-6-7-8-9-10-11-12-13-14-15-16-17-18-24(27)30-21-23(26)22-32-33(28,29)31-20-19-25(2,3)4/h23,26H,5-22H2,1-4H3	ASWBNKHCZGQVJV-UHFFFAOYSA-N	spectral_library_annotation
2618	HexCer-AP t35:2, HexCer-AP t20:1/15:1	[M++Hac-H]-	0.873	802.56861			3.61	C41H77NO10	CCCCCCCCCCC\C=C\CCCC(O)C(O)C(COC1OC(CO)C(O)C(O)C1O)NC(=O)C(O)CCCCCC\C=C/CCCCC	InChI=1S/C41H77NO10/c1-3-5-7-9-11-13-15-16-17-19-20-22-24-26-28-33(44)36(46)32(31-51-41-39(49)38(48)37(47)35(30-43)52-41)42-40(50)34(45)29-27-25-23-21-18-14-12-10-8-6-4-2/h12,14,20,22,32-39,41,43-49H,3-11,13,15-19,21,23-31H2,1-2H3,(H,42,50)/b14-12-,22-20+	CIXCZCXJMUULGI-SISRSDQDSA-N	spectral_library_annotation
2622	Suspect related to Massbank:LQB00196 PE 36:2 (predicted molecular formula SIRIUS: C42H87O15 / BUDDY: C45H86NO10P) with delta m/z 88.06 (putative explanation: pyruvate; atomic difference: unspecified) [M-H]-	[M-H]-	0.893	830.595					N/A	1S/C41H78NO8P/c1-3-5-7-9-11-13-15-17-19-21-23-25-27-29-31-33-40(43)47-37-39(38-49-51(45,46)48-36-35-42)50-41(44)34-32-30-28-26-24-22-20-18-16-14-12-10-8-6-4-2/h12,14,18,20,39H,3-11,13,15-17,19,21-38,42H2,1-2H3,(H,45,46)/b14-12-,20-18- + 88.060 Da	N/A	spectral_library_annotation
2624	Suspect related to Spectral Match to 1-Octadecanoyl-sn-glycero-3-phospho-(1'-sn-glycerol) from NIST14 (predicted molecular formula SIRIUS: unknown / BUDDY: unknown) with delta m/z -2.016 (putative explanation: 2-amino-3-oxo-butanoic_acid|Intact disulfide bridge|Val->Pro substitution; atomic difference: -2H|-2H|-2H) [M-H]-	[M-H]-	0.847	509.289					N/A	N/A	N/A	spectral_library_annotation
2629	PC 36:3, PC 18:1-18:2	[M+FA-H]-	0.802	828.57546			5.38	C44H82NO8P	CCCCCCCC\C=C/CCCCCCCC(=O)OCC(COP([O-])(=O)OCC[N+](C)(C)C)OC(=O)CCCCCCC\C=C/C\C=C/CCCCC	InChI=1S/C44H82NO8P/c1-6-8-10-12-14-16-18-20-22-24-26-28-30-32-34-36-43(46)50-40-42(41-52-54(48,49)51-39-38-45(3,4)5)53-44(47)37-35-33-31-29-27-25-23-21-19-17-15-13-11-9-7-2/h15,17,20-23,42H,6-14,16,18-19,24-41H2,1-5H3/b17-15-,22-20-,23-21-	GDWULUGDXGHJIJ-RWLIYIGXSA-N	spectral_library_annotation
2630	Suspect related to (2-{[2-[hexadec-9-enoyloxy]-3-(tetradecanoyloxy)propyl phosphonato]oxy}ethyl)trimethylazanium (predicted molecular formula SIRIUS: unknown / BUDDY: C36H72NO8P) with delta m/z -26.001 (putative explanation: Tyr->His substitution; atomic difference: -3C,-2H,2N,-1O) [M+CH3COO]-	[M+CH3COO]-	0.747	736.522					N/A	N/A	N/A	spectral_library_annotation
2632	Suspect related to 1-Stearoyl-2-docosahexaenoyl-sn-glycero-3-phosphocholine (predicted molecular formula SIRIUS: unknown / BUDDY: C46H80NO8P) with delta m/z -28.031 (putative explanation: Desethylation, didemethylation, dealkylation|Met->Cys substitution|Val->Ala substitution; atomic difference: -2C,-4H|-2C,-4H|-2C,-4H) [M+CHOO]-	[M+CHOO]-	0.953	850.563					N/A	InChI=1S/C48H84NO8P/c1-6-8-10-12-14-16-18-20-22-23-24-25-27-29-31-33-35-37-39-41-48(51)57-46(45-56-58(52,53)55-43-42-49(3,4)5)44-54-47(50)40-38-36-34-32-30-28-26-21-19-17-15-13-11-9-7-2/h8,10,14,16,20,22,24-25,29,31,35,37,46H,6-7,9,11-13,15,17-19,21,23,26-28,30,32-34,36,38-45H2,1-5H3/b10-8-,16-14-,22-20-,25-24-,31-29-,37-35-/t46-/m1/s1 - 28.031 Da	N/A	spectral_library_annotation
2635	Suspect related to Massbank:LQB00564 PE 36:4 (predicted molecular formula SIRIUS: C49H79O10 / BUDDY: C45H82NO10P) with delta m/z 88.06 (putative explanation: pyruvate; atomic difference: unspecified) [M-H]-	[M-H]-	0.953	826.561					N/A	1S/C41H74NO8P/c1-3-5-7-9-11-13-15-17-18-19-20-22-24-26-28-30-32-34-41(44)50-39(38-49-51(45,46)48-36-35-42)37-47-40(43)33-31-29-27-25-23-21-16-14-12-10-8-6-4-2/h5,7,11,13,17-18,20,22,39H,3-4,6,8-10,12,14-16,19,21,23-38,42H2,1-2H3,(H,45,46)/b7-5-,13-11-,18-17-,22-20- + 88.060 Da	N/A	spectral_library_annotation
2639	Suspect related to Spectral Match to Decylbenzenesulfonic acid from NIST14 (predicted molecular formula SIRIUS: unknown / BUDDY: unknown) with delta m/z 28.04 (putative explanation: Gln->Arg substitution; atomic difference: 1C,4H,2N,-1O) [M-H]-	[M-H]-	0.939	325.184					N/A	N/A	N/A	spectral_library_annotation
2641	Tetradecyl sulfate	[M+H]+	0.919	293.1794				C14H30O4S	O=S(=O)(O)OCCCCCCCCCCCCCC	InChI=1S/C14H30O4S/c1-2-3-4-5-6-7-8-9-10-11-12-13-14-18-19(15,16)17/h2-14H2,1H3,(H,15,16,17)	HNMWDXUKPJZOQD-UHFFFAOYSA-N	spectral_library_annotation
2643	LPC 20:1, [M+FA-H]-	[M+FA-H]-	0.984	594.37709			2.19	C28H56NO7P	CCCCCCCC\C=C/CCCCCCCCCC(=O)OCC(O)COP([O-])(=O)OCC[N+](C)(C)C	InChI=1S/C28H56NO7P/c1-5-6-7-8-9-10-11-12-13-14-15-16-17-18-19-20-21-22-28(31)34-25-27(30)26-36-37(32,33)35-24-23-29(2,3)4/h12-13,27,30H,5-11,14-26H2,1-4H3/b13-12-	YYSFWGQAKJTHRE-SEYXRHQNSA-N	spectral_library_annotation
2644	Suspect related to Spectral Match to 1-Palmitoyl-2-hydroxy-sn-glycero-3-phosphoethanolamine from NIST14 (predicted molecular formula SIRIUS: C30H43NO4 / BUDDY: C23H48NO7P) with delta m/z 28.031 (putative explanation: Acetaldehyde +28|Ala->Val substitution|Cys->Met substitution|Ethylation|di-Methylation; atomic difference: 2C,4H|2C,4H|2C,4H|2C,4H|2C,4H) [M+H]+	[M+H]+	0.964	482.324					N/A	N/A	N/A	spectral_library_annotation
2646	Suspect related to 1-Oleoyl-sn-glycero-3-phosphoethanolamine (predicted molecular formula SIRIUS: C23H48NO7P / BUDDY: C23H48NO7P) with delta m/z 2.016 (putative explanation: Pro->Val substitution|reduction; atomic difference: 2H|2H) [M-H]-	[M-H]-	0.978	480.31					N/A	InChI=1S/C23H46NO7P/c1-2-3-4-5-6-7-8-9-10-11-12-13-14-15-16-17-23(26)29-20-22(25)21-31-32(27,28)30-19-18-24/h9-10,22,25H,2-8,11-21,24H2,1H3,(H,27,28)/b10-9-/t22-/m1/s1 + 2.016 Da	N/A	spectral_library_annotation
2648	Suspect related to Spectral Match to 1-(9Z-Octadecenoyl)-sn-glycero-3-phosphocholine from NIST14 (predicted molecular formula SIRIUS: unknown / BUDDY: unknown) with delta m/z 2.016 (putative explanation: Pro->Val substitution|reduction; atomic difference: 2H|2H) [M+Cl]-	[M+Cl]-	0.941	558.334					N/A	N/A	N/A	spectral_library_annotation
2652	LPC 18:0, [M+FA-H]-	[M+FA-H]-	0.907	568.36144			2.11	C26H54NO7P	CCCCCCCCCCCCCCCCCC(=O)OCC(O)COP([O-])(=O)OCC[N+](C)(C)C	InChI=1S/C26H54NO7P/c1-5-6-7-8-9-10-11-12-13-14-15-16-17-18-19-20-26(29)32-23-25(28)24-34-35(30,31)33-22-21-27(2,3)4/h25,28H,5-24H2,1-4H3	IHNKQIMGVNPMTC-UHFFFAOYSA-N	spectral_library_annotation
2654	Suspect related to Spectral Match to 1-Stearoyl-2-hydroxy-sn-glycero-3-phosphoethanolamine from NIST14 (predicted molecular formula SIRIUS: C25H52NO7P / BUDDY: C25H52NO7P) with delta m/z 28.031 (putative explanation: Acetaldehyde +28|Ala->Val substitution|Cys->Met substitution|Ethylation|di-Methylation; atomic difference: 2C,4H|2C,4H|2C,4H|2C,4H|2C,4H) [M-H]-	[M-H]-	0.918	508.339					N/A	N/A	N/A	spectral_library_annotation
2658	Suspect related to Spectral Match to 1-(9Z-Octadecenoyl)-sn-glycero-3-phosphocholine from NIST14 (predicted molecular formula SIRIUS: unknown / BUDDY: unknown) with delta m/z 2.016 (putative explanation: Pro->Val substitution|reduction; atomic difference: 2H|2H) [M+Cl]-	[M+Cl]-	0.936	558.334					N/A	N/A	N/A	spectral_library_annotation
2660	PC 32:1, PC 16:0-16:1	[M+FA-H]-	0.922	776.54416			5.04	C40H78NO8P	CCCCCCCCCCCCCCCC(=O)OCC(COP([O-])(=O)OCC[N+](C)(C)C)OC(=O)CCCCCCC\C=C/CCCCCC	InChI=1S/C40H78NO8P/c1-6-8-10-12-14-16-18-20-22-24-26-28-30-32-39(42)46-36-38(37-48-50(44,45)47-35-34-41(3,4)5)49-40(43)33-31-29-27-25-23-21-19-17-15-13-11-9-7-2/h17,19,38H,6-16,18,20-37H2,1-5H3/b19-17-	QIBZFHLFHCIUOT-ZPHPHTNESA-N	spectral_library_annotation
2665	Phytoceramide C2 CollisionEnergy:205060	[M++formate]+	0.852	404.302					CCCCCCCCCCCCCCC(O)C(O)C(CO)N=C(C)O	"InChI=1S/C20H41NO4/c1-3-4-5-6-7-8-9-10-11-12-13-14-15-19(24)20(25)18(16-22)21-17(2)23/h18-20,22,24-25H,3-16H2,1-2H3,(H,21,23)/t18-,19+,20-/m0/s1"	N/A	spectral_library_annotation
2666	Phytoceramide C2 CollisionEnergy:102040	[M-H]-	0.799	358.296					CCCCCCCCCCCCCCC(O)C(O)C(CO)N=C(C)O	"InChI=1S/C20H41NO4/c1-3-4-5-6-7-8-9-10-11-12-13-14-15-19(24)20(25)18(16-22)21-17(2)23/h18-20,22,24-25H,3-16H2,1-2H3,(H,21,23)/t18-,19+,20-/m0/s1"	N/A	spectral_library_annotation
2674	Tetradecyl sulfate	[M+H]+	0.918	293.1794				C14H30O4S	O=S(=O)(O)OCCCCCCCCCCCCCC	InChI=1S/C14H30O4S/c1-2-3-4-5-6-7-8-9-10-11-12-13-14-18-19(15,16)17/h2-14H2,1H3,(H,15,16,17)	HNMWDXUKPJZOQD-UHFFFAOYSA-N	spectral_library_annotation
2676	Suspect related to Spectral Match to Decylbenzenesulfonic acid from NIST14 (predicted molecular formula SIRIUS: unknown / BUDDY: unknown) with delta m/z 28.04 (putative explanation: Gln->Arg substitution; atomic difference: 1C,4H,2N,-1O) [M-H]-	[M-H]-	0.993	325.184					N/A	N/A	N/A	spectral_library_annotation
2681	Suspect related to Spectral Match to Dodecylbenzenesulfonic acid from NIST14 (predicted molecular formula SIRIUS: unknown / BUDDY: unknown) with delta m/z -14.016 (putative explanation: Ala->Gly substitution|Gln->Asn substitution|Glu->Asp substitution|Leu/Ile->Val substitution|Thr->Ser substitution; atomic difference: -1C,-2H|-1C,-2H|-1C,-2H|-1C,-2H|-1C,-2H) [M-H]-	[M-H]-	0.963	311.169					N/A	N/A	N/A	spectral_library_annotation
2683	PC 34:2, PC 16:0-18:2	[M+FA-H]-	0.918	802.55981			5.27	C42H80NO8P	CCCCCCCCCCCCCCCC(=O)OCC(COP([O-])(=O)OCC[N+](C)(C)C)OC(=O)CCCCCCC\C=C/C\C=C/CCCCC	InChI=1S/C42H80NO8P/c1-6-8-10-12-14-16-18-20-21-23-25-27-29-31-33-35-42(45)51-40(39-50-52(46,47)49-37-36-43(3,4)5)38-48-41(44)34-32-30-28-26-24-22-19-17-15-13-11-9-7-2/h14,16,20-21,40H,6-13,15,17-19,22-39H2,1-5H3/b16-14-,21-20-	JLPULHDHAOZNQI-AKMCNLDWSA-N	spectral_library_annotation
2685	PC 36:3, PC 16:0-20:3	[M+FA-H]-	0.877	828.57546			5.5	C44H82NO8P	CCCCCCCCCCCCCCCC(=O)OCC(COP([O-])(=O)OCC[N+](C)(C)C)OC(=O)CCCCCCCCC\C=C/C\C=C/C\C=C/CC	InChI=1S/C44H82NO8P/c1-6-8-10-12-14-16-18-20-21-22-23-25-27-29-31-33-35-37-44(47)53-42(41-52-54(48,49)51-39-38-45(3,4)5)40-50-43(46)36-34-32-30-28-26-24-19-17-15-13-11-9-7-2/h8,10,14,16,20-21,42H,6-7,9,11-13,15,17-19,22-41H2,1-5H3/b10-8-,16-14-,21-20-	FHYXYDNOQOCPNC-XSMZTDTHSA-N	spectral_library_annotation
2688	PC 36:5, PC 16:0-20:5	[M+FA-H]-	0.848	824.54416			4.79	C44H78NO8P	CCCCCCCCCCCCCCCC(=O)OCC(COP([O-])(=O)OCC[N+](C)(C)C)OC(=O)CCC\C=C/C\C=C/C\C=C/C\C=C/C\C=C/CC	InChI=1S/C44H78NO8P/c1-6-8-10-12-14-16-18-20-21-22-23-25-27-29-31-33-35-37-44(47)53-42(41-52-54(48,49)51-39-38-45(3,4)5)40-50-43(46)36-34-32-30-28-26-24-19-17-15-13-11-9-7-2/h8,10,14,16,20-21,23,25,29,31,42H,6-7,9,11-13,15,17-19,22,24,26-28,30,32-41H2,1-5H3/b10-8-,16-14-,21-20-,25-23-,31-29-	KLTHQSWIRFFBRI-KOQZQRJKSA-N	spectral_library_annotation
2693	LPE 20:1	[M-H]-	0.975	506.32521			6.98	C25H50NO7P	CCCCCCCC\C=C/CCCCCCCCCC(=O)OCC(O)COP(O)(=O)OCCN		JEAGLCKGAKACCE-KTKRTIGZNA-N	spectral_library_annotation
2699	LPC 20:1, [M+FA-H]-	[M+FA-H]-	0.968	594.37709			2.19	C28H56NO7P	CCCCCCCC\C=C/CCCCCCCCCC(=O)OCC(O)COP([O-])(=O)OCC[N+](C)(C)C	InChI=1S/C28H56NO7P/c1-5-6-7-8-9-10-11-12-13-14-15-16-17-18-19-20-21-22-28(31)34-25-27(30)26-36-37(32,33)35-24-23-29(2,3)4/h12-13,27,30H,5-11,14-26H2,1-4H3/b13-12-	YYSFWGQAKJTHRE-SEYXRHQNSA-N	spectral_library_annotation
2701	Suspect related to Massbank:LQB00196 PE 36:2 (predicted molecular formula SIRIUS: C42H87O15 / BUDDY: C45H86NO10P) with delta m/z 88.06 (putative explanation: pyruvate; atomic difference: unspecified) [M-H]-	[M-H]-	0.925	830.595					N/A	1S/C41H78NO8P/c1-3-5-7-9-11-13-15-17-19-21-23-25-27-29-31-33-40(43)47-37-39(38-49-51(45,46)48-36-35-42)50-41(44)34-32-30-28-26-24-22-20-18-16-14-12-10-8-6-4-2/h12,14,18,20,39H,3-11,13,15-17,19,21-38,42H2,1-2H3,(H,45,46)/b14-12-,20-18- + 88.060 Da	N/A	spectral_library_annotation
2706	Tetradecyl sulfate	[M+H]+	0.909	293.1794				C14H30O4S	O=S(=O)(O)OCCCCCCCCCCCCCC	InChI=1S/C14H30O4S/c1-2-3-4-5-6-7-8-9-10-11-12-13-14-18-19(15,16)17/h2-14H2,1H3,(H,15,16,17)	HNMWDXUKPJZOQD-UHFFFAOYSA-N	spectral_library_annotation
2707	Suspect related to Spectral Match to Dodecylbenzenesulfonic acid from NIST14 (predicted molecular formula SIRIUS: unknown / BUDDY: unknown) with delta m/z -14.016 (putative explanation: Ala->Gly substitution|Gln->Asn substitution|Glu->Asp substitution|Leu/Ile->Val substitution|Thr->Ser substitution; atomic difference: -1C,-2H|-1C,-2H|-1C,-2H|-1C,-2H|-1C,-2H) [M-H]-	[M-H]-	0.963	311.169					N/A	N/A	N/A	spectral_library_annotation
2709	PC 36:3, PC 18:1-18:2	[M+FA-H]-	0.878	828.57546			5.38	C44H82NO8P	CCCCCCCC\C=C/CCCCCCCC(=O)OCC(COP([O-])(=O)OCC[N+](C)(C)C)OC(=O)CCCCCCC\C=C/C\C=C/CCCCC	InChI=1S/C44H82NO8P/c1-6-8-10-12-14-16-18-20-22-24-26-28-30-32-34-36-43(46)50-40-42(41-52-54(48,49)51-39-38-45(3,4)5)53-44(47)37-35-33-31-29-27-25-23-21-19-17-15-13-11-9-7-2/h15,17,20-23,42H,6-14,16,18-19,24-41H2,1-5H3/b17-15-,22-20-,23-21-	GDWULUGDXGHJIJ-RWLIYIGXSA-N	spectral_library_annotation
2710	PC 40:6, PC 18:0-22:6	[M+FA-H]-	0.881	878.59111			5.61	C48H84NO8P	CCCCCCCCCCCCCCCCCC(=O)OCC(COP([O-])(=O)OCC[N+](C)(C)C)OC(=O)CC\C=C/C\C=C/C\C=C/C\C=C/C\C=C/C\C=C/CC	InChI=1S/C48H84NO8P/c1-6-8-10-12-14-16-18-20-22-23-24-25-27-29-31-33-35-37-39-41-48(51)57-46(45-56-58(52,53)55-43-42-49(3,4)5)44-54-47(50)40-38-36-34-32-30-28-26-21-19-17-15-13-11-9-7-2/h8,10,14,16,20,22,24-25,29,31,35,37,46H,6-7,9,11-13,15,17-19,21,23,26-28,30,32-34,36,38-45H2,1-5H3/b10-8-,16-14-,22-20-,25-24-,31-29-,37-35-	FAUYAENFVCNTAL-UFTZFNJNSA-N	spectral_library_annotation
2712	Suspect related to Spectral Match to Decylbenzenesulfonic acid from NIST14 (predicted molecular formula SIRIUS: unknown / BUDDY: unknown) with delta m/z 28.04 (putative explanation: Gln->Arg substitution; atomic difference: 1C,4H,2N,-1O) [M-H]-	[M-H]-	0.94	325.184					N/A	N/A	N/A	spectral_library_annotation
2716	Suspect related to Massbank:LQB00475 PC 34:4 (predicted molecular formula SIRIUS: unknown / BUDDY: C36H72NO8P) with delta m/z -76.031 (putative explanation: Dephenylation, didealkynelatoin|Phe->Ala substitution|Tyr->Ser substitution; atomic difference: -6C,-4H|-6C,-4H|-6C,-4H) [M-H+CH3COOH]-	[M+HAc-H]-	0.722	736.513					N/A	1S/C42H76NO8P/c1-6-8-10-12-14-16-18-19-20-21-22-23-25-27-29-31-33-35-42(45)51-40(39-50-52(46,47)49-37-36-43(3,4)5)38-48-41(44)34-32-30-28-26-24-17-15-13-11-9-7-2/h8,10,14,16,19-20,22-23,40H,6-7,9,11-13,15,17-18,21,24-39H2,1-5H3/b10-8-,16-14-,20-19-,23-22- - 76.031 Da	N/A	spectral_library_annotation
2722	Suspect related to Spectral Match to 12R-Hydroxy-5Z,8Z,10E,14Z-eicosatetraenoic acid from NIST14 (predicted molecular formula SIRIUS: unknown / BUDDY: unknown) with delta m/z 2.016 (putative explanation: Pro->Val substitution|reduction; atomic difference: 2H|2H) [M-H]-	[M-H]-	0.806	321.243					N/A	N/A	N/A	spectral_library_annotation
2723	Suspect related to Spectral Match to Decylbenzenesulfonic acid from NIST14 (predicted molecular formula SIRIUS: unknown / BUDDY: unknown) with delta m/z 28.04 (putative explanation: Gln->Arg substitution; atomic difference: 1C,4H,2N,-1O) [M-H]-	[M-H]-	0.954	325.184					N/A	N/A	N/A	spectral_library_annotation
2729	LPI 18:0	[M-H]-	0.993	599.32019			6.27	C27H53O12P	CCCCCCCCCCCCCCCCCC(=O)OCC(O)COP(O)(=O)OC1C(O)C(O)C(O)C(O)C1O		MXAFDFDAIFZFET-UHFFFAOYNA-N	spectral_library_annotation
2730	LPE O-18:0	[M-H]-	0.899	466.3303			7.19	C23H50NO6P	CCCCCCCCCCCCCCCCCCOCC(O)COP(O)(=O)OCCN		JIJGULMDDZORPH-UHFFFAOYNA-N	spectral_library_annotation
2734	LPE O-18:1	[M-H]-	0.971	464.31465			7.06	C23H48NO6P	CCCCCCCC\C=C/CCCCCCCCOCC(O)COP(O)(=O)OCCN		CDONWGCJDDHTLP-KTKRTIGZNA-N	spectral_library_annotation
2736	Suspect related to Spectral Match to 1-Octadecanoyl-sn-glycero-3-phospho-(1'-sn-glycerol) from NIST14 (predicted molecular formula SIRIUS: unknown / BUDDY: unknown) with delta m/z -2.016 (putative explanation: 2-amino-3-oxo-butanoic_acid|Intact disulfide bridge|Val->Pro substitution; atomic difference: -2H|-2H|-2H) [M-H]-	[M-H]-	0.843	509.289					N/A	N/A	N/A	spectral_library_annotation
2737	LPC O-18:0	[M+HCOO]-	0.968	554.38273			7.13	C26H56NO6P	CCCCCCCCCCCCCCCCCCOCC(O)COP([O-])(=O)OCC[N+](C)(C)C		XKBJVQHMEXMFDZ-UHFFFAOYNA-N	spectral_library_annotation
2740	LPC O-18:1	[M+HCOO]-	0.966	552.36708			6.71	C26H54NO6P	CCCCCCCC\C=C/CCCCCCCCOCC(O)COP([O-])(=O)OCC[N+](C)(C)C		XWYSLMAMRKYUFH-SEYXRHQNNA-N	spectral_library_annotation
2741	Eicosapentaenoic acid	[M-H]-	0.977	301.2173				C20H30O2	CC/C=C\C/C=C\C/C=C\C/C=C\C/C=C\CCCC(=O)O	InChI=1S/C20H30O2/c1-2-3-4-5-6-7-8-9-10-11-12-13-14-15-16-17-18-19-20(21)22/h3-4,6-7,9-10,12-13,15-16H,2,5,8,11,14,17-19H2,1H3,(H,21,22)/b4-3-,7-6-,10-9-,13-12-,16-15-	JAZBEHYOTPTENJ-JLNKQSITSA-N	spectral_library_annotation
2752	[M+FA-H]-, LPC 19:0	[M+FA-H]-	0.979	582.37709			2.38	C27H56NO7P	CCCCCCCCCCCCCCCCCCC(=O)OCC(O)COP([O-])(=O)OCC[N+](C)(C)C	InChI=1S/C27H56NO7P/c1-5-6-7-8-9-10-11-12-13-14-15-16-17-18-19-20-21-27(30)33-24-26(29)25-35-36(31,32)34-23-22-28(2,3)4/h26,29H,5-25H2,1-4H3	WYIMORDZGCUBAA-UHFFFAOYSA-N	spectral_library_annotation
2755	Suspect related to Spectral Match to Decylbenzenesulfonic acid from NIST14 (predicted molecular formula SIRIUS: unknown / BUDDY: unknown) with delta m/z 28.04 (putative explanation: Gln->Arg substitution; atomic difference: 1C,4H,2N,-1O) [M-H]-	[M-H]-	0.957	325.184					N/A	N/A	N/A	spectral_library_annotation
2756	Tetradecyl sulfate	[M+H]+	0.92	293.1794				C14H30O4S	O=S(=O)(O)OCCCCCCCCCCCCCC	InChI=1S/C14H30O4S/c1-2-3-4-5-6-7-8-9-10-11-12-13-14-18-19(15,16)17/h2-14H2,1H3,(H,15,16,17)	HNMWDXUKPJZOQD-UHFFFAOYSA-N	spectral_library_annotation
2762	LPE O-20:1	[M-H]-	0.998	492.34595			7.49	C25H52NO6P	CCCCCCCC\C=C/CCCCCCCCCCOCC(O)COP(O)(=O)OCCN		AVEWHMSFODPPIG-KTKRTIGZNA-N	spectral_library_annotation
2763	Suspect related to Spectral Match to 13-HODE from NIST14 (predicted molecular formula SIRIUS: unknown / BUDDY: unknown) with delta m/z 2.016 (putative explanation: Pro->Val substitution|reduction; atomic difference: 2H|2H) [M-H]-	[M-H]-	0.854	297.242					N/A	N/A	N/A	spectral_library_annotation
2766	Suspect related to GLYCOCHENODEOXYCHOLATE (predicted molecular formula SIRIUS: C18H35NO3 / BUDDY: C18H35NO3) with delta m/z -136.051 (putative explanation: unspecified; atomic difference: unspecified) [M-H]-	[M-H]-	0.923	312.255					N/A	InChI=1S/C26H43NO5/c1-15(4-7-22(30)27-14-23(31)32)18-5-6-19-24-20(9-11-26(18,19)3)25(2)10-8-17(28)12-16(25)13-21(24)29/h15-21,24,28-29H,4-14H2,1-3H3,(H,27,30)(H,31,32) - 136.051 Da	N/A	spectral_library_annotation
2769	LPC O-20:1	[M+HCOO]-	0.98	580.39838			7.17	C28H58NO6P	CCCCCCCC\C=C/CCCCCCCCCCOCC(O)COP([O-])(=O)OCC[N+](C)(C)C		COFYPCHRMVFZHB-SEYXRHQNNA-N	spectral_library_annotation
2780	PC 36:3, PC 18:1-18:2	[M+FA-H]-	0.884	828.57546			5.38	C44H82NO8P	CCCCCCCC\C=C/CCCCCCCC(=O)OCC(COP([O-])(=O)OCC[N+](C)(C)C)OC(=O)CCCCCCC\C=C/C\C=C/CCCCC	InChI=1S/C44H82NO8P/c1-6-8-10-12-14-16-18-20-22-24-26-28-30-32-34-36-43(46)50-40-42(41-52-54(48,49)51-39-38-45(3,4)5)53-44(47)37-35-33-31-29-27-25-23-21-19-17-15-13-11-9-7-2/h15,17,20-23,42H,6-14,16,18-19,24-41H2,1-5H3/b17-15-,22-20-,23-21-	GDWULUGDXGHJIJ-RWLIYIGXSA-N	spectral_library_annotation
2783	Suspect related to Massbank:LQB00196 PE 36:2 (predicted molecular formula SIRIUS: C42H87O15 / BUDDY: C45H86NO10P) with delta m/z 88.06 (putative explanation: pyruvate; atomic difference: unspecified) [M-H]-	[M-H]-	0.956	830.595					N/A	1S/C41H78NO8P/c1-3-5-7-9-11-13-15-17-19-21-23-25-27-29-31-33-40(43)47-37-39(38-49-51(45,46)48-36-35-42)50-41(44)34-32-30-28-26-24-22-20-18-16-14-12-10-8-6-4-2/h12,14,18,20,39H,3-11,13,15-17,19,21-38,42H2,1-2H3,(H,45,46)/b14-12-,20-18- + 88.060 Da	N/A	spectral_library_annotation
2788	Suspect related to 3-(heptadecanoyloxy)-2-(oleoyloxy)propyl (2-(trimethylammonio)ethyl) phosphate (predicted molecular formula SIRIUS: unknown / BUDDY: C41H80NO8P) with delta m/z -28.031 (putative explanation: Desethylation, didemethylation, dealkylation|Met->Cys substitution|Val->Ala substitution; atomic difference: -2C,-4H|-2C,-4H|-2C,-4H) [M+CH3COO]-	[M+CH3COO]-	0.954	804.575					N/A	N/A	N/A	spectral_library_annotation
2796	Dodecylbenzenesulfonic acid	[M-H]-	0.972	325.1843				C18H30O3S	CCCCCCCCCCCCC1=CC=C(C=C1)S(O)(=O)=O	InChI=1S/C18H30O3S/c1-2-3-4-5-6-7-8-9-10-11-12-17-13-15-18(16-14-17)22(19,20)21/h13-16H,2-12H2,1H3,(H,19,20,21)	KWXICGTUELOLSQ-UHFFFAOYSA-N	spectral_library_annotation
2799	Suspect related to Massbank:LQB00564 PE 36:4 (predicted molecular formula SIRIUS: C49H79O10 / BUDDY: C45H82NO10P) with delta m/z 88.06 (putative explanation: pyruvate; atomic difference: unspecified) [M-H]-	[M-H]-	0.962	826.561					N/A	1S/C41H74NO8P/c1-3-5-7-9-11-13-15-17-18-19-20-22-24-26-28-30-32-34-41(44)50-39(38-49-51(45,46)48-36-35-42)37-47-40(43)33-31-29-27-25-23-21-16-14-12-10-8-6-4-2/h5,7,11,13,17-18,20,22,39H,3-4,6,8-10,12,14-16,19,21,23-38,42H2,1-2H3,(H,45,46)/b7-5-,13-11-,18-17-,22-20- + 88.060 Da	N/A	spectral_library_annotation
2801	Suspect related to (2-aminoethoxy)[2-[octadec-9-enoyloxy]-3-[octadeca-1.11-dien-1-yloxy]propoxy]phosphinic acid (predicted molecular formula SIRIUS: C40H80N9O7P / BUDDY: C45H84NO10P) with delta m/z 102.031 (putative explanation: unspecified; atomic difference: unspecified) [M-H]-	[M-H]-	0.862	828.579					N/A	N/A	N/A	spectral_library_annotation
2804	16-Hydroxyhexadecanoic acid CollisionEnergy:102040	[M-H]-	0.901	271.228					O=C(O)CCCCCCCCCCCCCCCO	"InChI=1S/C16H32O3/c17-15-13-11-9-7-5-3-1-2-4-6-8-10-12-14-16(18)19/h17H,1-15H2,(H,18,19)"	N/A	spectral_library_annotation
2805	Suspect related to Spectral Match to 1-Hexadecanoyl-sn-glycero-3-phospho-(1'-myo-inositol) from NIST14 (predicted molecular formula SIRIUS: unknown / BUDDY: unknown) with delta m/z 28.031 (putative explanation: Acetaldehyde +28|Ala->Val substitution|Cys->Met substitution|Ethylation|di-Methylation; atomic difference: 2C,4H|2C,4H|2C,4H|2C,4H|2C,4H) [M-H]-	[M-H]-	0.997	599.32					N/A	N/A	N/A	spectral_library_annotation
2806	LPE 19:0	[M-H]-	0.976	494.32521			7.15	C24H50NO7P	CCCCCCCCCCCCCCCCCCC(=O)OCC(O)COP(O)(=O)OCCN		GEWUBFCXNZWHKH-UHFFFAOYNA-N	spectral_library_annotation
2811	[M+FA-H]-, LPC 19:0	[M+FA-H]-	0.971	582.37709			2.38	C27H56NO7P	CCCCCCCCCCCCCCCCCCC(=O)OCC(O)COP([O-])(=O)OCC[N+](C)(C)C	InChI=1S/C27H56NO7P/c1-5-6-7-8-9-10-11-12-13-14-15-16-17-18-19-20-21-27(30)33-24-26(29)25-35-36(31,32)34-23-22-28(2,3)4/h26,29H,5-25H2,1-4H3	WYIMORDZGCUBAA-UHFFFAOYSA-N	spectral_library_annotation
2821	10phiC10SPC	[M-H]-	0.806	327.1272				C16H24O5S	OS(=O)(=O)c1ccc(CCCCCCCCCC(=O)O)cc1	InChI=1S/C16H24O5S/c17-16(18)9-7-5-3-1-2-4-6-8-14-10-12-15(13-11-14)22(19,20)21/h10-13H,1-9H2,(H,17,18)(H,19,20,21)	VCKAUONIDRWIGP-UHFFFAOYSA-N	spectral_library_annotation
2822	Suspect related to Spectral Match to 1-Stearoyl-2-hydroxy-sn-glycero-3-phosphoethanolamine from NIST14 (predicted molecular formula SIRIUS: C27H56NO9P / BUDDY: C27H56NO9P) with delta m/z 88.052 (putative explanation: PEG repeat unit x2; atomic difference: 4C,8H,2O) [M-H]-	[M-H]-	0.987	568.363					N/A	N/A	N/A	spectral_library_annotation
2828	Suspect related to Hexadecanedioic acid (predicted molecular formula SIRIUS: C20H38O5 / BUDDY: C20H38O5) with delta m/z 72.057 (putative explanation: unspecified; atomic difference: 2C,6H,3N) [M-H2O+H]+	[M-H2O+H]+	0.873	341.268					N/A	InChI=1S/C16H30O4/c17-15(18)13-11-9-7-5-3-1-2-4-6-8-10-12-14-16(19)20/h1-14H2,(H,17,18)(H,19,20) + 72.057 Da	N/A	spectral_library_annotation
2836	Suspect related to 3-(heptadecanoyloxy)-2-(oleoyloxy)propyl (2-(trimethylammonio)ethyl) phosphate (predicted molecular formula SIRIUS: unknown / BUDDY: C41H80NO8P) with delta m/z -28.031 (putative explanation: Desethylation, didemethylation, dealkylation|Met->Cys substitution|Val->Ala substitution; atomic difference: -2C,-4H|-2C,-4H|-2C,-4H) [M+CH3COO]-	[M+CH3COO]-	0.946	804.575					N/A	N/A	N/A	spectral_library_annotation
2837	Massbank:IA000211 LTB4-[d4]	[M-H1]+	0.852	339.246					CCCCC\C=C/C[C@@H](O)\C=C\C=C\C=C/[C@@H](O)CCCC(O)=O	1S/C20H32O4/c1-2-3-4-5-6-9-13-18(21)14-10-7-8-11-15-19(22)16-12-17-20(23)24/h6-11,14-15,18-19,21-22H,2-5,12-13,16-17H2,1H3,(H,23,24)/b8-7+,9-6-,14-10+,15-11-/t18-,19-/m1/s1	N/A	spectral_library_annotation
2841	SM d34:1, SM d18:1/16:0	[M+FA-H]-	0.926	747.56579			5.07	C39H79N2O6P	CCCCCCCCCCCCCCCC(=O)NC(COP([O-])(=O)OCC[N+](C)(C)C)C(O)\C=C\CCCCCCCCCCCCC	InChI=1S/C39H79N2O6P/c1-6-8-10-12-14-16-18-20-22-24-26-28-30-32-38(42)37(36-47-48(44,45)46-35-34-41(3,4)5)40-39(43)33-31-29-27-25-23-21-19-17-15-13-11-9-7-2/h30,32,37-38,42H,6-29,31,33-36H2,1-5H3,(H-,40,43,44,45)/b32-30+	RWKUXQNLWDTSLO-NHQGMKOOSA-N	spectral_library_annotation
2842	Suspect related to Massbank:LQB00564 PE 36:4 (predicted molecular formula SIRIUS: C49H79O10 / BUDDY: C45H82NO10P) with delta m/z 88.06 (putative explanation: pyruvate; atomic difference: unspecified) [M-H]-	[M-H]-	0.886	826.561					N/A	1S/C41H74NO8P/c1-3-5-7-9-11-13-15-17-18-19-20-22-24-26-28-30-32-34-41(44)50-39(38-49-51(45,46)48-36-35-42)37-47-40(43)33-31-29-27-25-23-21-16-14-12-10-8-6-4-2/h5,7,11,13,17-18,20,22,39H,3-4,6,8-10,12,14-16,19,21,23-38,42H2,1-2H3,(H,45,46)/b7-5-,13-11-,18-17-,22-20- + 88.060 Da	N/A	spectral_library_annotation
2849	Suspect related to 1-Stearoyl-2-docosahexaenoyl-sn-glycero-3-phosphocholine (predicted molecular formula SIRIUS: unknown / BUDDY: C46H80NO8P) with delta m/z -28.031 (putative explanation: Desethylation, didemethylation, dealkylation|Met->Cys substitution|Val->Ala substitution; atomic difference: -2C,-4H|-2C,-4H|-2C,-4H) [M+CHOO]-	[M+CHOO]-	0.889	850.563					N/A	InChI=1S/C48H84NO8P/c1-6-8-10-12-14-16-18-20-22-23-24-25-27-29-31-33-35-37-39-41-48(51)57-46(45-56-58(52,53)55-43-42-49(3,4)5)44-54-47(50)40-38-36-34-32-30-28-26-21-19-17-15-13-11-9-7-2/h8,10,14,16,20,22,24-25,29,31,35,37,46H,6-7,9,11-13,15,17-19,21,23,26-28,30,32-34,36,38-45H2,1-5H3/b10-8-,16-14-,22-20-,25-24-,31-29-,37-35-/t46-/m1/s1 - 28.031 Da	N/A	spectral_library_annotation
2851	Suspect related to (2-aminoethoxy)[2-[octadec-9-enoyloxy]-3-[octadeca-1.11-dien-1-yloxy]propoxy]phosphinic acid (predicted molecular formula SIRIUS: C40H80N9O7P / BUDDY: C45H84NO10P) with delta m/z 102.031 (putative explanation: unspecified; atomic difference: unspecified) [M-H]-	[M-H]-	0.863	828.579					N/A	N/A	N/A	spectral_library_annotation
2857	Suspect related to Spectral Match to 1-Hexadecanoyl-sn-glycero-3-phospho-(1'-myo-inositol) from NIST14 (predicted molecular formula SIRIUS: unknown / BUDDY: unknown) with delta m/z 28.031 (putative explanation: Acetaldehyde +28|Ala->Val substitution|Cys->Met substitution|Ethylation|di-Methylation; atomic difference: 2C,4H|2C,4H|2C,4H|2C,4H|2C,4H) [M-H]-	[M-H]-	0.986	599.32					N/A	N/A	N/A	spectral_library_annotation
2862	Docosahexanoic acid	[M-H]-	0.841	327.2327			0.9533333	C22H32O2	O=C(O)CCC=CCC=CCC=CCC=CCC=CCC=CCC	InChI=1S/C22H32O2/c1-2-3-4-5-6-7-8-9-10-11-12-13-14-15-16-17-18-19-20-21-22(23)24/h3-4,6-7,9-10,12-13,15-16,18-19H,2,5,8,11,14,17,20-21H2,1H3,(H,23,24)/b4-3-,7-6-,10-9-,13-12-,16-15-,19-18-	MBMBGCFOFBJSGT-KUBAVDMBSA-N	spectral_library_annotation
2864	Suspect related to Dihomo-.gamma.-linolenic acid methyl ester (predicted molecular formula SIRIUS: C16H37NO2P / BUDDY: C20H34O2) with delta m/z -14.016 (putative explanation: Ala->Gly substitution|Gln->Asn substitution|Glu->Asp substitution|Leu/Ile->Val substitution|Thr->Ser substitution; atomic difference: -1C,-2H|-1C,-2H|-1C,-2H|-1C,-2H|-1C,-2H) [M+Na]+	[M+Na]+	0.993	329.247					N/A	InChI=1S/C21H36O2/c1-3-4-5-6-7-8-9-10-11-12-13-14-15-16-17-18-19-20-21(22)23-2/h7-8,10-11,13-14H,3-6,9,12,15-20H2,1-2H3/b8-7-,11-10-,14-13- - 14.016 Da	N/A	spectral_library_annotation
2869	Suspect related to Spectral Match to 13-HODE from NIST14 (predicted molecular formula SIRIUS: unknown / BUDDY: unknown) with delta m/z 2.016 (putative explanation: Pro->Val substitution|reduction; atomic difference: 2H|2H) [M-H]-	[M-H]-	0.833	297.242					N/A	N/A	N/A	spectral_library_annotation
2884	Suspect related to Spectral Match to 1-Hexadecanoyl-sn-glycero-3-phospho-(1'-myo-inositol) from NIST14 (predicted molecular formula SIRIUS: unknown / BUDDY: unknown) with delta m/z 28.031 (putative explanation: Acetaldehyde +28|Ala->Val substitution|Cys->Met substitution|Ethylation|di-Methylation; atomic difference: 2C,4H|2C,4H|2C,4H|2C,4H|2C,4H) [M-H]-	[M-H]-	0.997	599.32					N/A	N/A	N/A	spectral_library_annotation
2893	Suspect related to Spectral Match to Decylbenzenesulfonic acid from NIST14 (predicted molecular formula SIRIUS: unknown / BUDDY: unknown) with delta m/z 28.04 (putative explanation: Gln->Arg substitution; atomic difference: 1C,4H,2N,-1O) [M-H]-	[M-H]-	0.992	325.184					N/A	N/A	N/A	spectral_library_annotation
2904	Suspect related to Massbank:LQB00564 PE 36:4 (predicted molecular formula SIRIUS: C49H79O10 / BUDDY: C45H82NO10P) with delta m/z 88.06 (putative explanation: pyruvate; atomic difference: unspecified) [M-H]-	[M-H]-	0.967	826.561					N/A	1S/C41H74NO8P/c1-3-5-7-9-11-13-15-17-18-19-20-22-24-26-28-30-32-34-41(44)50-39(38-49-51(45,46)48-36-35-42)37-47-40(43)33-31-29-27-25-23-21-16-14-12-10-8-6-4-2/h5,7,11,13,17-18,20,22,39H,3-4,6,8-10,12,14-16,19,21,23-38,42H2,1-2H3,(H,45,46)/b7-5-,13-11-,18-17-,22-20- + 88.060 Da	N/A	spectral_library_annotation
2913	Suspect related to 1-Stearoyl-2-docosahexaenoyl-sn-glycero-3-phosphocholine (predicted molecular formula SIRIUS: unknown / BUDDY: C46H80NO8P) with delta m/z -28.031 (putative explanation: Desethylation, didemethylation, dealkylation|Met->Cys substitution|Val->Ala substitution; atomic difference: -2C,-4H|-2C,-4H|-2C,-4H) [M+CHOO]-	[M+CHOO]-	0.933	850.563					N/A	InChI=1S/C48H84NO8P/c1-6-8-10-12-14-16-18-20-22-23-24-25-27-29-31-33-35-37-39-41-48(51)57-46(45-56-58(52,53)55-43-42-49(3,4)5)44-54-47(50)40-38-36-34-32-30-28-26-21-19-17-15-13-11-9-7-2/h8,10,14,16,20,22,24-25,29,31,35,37,46H,6-7,9,11-13,15,17-19,21,23,26-28,30,32-34,36,38-45H2,1-5H3/b10-8-,16-14-,22-20-,25-24-,31-29-,37-35-/t46-/m1/s1 - 28.031 Da	N/A	spectral_library_annotation
2914	Massbank:IA000211 LTB4-[d4]	[M-H1]+	0.906	339.246					CCCCC\C=C/C[C@@H](O)\C=C\C=C\C=C/[C@@H](O)CCCC(O)=O	1S/C20H32O4/c1-2-3-4-5-6-9-13-18(21)14-10-7-8-11-15-19(22)16-12-17-20(23)24/h6-11,14-15,18-19,21-22H,2-5,12-13,16-17H2,1H3,(H,23,24)/b8-7+,9-6-,14-10+,15-11-/t18-,19-/m1/s1	N/A	spectral_library_annotation
2933	Suspect related to 8,11-Tridecadienoic acid, 13-(3-pentyl-2-oxiranyl)-, methyl ester, (8Z,11Z)- (predicted molecular formula SIRIUS: C20H34O3 / BUDDY: C20H34O3) with delta m/z -14.016 (putative explanation: Ala->Gly substitution|Gln->Asn substitution|Glu->Asp substitution|Leu/Ile->Val substitution|Thr->Ser substitution; atomic difference: -1C,-2H|-1C,-2H|-1C,-2H|-1C,-2H|-1C,-2H) [M-H2O+H]+	[M-H2O+H]+	0.961	305.247					N/A	InChI=1S/C21H36O3/c1-3-4-13-16-19-20(24-19)17-14-11-9-7-5-6-8-10-12-15-18-21(22)23-2/h5,7,11,14,19-20H,3-4,6,8-10,12-13,15-18H2,1-2H3/b7-5-,14-11-/t19-,20+/m1/s1 - 14.016 Da	N/A	spectral_library_annotation
2934	Arachidonic acid	[M-H]-	0.972	303.232042			4.158056	C20H32O2	CCCCC/C=C\C/C=C\C/C=C\C/C=C\CCCC(=O)O	InChI=1S/C20H32O2/c1-2-3-4-5-6-7-8-9-10-11-12-13-14-15-16-17-18-19-20(21)22/h6-7,9-10,12-13,15-16H,2-5,8,11,14,17-19H2,1H3,(H,21,22)/b7-6-,10-9-,13-12-,16-15-	YZXBAPSDXZZRGB-DOFZRALJSA-N	spectral_library_annotation
2939	Suspect related to Spectral Match to 1-Hexadecanoyl-sn-glycero-3-phospho-(1'-myo-inositol) from NIST14 (predicted molecular formula SIRIUS: unknown / BUDDY: unknown) with delta m/z 28.031 (putative explanation: Acetaldehyde +28|Ala->Val substitution|Cys->Met substitution|Ethylation|di-Methylation; atomic difference: 2C,4H|2C,4H|2C,4H|2C,4H|2C,4H) [M-H]-	[M-H]-	0.984	599.32					N/A	N/A	N/A	spectral_library_annotation
2945	PC 36:3, PC 18:1-18:2	[M+FA-H]-	0.87	828.57546			5.38	C44H82NO8P	CCCCCCCC\C=C/CCCCCCCC(=O)OCC(COP([O-])(=O)OCC[N+](C)(C)C)OC(=O)CCCCCCC\C=C/C\C=C/CCCCC	InChI=1S/C44H82NO8P/c1-6-8-10-12-14-16-18-20-22-24-26-28-30-32-34-36-43(46)50-40-42(41-52-54(48,49)51-39-38-45(3,4)5)53-44(47)37-35-33-31-29-27-25-23-21-19-17-15-13-11-9-7-2/h15,17,20-23,42H,6-14,16,18-19,24-41H2,1-5H3/b17-15-,22-20-,23-21-	GDWULUGDXGHJIJ-RWLIYIGXSA-N	spectral_library_annotation
2946	Suspect related to 1-Stearoyl-2-docosahexaenoyl-sn-glycero-3-phosphocholine (predicted molecular formula SIRIUS: unknown / BUDDY: C46H80NO8P) with delta m/z -28.031 (putative explanation: Desethylation, didemethylation, dealkylation|Met->Cys substitution|Val->Ala substitution; atomic difference: -2C,-4H|-2C,-4H|-2C,-4H) [M+CHOO]-	[M+CHOO]-	0.892	850.563					N/A	InChI=1S/C48H84NO8P/c1-6-8-10-12-14-16-18-20-22-23-24-25-27-29-31-33-35-37-39-41-48(51)57-46(45-56-58(52,53)55-43-42-49(3,4)5)44-54-47(50)40-38-36-34-32-30-28-26-21-19-17-15-13-11-9-7-2/h8,10,14,16,20,22,24-25,29,31,35,37,46H,6-7,9,11-13,15,17-19,21,23,26-28,30,32-34,36,38-45H2,1-5H3/b10-8-,16-14-,22-20-,25-24-,31-29-,37-35-/t46-/m1/s1 - 28.031 Da	N/A	spectral_library_annotation
2948	Suspect related to Massbank:LQB00564 PE 36:4 (predicted molecular formula SIRIUS: C49H79O10 / BUDDY: C45H82NO10P) with delta m/z 88.06 (putative explanation: pyruvate; atomic difference: unspecified) [M-H]-	[M-H]-	0.882	826.561					N/A	1S/C41H74NO8P/c1-3-5-7-9-11-13-15-17-18-19-20-22-24-26-28-30-32-34-41(44)50-39(38-49-51(45,46)48-36-35-42)37-47-40(43)33-31-29-27-25-23-21-16-14-12-10-8-6-4-2/h5,7,11,13,17-18,20,22,39H,3-4,6,8-10,12,14-16,19,21,23-38,42H2,1-2H3,(H,45,46)/b7-5-,13-11-,18-17-,22-20- + 88.060 Da	N/A	spectral_library_annotation
2965	Suspect related to 3-(heptadecanoyloxy)-2-(oleoyloxy)propyl (2-(trimethylammonio)ethyl) phosphate (predicted molecular formula SIRIUS: unknown / BUDDY: C41H80NO8P) with delta m/z -28.031 (putative explanation: Desethylation, didemethylation, dealkylation|Met->Cys substitution|Val->Ala substitution; atomic difference: -2C,-4H|-2C,-4H|-2C,-4H) [M+CH3COO]-	[M+CH3COO]-	0.919	804.575					N/A	N/A	N/A	spectral_library_annotation
2970	Suspect related to Massbank:LQB00175 PE 34:1 (predicted molecular formula SIRIUS: C37H74N5O9P / BUDDY: C43H74NO8P) with delta m/z 45.985 (putative explanation: Beta-methylthiolation|Gly->Cys substitution; atomic difference: 1C,2H,1S|1C,2H,1S) [M-H]-	[M-H]-	0.986	762.511					N/A	1S/C39H76NO8P/c1-3-5-7-9-11-13-15-17-18-20-22-24-26-28-30-32-39(42)48-37(36-47-49(43,44)46-34-33-40)35-45-38(41)31-29-27-25-23-21-19-16-14-12-10-8-6-4-2/h17-18,37H,3-16,19-36,40H2,1-2H3,(H,43,44)/b18-17- + 45.985 Da	N/A	spectral_library_annotation
2971	SM d34:1, SM d18:1/16:0	[M+FA-H]-	0.913	747.56579			5.07	C39H79N2O6P	CCCCCCCCCCCCCCCC(=O)NC(COP([O-])(=O)OCC[N+](C)(C)C)C(O)\C=C\CCCCCCCCCCCCC	InChI=1S/C39H79N2O6P/c1-6-8-10-12-14-16-18-20-22-24-26-28-30-32-38(42)37(36-47-48(44,45)46-35-34-41(3,4)5)40-39(43)33-31-29-27-25-23-21-19-17-15-13-11-9-7-2/h30,32,37-38,42H,6-29,31,33-36H2,1-5H3,(H-,40,43,44,45)/b32-30+	RWKUXQNLWDTSLO-NHQGMKOOSA-N	spectral_library_annotation
2973	PC 36:3, PC 18:1-18:2	[M+FA-H]-	0.916	828.57546			5.38	C44H82NO8P	CCCCCCCC\C=C/CCCCCCCC(=O)OCC(COP([O-])(=O)OCC[N+](C)(C)C)OC(=O)CCCCCCC\C=C/C\C=C/CCCCC	InChI=1S/C44H82NO8P/c1-6-8-10-12-14-16-18-20-22-24-26-28-30-32-34-36-43(46)50-40-42(41-52-54(48,49)51-39-38-45(3,4)5)53-44(47)37-35-33-31-29-27-25-23-21-19-17-15-13-11-9-7-2/h15,17,20-23,42H,6-14,16,18-19,24-41H2,1-5H3/b17-15-,22-20-,23-21-	GDWULUGDXGHJIJ-RWLIYIGXSA-N	spectral_library_annotation
2980	Suspect related to Spectral Match to Dodecylbenzenesulfonic acid from NIST14 (predicted molecular formula SIRIUS: unknown / BUDDY: unknown) with delta m/z 14.016 (putative explanation: Asn->Gln substitution|Asp->Glu substitution|Gly->Ala substitution|Methylation|Ser->Thr substitution|Val->Leu/Ile substitution|chain elongation; atomic difference: 1C,2H|1C,2H|1C,2H|1C,2H|1C,2H|1C,2H|1C,2H) [M-H]-	[M-H]-	0.992	339.2					N/A	N/A	N/A	spectral_library_annotation
2985	Suspect related to Massbank:MSJ00049 Docosahexaenoic acid|Docosahexaenoic acid (22:6(n-3))|4Z,7Z,10Z,13Z,16Z,19Z-Docosahexaenoic acid|DHA (predicted molecular formula SIRIUS: unknown / BUDDY: unknown) with delta m/z 2.016 (putative explanation: Pro->Val substitution|reduction; atomic difference: 2H|2H) [M-H]-	[M-H]-	0.91	329.248					N/A	1S/C22H32O2/c1-2-3-4-5-6-7-8-9-10-11-12-13-14-15-16-17-18-19-20-21-22(23)24/h3-4,6-7,9-10,12-13,15-16,18-19H,2,5,8,11,14,17,20-21H2,1H3,(H,23,24)/b4-3-,7-6-,10-9-,13-12-,16-15-,19-18- + 2.016 Da	N/A	spectral_library_annotation
3000	Avocadyne Acetate	[M-H]-	0.833	325.238					N/A	InChI=1S/C19H34O4/c1-3-4-5-6-7-8-9-10-11-12-13-14-18(21)15-19(22)16-23-17(2)20/h1,18-19,21-22H,4-16H2,2H3	N/A	spectral_library_annotation
3026	Suspect related to 1-Stearoyl-2-docosahexaenoyl-sn-glycero-3-phosphocholine (predicted molecular formula SIRIUS: unknown / BUDDY: C46H80NO8P) with delta m/z -28.031 (putative explanation: Desethylation, didemethylation, dealkylation|Met->Cys substitution|Val->Ala substitution; atomic difference: -2C,-4H|-2C,-4H|-2C,-4H) [M+CHOO]-	[M+CHOO]-	0.938	850.563					N/A	InChI=1S/C48H84NO8P/c1-6-8-10-12-14-16-18-20-22-23-24-25-27-29-31-33-35-37-39-41-48(51)57-46(45-56-58(52,53)55-43-42-49(3,4)5)44-54-47(50)40-38-36-34-32-30-28-26-21-19-17-15-13-11-9-7-2/h8,10,14,16,20,22,24-25,29,31,35,37,46H,6-7,9,11-13,15,17-19,21,23,26-28,30,32-34,36,38-45H2,1-5H3/b10-8-,16-14-,22-20-,25-24-,31-29-,37-35-/t46-/m1/s1 - 28.031 Da	N/A	spectral_library_annotation
3032	Suspect related to Massbank:LQB00564 PE 36:4 (predicted molecular formula SIRIUS: C49H79O10 / BUDDY: C45H82NO10P) with delta m/z 88.06 (putative explanation: pyruvate; atomic difference: unspecified) [M-H]-	[M-H]-	0.956	826.561					N/A	1S/C41H74NO8P/c1-3-5-7-9-11-13-15-17-18-19-20-22-24-26-28-30-32-34-41(44)50-39(38-49-51(45,46)48-36-35-42)37-47-40(43)33-31-29-27-25-23-21-16-14-12-10-8-6-4-2/h5,7,11,13,17-18,20,22,39H,3-4,6,8-10,12,14-16,19,21,23-38,42H2,1-2H3,(H,45,46)/b7-5-,13-11-,18-17-,22-20- + 88.060 Da	N/A	spectral_library_annotation
3037	LPI 18:0	[M-H]-	0.974	599.32019			6.27	C27H53O12P	CCCCCCCCCCCCCCCCCC(=O)OCC(O)COP(O)(=O)OC1C(O)C(O)C(O)C(O)C1O		MXAFDFDAIFZFET-UHFFFAOYNA-N	spectral_library_annotation
3039	Suspect related to (2-aminoethoxy)[2-[octadec-9-enoyloxy]-3-[octadeca-1.11-dien-1-yloxy]propoxy]phosphinic acid (predicted molecular formula SIRIUS: C40H80N9O7P / BUDDY: C45H84NO10P) with delta m/z 102.031 (putative explanation: unspecified; atomic difference: unspecified) [M-H]-	[M-H]-	0.874	828.579					N/A	N/A	N/A	spectral_library_annotation
3041	LPC 20:0, [M+FA-H]-	[M+FA-H]-	0.985	596.39274			2.65	C28H58NO7P	CCCCCCCCCCCCCCCCCCCC(=O)OCC(O)COP([O-])(=O)OCC[N+](C)(C)C	InChI=1S/C28H58NO7P/c1-5-6-7-8-9-10-11-12-13-14-15-16-17-18-19-20-21-22-28(31)34-25-27(30)26-36-37(32,33)35-24-23-29(2,3)4/h27,30H,5-26H2,1-4H3	UATOAILWGVYRQS-UHFFFAOYSA-N	spectral_library_annotation
3042	Suspect related to Spectral Match to 13-HODE from NIST14 (predicted molecular formula SIRIUS: unknown / BUDDY: unknown) with delta m/z 2.016 (putative explanation: Pro->Val substitution|reduction; atomic difference: 2H|2H) [M-H]-	[M-H]-	0.851	297.242					N/A	N/A	N/A	spectral_library_annotation
3045	Suspect related to Massbank:LQB00599 PE 38:5 (predicted molecular formula SIRIUS: C49H79N3O9 / BUDDY: C47H84NO10P) with delta m/z 88.052 (putative explanation: PEG repeat unit x2; atomic difference: 4C,8H,2O) [M-H]-	[M-H]-	0.948	852.582					N/A	1S/C43H76NO8P/c1-3-5-7-9-11-13-15-17-19-20-22-24-26-28-30-32-34-36-43(46)52-41(40-51-53(47,48)50-38-37-44)39-49-42(45)35-33-31-29-27-25-23-21-18-16-14-12-10-8-6-4-2/h5,7,11,13,17-19,21-22,24,41H,3-4,6,8-10,12,14-16,20,23,25-40,44H2,1-2H3,(H,47,48)/b7-5-,13-11-,19-17-,21-18-,24-22- + 88.052 Da	N/A	spectral_library_annotation
3046	SM d34:1, SM d18:1/16:0	[M+FA-H]-	0.863	747.56579			5.07	C39H79N2O6P	CCCCCCCCCCCCCCCC(=O)NC(COP([O-])(=O)OCC[N+](C)(C)C)C(O)\C=C\CCCCCCCCCCCCC	InChI=1S/C39H79N2O6P/c1-6-8-10-12-14-16-18-20-22-24-26-28-30-32-38(42)37(36-47-48(44,45)46-35-34-41(3,4)5)40-39(43)33-31-29-27-25-23-21-19-17-15-13-11-9-7-2/h30,32,37-38,42H,6-29,31,33-36H2,1-5H3,(H-,40,43,44,45)/b32-30+	RWKUXQNLWDTSLO-NHQGMKOOSA-N	spectral_library_annotation
3048	SM d33:1, SM d17:1/16:0	[M+FA-H]-	0.902	733.55014			4.77	C38H77N2O6P	CCCCCCCCCCCCCCCC(=O)NC(COP([O-])(=O)OCC[N+](C)(C)C)C(O)\C=C\CCCCCCCCCCCC	InChI=1S/C38H77N2O6P/c1-6-8-10-12-14-16-18-20-22-24-26-28-30-32-38(42)39-36(35-46-47(43,44)45-34-33-40(3,4)5)37(41)31-29-27-25-23-21-19-17-15-13-11-9-7-2/h29,31,36-37,41H,6-28,30,32-35H2,1-5H3,(H-,39,42,43,44)/b31-29+	RXLZIONNUYYHHW-OWWNRXNESA-N	spectral_library_annotation
3056	Suspect related to 1-Stearoyl-2-docosahexaenoyl-sn-glycero-3-phosphocholine (predicted molecular formula SIRIUS: unknown / BUDDY: C48H82NO8P) with delta m/z -2.016 (putative explanation: 2-amino-3-oxo-butanoic_acid|Intact disulfide bridge|Val->Pro substitution; atomic difference: -2H|-2H|-2H) [M+CHOO]-	[M+CHOO]-	0.947	876.578					N/A	InChI=1S/C48H84NO8P/c1-6-8-10-12-14-16-18-20-22-23-24-25-27-29-31-33-35-37-39-41-48(51)57-46(45-56-58(52,53)55-43-42-49(3,4)5)44-54-47(50)40-38-36-34-32-30-28-26-21-19-17-15-13-11-9-7-2/h8,10,14,16,20,22,24-25,29,31,35,37,46H,6-7,9,11-13,15,17-19,21,23,26-28,30,32-34,36,38-45H2,1-5H3/b10-8-,16-14-,22-20-,25-24-,31-29-,37-35-/t46-/m1/s1 - 2.016 Da	N/A	spectral_library_annotation
3059	FAHFA 23:4, FAHFA 20:4/3:0	[M-H]-	0.96	375.25408			3.59	C23H36O4	CC\C=C/C\C=C/C\C=C/C\C=C/CCCCCCC(=O)OC(C)C(O)=O	InChI=1S/C23H36O4/c1-3-4-5-6-7-8-9-10-11-12-13-14-15-16-17-18-19-20-22(24)27-21(2)23(25)26/h4-5,7-8,10-11,13-14,21H,3,6,9,12,15-20H2,1-2H3,(H,25,26)/b5-4-,8-7-,11-10-,14-13-	SYQBTUBUWPFCMP-GJDCDIHCSA-N	spectral_library_annotation
3075	Suspect related to Massbank:LQB00599 PE 38:5 (predicted molecular formula SIRIUS: C49H79N3O9 / BUDDY: C47H84NO10P) with delta m/z 88.052 (putative explanation: PEG repeat unit x2; atomic difference: 4C,8H,2O) [M-H]-	[M-H]-	0.957	852.582					N/A	1S/C43H76NO8P/c1-3-5-7-9-11-13-15-17-19-20-22-24-26-28-30-32-34-36-43(46)52-41(40-51-53(47,48)50-38-37-44)39-49-42(45)35-33-31-29-27-25-23-21-18-16-14-12-10-8-6-4-2/h5,7,11,13,17-19,21-22,24,41H,3-4,6,8-10,12,14-16,20,23,25-40,44H2,1-2H3,(H,47,48)/b7-5-,13-11-,19-17-,21-18-,24-22- + 88.052 Da	N/A	spectral_library_annotation
3079	Avocadyne Acetate	[M-H]-	0.816	325.238					N/A	InChI=1S/C19H34O4/c1-3-4-5-6-7-8-9-10-11-12-13-14-18(21)15-19(22)16-23-17(2)20/h1,18-19,21-22H,4-16H2,2H3	N/A	spectral_library_annotation
3081	Suspect related to Massbank:MSJ00049 Docosahexaenoic acid|Docosahexaenoic acid (22:6(n-3))|4Z,7Z,10Z,13Z,16Z,19Z-Docosahexaenoic acid|DHA (predicted molecular formula SIRIUS: unknown / BUDDY: unknown) with delta m/z 2.016 (putative explanation: Pro->Val substitution|reduction; atomic difference: 2H|2H) [M-H]-	[M-H]-	0.926	329.248					N/A	1S/C22H32O2/c1-2-3-4-5-6-7-8-9-10-11-12-13-14-15-16-17-18-19-20-21-22(23)24/h3-4,6-7,9-10,12-13,15-16,18-19H,2,5,8,11,14,17,20-21H2,1H3,(H,23,24)/b4-3-,7-6-,10-9-,13-12-,16-15-,19-18- + 2.016 Da	N/A	spectral_library_annotation
3082	Suspect related to 3-(heptadecanoyloxy)-2-(oleoyloxy)propyl (2-(trimethylammonio)ethyl) phosphate (predicted molecular formula SIRIUS: unknown / BUDDY: C41H80NO8P) with delta m/z -28.031 (putative explanation: Desethylation, didemethylation, dealkylation|Met->Cys substitution|Val->Ala substitution; atomic difference: -2C,-4H|-2C,-4H|-2C,-4H) [M+CH3COO]-	[M+CH3COO]-	0.937	804.575					N/A	N/A	N/A	spectral_library_annotation
3084	Suspect related to Massbank:LQB00175 PE 34:1 (predicted molecular formula SIRIUS: C37H74N5O9P / BUDDY: C43H74NO8P) with delta m/z 45.985 (putative explanation: Beta-methylthiolation|Gly->Cys substitution; atomic difference: 1C,2H,1S|1C,2H,1S) [M-H]-	[M-H]-	0.985	762.511					N/A	1S/C39H76NO8P/c1-3-5-7-9-11-13-15-17-18-20-22-24-26-28-30-32-39(42)48-37(36-47-49(43,44)46-34-33-40)35-45-38(41)31-29-27-25-23-21-19-16-14-12-10-8-6-4-2/h17-18,37H,3-16,19-36,40H2,1-2H3,(H,43,44)/b18-17- + 45.985 Da	N/A	spectral_library_annotation
3088	Suspect related to Massbank:LQB00175 PE 34:1 (predicted molecular formula SIRIUS: C41H74NO8P / BUDDY: C41H74NO8P) with delta m/z 21.984 (putative explanation: Sodium adduct|glyoxal-derived AGE; atomic difference: -1H,1Na|2C,-2H) [M-H]-	[M-H]-	0.997	738.511					N/A	1S/C39H76NO8P/c1-3-5-7-9-11-13-15-17-18-20-22-24-26-28-30-32-39(42)48-37(36-47-49(43,44)46-34-33-40)35-45-38(41)31-29-27-25-23-21-19-16-14-12-10-8-6-4-2/h17-18,37H,3-16,19-36,40H2,1-2H3,(H,43,44)/b18-17- + 21.984 Da	N/A	spectral_library_annotation
3099	SM d34:1, SM d18:1/16:0	[M+FA-H]-	0.924	747.56579			5.07	C39H79N2O6P	CCCCCCCCCCCCCCCC(=O)NC(COP([O-])(=O)OCC[N+](C)(C)C)C(O)\C=C\CCCCCCCCCCCCC	InChI=1S/C39H79N2O6P/c1-6-8-10-12-14-16-18-20-22-24-26-28-30-32-38(42)37(36-47-48(44,45)46-35-34-41(3,4)5)40-39(43)33-31-29-27-25-23-21-19-17-15-13-11-9-7-2/h30,32,37-38,42H,6-29,31,33-36H2,1-5H3,(H-,40,43,44,45)/b32-30+	RWKUXQNLWDTSLO-NHQGMKOOSA-N	spectral_library_annotation
3101	Suspect related to Massbank:MSJ00049 Docosahexaenoic acid|Docosahexaenoic acid (22:6(n-3))|4Z,7Z,10Z,13Z,16Z,19Z-Docosahexaenoic acid|DHA (predicted molecular formula SIRIUS: unknown / BUDDY: unknown) with delta m/z 28.031 (putative explanation: Acetaldehyde +28|Ala->Val substitution|Cys->Met substitution|Ethylation|di-Methylation; atomic difference: 2C,4H|2C,4H|2C,4H|2C,4H|2C,4H) [M-H]-	[M-H]-	0.954	355.262					N/A	1S/C22H32O2/c1-2-3-4-5-6-7-8-9-10-11-12-13-14-15-16-17-18-19-20-21-22(23)24/h3-4,6-7,9-10,12-13,15-16,18-19H,2,5,8,11,14,17,20-21H2,1H3,(H,23,24)/b4-3-,7-6-,10-9-,13-12-,16-15-,19-18- + 28.031 Da	N/A	spectral_library_annotation
3106	Suspect related to 3-(heptadecanoyloxy)-2-(oleoyloxy)propyl (2-(trimethylammonio)ethyl) phosphate (predicted molecular formula SIRIUS: unknown / BUDDY: C41H80NO8P) with delta m/z -28.031 (putative explanation: Desethylation, didemethylation, dealkylation|Met->Cys substitution|Val->Ala substitution; atomic difference: -2C,-4H|-2C,-4H|-2C,-4H) [M+CH3COO]-	[M+CH3COO]-	0.925	804.575					N/A	N/A	N/A	spectral_library_annotation
3108	PC 35:2, PC 17:0-18:2	[M+FA-H]-	0.875	816.57546			5.57	C43H82NO8P	CCCCCCCCCCCCCCCCC(=O)OCC(COP([O-])(=O)OCC[N+](C)(C)C)OC(=O)CCCCCCC\C=C/C\C=C/CCCCC	InChI=1S/C43H82NO8P/c1-6-8-10-12-14-16-18-20-22-24-26-28-30-32-34-36-43(46)52-41(40-51-53(47,48)50-38-37-44(3,4)5)39-49-42(45)35-33-31-29-27-25-23-21-19-17-15-13-11-9-7-2/h14,16,20,22,41H,6-13,15,17-19,21,23-40H2,1-5H3/b16-14-,22-20-	ZSKWZJYUVZYDQU-DYMXKLMASA-N	spectral_library_annotation
3109	Suspect related to Massbank:LQB00599 PE 38:5 (predicted molecular formula SIRIUS: C49H79N3O9 / BUDDY: C47H84NO10P) with delta m/z 88.052 (putative explanation: PEG repeat unit x2; atomic difference: 4C,8H,2O) [M-H]-	[M-H]-	0.849	852.582					N/A	1S/C43H76NO8P/c1-3-5-7-9-11-13-15-17-19-20-22-24-26-28-30-32-34-36-43(46)52-41(40-51-53(47,48)50-38-37-44)39-49-42(45)35-33-31-29-27-25-23-21-18-16-14-12-10-8-6-4-2/h5,7,11,13,17-19,21-22,24,41H,3-4,6,8-10,12,14-16,20,23,25-40,44H2,1-2H3,(H,47,48)/b7-5-,13-11-,19-17-,21-18-,24-22- + 88.052 Da	N/A	spectral_library_annotation
3110	Suspect related to Spectral Match to 1-Hexadecanoyl-sn-glycero-3-phospho-(1'-myo-inositol) from NIST14 (predicted molecular formula SIRIUS: unknown / BUDDY: unknown) with delta m/z 28.031 (putative explanation: Acetaldehyde +28|Ala->Val substitution|Cys->Met substitution|Ethylation|di-Methylation; atomic difference: 2C,4H|2C,4H|2C,4H|2C,4H|2C,4H) [M-H]-	[M-H]-	0.997	599.32					N/A	N/A	N/A	spectral_library_annotation
3114	Suspect related to Massbank:LQB00175 PE 34:1 (predicted molecular formula SIRIUS: C37H74N5O9P / BUDDY: C43H74NO8P) with delta m/z 45.985 (putative explanation: Beta-methylthiolation|Gly->Cys substitution; atomic difference: 1C,2H,1S|1C,2H,1S) [M-H]-	[M-H]-	0.99	762.511					N/A	1S/C39H76NO8P/c1-3-5-7-9-11-13-15-17-18-20-22-24-26-28-30-32-39(42)48-37(36-47-49(43,44)46-34-33-40)35-45-38(41)31-29-27-25-23-21-19-16-14-12-10-8-6-4-2/h17-18,37H,3-16,19-36,40H2,1-2H3,(H,43,44)/b18-17- + 45.985 Da	N/A	spectral_library_annotation
3127	PC 36:5, PC 16:1-20:4	[M+FA-H]-	0.878	824.54416			4.66	C44H78NO8P	CCCCCC\C=C/CCCCCCCC(=O)OCC(COP([O-])(=O)OCC[N+](C)(C)C)OC(=O)CCCCCC\C=C/C\C=C/C\C=C/C\C=C/CC	InChI=1S/C44H78NO8P/c1-6-8-10-12-14-16-18-20-21-22-23-25-27-29-31-33-35-37-44(47)53-42(41-52-54(48,49)51-39-38-45(3,4)5)40-50-43(46)36-34-32-30-28-26-24-19-17-15-13-11-9-7-2/h8,10,14,16-17,19-21,23,25,42H,6-7,9,11-13,15,18,22,24,26-41H2,1-5H3/b10-8-,16-14-,19-17-,21-20-,25-23-	NJKOHDXHBBUJBZ-LMRIPGBISA-N	spectral_library_annotation
3132	FAHFA 21:2, FAHFA 18:2/3:0	[M-H]-	0.998	351.25408			3.75	C21H36O4	CCCCC\C=C/C\C=C/CCCCCCCC(=O)OC(C)C(O)=O	InChI=1S/C21H36O4/c1-3-4-5-6-7-8-9-10-11-12-13-14-15-16-17-18-20(22)25-19(2)21(23)24/h7-8,10-11,19H,3-6,9,12-18H2,1-2H3,(H,23,24)/b8-7-,11-10-	IWZUXXLXZOAAOZ-NQLNTKRDSA-N	spectral_library_annotation
3136	Suspect related to Massbank:LQB00175 PE 34:1 (predicted molecular formula SIRIUS: C37H74N5O9P / BUDDY: C43H74NO8P) with delta m/z 45.985 (putative explanation: Beta-methylthiolation|Gly->Cys substitution; atomic difference: 1C,2H,1S|1C,2H,1S) [M-H]-	[M-H]-	0.967	762.511					N/A	1S/C39H76NO8P/c1-3-5-7-9-11-13-15-17-18-20-22-24-26-28-30-32-39(42)48-37(36-47-49(43,44)46-34-33-40)35-45-38(41)31-29-27-25-23-21-19-16-14-12-10-8-6-4-2/h17-18,37H,3-16,19-36,40H2,1-2H3,(H,43,44)/b18-17- + 45.985 Da	N/A	spectral_library_annotation
3137	Suspect related to 1-Stearoyl-2-docosahexaenoyl-sn-glycero-3-phosphocholine (predicted molecular formula SIRIUS: unknown / BUDDY: C48H82NO8P) with delta m/z -2.016 (putative explanation: 2-amino-3-oxo-butanoic_acid|Intact disulfide bridge|Val->Pro substitution; atomic difference: -2H|-2H|-2H) [M+CHOO]-	[M+CHOO]-	0.949	876.578					N/A	InChI=1S/C48H84NO8P/c1-6-8-10-12-14-16-18-20-22-23-24-25-27-29-31-33-35-37-39-41-48(51)57-46(45-56-58(52,53)55-43-42-49(3,4)5)44-54-47(50)40-38-36-34-32-30-28-26-21-19-17-15-13-11-9-7-2/h8,10,14,16,20,22,24-25,29,31,35,37,46H,6-7,9,11-13,15,17-19,21,23,26-28,30,32-34,36,38-45H2,1-5H3/b10-8-,16-14-,22-20-,25-24-,31-29-,37-35-/t46-/m1/s1 - 2.016 Da	N/A	spectral_library_annotation
3139	LPE O-20:1	[M-H]-	0.963	492.34595			7.49	C25H52NO6P	CCCCCCCC\C=C/CCCCCCCCCCOCC(O)COP(O)(=O)OCCN		AVEWHMSFODPPIG-KTKRTIGZNA-N	spectral_library_annotation
3140	Suspect related to 3-(heptadecanoyloxy)-2-(oleoyloxy)propyl (2-(trimethylammonio)ethyl) phosphate (predicted molecular formula SIRIUS: unknown / BUDDY: C41H80NO8P) with delta m/z -28.031 (putative explanation: Desethylation, didemethylation, dealkylation|Met->Cys substitution|Val->Ala substitution; atomic difference: -2C,-4H|-2C,-4H|-2C,-4H) [M+CH3COO]-	[M+CH3COO]-	0.917	804.575					N/A	N/A	N/A	spectral_library_annotation
3144	LPE O-20:0	[M-H]-	0.79	494.3616			7.65	C25H54NO6P	CCCCCCCCCCCCCCCCCCCCOCC(O)COP(O)(=O)OCCN		PKPGKYPSMJMPGS-UHFFFAOYNA-N	spectral_library_annotation
3145	Suspect related to Massbank:LQB00356 SM d34:1 (predicted molecular formula SIRIUS: unknown / BUDDY: C43H76O6) with delta m/z -14.007 (putative explanation: unspecified; atomic difference: unspecified) [M-H+CH3COOH]-	[M+HAc-H]-	0.706	747.571					N/A	1S/C39H79N2O6P/c1-6-8-10-12-14-16-18-20-22-24-26-28-30-32-38(42)37(36-47-48(44,45)46-35-34-41(3,4)5)40-39(43)33-31-29-27-25-23-21-19-17-15-13-11-9-7-2/h30,32,37-38,42H,6-29,31,33-36H2,1-5H3,(H-,40,43,44,45)/b32-30+ - 14.007 Da	N/A	spectral_library_annotation
3146	LPC O-20:0	[M+HCOO]-	0.979	582.41403			7.65	C28H60NO6P	CCCCCCCCCCCCCCCCCCCCOCC(O)COP([O-])(=O)OCC[N+](C)(C)C		GZGHIJOEOOMFMM-UHFFFAOYNA-N	spectral_library_annotation
3167	Suspect related to Spectral Match to Dodecylbenzenesulfonic acid from NIST14 (predicted molecular formula SIRIUS: unknown / BUDDY: unknown) with delta m/z 14.016 (putative explanation: Asn->Gln substitution|Asp->Glu substitution|Gly->Ala substitution|Methylation|Ser->Thr substitution|Val->Leu/Ile substitution|chain elongation; atomic difference: 1C,2H|1C,2H|1C,2H|1C,2H|1C,2H|1C,2H|1C,2H) [M-H]-	[M-H]-	0.99	339.2					N/A	N/A	N/A	spectral_library_annotation
3169	LPC O-22:1	[M+HCOO]-	1	608.42968			7.73	C30H62NO6P	CCCCCCCC\C=C/CCCCCCCCCCCCOCC(O)COP([O-])(=O)OCC[N+](C)(C)C		UCVNAFBEVWCUSK-SEYXRHQNNA-N	spectral_library_annotation
3172	Suspect related to 1-(1Z-Octadecenyl)-2-(4Z,7Z,10Z,13Z,16Z,19Z-docosahexaenoyl)-sn-glycero-3-phosphoethanolamine (predicted molecular formula SIRIUS: C47H71O7 / BUDDY: C43H74NO7P) with delta m/z -28.031 (putative explanation: Desethylation, didemethylation, dealkylation|Met->Cys substitution|Val->Ala substitution; atomic difference: -2C,-4H|-2C,-4H|-2C,-4H) [M-H]-	[M-H]-	0.975	746.516					N/A	N/A	N/A	spectral_library_annotation
3177	FAHFA 15:0/3:0	[M-H]-	0.777	313.23843			5.59	C18H34O4	CCCCCCCCCCCCCCC(=O)OC(C)C(O)=O		YDNUZVJPHZIKAN-UHFFFAOYNA-N	spectral_library_annotation
3182	Suspect related to 3-(heptadecanoyloxy)-2-(oleoyloxy)propyl (2-(trimethylammonio)ethyl) phosphate (predicted molecular formula SIRIUS: unknown / BUDDY: C41H80NO8P) with delta m/z -28.031 (putative explanation: Desethylation, didemethylation, dealkylation|Met->Cys substitution|Val->Ala substitution; atomic difference: -2C,-4H|-2C,-4H|-2C,-4H) [M+CH3COO]-	[M+CH3COO]-	0.931	804.575					N/A	N/A	N/A	spectral_library_annotation
3184	Suspect related to 1-Stearoyl-2-docosahexaenoyl-sn-glycero-3-phosphocholine (predicted molecular formula SIRIUS: unknown / BUDDY: C48H82NO8P) with delta m/z -2.016 (putative explanation: 2-amino-3-oxo-butanoic_acid|Intact disulfide bridge|Val->Pro substitution; atomic difference: -2H|-2H|-2H) [M+CHOO]-	[M+CHOO]-	0.747	876.578					N/A	InChI=1S/C48H84NO8P/c1-6-8-10-12-14-16-18-20-22-23-24-25-27-29-31-33-35-37-39-41-48(51)57-46(45-56-58(52,53)55-43-42-49(3,4)5)44-54-47(50)40-38-36-34-32-30-28-26-21-19-17-15-13-11-9-7-2/h8,10,14,16,20,22,24-25,29,31,35,37,46H,6-7,9,11-13,15,17-19,21,23,26-28,30,32-34,36,38-45H2,1-5H3/b10-8-,16-14-,22-20-,25-24-,31-29-,37-35-/t46-/m1/s1 - 2.016 Da	N/A	spectral_library_annotation
3190	PC 32:2, PC 14:0-18:2	[M+FA-H]-	0.71	774.52851			4.68	C40H76NO8P	CCCCCCCCCCCCCC(=O)OCC(COP([O-])(=O)OCC[N+](C)(C)C)OC(=O)CCCCCCC\C=C/C\C=C/CCCCC	InChI=1S/C40H76NO8P/c1-6-8-10-12-14-16-18-19-20-21-23-25-27-29-31-33-40(43)49-38(37-48-50(44,45)47-35-34-41(3,4)5)36-46-39(42)32-30-28-26-24-22-17-15-13-11-9-7-2/h14,16,19-20,38H,6-13,15,17-18,21-37H2,1-5H3/b16-14-,20-19-	IWXJKHSPEQSQMD-YPRCPECBSA-N	spectral_library_annotation
3193	Suspect related to Massbank:LQB00599 PE 38:5 (predicted molecular formula SIRIUS: C49H79N3O9 / BUDDY: C47H84NO10P) with delta m/z 88.052 (putative explanation: PEG repeat unit x2; atomic difference: 4C,8H,2O) [M-H]-	[M-H]-	0.873	852.582					N/A	1S/C43H76NO8P/c1-3-5-7-9-11-13-15-17-19-20-22-24-26-28-30-32-34-36-43(46)52-41(40-51-53(47,48)50-38-37-44)39-49-42(45)35-33-31-29-27-25-23-21-18-16-14-12-10-8-6-4-2/h5,7,11,13,17-19,21-22,24,41H,3-4,6,8-10,12,14-16,20,23,25-40,44H2,1-2H3,(H,47,48)/b7-5-,13-11-,19-17-,21-18-,24-22- + 88.052 Da	N/A	spectral_library_annotation
3197	Suspect related to 1-(1Z-Octadecenyl)-2-(4Z,7Z,10Z,13Z,16Z,19Z-docosahexaenoyl)-sn-glycero-3-phosphoethanolamine (predicted molecular formula SIRIUS: C47H71O7 / BUDDY: C43H74NO7P) with delta m/z -28.031 (putative explanation: Desethylation, didemethylation, dealkylation|Met->Cys substitution|Val->Ala substitution; atomic difference: -2C,-4H|-2C,-4H|-2C,-4H) [M-H]-	[M-H]-	0.991	746.516					N/A	N/A	N/A	spectral_library_annotation
3209	Suspect related to 1-Stearoyl-2-docosahexaenoyl-sn-glycero-3-phosphocholine (predicted molecular formula SIRIUS: unknown / BUDDY: C46H84NO8P) with delta m/z -23.999 (putative explanation: nan (reverse); atomic difference: -2C) [M+CHOO]-	[M+CHOO]-	0.901	854.595					N/A	InChI=1S/C48H84NO8P/c1-6-8-10-12-14-16-18-20-22-23-24-25-27-29-31-33-35-37-39-41-48(51)57-46(45-56-58(52,53)55-43-42-49(3,4)5)44-54-47(50)40-38-36-34-32-30-28-26-21-19-17-15-13-11-9-7-2/h8,10,14,16,20,22,24-25,29,31,35,37,46H,6-7,9,11-13,15,17-19,21,23,26-28,30,32-34,36,38-45H2,1-5H3/b10-8-,16-14-,22-20-,25-24-,31-29-,37-35-/t46-/m1/s1 - 23.999 Da	N/A	spectral_library_annotation
3211	Suspect related to 16-hydroxypalmitic acid (predicted molecular formula SIRIUS: C18H36O3 / BUDDY: C18H36O3) with delta m/z 28.031 (putative explanation: Acetaldehyde +28|Ala->Val substitution|Cys->Met substitution|Ethylation|di-Methylation; atomic difference: 2C,4H|2C,4H|2C,4H|2C,4H|2C,4H) [M-H]-	[M-H]-	0.907	299.261					N/A	N/A	N/A	spectral_library_annotation
3215	Suspect related to Massbank:LQB00599 PE 38:5 (predicted molecular formula SIRIUS: C49H79N3O9 / BUDDY: C47H84NO10P) with delta m/z 88.052 (putative explanation: PEG repeat unit x2; atomic difference: 4C,8H,2O) [M-H]-	[M-H]-	0.896	852.582					N/A	1S/C43H76NO8P/c1-3-5-7-9-11-13-15-17-19-20-22-24-26-28-30-32-34-36-43(46)52-41(40-51-53(47,48)50-38-37-44)39-49-42(45)35-33-31-29-27-25-23-21-18-16-14-12-10-8-6-4-2/h5,7,11,13,17-19,21-22,24,41H,3-4,6,8-10,12,14-16,20,23,25-40,44H2,1-2H3,(H,47,48)/b7-5-,13-11-,19-17-,21-18-,24-22- + 88.052 Da	N/A	spectral_library_annotation
3218	2,4-Di-(2-ethylhexyl) trimellitate	[M-H]-	0.884	433.2596				C25H38O6	CCCCC(CC)COC(=O)c1ccc(C(=O)O)c(C(=O)OCC(CC)CCCC)c1	InChI=1S/C25H38O6/c1-5-9-11-18(7-3)16-30-24(28)20-13-14-21(23(26)27)22(15-20)25(29)31-17-19(8-4)12-10-6-2/h13-15,18-19H,5-12,16-17H2,1-4H3,(H,26,27)	WXSCEQXIHBEPIQ-UHFFFAOYSA-N	spectral_library_annotation
3219	Suspect related to 3-(heptadecanoyloxy)-2-(oleoyloxy)propyl (2-(trimethylammonio)ethyl) phosphate (predicted molecular formula SIRIUS: unknown / BUDDY: C41H80NO8P) with delta m/z -28.031 (putative explanation: Desethylation, didemethylation, dealkylation|Met->Cys substitution|Val->Ala substitution; atomic difference: -2C,-4H|-2C,-4H|-2C,-4H) [M+CH3COO]-	[M+CH3COO]-	0.941	804.575					N/A	N/A	N/A	spectral_library_annotation
3223	Suspect related to 1-Stearoyl-2-docosahexaenoyl-sn-glycero-3-phosphocholine (predicted molecular formula SIRIUS: unknown / BUDDY: C48H82NO8P) with delta m/z -2.016 (putative explanation: 2-amino-3-oxo-butanoic_acid|Intact disulfide bridge|Val->Pro substitution; atomic difference: -2H|-2H|-2H) [M+CHOO]-	[M+CHOO]-	0.945	876.578					N/A	InChI=1S/C48H84NO8P/c1-6-8-10-12-14-16-18-20-22-23-24-25-27-29-31-33-35-37-39-41-48(51)57-46(45-56-58(52,53)55-43-42-49(3,4)5)44-54-47(50)40-38-36-34-32-30-28-26-21-19-17-15-13-11-9-7-2/h8,10,14,16,20,22,24-25,29,31,35,37,46H,6-7,9,11-13,15,17-19,21,23,26-28,30,32-34,36,38-45H2,1-5H3/b10-8-,16-14-,22-20-,25-24-,31-29-,37-35-/t46-/m1/s1 - 2.016 Da	N/A	spectral_library_annotation
3234	Suspect related to Spectral Match to Dodecylbenzenesulfonic acid from NIST14 (predicted molecular formula SIRIUS: unknown / BUDDY: unknown) with delta m/z 14.016 (putative explanation: Asn->Gln substitution|Asp->Glu substitution|Gly->Ala substitution|Methylation|Ser->Thr substitution|Val->Leu/Ile substitution|chain elongation; atomic difference: 1C,2H|1C,2H|1C,2H|1C,2H|1C,2H|1C,2H|1C,2H) [M-H]-	[M-H]-	0.992	339.2					N/A	N/A	N/A	spectral_library_annotation
3250	Suspect related to 3-(heptadecanoyloxy)-2-(oleoyloxy)propyl (2-(trimethylammonio)ethyl) phosphate (predicted molecular formula SIRIUS: unknown / BUDDY: C41H80NO8P) with delta m/z -28.031 (putative explanation: Desethylation, didemethylation, dealkylation|Met->Cys substitution|Val->Ala substitution; atomic difference: -2C,-4H|-2C,-4H|-2C,-4H) [M+CH3COO]-	[M+CH3COO]-	0.923	804.575					N/A	N/A	N/A	spectral_library_annotation
3251	Suspect related to Massbank:LQB00599 PE 38:5 (predicted molecular formula SIRIUS: C49H79N3O9 / BUDDY: C47H84NO10P) with delta m/z 88.052 (putative explanation: PEG repeat unit x2; atomic difference: 4C,8H,2O) [M-H]-	[M-H]-	0.906	852.582					N/A	1S/C43H76NO8P/c1-3-5-7-9-11-13-15-17-19-20-22-24-26-28-30-32-34-36-43(46)52-41(40-51-53(47,48)50-38-37-44)39-49-42(45)35-33-31-29-27-25-23-21-18-16-14-12-10-8-6-4-2/h5,7,11,13,17-19,21-22,24,41H,3-4,6,8-10,12,14-16,20,23,25-40,44H2,1-2H3,(H,47,48)/b7-5-,13-11-,19-17-,21-18-,24-22- + 88.052 Da	N/A	spectral_library_annotation
3258	Suspect related to 1-Stearoyl-2-docosahexaenoyl-sn-glycero-3-phosphocholine (predicted molecular formula SIRIUS: unknown / BUDDY: C48H82NO8P) with delta m/z -2.016 (putative explanation: 2-amino-3-oxo-butanoic_acid|Intact disulfide bridge|Val->Pro substitution; atomic difference: -2H|-2H|-2H) [M+CHOO]-	[M+CHOO]-	0.949	876.578					N/A	InChI=1S/C48H84NO8P/c1-6-8-10-12-14-16-18-20-22-23-24-25-27-29-31-33-35-37-39-41-48(51)57-46(45-56-58(52,53)55-43-42-49(3,4)5)44-54-47(50)40-38-36-34-32-30-28-26-21-19-17-15-13-11-9-7-2/h8,10,14,16,20,22,24-25,29,31,35,37,46H,6-7,9,11-13,15,17-19,21,23,26-28,30,32-34,36,38-45H2,1-5H3/b10-8-,16-14-,22-20-,25-24-,31-29-,37-35-/t46-/m1/s1 - 2.016 Da	N/A	spectral_library_annotation
3269	Suspect related to 1-Stearoyl-2-docosahexaenoyl-sn-glycero-3-phosphocholine (predicted molecular formula SIRIUS: unknown / BUDDY: C46H84NO8P) with delta m/z -23.999 (putative explanation: nan (reverse); atomic difference: -2C) [M+CHOO]-	[M+CHOO]-	0.839	854.595					N/A	InChI=1S/C48H84NO8P/c1-6-8-10-12-14-16-18-20-22-23-24-25-27-29-31-33-35-37-39-41-48(51)57-46(45-56-58(52,53)55-43-42-49(3,4)5)44-54-47(50)40-38-36-34-32-30-28-26-21-19-17-15-13-11-9-7-2/h8,10,14,16,20,22,24-25,29,31,35,37,46H,6-7,9,11-13,15,17-19,21,23,26-28,30,32-34,36,38-45H2,1-5H3/b10-8-,16-14-,22-20-,25-24-,31-29-,37-35-/t46-/m1/s1 - 23.999 Da	N/A	spectral_library_annotation
3270	Suspect related to 3-(heptadecanoyloxy)-2-(oleoyloxy)propyl (2-(trimethylammonio)ethyl) phosphate (predicted molecular formula SIRIUS: unknown / BUDDY: C43H82NO8P) with delta m/z -2.016 (putative explanation: 2-amino-3-oxo-butanoic_acid|Intact disulfide bridge|Val->Pro substitution; atomic difference: -2H|-2H|-2H) [M+CH3COO]-	[M+CH3COO]-	0.911	830.593					N/A	N/A	N/A	spectral_library_annotation
3271	PC 30:0, PC 14:0-16:0	[M+FA-H]-	0.936	750.52851			4.93	C38H76NO8P	CCCCCCCCCCCCCCCC(=O)OC(COC(=O)CCCCCCCCCCCCC)COP([O-])(=O)OCC[N+](C)(C)C	InChI=1S/C38H76NO8P/c1-6-8-10-12-14-16-18-19-21-23-25-27-29-31-38(41)47-36(35-46-48(42,43)45-33-32-39(3,4)5)34-44-37(40)30-28-26-24-22-20-17-15-13-11-9-7-2/h36H,6-35H2,1-5H3	RFVFQQWKPSOBED-UHFFFAOYSA-N	spectral_library_annotation
3274	PC 34:2, PC 16:0-18:2	[M+FA-H]-	0.934	802.55981			5.27	C42H80NO8P	CCCCCCCCCCCCCCCC(=O)OCC(COP([O-])(=O)OCC[N+](C)(C)C)OC(=O)CCCCCCC\C=C/C\C=C/CCCCC	InChI=1S/C42H80NO8P/c1-6-8-10-12-14-16-18-20-21-23-25-27-29-31-33-35-42(45)51-40(39-50-52(46,47)49-37-36-43(3,4)5)38-48-41(44)34-32-30-28-26-24-22-19-17-15-13-11-9-7-2/h14,16,20-21,40H,6-13,15,17-19,22-39H2,1-5H3/b16-14-,21-20-	JLPULHDHAOZNQI-AKMCNLDWSA-N	spectral_library_annotation
3276	PC 40:6, PC 18:0-22:6	[M+FA-H]-	0.881	878.59111			5.61	C48H84NO8P	CCCCCCCCCCCCCCCCCC(=O)OCC(COP([O-])(=O)OCC[N+](C)(C)C)OC(=O)CC\C=C/C\C=C/C\C=C/C\C=C/C\C=C/C\C=C/CC	InChI=1S/C48H84NO8P/c1-6-8-10-12-14-16-18-20-22-23-24-25-27-29-31-33-35-37-39-41-48(51)57-46(45-56-58(52,53)55-43-42-49(3,4)5)44-54-47(50)40-38-36-34-32-30-28-26-21-19-17-15-13-11-9-7-2/h8,10,14,16,20,22,24-25,29,31,35,37,46H,6-7,9,11-13,15,17-19,21,23,26-28,30,32-34,36,38-45H2,1-5H3/b10-8-,16-14-,22-20-,25-24-,31-29-,37-35-	FAUYAENFVCNTAL-UFTZFNJNSA-N	spectral_library_annotation
3277	PC 32:0, PC 16:0-16:0	[M+FA-H]-	0.878	778.55981			5.52	C40H80NO8P	CCCCCCCCCCCCCCCC(=O)OCC(COP([O-])(=O)OCC[N+](C)(C)C)OC(=O)CCCCCCCCCCCCCCC	InChI=1S/C40H80NO8P/c1-6-8-10-12-14-16-18-20-22-24-26-28-30-32-39(42)46-36-38(37-48-50(44,45)47-35-34-41(3,4)5)49-40(43)33-31-29-27-25-23-21-19-17-15-13-11-9-7-2/h38H,6-37H2,1-5H3	KILNVBDSWZSGLL-UHFFFAOYSA-N	spectral_library_annotation
3281	Suspect related to Spectral Match to Dodecylbenzenesulfonic acid from NIST14 (predicted molecular formula SIRIUS: unknown / BUDDY: unknown) with delta m/z 14.016 (putative explanation: Asn->Gln substitution|Asp->Glu substitution|Gly->Ala substitution|Methylation|Ser->Thr substitution|Val->Leu/Ile substitution|chain elongation; atomic difference: 1C,2H|1C,2H|1C,2H|1C,2H|1C,2H|1C,2H|1C,2H) [M-H]-	[M-H]-	0.991	339.2					N/A	N/A	N/A	spectral_library_annotation
