# Supplementary material for: Deciphering the antiviral mechanisms of Fangqin Qinggan decoction against influenza A virus: a multi-omics and machine learning approach
Source: Chin Med. 2025 Oct 5;20:158. doi: 10.1186/s13020-025-01211-0 (PMC12497347; doi:10.1186/s13020-025-01211-0)
Supplement: Supplementary file 8 — Supplementary material 8. [file 13020_2025_1211_MOESM8_ESM.csv]

id	compound_name	adduct	score	precursor_mz	ion_mobility	ccs	rt	mol_formula	smiles	inchi	inchi_key	method
18	HISTAMINE	[M+H]+	0.986	112.087					C(CN)C1=CN=CN1	"InChI=1S/C5H9N3/c6-2-1-5-3-7-4-8-5/h3-4H,1-2,6H2,(H,7,8)"	N/A	spectral_library_annotation
21	L-PROLINE	[M+H]+	0.983	116.0708727			4.830748	C5H9NO2	C1C[C@H](NC1)C(=O)O	InChI=1S/C5H9NO2/c7-5(8)4-2-1-3-6-4/h4,6H,1-3H2,(H,7,8)/t4-/m0/s1	ONIBWKKTOPOVIA-BYPYZUCNSA-N	spectral_library_annotation
22	PIPECOLIC ACID	[M+H]+	0.768	130.086					C1CCN[C@@H](C1)C(=O)O	"InChI=1S/C6H11NO2/c8-6(9)5-3-1-2-4-7-5/h5,7H,1-4H2,(H,8,9)/t5-/m0/s1"	N/A	spectral_library_annotation
26	HISTIDINE	[M+H]+	0.807	156.077				C6H9N3O2	N[C@@H](CC1=CNC=N1)C(O)=O	InChI=1S/C6H9N3O2/c7-5(6(10)11)1-4-2-8-3-9-4/h2-3,5H,1,7H2,(H,8,9)(H,10,11)/t5-/m0/s1	HNDVDQJCIGZPNO-YFKPBYRVSA-N	spectral_library_annotation
28	LYSINE	[M+H]+	0.753	147.113				C6H14N2O2	NCCCC[C@H](N)C(O)=O	InChI=1S/C6H14N2O2/c7-4-2-1-3-5(8)6(9)10/h5H,1-4,7-8H2,(H,9,10)/t5-/m0/s1	KDXKERNSBIXSRK-YFKPBYRVSA-N	spectral_library_annotation
29	L-arginine CollisionEnergy:102040	[M+H]+	0.975	175.119					N=C(N)NCCC[C@H](N)C(=O)O	"InChI=1S/C6H14N4O2/c7-4(5(11)12)2-1-3-10-6(8)9/h4H,1-3,7H2,(H,11,12)(H4,8,9,10)/t4-/m0/s1"	N/A	spectral_library_annotation
50	Suspect related to 1-Palmitoyl-sn-glycero-3-phosphocholine (predicted molecular formula SIRIUS: C8H20NO6P / BUDDY: C8H20NO6P) with delta m/z -238.23 (putative explanation: Palmitoylation (reverse); atomic difference: -16C,-30H,-1O) [M+Na]+	[M+Na]+	0.976	280.092					N/A	InChI=1S/C24H50NO7P/c1-5-6-7-8-9-10-11-12-13-14-15-16-17-18-24(27)30-21-23(26)22-32-33(28,29)31-20-19-25(2,3)4/h23,26H,5-22H2,1-4H3/t23-/m1/s1 - 238.230 Da	N/A	spectral_library_annotation
51	Suspect related to Glycerophosphocholine (predicted molecular formula SIRIUS: C7H13N5O6S / BUDDY: C7H13N5O6S) with delta m/z 37.955 (putative explanation: Replacement of proton by potassium; atomic difference: -1H,1K) [M+H]+	[M+H]+	0.905	296.065					N/A	InChI=1S/C8H20NO6P/c1-9(2,3)4-5-14-16(12,13)15-7-8(11)6-10/h8,10-11H,4-7H2,1-3H3/t8-/m1/s1 + 37.955 Da	N/A	spectral_library_annotation
59	BETAINE	[M+Na]+	0.964	140.0678767			1.277796	C5H11NO2	C[N+](C)(C)CC(=O)[O-]	InChI=1S/C5H11NO2/c1-6(2,3)4-5(7)8/h4H2,1-3H3	KWIUHFFTVRNATP-UHFFFAOYSA-N	spectral_library_annotation
69	L-Pyroglutamic acid CollisionEnergy:102040	[M+H]+	0.913	130.05					O=C(O)C1CCC(O)=N1	"InChI=1S/C5H7NO3/c7-4-2-1-3(6-4)5(8)9/h3H,1-2H2,(H,6,7)(H,8,9)/t3-/m0/s1"	N/A	spectral_library_annotation
74	L-histidine CollisionEnergy:102040	[M-H]-	0.985	154.062					N[C@@H](Cc1cnc[nH]1)C(=O)O	"InChI=1S/C6H9N3O2/c7-5(6(10)11)1-4-2-8-3-9-4/h2-3,5H,1,7H2,(H,8,9)(H,10,11)/t5-/m0/s1"	N/A	spectral_library_annotation
87	CHOLINE	[M]+	0.972	104.108					C[N+](C)(C)CCO	"InChI=1S/C5H14NO/c1-6(2,3)4-5-7/h7H,4-5H2,1-3H3/q+1"	N/A	spectral_library_annotation
93	CHOLINE	[M]+	0.956	104.108					C[N+](C)(C)CCO	"InChI=1S/C5H14NO/c1-6(2,3)4-5-7/h7H,4-5H2,1-3H3/q+1"	N/A	spectral_library_annotation
95	Taurine	[M+H]+	0.962	126.0221			7.673584	C2H7NO3S	O=S(=O)(O)CCN	InChI=1S/C2H7NO3S/c3-1-2-7(4,5)6/h1-3H2,(H,4,5,6)	XOAAWQZATWQOTB-UHFFFAOYSA-N	spectral_library_annotation
101	Suspect related to Spectral Match to Pinolenic acid ethyl ester from NIST14 (predicted molecular formula SIRIUS: unknown / BUDDY: unknown) with delta m/z -26.089 (putative explanation: unspecified; atomic difference: unspecified) [219.2]	[M]+	0.746	193.123					N/A	N/A	N/A	spectral_library_annotation
102	FRUCTOSE	[M+Na]+	0.824	203.053					OC[C@H]1O[C@](O)(CO)[C@@H](O)[C@@H]1O	"InChI=1S/C6H12O6/c7-1-3-4(9)5(10)6(11,2-8)12-3/h3-5,7-11H,1-2H2/t3-,4-,5+,6-/m1/s1"	N/A	spectral_library_annotation
119	Trimethylamine N-oxide	[M+H]+	0.989	76.07629			5.612534	C3H9NO	O=N(C)(C)C	InChI=1S/C3H9NO/c1-4(2,3)5/h1-3H3	UYPYRKYUKCHHIB-UHFFFAOYSA-N	spectral_library_annotation
134	Suspect related to 3-Furancarboxylic acid, tetrahydro-4-methylene-2-octyl-5-oxo-, (2R,3S)-rel- (predicted molecular formula SIRIUS: unknown / BUDDY: C8H16O6S) with delta m/z -14.09 (putative explanation: unspecified; atomic difference: unspecified) [M-H2O+H]+	[M-H2O+H]+	0.945	223.063					N/A	InChI=1S/C14H22O4/c1-3-4-5-6-7-8-9-11-12(13(15)16)10(2)14(17)18-11/h11-12H,2-9H2,1H3,(H,15,16)/t11-,12+/m0/s1 - 14.090 Da	N/A	spectral_library_annotation
137	Stachydrine Hydrochloride	[M+H]+	0.958	144.10197			0.27	C7H13NO2	C[N+]1(C)CCC[C@H]1C(=O)[O-]		CMUNUTVVOOHQPW-LURJTMIESA-N	spectral_library_annotation
139	CREATININE	[M+H]+	0.863	114.07					CN1CC(=O)N=C1N	N/A	N/A	spectral_library_annotation
140	Carnitine	[M+H]+	0.972	162.1125			6.81062	C7H15NO3	C[N+](C)(C)CC(CC(=O)[O-])O			spectral_library_annotation
149	trans-Urocanic acid; LC-tDDA; CE10	[M+H]+	0.988	139.0502014			7.26	C6H6N2O2	O=C(O)C=CC1=CN=CN1	InChI=1S/C6H6N2O2/c9-6(10)2-1-5-3-7-4-8-5/h1-4H,(H,7,8)(H,9,10)/b2-1+	LOIYMIARKYCTBW-OWOJBTEDSA-N	spectral_library_annotation
153	Proline	[M+H]+	0.918	116.071					C1C[C@H](NC1)C(=O)O			spectral_library_annotation
157	ACETYL-CARNITINE	[M+H]+	0.999	204.123					CC(=O)O[C@H](CC(=O)[O-])C[N+](C)(C)C	"InChI=1S/C9H17NO4/c1-7(11)14-8(5-9(12)13)6-10(2,3)4/h8H,5-6H2,1-4H3/t8-/m1/s1"	N/A	spectral_library_annotation
170	CREATINE	[M+H]+	0.814	132.077					CN(CC(=O)O)C(=N)N	"InChI=1S/C4H9N3O2/c1-7(4(5)6)2-3(8)9/h2H2,1H3,(H3,5,6)(H,8,9)"	N/A	spectral_library_annotation
171	PROPIONYLCARNITINE	[M+H]+	0.986	218.139					CCC(=O)OC(CC(=O)[O-])C[N+](C)(C)C	"InChI=1S/C10H19NO4/c1-5-10(14)15-8(6-9(12)13)7-11(2,3)4/h8H,5-7H2,1-4H3"	N/A	spectral_library_annotation
179	possibly - gamma-Valerobetaine see jones Nat Metabolism 2021	[M+H]+	0.809	160.133								spectral_library_annotation
188	Suspect related to NG,NG-Dimethyl-L-arginine (predicted molecular formula SIRIUS: C6H14N4O2 / BUDDY: C6H14N4O2) with delta m/z -28.031 (putative explanation: Desethylation, didemethylation, dealkylation|Met->Cys substitution|Val->Ala substitution; atomic difference: -2C,-4H|-2C,-4H|-2C,-4H) [M+H]+	[M+H]+	0.911	175.118					N/A	InChI=1S/C8H18N4O2/c1-12(2)8(10)11-5-3-4-6(9)7(13)14/h6H,3-5,9H2,1-2H3,(H2,10,11)(H,13,14)/t6-/m0/s1 - 28.031 Da	N/A	spectral_library_annotation
208	"3,4 DIHYDROXYMANDELATE"	[M-2H2O+H]+	0.744	149.023				C8H8O5	OC(C(O)=O)C1=CC=C(O)C(O)=C1	InChI=1S/C8H8O5/c9-5-2-1-4(3-6(5)10)7(11)8(12)13/h1-3,7,9-11H,(H,12,13)	RGHMISIYKIHAJW-UHFFFAOYSA-N	spectral_library_annotation
211	L-valine CollisionEnergy:102040	[M+H]+	0.979	118.086					CC(C)[C@H](N)C(=O)O	"InChI=1S/C5H11NO2/c1-3(2)4(6)5(7)8/h3-4H,6H2,1-2H3,(H,7,8)/t4-/m0/s1"	N/A	spectral_library_annotation
216	Homoserine	[M-H2O+H]+	0.88	102.0549			9.40104	C4H9NO3	C(CO)C(C(=O)O)N			spectral_library_annotation
228	Massbank:PR100313 sn-Glycero-3-phosphocholine|L-alpha-Glycerophosphorylcholine|L-alpha-Glycerol Phosphorylcholine|Choline Alphoscerate	[M]+	0.948	258.111					OCC(O)COP(O)(=O)OCC[N+1](C)(C)C	1S/C8H20NO6P/c1-9(2,3)4-5-14-16(12,13)15-7-8(11)6-10/h8,10-11H,4-7H2,1-3H3/p+1/t8-/m1/s1	N/A	spectral_library_annotation
230	GLUTAMINE	[M+H]+	0.744	147.076					C(CC(=N)O)[C@@H](C(=O)O)N	"InChI=1S/C5H10N2O3/c6-3(5(9)10)1-2-4(7)8/h3H,1-2,6H2,(H2,7,8)(H,9,10)/t3-/m0/s1"	N/A	spectral_library_annotation
239	Urocanic acid	[M+H]+	0.928	139.0507			3.654233	C6H6N2O2	O=C(O)C=CC1=CN=CN1	InChI=1S/C6H6N2O2/c9-6(10)2-1-5-3-7-4-8-5/h1-4H,(H,7,8)(H,9,10)/b2-1+	LOIYMIARKYCTBW-OWOJBTEDSA-N	spectral_library_annotation
249	Pipecolic acid	[M+H]+	0.72	130.0862			7.669567	C6H11NO2	O=C(O)C1NCCCC1	InChI=1S/C6H11NO2/c8-6(9)5-3-1-2-4-7-5/h5,7H,1-4H2,(H,8,9)	HXEACLLIILLPRG-UHFFFAOYSA-N	spectral_library_annotation
253	N-ACETYL-ASPARTIC ACID	[M+H]+	0.716	176.055					C/C(=N/[C@@H](CC(=O)O)C(=O)O)/O	"InChI=1S/C6H9NO5/c1-3(8)7-4(6(11)12)2-5(9)10/h4H,2H2,1H3,(H,7,8)(H,9,10)(H,11,12)/t4-/m0/s1"	N/A	spectral_library_annotation
258	Hypoxanthine	[M+Na]+	0.707	159.028					N/A	InChI=1S/C5H4N4O/c10-5-3-4(7-1-6-3)8-2-9-5/h1-2H,(H2,6,7,8,9,10)	N/A	spectral_library_annotation
263	Suspect related to Massbank:PB000421 Arginine|2-amino-5-(diaminomethylideneamino)pentanoic acid (predicted molecular formula SIRIUS: C12H10OS / BUDDY: C7H10N2O3S) with delta m/z 27.938 (putative explanation: unspecified; atomic difference: unspecified) [M+H]+	[M+H]+	0.802	203.052					N/A	1S/C6H14N4O2/c7-4(5(11)12)2-1-3-10-6(8)9/h4H,1-3,7H2,(H,11,12)(H4,8,9,10) + 27.938 Da	N/A	spectral_library_annotation
264	ASPARTIC ACID	[M+H]+	0.955	134.045					C([C@@H](C(=O)O)N)C(=O)O	"InChI=1S/C4H7NO4/c5-2(4(8)9)1-3(6)7/h2H,1,5H2,(H,6,7)(H,8,9)/t2-/m0/s1"	N/A	spectral_library_annotation
271	(R)-(-)-beta-Hydroxybutyric acid - 40.0 eV	[M-H]-	0.869	103.04					C[C@H](CC(=O)O)O	N/A	N/A	spectral_library_annotation
272	"6-methoxypurine, oxamethane CollisionEnergy:205060"	[M+Na]+	0.738	173.043					COc1ncnc2[nH]cnc12	"InChI=1S/C6H6N4O/c1-11-6-4-5(8-2-7-4)9-3-10-6/h2-3H,1H3,(H,7,8,9,10)"	N/A	spectral_library_annotation
274	L-Pyroglutamic acid CollisionEnergy:102040	[M+H]+	0.819	130.05					O=C(O)C1CCC(O)=N1	"InChI=1S/C5H7NO3/c7-4-2-1-3(6-4)5(8)9/h3H,1-2H2,(H,6,7)(H,8,9)/t3-/m0/s1"	N/A	spectral_library_annotation
276	DIACETYL	[M+H]+	0.907	87.0445004			18.63189	C4H6O2	CC(=O)C(=O)C	InChI=1S/C4H6O2/c1-3(5)4(2)6/h1-2H3	QSJXEFYPDANLFS-UHFFFAOYSA-N	spectral_library_annotation
284	Suspect related to NG,NG-Dimethyl-L-arginine (predicted molecular formula SIRIUS: C6H14N4O2 / BUDDY: C6H14N4O2) with delta m/z -28.031 (putative explanation: Desethylation, didemethylation, dealkylation|Met->Cys substitution|Val->Ala substitution; atomic difference: -2C,-4H|-2C,-4H|-2C,-4H) [M+H]+	[M+H]+	0.903	175.118					N/A	InChI=1S/C8H18N4O2/c1-12(2)8(10)11-5-3-4-6(9)7(13)14/h6H,3-5,9H2,1-2H3,(H2,10,11)(H,13,14)/t6-/m0/s1 - 28.031 Da	N/A	spectral_library_annotation
285	Uric Acid - 40.0 eV	[M+H]+	0.946	169.036					c12c([nH]c(=O)[nH]1)[nH]c(=O)[nH]c2=O	N/A	N/A	spectral_library_annotation
290	Spectral Match to Niacinamide from NIST14	[M+H]+	0.932	123.057					C1=CC(=CN=C1)C(=O)N	InChI=1S/C6H6N2O/c7-6(9)5-2-1-3-8-4-5/h1-4H,(H2,7,9)	N/A	spectral_library_annotation
291	Suspect related to Spectral Match to Guanosine from NIST14 (predicted molecular formula SIRIUS: unknown / BUDDY: unknown) with delta m/z -15.995 (putative explanation: Ser->Ala substitution|Tyr->Phe substitution|reduction; atomic difference: -1O|-1O|-1O) [M+H]+	[M+H]+	0.985	268.099					N/A	N/A	N/A	spectral_library_annotation
296	ACETYL-CARNITINE	[M+H]+	0.938	204.123					CC(=O)O[C@H](CC(=O)[O-])C[N+](C)(C)C	"InChI=1S/C9H17NO4/c1-7(11)14-8(5-9(12)13)6-10(2,3)4/h8H,5-6H2,1-4H3/t8-/m1/s1"	N/A	spectral_library_annotation
298	URACIL	[M+H]+	0.958	113.035					C1=C(N=C(N=C1)O)O	"InChI=1S/C4H4N2O2/c7-3-1-2-5-4(8)6-3/h1-2H,(H2,5,6,7,8)"	N/A	spectral_library_annotation
301	METHIONINE	[M+H]+	0.832	150.058				C5H11NO2S	CSCC[C@H](N)C(O)=O	InChI=1S/C5H11NO2S/c1-9-3-2-4(6)5(7)8/h4H,2-3,6H2,1H3,(H,7,8)/t4-/m0/s1	FFEARJCKVFRZRR-BYPYZUCNSA-N	spectral_library_annotation
304	Spectral Match to Glutathione, oxidized from NIST14	[M+2H]+2	0.807	307.083					C(CC(=O)N[C@@H](CSSC[C@@H](C(=O)NCC(=O)O)NC(=O)CC[C@@H](C(=O)O)N)C(=O)NCC(=O)O)[C@@H](C(=O)O)N	InChI=1S/C20H32N6O12S2/c21-9(19(35)36)1-3-13(27)25-11(17(33)23-5-15(29)30)7-39-40-8-12(18(34)24-6-16(31)32)26-14(28)4-2-10(22)20(37)38/h9-12H,1-8,21-22H2,(H,23,33)(H,24,34)(H,25,27)(H,26,28)(H,29,30)(H,31,32)(H,35,36)(H,37,38)/t9-,10-,11-,12-/m0/s1	N/A	spectral_library_annotation
309	Suspect related to 3-Furancarboxylic acid, tetrahydro-4-methylene-2-octyl-5-oxo-, (2R,3S)-rel- (predicted molecular formula SIRIUS: unknown / BUDDY: C8H16O6S) with delta m/z -14.09 (putative explanation: unspecified; atomic difference: unspecified) [M-H2O+H]+	[M-H2O+H]+	0.91	223.063					N/A	InChI=1S/C14H22O4/c1-3-4-5-6-7-8-9-11-12(13(15)16)10(2)14(17)18-11/h11-12H,2-9H2,1H3,(H,15,16)/t11-,12+/m0/s1 - 14.090 Da	N/A	spectral_library_annotation
319	3-hydroxybutyrylcarnitine	[M+H]+	0.891	248.149					CC(O)CC(=O)OC(CC([O-])=O)C[N+](C)(C)C	"InChI=1S/C11H21NO5/c1-8(13)5-11(16)17-9(6-10(14)15)7-12(2,3)4/h8-9,13H,5-7H2,1-4H3"	UEFRDQSMQXDWTO-UHFFFAOYSA-N	spectral_library_annotation
321	N-Acetyl-Asp-Glu	[M+H]+	0.972	305.0977			8.108533	C11H16N2O8	O=C(O)CCC(N=C(O)C(N=C(O)C)CC(=O)O)C(=O)O	InChI=1S/C11H16N2O8/c1-5(14)12-7(4-9(17)18)10(19)13-6(11(20)21)2-3-8(15)16/h6-7H,2-4H2,1H3,(H,12,14)(H,13,19)(H,15,16)(H,17,18)(H,20,21)/t6-,7-/m0/s1	OPVPGKGADVGKTG-BQBZGAKWSA-N	spectral_library_annotation
324	Suspect related to Massbank:UA005501 L-Phenylalanine|(2S)-2-Azaniumyl-3-phenylpropanoate (predicted molecular formula SIRIUS: C9H11NO3 / BUDDY: C9H11NO3) with delta m/z 15.995 (putative explanation: Ala->Ser substitution|Oxidation or Hydroxylation|Phe->Tyr substitution; atomic difference: 1O|1O|1O) [M+H]+	[M+H]+	0.965	182.081					N/A	1S/C9H11NO2/c10-8(9(11)12)6-7-4-2-1-3-5-7/h1-5,8H,6,10H2,(H,11,12)/t8-/m0/s1 + 15.995 Da	N/A	spectral_library_annotation
325	Spectral Match to L-Tyrosine from NIST14 [IIN-based on: CCMSLIB00003134760]	[M+H]+	0.816	119.049					N[C@@H](CC1=CC=C(O)C=C1)C(O)=O	N/A	N/A	spectral_library_annotation
326	Spectral Match to L-Tyrosine from NIST14 [IIN-based on: CCMSLIB00003134760]	[M+NH4]+	0.865	136.076					N[C@@H](CC1=CC=C(O)C=C1)C(O)=O	N/A	N/A	spectral_library_annotation
327	2-methylcyclohexa-2,5-diene-1,4-dione	[M+H]+	0.788	123.04					O=C1C=CC(=O)C(=C1)C	InChI=1S/C7H6O2/c1-5-4-6(8)2-3-7(5)9/h2-4H,1H3	N/A	spectral_library_annotation
329	Spectral Match to L-Tyrosine from NIST14 [IIN-based on: CCMSLIB00003134760]	[M+HFA+H]+	0.909	165.055					N[C@@H](CC1=CC=C(O)C=C1)C(O)=O	N/A	N/A	spectral_library_annotation
339	Hypoxanthine	[M+H]+	0.932	137.0456			4.834983	C5H4N4O	OC1=NC=NC=2NC=NC12	InChI=1S/C5H4N4O/c10-5-3-4(7-1-6-3)8-2-9-5/h1-2H,(H2,6,7,8,9,10)	FDGQSTZJBFJUBT-UHFFFAOYSA-N	spectral_library_annotation
340	INOSINE	[M+H]+	0.793	269.088					C([C@@H]1[C@H]([C@H]([C@H](N2C=NC3=C(N=CN=C32)O)O1)O)O)O	"InChI=1S/C10H12N4O5/c15-1-4-6(16)7(17)10(19-4)14-3-13-5-8(14)11-2-12-9(5)18/h2-4,6-7,10,15-17H,1H2,(H,11,12,18)/t4-,6-,7-,10-/m1/s1"	N/A	spectral_library_annotation
347	INOSINE	[M+Na]+	0.925	291.07				C10H12N4O5	OC[C@H]1O[C@H]([C@H](O)[C@@H]1O)N1C=NC2=C1N=CNC2=O	InChI=1S/C10H12N4O5/c15-1-4-6(16)7(17)10(19-4)14-3-13-5-8(14)11-2-12-9(5)18/h2-4,6-7,10,15-17H,1H2,(H,11,12,18)/t4-,6-,7-,10-/m1/s1	UGQMRVRMYYASKQ-KQYNXXCUSA-N	spectral_library_annotation
348	Methacrylamide	[M+H]+	0.747	86.06014003			0.58	C4H7NO	C=C(C)C(N)=O		FQPSGWSUVKBHSU-UHFFFAOYSA-N	spectral_library_annotation
360	3-AMINO-5-HYDROXYBENZOIC ACID - 30.0 eV	[M+H]+	0.814	154.05					C1=C(C=C(C=C1N)O)C(=O)O	N/A	N/A	spectral_library_annotation
363	Massbank:PR310824 N-Fructosyl isoleucine	[M+H]+	0.762	294.156					O=C(O)C(NCC1(O)(OC(CO)C(O)C1(O)))C(C)CC	1S/C12H23NO7/c1-3-6(2)8(11(17)18)13-5-12(19)10(16)9(15)7(4-14)20-12/h6-10,13-16,19H,3-5H2,1-2H3,(H,17,18)	N/A	spectral_library_annotation
372	MEGLUTOL CollisionEnergy:102040	[M+Na]+	0.924	185.042					CC(O)(CC(=O)O)CC(=O)O	"InChI=1S/C6H10O5/c1-6(11,2-4(7)8)3-5(9)10/h11H,2-3H2,1H3,(H,7,8)(H,9,10)"	N/A	spectral_library_annotation
377	xanthosine CollisionEnergy:205060	[M+Na]+	0.888	307.065					OCC1OC(n2cnc3c(O)nc(O)nc32)C(O)C1O	"InChI=1S/C10H12N4O6/c15-1-3-5(16)6(17)9(20-3)14-2-11-4-7(14)12-10(19)13-8(4)18/h2-3,5-6,9,15-17H,1H2,(H2,12,13,18,19)/t3-,5-,6-,9-/m1/s1"	N/A	spectral_library_annotation
383	Isoleucine	[M+H]+	0.815	132.102					CCC(C)C(C(=O)O)N			spectral_library_annotation
387	Isoleucine	[M+H]+	0.759	132.102					CCC(C)C(C(=O)O)N			spectral_library_annotation
388	Suspect related to Ser-Ile (predicted molecular formula SIRIUS: C11H20N2O3 / BUDDY: C11H20N2O3) with delta m/z 10.021 (putative explanation: Ser->Pro substitution; atomic difference: 2C,2H,-1O) [M+H]+	[M+H]+	0.926	229.155					N/A	InChI=1S/C9H18N2O4/c1-3-5(2)7(9(14)15)11-8(13)6(10)4-12/h5-7,12H,3-4,10H2,1-2H3,(H,11,13)(H,14,15)/t5-,6-,7-/m0/s1 + 10.021 Da	N/A	spectral_library_annotation
389	Xanthosine	[M+H]+	0.851	285.0829			7.3014	C10H12N4O6	OC=1N=C(O)C=2N=CN(C2N1)C3OC(CO)C(O)C3O	InChI=1S/C10H12N4O6/c15-1-3-5(16)6(17)9(20-3)14-2-11-4-7(14)12-10(19)13-8(4)18/h2-3,5-6,9,15-17H,1H2,(H2,12,13,18,19)/t3-,5-,6-,9-/m1/s1	UBORTCNDUKBEOP-UUOKFMHZSA-N	spectral_library_annotation
400	Suspect related to Spectral Match to trans-Zeatin from NIST14 (predicted molecular formula SIRIUS: C10H19NO5 / BUDDY: C10H19NO5) with delta m/z 14.016 (putative explanation: Asn->Gln substitution|Asp->Glu substitution|Gly->Ala substitution|Methylation|Ser->Thr substitution|Val->Leu/Ile substitution|chain elongation; atomic difference: 1C,2H|1C,2H|1C,2H|1C,2H|1C,2H|1C,2H|1C,2H) [M+H]+	[M+H]+	0.767	234.135					N/A	N/A	N/A	spectral_library_annotation
403	Suspect related to N-Acetyl-D-glucosamine (predicted molecular formula SIRIUS: C10H21NO5 / BUDDY: C10H21NO5) with delta m/z 14.051 (putative explanation: Asn->Lys substitution; atomic difference: 2C,6H,-1O) [M-H2O+H]+	[M-H2O+H]+	0.837	218.139					N/A	InChI=1S/C8H15NO6/c1-3(11)9-5-7(13)6(12)4(2-10)15-8(5)14/h4-8,10,12-14H,2H2,1H3,(H,9,11)/t4-,5-,6-,7-,8+/m1/s1 + 14.051 Da	N/A	spectral_library_annotation
405	(R)-(-)-beta-Hydroxybutyric acid - 40.0 eV	[M-H]-	0.895	103.04					C[C@H](CC(=O)O)O	N/A	N/A	spectral_library_annotation
415	Suspect related to 3-Furancarboxylic acid, tetrahydro-4-methylene-2-octyl-5-oxo-, (2R,3S)-rel- (predicted molecular formula SIRIUS: unknown / BUDDY: C8H16O6S) with delta m/z -14.09 (putative explanation: unspecified; atomic difference: unspecified) [M-H2O+H]+	[M-H2O+H]+	0.844	223.063					N/A	InChI=1S/C14H22O4/c1-3-4-5-6-7-8-9-11-12(13(15)16)10(2)14(17)18-11/h11-12H,2-9H2,1H3,(H,15,16)/t11-,12+/m0/s1 - 14.090 Da	N/A	spectral_library_annotation
416	Suspect related to O-ACETYLCARNITINE (predicted molecular formula SIRIUS: C12H23NO5 / BUDDY: C12H23NO5) with delta m/z 58.042 (putative explanation: unspecified|PPG repeat unit|Reduced acrolein addition +58; atomic difference: 1C,4H,3N|3C,6H,1O|3C,6H,1O) [M+H]+	[M+H]+	0.988	262.165					N/A	InChI=1S/C9H17NO4/c1-7(11)14-8(5-9(12)13)6-10(2,3)4/h8H,5-6H2,1-4H3 + 58.042 Da	N/A	spectral_library_annotation
419	Suspect related to Hexadecanedioic acid (predicted molecular formula SIRIUS: C17H20O3 / BUDDY: C17H20O3) with delta m/z -14.071 (putative explanation: unspecified; atomic difference: unspecified) [M-H2O+H]+	[M-H2O+H]+	0.821	255.138					N/A	InChI=1S/C16H30O4/c17-15(18)13-11-9-7-5-3-1-2-4-6-8-10-12-14-16(19)20/h1-14H2,(H,17,18)(H,19,20) - 14.071 Da	N/A	spectral_library_annotation
425	Uric Acid - 40.0 eV	[M+H]+	0.778	169.036					c12c([nH]c(=O)[nH]1)[nH]c(=O)[nH]c2=O	N/A	N/A	spectral_library_annotation
430	DIACETYL	[M+H]+	0.839	87.0445004			18.63189	C4H6O2	CC(=O)C(=O)C	InChI=1S/C4H6O2/c1-3(5)4(2)6/h1-2H3	QSJXEFYPDANLFS-UHFFFAOYSA-N	spectral_library_annotation
433	Massbank:PR310824 N-Fructosyl isoleucine	[M+H]+	0.743	294.156					O=C(O)C(NCC1(O)(OC(CO)C(O)C1(O)))C(C)CC	1S/C12H23NO7/c1-3-6(2)8(11(17)18)13-5-12(19)10(16)9(15)7(4-14)20-12/h6-10,13-16,19H,3-5H2,1-2H3,(H,17,18)	N/A	spectral_library_annotation
434	SEROTONIN		0.876	160.0757								spectral_library_annotation
435	SEROTONIN	[M+H]+	0.924	177.1022				C10H12N2O	NCCC1=CNC2=CC=C(O)C=C12	InChI=1S/C10H12N2O/c11-4-3-7-6-12-10-2-1-8(13)5-9(7)10/h1-2,5-6,12-13H,3-4,11H2	QZAYGJVTTNCVMB-UHFFFAOYSA-N	spectral_library_annotation
442	2-hydroxy-6,7-dihydro-5H-cyclopenta[b]pyridine-3-carbonitrile	[M+H]+	0.91	161.07					N#CC=1C=C2C(=NC1O)CCC2	InChI=1S/C9H8N2O/c10-5-7-4-6-2-1-3-8(6)11-9(7)12/h4H,1-3H2,(H,11,12)	N/A	spectral_library_annotation
445	Suspect related to Massbank:PR310824 N-Fructosyl isoleucine (predicted molecular formula SIRIUS: C12H21NO6 / BUDDY: C12H21NO6) with delta m/z -18.011 (putative explanation: Dehydration|Pyro-glu from E|carbodiimide crosslinker; atomic difference: -2H,-1O|-2H,-1O|-2H,-1O) [M+H]+	[M+H]+	0.87	276.14					N/A	1S/C12H23NO7/c1-3-6(2)8(11(17)18)13-5-12(19)10(16)9(15)7(4-14)20-12/h6-10,13-16,19H,3-5H2,1-2H3,(H,17,18) - 18.011 Da	N/A	spectral_library_annotation
471	Suspect related to Massbank:RP010902 Adenosine|(2R,3R,4S,5R)-2-(6-aminopurin-9-yl)-5-(hydroxymethyl)oxolane-3,4-diol (predicted molecular formula SIRIUS: C10H11N5O3 / BUDDY: C9H15NO7) with delta m/z -18.011 (putative explanation: Dehydration|Pyro-glu from E|carbodiimide crosslinker; atomic difference: -2H,-1O|-2H,-1O|-2H,-1O) [M+H]+	[M+H]+	0.736	250.093					N/A	1S/C10H13N5O4/c11-8-5-9(13-2-12-8)15(3-14-5)10-7(18)6(17)4(1-16)19-10/h2-4,6-7,10,16-18H,1H2,(H2,11,12,13)/t4-,6-,7-,10-/m1/s1 - 18.011 Da	N/A	spectral_library_annotation
489	3-HYDROXYBUTANOIC ACID	[M-H]-	0.813	103.04					O[C@@H](CC(=O)O)C	N/A	N/A	spectral_library_annotation
494	DIACETYL	[M+H]+	0.874	87.0445004			18.63189	C4H6O2	CC(=O)C(=O)C	InChI=1S/C4H6O2/c1-3(5)4(2)6/h1-2H3	QSJXEFYPDANLFS-UHFFFAOYSA-N	spectral_library_annotation
506	THYMINE	[M+H]+	0.781	127.05					CC1=C(N=C(N=C1)O)O	"InChI=1S/C5H6N2O2/c1-3-2-6-5(9)7-4(3)8/h2H,1H3,(H2,6,7,8,9)"	N/A	spectral_library_annotation
525	Ethyl acetate (Dehydration, Reduction, Acetylation, Glycine Conjugation, Methylation)	[M+H]+	0.861	186.1124268			3.54791					spectral_library_annotation
541	Suspect related to 3-Furancarboxylic acid, tetrahydro-4-methylene-2-octyl-5-oxo-, (2R,3S)-rel- (predicted molecular formula SIRIUS: unknown / BUDDY: C8H16O6S) with delta m/z -14.09 (putative explanation: unspecified; atomic difference: unspecified) [M-H2O+H]+	[M-H2O+H]+	0.935	223.063					N/A	InChI=1S/C14H22O4/c1-3-4-5-6-7-8-9-11-12(13(15)16)10(2)14(17)18-11/h11-12H,2-9H2,1H3,(H,15,16)/t11-,12+/m0/s1 - 14.090 Da	N/A	spectral_library_annotation
567	Suspect related to Glu-Met (predicted molecular formula SIRIUS: C10H18N2O5 / BUDDY: C10H18N2O5) with delta m/z -31.972 (putative explanation: Cys->Ala substitution|Met->Val substitution; atomic difference: -1S|-1S) [M+H]+	[M+H]+	0.916	247.129					N/A	InChI=1S/C10H18N2O5S/c1-18-5-4-7(10(16)17)12-9(15)6(11)2-3-8(13)14/h6-7H,2-5,11H2,1H3,(H,12,15)(H,13,14)(H,16,17)/t6-,7-/m0/s1 - 31.972 Da	N/A	spectral_library_annotation
571	Suspect related to Glu-Val (predicted molecular formula SIRIUS: C10H18N2O5S / BUDDY: C10H18N2O5S) with delta m/z 31.972 (putative explanation: Ala->Cys substitution|Val->Met substitution|persulfide; atomic difference: 1S|1S|1S) [M+H]+	[M+H]+	0.89	279.101					N/A	InChI=1S/C10H18N2O5/c1-5(2)8(10(16)17)12-9(15)6(11)3-4-7(13)14/h5-6,8H,3-4,11H2,1-2H3,(H,12,15)(H,13,14)(H,16,17)/t6-,8-/m0/s1 + 31.972 Da	N/A	spectral_library_annotation
580	pantothenic acid CollisionEnergy:102040	[M+Na]+	0.999	242.1					CC(C)(CO)C(O)C(O)=NCCC(=O)O	"InChI=1S/C9H17NO5/c1-9(2,5-11)7(14)8(15)10-4-3-6(12)13/h7,11,14H,3-5H2,1-2H3,(H,10,15)(H,12,13)/t7-/m0/s1"	N/A	spectral_library_annotation
581	Suspect related to 2-Hydroxyibuprofen (predicted molecular formula SIRIUS: C10H11NO4 / BUDDY: C10H11NO4) with delta m/z -13.061 (putative explanation: unspecified; atomic difference: unspecified) [M-H2O+H]+	[M-H2O+H]+	0.845	192.066					N/A	InChI=1S/C13H18O3/c1-9(12(14)15)11-6-4-10(5-7-11)8-13(2,3)16/h4-7,9,16H,8H2,1-3H3,(H,14,15) - 13.061 Da	N/A	spectral_library_annotation
583	N-Butyrylglycine; LC-tDDA; CE10	[M-H]-	0.83	144.0666199			2.39	C6H11NO3	O=C(O)CN=C(O)CCC	InChI=1S/C6H11NO3/c1-2-3-5(8)7-4-6(9)10/h2-4H2,1H3,(H,7,8)(H,9,10)	WPSSBBPLVMTKRN-UHFFFAOYSA-N	spectral_library_annotation
584	Suspect related to 3-Hydroxykynurenine (predicted molecular formula SIRIUS: C10H12N2O3 / BUDDY: C10H12N2O3) with delta m/z -15.995 (putative explanation: Ser->Ala substitution|Tyr->Phe substitution|reduction; atomic difference: -1O|-1O|-1O) [M+H]+	[M+H]+	0.915	209.092					N/A	InChI=1S/C10H12N2O4/c11-6(10(15)16)4-8(14)5-2-1-3-7(13)9(5)12/h1-3,6,13H,4,11-12H2,(H,15,16) - 15.995 Da	N/A	spectral_library_annotation
585	4-methylumbelliferone CollisionEnergy:102040	[M+H]+	0.84	177.055					Cc1cc(=O)oc2cc(O)ccc12	"InChI=1S/C10H8O3/c1-6-4-10(12)13-9-5-7(11)2-3-8(6)9/h2-5,11H,1H3"	N/A	spectral_library_annotation
590	Spectral Match to DL-Phenylalanine from NIST14 [IIN-based on: CCMSLIB00003135371]	[M+NH4]+	0.998	120.081					N/A	N/A	N/A	spectral_library_annotation
591	Spectral Match to DL-Phenylalanine from NIST14 [IIN-based on: CCMSLIB00003135371]	[M+NH4]+	0.987	120.081					N/A	N/A	N/A	spectral_library_annotation
595	guaiacol CollisionEnergy:205060	[M-H2O+H]+	0.736	107.049					COc1ccccc1O	"InChI=1S/C7H8O2/c1-9-7-5-3-2-4-6(7)8/h2-5,8H,1H3"	N/A	spectral_library_annotation
596	Spectral Match to DL-Phenylalanine from NIST14 [IIN-based on: CCMSLIB00003135371]	[M+H]+	0.849	103.055					N/A	N/A	N/A	spectral_library_annotation
597	Spectral Match to DL-Phenylalanine from NIST14	[M+H]+	0.959	166.086					C1=CC=C(C=C1)CC(C(=O)O)N	InChI=1S/C9H11NO2/c10-8(9(11)12)6-7-4-2-1-3-5-7/h1-5,8H,6,10H2,(H,11,12)	N/A	spectral_library_annotation
598	2-Amino-1-phenylethanol CollisionEnergy:102040	[M-H2O+H]+	0.979	120.081					NCC(O)c1ccccc1	"InChI=1S/C8H11NO/c9-6-8(10)7-4-2-1-3-5-7/h1-5,8,10H,6,9H2"	N/A	spectral_library_annotation
599	Spectral Match to Tropic acid from NIST14 [IIN-based: Match]	[M+H]+	0.722	149.06					N/A	N/A	N/A	spectral_library_annotation
600	CINNAMIC ACID CollisionEnergy:205060	[M-H2O+H]+	0.763	131.049					O=C(O)C=Cc1ccccc1	"InChI=1S/C9H8O2/c10-9(11)7-6-8-4-2-1-3-5-8/h1-7H,(H,10,11)/b7-6+"	N/A	spectral_library_annotation
601	Suspect related to 3-Hydroxykynurenine (predicted molecular formula SIRIUS: C10H12N2O3 / BUDDY: C10H12N2O3) with delta m/z -15.995 (putative explanation: Ser->Ala substitution|Tyr->Phe substitution|reduction; atomic difference: -1O|-1O|-1O) [M+H]+	[M+H]+	0.934	209.092					N/A	InChI=1S/C10H12N2O4/c11-6(10(15)16)4-8(14)5-2-1-3-7(13)9(5)12/h1-3,6,13H,4,11-12H2,(H,15,16) - 15.995 Da	N/A	spectral_library_annotation
604	4-Hydroxyquinoline	[M+H]+	0.81	146.0609			1.72545	C9H7NO	O=C1C=CNC=2C=CC=CC12	InChI=1S/C9H7NO/c11-9-5-6-10-8-4-2-1-3-7(8)9/h1-6H,(H,10,11)	PMZDQRJGMBOQBF-UHFFFAOYSA-N	spectral_library_annotation
605	Suspect related to 3-Furancarboxylic acid, tetrahydro-4-methylene-2-octyl-5-oxo-, (2R,3S)-rel- (predicted molecular formula SIRIUS: unknown / BUDDY: C8H16O6S) with delta m/z -14.09 (putative explanation: unspecified; atomic difference: unspecified) [M-H2O+H]+	[M-H2O+H]+	0.944	223.063					N/A	InChI=1S/C14H22O4/c1-3-4-5-6-7-8-9-11-12(13(15)16)10(2)14(17)18-11/h11-12H,2-9H2,1H3,(H,15,16)/t11-,12+/m0/s1 - 14.090 Da	N/A	spectral_library_annotation
613	Spectral Match to Tetraethylene glycol from NIST14	[M+H]+	0.833	195.123					C(COCCOCCOCCO)O	InChI=1S/C8H18O5/c9-1-3-11-5-7-13-8-6-12-4-2-10/h9-10H,1-8H2	N/A	spectral_library_annotation
615	gamma-Glutamyltyrosine	[M+H]+	0.974	311.1236			8.520133	C14H18N2O6	O=C(O)C(N=C(O)CCC(N)C(=O)O)CC1=CC=C(O)C=C1	InChI=1S/C14H18N2O6/c15-10(13(19)20)5-6-12(18)16-11(14(21)22)7-8-1-3-9(17)4-2-8/h1-4,10-11,17H,5-7,15H2,(H,16,18)(H,19,20)(H,21,22)/t10-,11-/m0/s1	VVLXCWVSSLFQDS-QWRGUYRKSA-N	spectral_library_annotation
623	4-Hydroxyphenylacetamide CollisionEnergy:102040	[M+H]+	0.848	152.071					N=C(O)Cc1ccc(O)cc1	"InChI=1S/C8H9NO2/c9-8(11)5-6-1-3-7(10)4-2-6/h1-4,10H,5H2,(H2,9,11)"	N/A	spectral_library_annotation
624	Adipoyl-carnitine; LC-tDDA; CE10	[M+H]+	0.983	290.1598206			5.88	C13H23NO6	O=C([O-])CC(OC(=O)CCCCC(=O)O)C[N+](C)(C)C	InChI=1S/C13H23NO6/c1-14(2,3)9-10(8-12(17)18)20-13(19)7-5-4-6-11(15)16/h10H,4-9H2,1-3H3,(H-,15,16,17,18)/t10-/m1/s1	BSVHAXJKBCWVDA-SNVBAGLBSA-N	spectral_library_annotation
636	Cryptotanshinone	[M+H]+	0.796	297.148			5.8475	C19H20O3	O=C1C(=O)C2=C(OCC2C)C=3C=CC4=C(C13)CCCC4(C)C	InChI=1S/C19H20O3/c1-10-9-22-18-12-6-7-13-11(5-4-8-19(13,2)3)15(12)17(21)16(20)14(10)18/h6-7,10H,4-5,8-9H2,1-3H3/t10-/m0/s1	GVKKJJOMQCNPGB-JTQLQIEISA-N	spectral_library_annotation
647	pantothenic acid CollisionEnergy:102040	[M+Na]+	0.995	242.1					CC(C)(CO)C(O)C(O)=NCCC(=O)O	"InChI=1S/C9H17NO5/c1-9(2,5-11)7(14)8(15)10-4-3-6(12)13/h7,11,14H,3-5H2,1-2H3,(H,10,15)(H,12,13)/t7-/m0/s1"	N/A	spectral_library_annotation
649	D-PANTOTHENIC ACID - 40.0 eV	[M+H]+	0.974	220.118					CC(C)(CO)[C@H](C(=O)NCCC(=O)O)O	N/A	N/A	spectral_library_annotation
650	D-pantothenic acid CollisionEnergy:102040	[M-H2O+H]+	0.935	202.107					CC(C)(CO)C(O)C(O)=NCCC(=O)O	"InChI=1S/C9H17NO5/c1-9(2,5-11)7(14)8(15)10-4-3-6(12)13/h7,11,14H,3-5H2,1-2H3,(H,10,15)(H,12,13)"	N/A	spectral_library_annotation
651	Pantothenol; LC-tDDA; CE10	[M+H]+	0.974	206.1386871			2.19	C9H19NO4	OC(=NCCCO)C(O)C(C)(C)CO	InChI=1S/C9H19NO4/c1-9(2,6-12)7(13)8(14)10-4-3-5-11/h7,11-13H,3-6H2,1-2H3,(H,10,14)/t7-/m0/s1	SNPLKNRPJHDVJA-ZETCQYMHSA-N	spectral_library_annotation
660	Suspect related to Massbank:RP031103 N2_N2-Dimethylguanosine|N,N-Dimethylguanosine|9-[(2R,3R,4S,5R)-3,4-dihydroxy-5-(hydroxymethyl)oxolan-2-yl]-2-(dimethylamino)-3H-purin-6-one (predicted molecular formula SIRIUS: C13H21NO12 / BUDDY: C19H17N3O6) with delta m/z 71.983 (putative explanation: unspecified; atomic difference: 2C,3O) [M+H]+	[M+H]+	0.928	384.115					N/A	1S/C12H17N5O5/c1-16(2)12-14-9-6(10(21)15-12)13-4-17(9)11-8(20)7(19)5(3-18)22-11/h4-5,7-8,11,18-20H,3H2,1-2H3,(H,14,15,21)/t5-,7-,8-,11-/m1/s1 + 71.983 Da	N/A	spectral_library_annotation
663	Suspect related to 3-Furancarboxylic acid, tetrahydro-4-methylene-2-octyl-5-oxo-, (2R,3S)-rel- (predicted molecular formula SIRIUS: unknown / BUDDY: C8H16O6S) with delta m/z -14.09 (putative explanation: unspecified; atomic difference: unspecified) [M-H2O+H]+	[M-H2O+H]+	0.94	223.063					N/A	InChI=1S/C14H22O4/c1-3-4-5-6-7-8-9-11-12(13(15)16)10(2)14(17)18-11/h11-12H,2-9H2,1H3,(H,15,16)/t11-,12+/m0/s1 - 14.090 Da	N/A	spectral_library_annotation
665	DIACETYL	[M+H]+	0.713	87.0445004			18.63189	C4H6O2	CC(=O)C(=O)C	InChI=1S/C4H6O2/c1-3(5)4(2)6/h1-2H3	QSJXEFYPDANLFS-UHFFFAOYSA-N	spectral_library_annotation
699	(R)-(-)-beta-Hydroxybutyric acid - 40.0 eV	[M-H]-	0.769	103.04					C[C@H](CC(=O)O)O	N/A	N/A	spectral_library_annotation
750	Suspect related to O-ACETYLCARNITINE (predicted molecular formula SIRIUS: C11H21NO4 / BUDDY: C11H21NO4) with delta m/z 28.031 (putative explanation: Acetaldehyde +28|Ala->Val substitution|Cys->Met substitution|Ethylation|di-Methylation; atomic difference: 2C,4H|2C,4H|2C,4H|2C,4H|2C,4H) [M+H]+	[M+H]+	0.994	232.154					N/A	InChI=1S/C9H17NO4/c1-7(11)14-8(5-9(12)13)6-10(2,3)4/h8H,5-6H2,1-4H3 + 28.031 Da	N/A	spectral_library_annotation
770	Suspect related to O-ACETYLCARNITINE (predicted molecular formula SIRIUS: C11H21NO4 / BUDDY: C11H21NO4) with delta m/z 28.031 (putative explanation: Acetaldehyde +28|Ala->Val substitution|Cys->Met substitution|Ethylation|di-Methylation; atomic difference: 2C,4H|2C,4H|2C,4H|2C,4H|2C,4H) [M+H]+	[M+H]+	0.963	232.154					N/A	InChI=1S/C9H17NO4/c1-7(11)14-8(5-9(12)13)6-10(2,3)4/h8H,5-6H2,1-4H3 + 28.031 Da	N/A	spectral_library_annotation
780	Benzyl chloride (Hydration, Oxidative Dechlorination, Cysteine Conjugation 2)	[M+H]+	0.94	248.094986			7.92569					spectral_library_annotation
798	Suspect related to Gln-Ile (predicted molecular formula SIRIUS: C8H16N6O4 / BUDDY: C8H16N6O4) with delta m/z 0.964 (putative explanation: unspecified; atomic difference: unspecified) [M+H]+	[M+H]+	0.937	261.13					N/A	InChI=1S/C11H21N3O4/c1-3-6(2)9(11(17)18)14-10(16)7(12)4-5-8(13)15/h6-7,9H,3-5,12H2,1-2H3,(H2,13,15)(H,14,16)(H,17,18)/t6-,7-,9-/m0/s1 + 0.964 Da	N/A	spectral_library_annotation
815	MeSAdo CollisionEnergy:205060	[M+H]+	0.833	298.097					CSCC1OC(n2cnc3c(N)ncnc32)C(O)C1O	"InChI=1S/C11H15N5O3S/c1-20-2-5-7(17)8(18)11(19-5)16-4-15-6-9(12)13-3-14-10(6)16/h3-5,7-8,11,17-18H,2H2,1H3,(H2,12,13,14)"	N/A	spectral_library_annotation
826	FLAVANONE CollisionEnergy:102040	[M+H]+	0.703	225.091					O=C1CC(c2ccccc2)Oc2ccccc21	"InChI=1S/C15H12O2/c16-13-10-15(11-6-2-1-3-7-11)17-14-9-5-4-8-12(13)14/h1-9,15H,10H2"	N/A	spectral_library_annotation
835	4-Hydroxy-6-methyl-2-pyrone	[M+H]+	0.93	127.039			1.469383	C6H6O3	O=C1OC(=CC(O)=C1)C	InChI=1S/C6H6O3/c1-4-2-5(7)3-6(8)9-4/h2-3,7H,1H3	NSYSSMYQPLSPOD-UHFFFAOYSA-N	spectral_library_annotation
839	Suspect related to Gly-Trp (predicted molecular formula SIRIUS: C22H24N4O4 / BUDDY: C22H24N4O4) with delta m/z 147.069 (putative explanation: Phenylalanine; atomic difference: 9C,9H,1N,1O) [M+H]+	[M+H]+	0.915	409.187					N/A	InChI=1S/C13H15N3O3/c14-6-12(17)16-11(13(18)19)5-8-7-15-10-4-2-1-3-9(8)10/h1-4,7,11,15H,5-6,14H2,(H,16,17)(H,18,19)/t11-/m0/s1 + 147.069 Da	N/A	spectral_library_annotation
844	5-AMINOLEVULINIC ACID	[M+Na]+	0.757	154.0496196			4.4853234	C5H9NO3	C(CC(=O)O)C(=O)CN	InChI=1S/C5H9NO3/c6-3-4(7)1-2-5(8)9/h1-3,6H2,(H,8,9)	ZGXJTSGNIOSYLO-UHFFFAOYSA-N	spectral_library_annotation
845	4-CHLORO-L-PHENYLALANINE CollisionEnergy:205060	[M+H]+	0.957	200.047					NC(Cc1ccc(Cl)cc1)C(=O)O	"InChI=1S/C9H10ClNO2/c10-7-3-1-6(2-4-7)5-8(11)9(12)13/h1-4,8H,5,11H2,(H,12,13)/t8-/m0/s1"	N/A	spectral_library_annotation
847	3-Indoleacrylic acid CollisionEnergy:205060	[M-H2O+H]+	0.821	170.06					O=C(O)C=Cc1c[nH]c2ccccc12	"InChI=1S/C11H9NO2/c13-11(14)6-5-8-7-12-10-4-2-1-3-9(8)10/h1-7,12H,(H,13,14)/b6-5+"	N/A	spectral_library_annotation
848	Ectoine	[M+H]+	0.717	143.07					CC1=NCCC(N1)C(=O)O	InChI=1S/C6H10N2O2/c1-4-7-3-2-5(8-4)6(9)10/h5H,2-3H2,1H3,(H,7,8)(H,9,10)/t5-/m0/s1		spectral_library_annotation
849	D-Tryptophan CollisionEnergy:205060	[M+H]+	0.966	205.097					NC(Cc1c[nH]c2ccccc12)C(=O)O	"InChI=1S/C11H12N2O2/c12-9(11(14)15)5-7-6-13-10-4-2-1-3-8(7)10/h1-4,6,9,13H,5,12H2,(H,14,15)/t9-/m1/s1"	N/A	spectral_library_annotation
852	3-Formylindole	[M+H]+	0.978	146.06				C9H7NO	c1ccc2c(c1)c(c[nH]2)C=O	InChI=1S/C9H7NO/c11-6-7-5-10-9-4-2-1-3-8(7)9/h1-6,10H	OLNJUISKUQQNIM-UHFFFAOYSA-N	spectral_library_annotation
853	Spectral Match to L-Tryptophan from NIST14 [IIN-based on: CCMSLIB00003136269]	[M+H]+	0.779	188.07					N/A	N/A	N/A	spectral_library_annotation
854	Suspect related to Spectral Match to Abrine from NIST14 (predicted molecular formula SIRIUS: unknown / BUDDY: unknown) with delta m/z 1.003 (putative explanation: C isotope; atomic difference: (13)C) [M-CH3NH2+H]+	[M-CH3NH2+H]+	0.859	189.064					N/A	N/A	N/A	spectral_library_annotation
855	1-NAPHTHYLAMINE CollisionEnergy:102040	[M+H]+	0.917	144.081					Nc1cccc2ccccc12	"InChI=1S/C10H9N/c11-10-7-3-5-8-4-1-2-6-9(8)10/h1-7H,11H2"	N/A	spectral_library_annotation
856	Spectral Match to L-Tryptophan from NIST14 [IIN-based on: CCMSLIB00003136269]	[M+NH4]+	0.882	159.092					N/A	N/A	N/A	spectral_library_annotation
859	Indole - 40.0 eV	[M+H]+	0.77	118.065					c1ccc2c(c1)cc[nH]2	N/A	N/A	spectral_library_annotation
860	POS_Metalaxyl ZQEIXNIJLIKNTD_HI3_Met0030		0.827	148.1120871			1.2989967					spectral_library_annotation
862	Indole-3-carbinol CollisionEnergy:102040	[M-H2O+H]+	0.775	130.065					OCc1c[nH]c2ccccc12	"InChI=1S/C9H9NO/c11-6-7-5-10-9-4-2-1-3-8(7)9/h1-5,10-11H,6H2"	N/A	spectral_library_annotation
864	Suspect related to Adipoyl-L-carnitine (predicted molecular formula SIRIUS: C14H25NO6 / BUDDY: C14H25NO6) with delta m/z 14.016 (putative explanation: Asn->Gln substitution|Asp->Glu substitution|Gly->Ala substitution|Methylation|Ser->Thr substitution|Val->Leu/Ile substitution|chain elongation; atomic difference: 1C,2H|1C,2H|1C,2H|1C,2H|1C,2H|1C,2H|1C,2H) [M+H]+	[M+H]+	0.957	304.175					N/A	InChI=1S/C13H23NO6/c1-14(2,3)9-10(8-12(17)18)20-13(19)7-5-4-6-11(15)16/h10H,4-9H2,1-3H3,(H-,15,16,17,18)/t10-/m1/s1 + 14.016 Da	N/A	spectral_library_annotation
900	Suspect related to Massbank:LU118802 N,N'-Dicyclohexylthiourea|N,N'-dicyclohexylcarbamimidothioic acid (predicted molecular formula SIRIUS: C12H22N2O2 / BUDDY: C12H22N2O2) with delta m/z -14.007 (putative explanation: unspecified; atomic difference: unspecified) [M+H]+	[M+H]+	0.856	227.176					N/A	1S/C13H24N2S/c16-13(14-11-7-3-1-4-8-11)15-12-9-5-2-6-10-12/h11-12H,1-10H2,(H2,14,15,16) - 14.007 Da	N/A	spectral_library_annotation
901	Suspect related to .alpha.-Ionone (predicted molecular formula SIRIUS: C18H28O3 / BUDDY: C18H28O3) with delta m/z 100.052 (putative explanation: unspecified; atomic difference: unspecified) [M-H2O+H]+	[M-H2O+H]+	0.852	275.2					N/A	InChI=1S/C13H20O/c1-10-6-5-9-13(3,4)12(10)8-7-11(2)14/h6-8,12H,5,9H2,1-4H3/b8-7+ + 100.052 Da	N/A	spectral_library_annotation
907	gamma-Glutamylleucine	[M+H]+	0.969	261.1444			8.013117	C11H20N2O5	O=C(O)C(N=C(O)CCC(N)C(=O)O)CC(C)C	InChI=1S/C11H20N2O5/c1-6(2)5-8(11(17)18)13-9(14)4-3-7(12)10(15)16/h6-8H,3-5,12H2,1-2H3,(H,13,14)(H,15,16)(H,17,18)/t7-,8-/m0/s1	MYFMARDICOWMQP-YUMQZZPRSA-N	spectral_library_annotation
908	kynurenic acid CollisionEnergy:205060	[M+H]+	0.873	190.05					O=C(O)c1cc(=O)c2ccccc2[nH]1	"InChI=1S/C10H7NO3/c12-9-5-8(10(13)14)11-7-4-2-1-3-6(7)9/h1-5H,(H,11,12)(H,13,14)"	N/A	spectral_library_annotation
911	Suspect related to Spectral Match to Val-Met from NIST14 (predicted molecular formula SIRIUS: C11H22N2O3 / BUDDY: C11H22N2O3) with delta m/z -17.956 (putative explanation: Met->Leu/Ile substitution; atomic difference: 1C,2H,-1S) [M+H]+	[M+H]+	0.972	231.171					N/A	N/A	N/A	spectral_library_annotation
914	kynurenic acid CollisionEnergy:205060	[M+H]+	0.922	190.05					O=C(O)c1cc(=O)c2ccccc2[nH]1	"InChI=1S/C10H7NO3/c12-9-5-8(10(13)14)11-7-4-2-1-3-6(7)9/h1-5H,(H,11,12)(H,13,14)"	N/A	spectral_library_annotation
915	Suspect related to Spectral Match to Hexaethylene glycol from NIST14 (predicted molecular formula SIRIUS: C14H30O7 / BUDDY: C15H29N5O3) with delta m/z 45.058 (putative explanation: unspecified; atomic difference: 2C,7H,1N) [M+H]+	[M+H]+	0.945	328.233					N/A	N/A	N/A	spectral_library_annotation
918	Tomaymycin-DH-PPL hemiaminal	[M+H]+	0.767	305.15				C16H20N2O4	[H][C@]1(C/C(CN21)=C\CC)C(O)NC3=CC(O)=C(OC)C=C3C2=O	InChI=1S/C16H20N2O4/c1-3-4-9-5-12-15(20)17-11-7-13(19)14(22-2)6-10(11)16(21)18(12)8-9/h4,6-7,12,15,17,19-20H,3,5,8H2,1-2H3/b9-4+/t12-,15?/m0/s1	FNHNEUKYPAXQMW-CKQHDEMVSA-N	spectral_library_annotation
920	Spectral Match to Hexaethylene glycol from NIST14 [IIN-based on: CCMSLIB00003134614]	[M+NH4]+	0.92	300.202					N/A	N/A	N/A	spectral_library_annotation
921	Suspect related to Spectral Match to Nonaethylene glycol from NIST14 (predicted molecular formula SIRIUS: unknown / BUDDY: unknown) with delta m/z -132.079 (putative explanation: PEG repeat unit x3 (reverse); atomic difference: -6C,-12H,-3O) [M+H]+	[M+H]+	0.851	283.175					N/A	N/A	N/A	spectral_library_annotation
953	Massbank:UA006901 6-Quinolinol|6-Hydroxyquinoline|Quinolin-6-ol	[M+H]+	0.968	146.06					c1cc2cc(ccc2nc1)O	1S/C9H7NO/c11-8-3-4-9-7(6-8)2-1-5-10-9/h1-6,11H	N/A	spectral_library_annotation
954	5-Hydroxyindole-3-acetic acid CollisionEnergy:205060	[M+H]+	0.861	192.066					O=C(O)Cc1c[nH]c2ccc(O)cc12	"InChI=1S/C10H9NO3/c12-7-1-2-9-8(4-7)6(5-11-9)3-10(13)14/h1-2,4-5,11-12H,3H2,(H,13,14)"	N/A	spectral_library_annotation
972	Suspect related to Spectral Match to Phe-Tyr from NIST14 (predicted molecular formula SIRIUS: C14H18N2O5 / BUDDY: C14H18N2O5) with delta m/z -34.021 (putative explanation: Tyr->Glu substitution; atomic difference: -4C,-2H,1O) [M+H]+	[M+H]+	0.897	295.129					N/A	N/A	N/A	spectral_library_annotation
996	Jineol	[M+H]+	0.782	162.0550631			1.49	C9H7NO2	Oc1cnc2c(O)cccc2c1		IGDFDIZIHMFYGR-UHFFFAOYSA-N	spectral_library_annotation
1004			0.934	134.06				C8H7NO	O=C1CC2=CC=CC=C2N1	InChI=1S/C8H7NO/c10-8-5-6-3-1-2-4-7(6)9-8/h1-4H,5H2,(H,9,10)	JYGFTBXVXVMTGB-UHFFFAOYSA-N	spectral_library_annotation
1012	8-Hydroxyquinoline	[M+H]+	0.982	146.06				C9H7NO	OC1=CC=CC2=CC=CN=C12	InChI=1S/C9H7NO/c11-8-5-1-3-7-4-2-6-10-9(7)8/h1-6,11H	MCJGNVYPOGVAJF-UHFFFAOYSA-N	spectral_library_annotation
1027	4-HYDROXYBENZALDEHYDE		0.95	105.0335								spectral_library_annotation
1029	Hippuric acid CollisionEnergy:205060	[M+H]+	0.927	180.066					O=C(O)CN=C(O)c1ccccc1	"InChI=1S/C9H9NO3/c11-8(12)6-10-9(13)7-4-2-1-3-5-7/h1-5H,6H2,(H,10,13)(H,11,12)"	N/A	spectral_library_annotation
1032	Spectral Match to Hippuric acid from NIST14 [IIN-based on: CCMSLIB00003137595]	[2M+Fe-H]+	0.852	413.043					N/A	N/A	N/A	spectral_library_annotation
1037	Suspect related to Spectral Match to Hexaethylene glycol from NIST14 (predicted molecular formula SIRIUS: C17H33N5O4 / BUDDY: C17H33N5O4) with delta m/z 89.084 (putative explanation: unspecified; atomic difference: unspecified) [M+H]+	[M+H]+	0.846	372.259					N/A	N/A	N/A	spectral_library_annotation
1043	Suspect related to Hexaethylene glycol (predicted molecular formula SIRIUS: C14H30O8 / BUDDY: C18H33NO3S) with delta m/z 61.053 (putative explanation: unspecified|unspecified; atomic difference: 2C,7H,1N,1O|5H,4N) [M+H]+	[M+H]+	0.926	344.226					N/A	InChI=1S/C12H26O7/c13-1-3-15-5-7-17-9-11-19-12-10-18-8-6-16-4-2-14/h13-14H,1-12H2 + 61.053 Da	N/A	spectral_library_annotation
1045	Suspect related to Massbank:RP025302 Octanoyl-L-Carnitine|L-Octanoylcarnitine|(3R)-3-octanoyloxy-4-(trimethylazaniumyl)butanoate (predicted molecular formula SIRIUS: C12H23NO4 / BUDDY: C12H23NO4) with delta m/z -42.047 (putative explanation: Deisopropylation, depropylation, dealkylation|Leu/Ile->Ala substitution|Val->Gly substitution; atomic difference: -3C,-6H|-3C,-6H|-3C,-6H) [M+H]+	[M+H]+	0.989	246.17					N/A	1S/C15H29NO4/c1-5-6-7-8-9-10-15(19)20-13(11-14(17)18)12-16(2,3)4/h13H,5-12H2,1-4H3/t13-/m1/s1 - 42.047 Da	N/A	spectral_library_annotation
1047	Suspect related to p-Acetamidophenyl .beta.-D-glucuronide (predicted molecular formula SIRIUS: C15H15NO8 / BUDDY: C15H15NO8) with delta m/z 9.984 (putative explanation: unspecified; atomic difference: unspecified) [M+H]+	[M+H]+	0.935	338.087					N/A	InChI=1S/C14H17NO8/c1-6(16)15-7-2-4-8(5-3-7)22-14-11(19)9(17)10(18)12(23-14)13(20)21/h2-5,9-12,14,17-19H,1H3,(H,15,16)(H,20,21)/t9-,10-,11+,12-,14+/m0/s1 + 9.984 Da	N/A	spectral_library_annotation
1051	Suspect related to Adipoyl-L-carnitine (predicted molecular formula SIRIUS: C15H25NO6 / BUDDY: C15H25NO6) with delta m/z 26.016 (putative explanation: Acetaldehyde +26|Ala->Pro substitution|unspecified; atomic difference: 2C,2H|2C,2H|2C,2H) [M+H]+	[M+H]+	0.96	316.176					N/A	InChI=1S/C13H23NO6/c1-14(2,3)9-10(8-12(17)18)20-13(19)7-5-4-6-11(15)16/h10H,4-9H2,1-3H3,(H-,15,16,17,18)/t10-/m1/s1 + 26.016 Da	N/A	spectral_library_annotation
1071	1-NAPHTHYLAMINE CollisionEnergy:102040	[M+H]+	0.918	144.081					Nc1cccc2ccccc12	"InChI=1S/C10H9N/c11-10-7-3-5-8-4-1-2-6-9(8)10/h1-7H,11H2"	N/A	spectral_library_annotation
1072	2349_Tetrahydro_Beta_carboline_carboxylic_acid	[M+H]+	0.718	217.097					C1C(NCC2=C1C3=CC=CC=C3N2)C(=O)O	InChI=1S/C12H12N2O2/c15-12(16)10-5-8-7-3-1-2-4-9(7)14-11(8)6-13-10/h1-4,10,13-14H,5-6H2,(H,15,16)	N/A	spectral_library_annotation
1083	Suspect related to 10E,12Z-octadecadienoic acid (predicted molecular formula SIRIUS: C17H27O3 / BUDDY: C15H25N3O2) with delta m/z -1.036 (putative explanation: unspecified; atomic difference: unspecified) [M-H2O+H]+	[M-H2O+H]+	0.709	262.193					N/A	InChI=1S/C18H32O2/c1-2-3-4-5-6-7-8-9-10-11-12-13-14-15-16-17-18(19)20/h6-9H,2-5,10-17H2,1H3,(H,19,20)/b7-6-,9-8+ - 1.036 Da	N/A	spectral_library_annotation
1121	Suspect related to Massbank:RP025502 Hexanoyl-L-Carnitine|L-Hexanoylcarnitine|(3R)-3-hexanoyloxy-4-(trimethylazaniumyl)butanoate (predicted molecular formula SIRIUS: C11H23NO4S / BUDDY: C11H23NO4S) with delta m/z 5.955 (putative explanation: Pro->Cys substitution; atomic difference: -2C,-2H,1S) [M+H]+	[M+H]+	0.993	266.143					N/A	1S/C13H25NO4/c1-5-6-7-8-13(17)18-11(9-12(15)16)10-14(2,3)4/h11H,5-10H2,1-4H3/t11-/m1/s1 + 5.955 Da	N/A	spectral_library_annotation
1124	Suspect related to Adipoyl-L-carnitine (predicted molecular formula SIRIUS: unknown / BUDDY: unknown) with delta m/z 28.031 (putative explanation: Acetaldehyde +28|Ala->Val substitution|Cys->Met substitution|Ethylation|di-Methylation; atomic difference: 2C,4H|2C,4H|2C,4H|2C,4H|2C,4H) [M+H]+	[M+H]+	0.866	318.191					N/A	InChI=1S/C13H23NO6/c1-14(2,3)9-10(8-12(17)18)20-13(19)7-5-4-6-11(15)16/h10H,4-9H2,1-3H3,(H-,15,16,17,18)/t10-/m1/s1 + 28.031 Da	N/A	spectral_library_annotation
1130	Suspect related to Spectral Match to Undecaethylene glycol from NIST14 (predicted molecular formula SIRIUS: unknown / BUDDY: unknown) with delta m/z -132.079 (putative explanation: PEG repeat unit x3 (reverse); atomic difference: -6C,-12H,-3O) [M+H]+	[M+H]+	0.917	371.228					N/A	N/A	N/A	spectral_library_annotation
1131	Suspect related to Spectral Match to Nonaethylene glycol from NIST14 (predicted molecular formula SIRIUS: unknown / BUDDY: unknown) with delta m/z -27.0 (putative explanation: unspecified; atomic difference: unspecified) [M+H]+	[M+H]+	0.906	388.254					N/A	N/A	N/A	spectral_library_annotation
1137	Suspect related to Massbank:PR311057 Glutamyltyrosine (predicted molecular formula SIRIUS: C16H19N3O5 / BUDDY: C16H19N3O5) with delta m/z 23.016 (putative explanation: Asn->His substitution|Tyr->Trp substitution; atomic difference: 2C,1H,1N,-1O|2C,1H,1N,-1O) [M+H]+	[M+H]+	0.916	334.14					N/A	1S/C14H18N2O6/c15-10(13(19)20)5-6-12(18)16-11(14(21)22)7-8-1-3-9(17)4-2-8/h1-4,10-11,17H,5-7,15H2,(H,16,18)(H,19,20)(H,21,22) + 23.016 Da	N/A	spectral_library_annotation
1140	2-Aminocaprylic acid; LC-tDDA; CE10	[M+H]+	0.707	160.1332092			5.71	C8H17NO2	O=C(O)C(N)CCCCCC	InChI=1S/C8H17NO2/c1-2-3-4-5-6-7(9)8(10)11/h7H,2-6,9H2,1H3,(H,10,11)	AKVBCGQVQXPRLD-UHFFFAOYSA-N	spectral_library_annotation
1170	Suspect related to Spectral Match to PyroGlu-Tyr from NIST14 (predicted molecular formula SIRIUS: C11H18N2O4 / BUDDY: C11H18N2O4) with delta m/z -49.982 (putative explanation: unspecified; atomic difference: unspecified) [M+H]+	[M+H]+	0.963	243.134					N/A	N/A	N/A	spectral_library_annotation
1172	Spectral Match to Ile-Leu from NIST14	[M+H]+	0.823	245.186					CC[C@H](C)[C@@H](C(=O)N[C@@H](CC(C)C)C(=O)O)N	InChI=1S/C12H24N2O3/c1-5-8(4)10(13)11(15)14-9(12(16)17)6-7(2)3/h7-10H,5-6,13H2,1-4H3,(H,14,15)(H,16,17)/t8-,9-,10-/m0/s1	N/A	spectral_library_annotation
1183	Suspect related to Spectral Match to Acetyl-DL-carnitine from NIST14 (predicted molecular formula SIRIUS: unknown / BUDDY: unknown) with delta m/z 76.031 (putative explanation: Acrolein addition +76|Ala->Phe substitution|Ser->Tyr substitution|unspecified; atomic difference: 6C,4H|6C,4H|6C,4H|6C,4H) [M+H]+	[M+H]+	0.986	280.154					N/A	N/A	N/A	spectral_library_annotation
1195	Suspect related to Spectral Match to 9-OxoOTrE from NIST14 (predicted molecular formula SIRIUS: C15H23N3O3 / BUDDY: C15H23N3O3) with delta m/z 0.964 (putative explanation: unspecified; atomic difference: unspecified) [M-H2O+H]+	[M-H2O+H]+	0.838	276.17					N/A	N/A	N/A	spectral_library_annotation
1212	Suspect related to Spectral Match to L-Tyrosine from NIST14 (predicted molecular formula SIRIUS: C10H9NO3 / BUDDY: C10H9NO3) with delta m/z 9.984 (putative explanation: unspecified; atomic difference: unspecified) [M+H]+	[M+H]+	0.887	192.065					N/A	N/A	N/A	spectral_library_annotation
1214	8-Hydroxyquinoline	[M+H]+	0.965	146.06				C9H7NO	OC1=CC=CC2=CC=CN=C12	InChI=1S/C9H7NO/c11-8-5-1-3-7-4-2-6-10-9(7)8/h1-6,11H	MCJGNVYPOGVAJF-UHFFFAOYSA-N	spectral_library_annotation
1218	Spectral Match to Nonaethylene glycol from NIST14	[M+H]+	0.952	415.254					C(COCCOCCOCCOCCOCCOCCOCCOCCO)O	InChI=1S/C18H38O10/c19-1-3-21-5-7-23-9-11-25-13-15-27-17-18-28-16-14-26-12-10-24-8-6-22-4-2-20/h19-20H,1-18H2	N/A	spectral_library_annotation
1219	Spectral Match to Nonaethylene glycol from NIST14 [IIN-based on: CCMSLIB00003137287]	[M+NH4]+	0.949	432.28					N/A	N/A	N/A	spectral_library_annotation
1222	1,2,3-Trimethylbenzene (Hydration, Oxidation, Cysteine Conjugation 2)	[M+H]+	0.9	276.1264954			6.86716					spectral_library_annotation
1232	N-Acetylleucine	[M+H]+	0.855	174.1125			1.52334	C8H15NO3	CC(C)CC(C(=O)O)NC(=O)C			spectral_library_annotation
1237	Suspect related to Spectral Match to Baicalin from NIST14 (predicted molecular formula SIRIUS: unknown / BUDDY: unknown) with delta m/z -15.995 (putative explanation: Ser->Ala substitution|Tyr->Phe substitution|reduction; atomic difference: -1O|-1O|-1O) [M+H]+	[M+H]+	0.939	431.097					N/A	N/A	N/A	spectral_library_annotation
1241	Methyl Ethyl Ketone (Desaturation, Acetylation, Glycine Conjugation, Methylation)	[M+H]+	0.885	184.0968628			2.34728					spectral_library_annotation
1246	Suspect related to Massbank:AU252106 4-Hydroxy-1-(2-hydroxyethyl)-2,2,6,6-tetramethylpiperidine|1-Piperidineethanol, 4-hydroxy-2,2,6,6-tetramethyl-|1-(2-hydroxyethyl)-2,2,6,6-tetramethylpiperidin-4-ol (predicted molecular formula SIRIUS: C15H27NO5 / BUDDY: C15H27NO5) with delta m/z 100.015 (putative explanation: Methylmalonylation on Serine|Succinic anhydride labeling reagent light form (N-term &…	[M+H]+	0.953	302.196					N/A	1S/C11H23NO2/c1-10(2)7-9(14)8-11(3,4)12(10)5-6-13/h9,13-14H,5-8H2,1-4H3 + 100.015 Da	N/A	spectral_library_annotation
1270	Suspect related to Dimethyl azelate (predicted molecular formula SIRIUS: unknown / BUDDY: C10H19NO3) with delta m/z -14.999 (putative explanation: Glu->Asn substitution; atomic difference: -1C,-1H,1N,-1O) [M-CH4O+H]+	[M-CH4O+H]+	0.715	170.118					N/A	InChI=1S/C11H20O4/c1-14-10(12)8-6-4-3-5-7-9-11(13)15-2/h3-9H2,1-2H3 - 14.999 Da	N/A	spectral_library_annotation
1282	Suspect related to Palmitic acid alkyne (predicted molecular formula SIRIUS: C12H16O4 / BUDDY: C12H16O4) with delta m/z -28.106 (putative explanation: unspecified; atomic difference: unspecified) [M+H]+	[M+H]+	0.842	225.11					N/A	InChI=1S/C16H28O2/c1-2-3-4-5-6-7-8-9-10-11-12-13-14-15-16(17)18/h1H,3-15H2,(H,17,18) - 28.106 Da	N/A	spectral_library_annotation
1285	Suspect related to Undecanedioic acid (predicted molecular formula SIRIUS: C10H18O4 / BUDDY: C10H18O4) with delta m/z -14.016 (putative explanation: Ala->Gly substitution|Gln->Asn substitution|Glu->Asp substitution|Leu/Ile->Val substitution|Thr->Ser substitution; atomic difference: -1C,-2H|-1C,-2H|-1C,-2H|-1C,-2H|-1C,-2H) [M-2H2O+H]+	[M-2H2O+H]+	0.822	167.106					N/A	InChI=1S/C11H20O4/c12-10(13)8-6-4-2-1-3-5-7-9-11(14)15/h1-9H2,(H,12,13)(H,14,15) - 14.016 Da	N/A	spectral_library_annotation
1297	P-Coumaric acid	[M+H]+	0.949	165.055			3.301773	C9H8O3	O=C(O)C=CC1=CC=C(O)C=C1		NGSWKAQJJWESNS-ZZXKWVIFSA-N	spectral_library_annotation
1298	p-coumaric acid CollisionEnergy:205060	[M-H2O+H]+	0.9	147.044					O=C(O)C=Cc1ccc(O)cc1	"InChI=1S/C9H8O3/c10-8-4-1-7(2-5-8)3-6-9(11)12/h1-6,10H,(H,11,12)/b6-3+"	N/A	spectral_library_annotation
1308	Cyclo(Leu-Pro)	[M+H]+	0.778	211.1442			1.285867	C11H18N2O2	O=C1N2CCCC2C(O)=NC1CC(C)C	InChI=1S/C11H18N2O2/c1-7(2)6-8-11(15)13-5-3-4-9(13)10(14)12-8/h7-9H,3-6H2,1-2H3,(H,12,14)/t8-,9-/m0/s1	SZJNCZMRZAUNQT-IUCAKERBSA-N	spectral_library_annotation
1326	Suspect related to Spectral Match to Nonaethylene glycol from NIST14 (predicted molecular formula SIRIUS: unknown / BUDDY: unknown) with delta m/z 101.047 (putative explanation: unspecified; atomic difference: 4C,7H,1N,2O) [M+H]+	[M+H]+	0.952	516.302					N/A	N/A	N/A	spectral_library_annotation
1330	Methyl Ethyl Ketone (Acetylation, Glycine Conjugation, Methylation)	[M+H]+	0.748	186.1125336			2.51776					spectral_library_annotation
1349	Spectral Match to Decaethylene glycol from NIST14 [IIN-based: Match]	[M+H]+	0.819	459.277					N/A	N/A	N/A	spectral_library_annotation
1350	Spectral Match to Decaethylene glycol from NIST14 [IIN-based on: CCMSLIB00003135910]	[M+NH4]+	0.948	476.307					N/A	N/A	N/A	spectral_library_annotation
1359	Spectral Match to DL-Phenylalanine from NIST14 [IIN-based on: CCMSLIB00003135371]	[M+NH4]+	0.955	120.081					N/A	N/A	N/A	spectral_library_annotation
1360	Suspect related to 1-Oleoyl-sn-glycero-3-phosphocholine (predicted molecular formula SIRIUS: C17H34NO9P / BUDDY: C19H29N3O8) with delta m/z -94.152 (putative explanation: unspecified; atomic difference: unspecified) [M+H]+	[M+H]+	0.973	428.204					N/A	InChI=1S/C26H52NO7P/c1-5-6-7-8-9-10-11-12-13-14-15-16-17-18-19-20-26(29)32-23-25(28)24-34-35(30,31)33-22-21-27(2,3)4/h12-13,25,28H,5-11,14-24H2,1-4H3/b13-12-/t25-/m1/s1 - 94.152 Da	N/A	spectral_library_annotation
1376	"6,7-dimethoxy-1,2,4-trihydroisoquinolin-3-one CollisionEnergy:102040"	[M+H]+	0.829	208.097					COc1cc2c(cc1OC)CC(O)=NC2	"InChI=1S/C11H13NO3/c1-14-9-3-7-5-11(13)12-6-8(7)4-10(9)15-2/h3-4H,5-6H2,1-2H3,(H,12,13)"	N/A	spectral_library_annotation
1379	Massbank:LU099404 8-Hydroxyquinoline|quinolin-8-ol	[M+H]+	0.991	146.06					OC1=CC=CC2=CC=CN=C12	1S/C9H7NO/c11-8-5-1-3-7-4-2-6-10-9(7)8/h1-6,11H	N/A	spectral_library_annotation
1383	Suspect related to 3-Methylglutarylcarnitine (predicted molecular formula SIRIUS: C17H22N2O4 / BUDDY: C17H22N2O4) with delta m/z 29.015 (putative explanation: unspecified|deamidation followed by esterification with ethanol; atomic difference: 1H,2N|2C,3H,-1N,1O) [M+H]+	[M+H]+	0.888	319.165					N/A	InChI=1S/C13H23NO6/c1-9(5-11(15)16)6-13(19)20-10(7-12(17)18)8-14(2,3)4/h9-10H,5-8H2,1-4H3,(H-,15,16,17,18) + 29.015 Da	N/A	spectral_library_annotation
1384	Suspect related to (4R)-4-((3R,5R,6S,7R,9S,10R,12S,13R,14S,17R)-3,6,7,12-tetrahydroxy-10,13-dimethylhexadecahydro-1H-cyclopenta[a]phenanthren-17-yl)pentanoic acid (predicted molecular formula SIRIUS: C21H34O6 / BUDDY: C21H34O6) with delta m/z -42.047 (putative explanation: Deisopropylation, depropylation, dealkylation|Leu/Ile->Ala substitution|Val->Gly substitution; atomic difference: -3C,-6H|-3C…	[M-H2O+H]+	0.761	365.232					N/A	InChI=1S/C24H40O6/c1-12(4-7-19(27)28)14-5-6-15-20-16(11-18(26)24(14,15)3)23(2)9-8-13(25)10-17(23)21(29)22(20)30/h12-18,20-22,25-26,29-30H,4-11H2,1-3H3,(H,27,28)/t12-,13-,14-,15+,16+,17+,18+,20+,21+,22-,23-,24-/m1/s1 - 42.047 Da	N/A	spectral_library_annotation
1388	Possible lac-Ile/Leu	[M+H]+	0.835	204.123								spectral_library_annotation
1418	Suspect related to Spectral Match to Nonaethylene glycol from NIST14 (predicted molecular formula SIRIUS: unknown / BUDDY: unknown) with delta m/z 88.06 (putative explanation: pyruvate; atomic difference: unspecified) [M+H]+	[M+H]+	0.863	503.309					N/A	N/A	N/A	spectral_library_annotation
1420	Spectral Match to Undecaethylene glycol from NIST14 [IIN-based on: CCMSLIB00003135327]	[M+NH4]+	0.883	520.329					N/A	N/A	N/A	spectral_library_annotation
1425	Suberic acid - 40.0 eV	[M-H]-	0.883	173.082					C(CCCC(=O)O)CCC(=O)O	N/A	N/A	spectral_library_annotation
1426	3-Hydroxysebacic acid	[M-H]-	0.78	217.1084			2.610633	C10H18O5	O=C(O)CCCCCCC(O)CC(=O)O	InChI=1S/C10H18O5/c11-8(7-10(14)15)5-3-1-2-4-6-9(12)13/h8,11H,1-7H2,(H,12,13)(H,14,15)	OQYZCCKCJQWHIE-UHFFFAOYSA-N	spectral_library_annotation
1434	N-Acetyl-L-phenylalanine CollisionEnergy:205060	[M+H]+	0.973	208.097					CC(O)=NC(Cc1ccccc1)C(=O)O	"InChI=1S/C11H13NO3/c1-8(13)12-10(11(14)15)7-9-5-3-2-4-6-9/h2-6,10H,7H2,1H3,(H,12,13)(H,14,15)/t10-/m0/s1"	N/A	spectral_library_annotation
1436	Spectral Match to DL-Phenylalanine from NIST14	[M+H]+	0.89	166.086					C1=CC=C(C=C1)CC(C(=O)O)N	InChI=1S/C9H11NO2/c10-8(9(11)12)6-7-4-2-1-3-5-7/h1-5,8H,6,10H2,(H,11,12)	N/A	spectral_library_annotation
1437	Spectral Match to DL-Phenylalanine from NIST14 [IIN-based on: CCMSLIB00003135371]	[M+NH4]+	0.966	120.081					N/A	N/A	N/A	spectral_library_annotation
1444	FERULIC ACID	[M+H]+	0.951	195.0652			3.543801	C10H10O4	O=C(O)C=CC1=CC=C(O)C(OC)=C1		KSEBMYQBYZTDHS-HWKANZROSA-N	spectral_library_annotation
1445	ferulic acid CollisionEnergy:205060	[M-H2O+H]+	0.951	177.055					COc1cc(C=CC(=O)O)ccc1O	"InChI=1S/C10H10O4/c1-14-9-6-7(2-4-8(9)11)3-5-10(12)13/h2-6,11H,1H3,(H,12,13)/b5-3+"	N/A	spectral_library_annotation
1470	4-hydroxy-2-quinolone CollisionEnergy:205060	[M+H]+	0.984	162.055					C1=CC=C2C(=C1)C(=O)C=C(N2)O	"InChI=1S/C9H7NO2/c11-8-5-9(12)10-7-4-2-1-3-6(7)8/h1-5H,(H2,10,11,12)"	N/A	spectral_library_annotation
1478	Massbank:PR310646 Anthranoyllycoctonine	[M+H]+	0.714	587.333					CCN1CC2(COC(=O)C3=C(N)C=CC=C3)CCC(OC)C34C5CC6C(OC)C5C(O)(CC6OC)C(O)(C(OC)C23)C14	1S/C32H46N2O8/c1-6-34-15-29(16-42-27(35)17-9-7-8-10-20(17)33)12-11-22(39-3)31-19-13-18-21(38-2)14-30(36,23(19)24(18)40-4)32(37,28(31)34)26(41-5)25(29)31/h7-10,18-19,21-26,28,36-37H,6,11-16,33H2,1-5H3	N/A	spectral_library_annotation
1489	Suspect related to Massbank:AU224709 Fosinopril|(2S,4S)-4-cyclohexyl-1-[2-[(2-methyl-1-propanoyloxypropoxy)-(4-phenylbutyl)phosphoryl]acetyl]pyrrolidine-2-carboxylic acid (predicted molecular formula SIRIUS: C24H50O13 / BUDDY: C31H46O8) with delta m/z -16.978 (putative explanation: unspecified; atomic difference: unspecified) [M+H]+	[M+H]+	0.876	547.332					N/A	1S/C30H46NO7P/c1-4-28(33)37-30(22(2)3)38-39(36,18-12-11-15-23-13-7-5-8-14-23)21-27(32)31-20-25(19-26(31)29(34)35)24-16-9-6-10-17-24/h5,7-8,13-14,22,24-26,30H,4,6,9-12,15-21H2,1-3H3,(H,34,35)/t25-,26+,30?,39?/m1/s1 - 16.978 Da	N/A	spectral_library_annotation
1492	HARMANE CollisionEnergy:102040	[M+H]+	0.702	183.092					Cc1nccc2c1[nH]c1ccccc12	"InChI=1S/C12H10N2/c1-8-12-10(6-7-13-8)9-4-2-3-5-11(9)14-12/h2-7,14H,1H3"	N/A	spectral_library_annotation
1498	Glu-C6:0	[M+H]+	0.824	246.134					CCCCCC(NC(C(O)=O)CCC(O)=O)=O	N/A	N/A	spectral_library_annotation
1499	Suspect related to .alpha.-Cyperone (predicted molecular formula SIRIUS: C16H24O / BUDDY: C16H24O) with delta m/z 14.016 (putative explanation: Asn->Gln substitution|Asp->Glu substitution|Gly->Ala substitution|Methylation|Ser->Thr substitution|Val->Leu/Ile substitution|chain elongation; atomic difference: 1C,2H|1C,2H|1C,2H|1C,2H|1C,2H|1C,2H|1C,2H) [M-H2O+H]+	[M-H2O+H]+	0.829	215.179					N/A	InChI=1S/C15H22O/c1-10(2)12-5-7-15(4)8-6-14(16)11(3)13(15)9-12/h12H,1,5-9H2,2-4H3/t12-,15+/m1/s1 + 14.016 Da	N/A	spectral_library_annotation
1516	indole-3-acetaldehyde CollisionEnergy:205060	[M+H]+	0.887	160.076					O=CCc1c[nH]c2ccccc12	"InChI=1S/C10H9NO/c12-6-5-8-7-11-10-4-2-1-3-9(8)10/h1-4,6-7,11H,5H2"	N/A	spectral_library_annotation
1517	Spectral Match to DL-Indole-3-lactic acid from NIST14	[M+H]+	0.929	206.081					C1=CC=C2C(=C1)C(=CN2)CC(C(=O)O)O	InChI=1S/C11H11NO3/c13-10(11(14)15)5-7-6-12-9-4-2-1-3-8(7)9/h1-4,6,10,12-13H,5H2,(H,14,15)	N/A	spectral_library_annotation
1520	Suspect related to Massbank:RP025103 Oleoyl-L-Carnitine|(3R)-3-[(Z)-octadec-9-enoyl]oxy-4-(trimethylazaniumyl)butanoate (predicted molecular formula SIRIUS: C13H25NO4 / BUDDY: C13H25NO4) with delta m/z -166.172 (putative explanation: Phenyl-lactate (reverse); atomic difference: -nan) [M+H]+	[M+H]+	0.97	260.186					N/A	1S/C25H47NO4/c1-5-6-7-8-9-10-11-12-13-14-15-16-17-18-19-20-25(29)30-23(21-24(27)28)22-26(2,3)4/h12-13,23H,5-11,14-22H2,1-4H3/b13-12-/t23-/m1/s1 - 166.172 Da	N/A	spectral_library_annotation
1521	Suspect related to Spectral Match to Decaethylene glycol from NIST14 (predicted molecular formula SIRIUS: unknown / BUDDY: unknown) with delta m/z 149.105 (putative explanation: unspecified; atomic difference: unspecified) [M+H]+	[M+H]+	0.915	608.386					N/A	N/A	N/A	spectral_library_annotation
1524	Suspect related to N-ACETYLPHENYLALANINE (predicted molecular formula SIRIUS: C12H15NO4 / BUDDY: C12H15NO4) with delta m/z 30.011 (putative explanation: Ala->Thr substitution|Gly->Ser substitution|desmethylation + reduction of sulfoxide|formaldehyde induced modifications|hydroxymethyl; atomic difference: 1C,2H,1O|1C,2H,1O|1C,2H,1O|1C,2H,1O|1C,2H,1O) [M+H]+	[M+H]+	0.768	238.108					N/A	InChI=1S/C11H13NO3/c1-8(13)12-10(11(14)15)7-9-5-3-2-4-6-9/h2-6,10H,7H2,1H3,(H,12,13)(H,14,15)/t10-/m0/s1 + 30.011 Da	N/A	spectral_library_annotation
1525	Spectral Match to DL-Phenylalanine from NIST14 [IIN-based on: CCMSLIB00003135371]	[M+NH4]+	0.972	120.081					N/A	N/A	N/A	spectral_library_annotation
1526	2976435 - 40.0 eV	[M+H]+	0.945	208.097					c1ccc(cc1)CCC(=O)NCC(=O)O	N/A	N/A	spectral_library_annotation
1532	Baicalin	[M+H]+	0.934	447.0914007			2.9054158	C21H18O11	O=C(O)[C@H]1O[C@@H](Oc2cc3oc(-c4ccccc4)cc(=O)c3c(O)c2O)[C@H](O)[C@@H](O)[C@@H]1O		IKIIZLYTISPENI-ZFORQUDYSA-N	spectral_library_annotation
1538	Cimifugin	[M+H]+	0.932	307.11					O=C1C=C(OC=2C=C3OC(CC3=C(OC)C12)C(O)(C)C)CO	InChI=1S/C16H18O6/c1-16(2,19)13-5-9-11(22-13)6-12-14(15(9)20-3)10(18)4-8(7-17)21-12/h4,6,13,17,19H,5,7H2,1-3H3	N/A	spectral_library_annotation
1548	N-Acetyl-D-tryptophan CollisionEnergy:102040	[M-H2O+H]+	0.822	229.097					CC(O)=N[C@H](Cc1c[nH]c2ccccc12)C(=O)O	"InChI=1S/C13H14N2O3/c1-8(16)15-12(13(17)18)6-9-7-14-11-5-3-2-4-10(9)11/h2-5,7,12,14H,6H2,1H3,(H,15,16)(H,17,18)/t12-/m1/s1"	N/A	spectral_library_annotation
1549	Spectral Match to L-Tryptophan from NIST14 [IIN-based on: CCMSLIB00003136269]	[M+NH4]+	0.868	159.092					N/A	N/A	N/A	spectral_library_annotation
1550			0.977	205.0972				C11H12N2O2	C1=CC=C2C(=C1)C(=CN2)C[C@@H](C(=O)O)N	InChI=1S/C11H12N2O2/c12-9(11(14)15)5-7-6-13-10-4-2-1-3-8(7)10/h1-4,6,9,13H,5,12H2,(H,14,15)/t9-/m0/s1	QIVBCDIJIAJPQS-VIFPVBQESA-N	spectral_library_annotation
1551	N-Acetyl-DL-tryptophan CollisionEnergy:205060	[M+H]+	0.973	247.108					CC(O)=NC(Cc1c[nH]c2ccccc12)C(=O)O	"InChI=1S/C13H14N2O3/c1-8(16)15-12(13(17)18)6-9-7-14-11-5-3-2-4-10(9)11/h2-5,7,12,14H,6H2,1H3,(H,15,16)(H,17,18)"	N/A	spectral_library_annotation
1556	Suspect related to Massbank:RP024902 Decanoyl-L-Carnitine|Decanoylcarnitine|3-decanoyloxy-4-(trimethylazaniumyl)butanoate (predicted molecular formula SIRIUS: C17H29NO6 / BUDDY: C17H29NO6) with delta m/z 27.958 (putative explanation: Tryptophan oxidation to beta-unsaturated-2,4-bis-tryptophandione; atomic difference: -4H,2O) [M+H]+	[M+H]+	0.897	344.207					N/A	1S/C17H33NO4/c1-5-6-7-8-9-10-11-12-17(21)22-15(13-16(19)20)14-18(2,3)4/h15H,5-14H2,1-4H3 + 27.958 Da	N/A	spectral_library_annotation
1558	Spectral Match to Abrine from NIST14	[M-CH3NH2+H]+	0.878	188.07					N/A	N/A	N/A	spectral_library_annotation
1565	Suspect related to 3-Methylglutarylcarnitine (predicted molecular formula SIRIUS: C15H29NO5 / BUDDY: C15H29NO5) with delta m/z 14.051 (putative explanation: Asn->Lys substitution; atomic difference: 2C,6H,-1O) [M+H]+	[M+H]+	0.993	304.212					N/A	InChI=1S/C13H23NO6/c1-9(5-11(15)16)6-13(19)20-10(7-12(17)18)8-14(2,3)4/h9-10H,5-8H2,1-4H3,(H-,15,16,17,18) + 14.051 Da	N/A	spectral_library_annotation
1568	2-Butoxyethanol (Dehydration, Desaturation, Desaturation, Acetylation, Glutamine Conjugation)	[M+H]+	0.901	267.1334534			3.84582					spectral_library_annotation
1573	Vinyl acetate (Dehydration, Acetylation, Methylation, Ornitine Conjugation)	[M+H]+	0.906	239.1387329			3.69917					spectral_library_annotation
1576	3-Formylindole	[M+H]+	0.983	146.06				C9H7NO	c1ccc2c(c1)c(c[nH]2)C=O	InChI=1S/C9H7NO/c11-6-7-5-10-9-4-2-1-3-8(7)9/h1-6,10H	OLNJUISKUQQNIM-UHFFFAOYSA-N	spectral_library_annotation
1579	Valine	[M+H]+	0.977	118.0864			7.139534	C5H11NO2	O=C(O)C(N)C(C)C	InChI=1S/C5H11NO2/c1-3(2)4(6)5(7)8/h3-4H,6H2,1-2H3,(H,7,8)/t4-/m0/s1	KZSNJWFQEVHDMF-BYPYZUCNSA-N	spectral_library_annotation
1591	4-Vinylcyclohexene (Oxidation, Acetylation, Cysteine Conjugation 2, Methylation)	[M+H]+	0.875	302.1417847			5.90677					spectral_library_annotation
1600	Suspect related to 3-Ketocholesterol (predicted molecular formula SIRIUS: C21H32O2 / BUDDY: C21H32O2) with delta m/z -68.099 (putative explanation: unspecified; atomic difference: unspecified) [M+H]+	[M+H]+	0.9	317.248					N/A	InChI=1S/C27H44O/c1-18(2)7-6-8-19(3)23-11-12-24-22-10-9-20-17-21(28)13-15-26(20,4)25(22)14-16-27(23,24)5/h9,18-19,22-25H,6-8,10-17H2,1-5H3/t19-,22+,23-,24+,25+,26+,27-/m1/s1 - 68.099 Da	N/A	spectral_library_annotation
1602	Suspect related to N-ACETYL-D-TRYPTOPHAN (predicted molecular formula SIRIUS: C14H16N2O4 / BUDDY: C14H16N2O4) with delta m/z 30.011 (putative explanation: Ala->Thr substitution|Gly->Ser substitution|desmethylation + reduction of sulfoxide|formaldehyde induced modifications|hydroxymethyl; atomic difference: 1C,2H,1O|1C,2H,1O|1C,2H,1O|1C,2H,1O|1C,2H,1O) [M+H]+	[M+H]+	0.885	277.118					N/A	N/A	N/A	spectral_library_annotation
1632	Cobadex CollisionEnergy:205060	[M+H]+	0.899	363.217					CC12CCC(=O)C=C1CCC1C2C(O)CC2(C)C1CCC2(O)C(=O)CO	"InChI=1S/C21H30O5/c1-19-7-5-13(23)9-12(19)3-4-14-15-6-8-21(26,17(25)11-22)20(15,2)10-16(24)18(14)19/h9,14-16,18,22,24,26H,3-8,10-11H2,1-2H3/t14-,15-,16-,18+,19-,20-,21-/m0/s1"	N/A	spectral_library_annotation
1645	Spectral Match to DL-Phenylalanine from NIST14 [IIN-based on: CCMSLIB00003135371]	[M+H]+	0.913	103.055					N/A	N/A	N/A	spectral_library_annotation
1648	N-(Cinnamoyl)-glycine_major	[M+H]+	0.832	206.0811697			2.2726784	C11H11NO3	O=C(O)CNC(=O)C=Cc1ccccc1		YAADMLWHGMUGQL-VOTSOKGWSA-N	spectral_library_annotation
1672	Mannitol	[M-H2O+H]+	0.745	165.076					C([C@H]([C@H]([C@@H]([C@@H](CO)O)O)O)O)O	InChI=1S/C6H14O6/c7-1-3(9)5(11)6(12)4(10)2-8/h3-12H,1-2H2/t3-,4-,5-,6-/m1/s1	N/A	spectral_library_annotation
1684	Suspect related to Spectral Match to Monolinolenin (9c,12c,15c) from NIST14 (predicted molecular formula SIRIUS: C21H32O5 / BUDDY: C21H32O5) with delta m/z 11.964 (putative explanation: unspecified; atomic difference: unspecified) [M+H]+	[M+H]+	0.91	365.231					N/A	N/A	N/A	spectral_library_annotation
1694	lumichrome CollisionEnergy:205060	[M+H]+	0.971	243.088					Cc1cc2nc3nc(O)nc(O)c3nc2cc1C	"InChI=1S/C12H10N4O2/c1-5-3-7-8(4-6(5)2)14-10-9(13-7)11(17)16-12(18)15-10/h3-4H,1-2H3,(H2,14,15,16,17,18)"	N/A	spectral_library_annotation
1709	lumichrome CollisionEnergy:205060	[M+H]+	0.962	243.088					Cc1cc2nc3nc(O)nc(O)c3nc2cc1C	"InChI=1S/C12H10N4O2/c1-5-3-7-8(4-6(5)2)14-10-9(13-7)11(17)16-12(18)15-10/h3-4H,1-2H3,(H2,14,15,16,17,18)"	N/A	spectral_library_annotation
1711	CHEMBL1603292 CollisionEnergy:102040	[M-H2O+H]+	0.72	347.185					C=C1C(=O)C23C(O)C1CCC2C12COC3(O)C(O)C1C(C)(C)CCC2O	"InChI=1S/C20H28O6/c1-9-10-4-5-11-18-8-26-20(25,19(11,14(9)22)15(10)23)16(24)13(18)17(2,3)7-6-12(18)21/h10-13,15-16,21,23-25H,1,4-8H2,2-3H3/t10-,11-,12-,13+,15+,16+,18+,19-,20-/m0/s1"	N/A	spectral_library_annotation
1712	Vinyl acetate (Dehydration, Acetylation, Methylation, Ornitine Conjugation)	[M+H]+	0.89	239.1387329			3.69917					spectral_library_annotation
1726	Suspect related to Massbank:LU130903 Sulfamethazine|4-amino-N-(4,6-dimethylpyrimidin-2-yl)benzenesulfonamide (predicted molecular formula SIRIUS: C12H11O2P / BUDDY: C13H11ClO) with delta m/z -60.036 (putative explanation: Phe->Ser substitution; atomic difference: -6C,-4H,1O) [M+H]+	[M+H]+	0.986	219.057					N/A	1S/C12H14N4O2S/c1-8-7-9(2)15-12(14-8)16-19(17,18)11-5-3-10(13)4-6-11/h3-7H,13H2,1-2H3,(H,14,15,16) - 60.036 Da	N/A	spectral_library_annotation
1731	6-beta-Hydroxycortisol	[M+H]+	0.871	379.2115				C21H30O6	C[C@]12C[C@H](O)[C@H]3[C@@H](C[C@@H](O)C4=CC(=O)CC[C@]34C)[C@@H]1CC[C@]2(O)C(=O)CO	InChI=1S/C21H30O6/c1-19-5-3-11(23)7-14(19)15(24)8-12-13-4-6-21(27,17(26)10-22)20(13,2)9-16(25)18(12)19/h7,12-13,15-16,18,22,24-25,27H,3-6,8-10H2,1-2H3/t12-,13-,15+,16-,18+,19-,20-,21-/m0/s1	GNFTWPCIRXSCQF-UJXAPRPESA-N	spectral_library_annotation
1735	1,2,4-Trimethylbenzene (Desaturation, Oxidation)	[M+H]+	0.729	135.0804901			4.28153					spectral_library_annotation
1741	Mannitol	[M-H2O+H]+	0.867	165.076					C([C@H]([C@H]([C@@H]([C@@H](CO)O)O)O)O)O	InChI=1S/C6H14O6/c7-1-3(9)5(11)6(12)4(10)2-8/h3-12H,1-2H2/t3-,4-,5-,6-/m1/s1	N/A	spectral_library_annotation
1743	Massbank: 3-methyl-2-oxovaleric acid|3-methyl-2-oxopentanoic acid	[M-H]-	0.894	129.056					CCC(C)C(=O)C(=O)O	1S/C6H10O3/c1-3-4(2)5(7)6(8)9/h4H,3H2,1-2H3,(H,8,9)	N/A	spectral_library_annotation
1760	Suspect related to Spectral Match to Tributyl phosphate from NIST14 (predicted molecular formula SIRIUS: unknown / BUDDY: unknown) with delta m/z -84.094 (putative explanation: unspecified; atomic difference: unspecified) [M+H]+	[M+H]+	0.8	183.078					N/A	N/A	N/A	spectral_library_annotation
1765	indole-3-acetic acid CollisionEnergy:205060	[M+H]+	0.962	176.071					O=C(O)Cc1c[nH]c2ccccc12	"InChI=1S/C10H9NO2/c12-10(13)5-7-6-11-9-4-2-1-3-8(7)9/h1-4,6,11H,5H2,(H,12,13)"	N/A	spectral_library_annotation
1778	4-Hydroxycoumarin	[M+H]+	0.967	163.039				C9H6O3	OC1=CC(=O)C2=CC=CC=C2O1	InChI=1S/C9H6O3/c10-7-5-9(11)12-8-4-2-1-3-6(7)8/h1-5,11H	OWBBAPRUYLEWRR-UHFFFAOYSA-N	spectral_library_annotation
1780	Suspect related to N-(-)-Jasmonoyl glycine (predicted molecular formula SIRIUS: unknown / BUDDY: unknown) with delta m/z 2.016 (putative explanation: Pro->Val substitution|reduction; atomic difference: 2H|2H) [M+H]+	[M+H]+	0.937	270.17					N/A	InChI=1S/C14H21NO4/c1-2-3-4-5-11-10(6-7-12(11)16)8-13(17)15-9-14(18)19/h3-4,10-11H,2,5-9H2,1H3,(H,15,17)(H,18,19)/b4-3+/t10-,11-/m1/s1 + 2.016 Da	N/A	spectral_library_annotation
1816	ST056290 CollisionEnergy:102040	[M+Na]+	0.96	331.261					C=CC(C)(O)CCC1C(C)(O)CCC2C(C)(C)CCCC21C	"InChI=1S/C20H36O2/c1-7-18(4,21)13-9-16-19(5)12-8-11-17(2,3)15(19)10-14-20(16,6)22/h7,15-16,21-22H,1,8-14H2,2-6H3/t15-,16+,18+,19-,20+/m0/s1"	N/A	spectral_library_annotation
1821	Massbank: 3-methyl-2-oxovaleric acid|3-methyl-2-oxopentanoic acid	[M-H]-	0.792	129.056					CCC(C)C(=O)C(=O)O	1S/C6H10O3/c1-3-4(2)5(7)6(8)9/h4H,3H2,1-2H3,(H,8,9)	N/A	spectral_library_annotation
1823	1,2,4-Trimethylbenzene (Desaturation, Oxidation)	[M+H]+	0.7	135.0804901			4.28153					spectral_library_annotation
1824	Mannitol	[M-H2O+H]+	0.79	165.076					C([C@H]([C@H]([C@@H]([C@@H](CO)O)O)O)O)O	InChI=1S/C6H14O6/c7-1-3(9)5(11)6(12)4(10)2-8/h3-12H,1-2H2/t3-,4-,5-,6-/m1/s1	N/A	spectral_library_annotation
1849	Massbank:PR303535 Paeonol	[M+H]+	0.832	167.07					COC1=CC(O)=C(C=C1)C(C)=O	1S/C9H10O3/c1-6(10)8-4-3-7(12-2)5-9(8)11/h3-5,11H,1-2H3	N/A	spectral_library_annotation
1867	Methsuximide	[M+H]+	0.927	204.1019				C12H13NO2	CC1(CC(=O)N(C1=O)C)C2=CC=CC=C2	InChI=1S/C12H13NO2/c1-12(9-6-4-3-5-7-9)8-10(14)13(2)11(12)15/h3-7H,8H2,1-2H3	AJXPJJZHWIXJCJ-UHFFFAOYSA-N	spectral_library_annotation
1871	Suspect related to NCGC00168946-02!5-hydroxy-2-(4-methoxyphenyl)-3-[(2S,3R,4S,5S,6R)-3,4,5-trihydroxy-6-(hydroxymethyl)oxan-2-yl]oxy-7-[(2S,3R,4R,5R,6S)-3,4,5-trihydroxy-6-methyloxan-2-yl]oxychromen-4-one (predicted molecular formula SIRIUS: C20H34N2O18P2 / BUDDY: C30H28N4O9S2) with delta m/z 43.953 (putative explanation: Tryptophan oxidation to hydroxy-bis-tryptophandione; atomic difference: -4H…	[M+H]+	0.851	653.135					N/A	InChI=1S/C28H32O15/c1-10-18(31)21(34)23(36)27(39-10)40-13-7-14(30)17-15(8-13)41-25(11-3-5-12(38-2)6-4-11)26(20(17)33)43-28-24(37)22(35)19(32)16(9-29)42-28/h3-8,10,16,18-19,21-24,27-32,34-37H,9H2,1-2H3/t10-,16+,18-,19+,21+,22-,23+,24+,27-,28-/m0/s1 + 43.953 Da	N/A	spectral_library_annotation
1879	Suspect related to Massbank:LU030803 Lauryldiethanolamine|2-[dodecyl(2-hydroxyethyl)amino]ethanol (predicted molecular formula SIRIUS: C12H27NO2 / BUDDY: C12H27NO2) with delta m/z -56.062 (putative explanation: Dealkylation|Leu/Ile->Gly substitution; atomic difference: -4C,-8H|-4C,-8H) [M+H]+	[M+H]+	0.976	218.211					N/A	1S/C16H35NO2/c1-2-3-4-5-6-7-8-9-10-11-12-17(13-15-18)14-16-19/h18-19H,2-16H2,1H3 - 56.062 Da	N/A	spectral_library_annotation
1882	(-)-Corynoxidine	[M+H]+	0.942	372.1807062			2.9	C21H25NO5	COc1cc2c(cc1OC)[C@@H]1Cc3ccc(OC)c(OC)c3C[N@@+]1([O-])CC2		QYEMUDHNCZHUKC-JTSKRJEESA-N	spectral_library_annotation
1898	Phthalic acid - 40.0 eV	[M]+	0.93	149.023					c1ccc(c(c1)C(=O)O)C(=O)O	N/A	N/A	spectral_library_annotation
1919	Suspect related to Massbank:LU100204 2,2'-(Tetradecylimino)diethanol|Tetradecyldiethanolamine (predicted molecular formula SIRIUS: C16H35NO2 / BUDDY: C16H35NO2) with delta m/z -28.031 (putative explanation: Desethylation, didemethylation, dealkylation|Met->Cys substitution|Val->Ala substitution; atomic difference: -2C,-4H|-2C,-4H|-2C,-4H) [M+H]+	[M+H]+	0.997	274.274					N/A	1S/C18H39NO2/c1-2-3-4-5-6-7-8-9-10-11-12-13-14-19(15-17-20)16-18-21/h20-21H,2-18H2,1H3 - 28.031 Da	N/A	spectral_library_annotation
1930	Suspect related to Spectral Match to Dodecanedioic acid from NIST14 (predicted molecular formula SIRIUS: unknown / BUDDY: unknown) with delta m/z -28.979 (putative explanation: unspecified; atomic difference: unspecified) [M+H]+	[M+H]+	0.75	202.18					N/A	N/A	N/A	spectral_library_annotation
1932	Suspect related to Daidzin (predicted molecular formula SIRIUS: C15H10O4 / BUDDY: C15H10O4) with delta m/z -162.052 (putative explanation: Glucuronidation (reverse)|Hexose (reverse); atomic difference: -6C,-10H,-5O|-6C,-10H,-5O) [M+H]+	[M+H]+	0.989	255.065					N/A	InChI=1S/C21H20O9/c22-8-16-18(25)19(26)20(27)21(30-16)29-12-5-6-13-15(7-12)28-9-14(17(13)24)10-1-3-11(23)4-2-10/h1-7,9,16,18-23,25-27H,8H2 - 162.052 Da	N/A	spectral_library_annotation
1933	Suspect related to Massbank:RP025502 Hexanoyl-L-Carnitine|L-Hexanoylcarnitine|(3R)-3-hexanoyloxy-4-(trimethylazaniumyl)butanoate (predicted molecular formula SIRIUS: C15H27NO4 / BUDDY: C15H27NO4) with delta m/z 26.016 (putative explanation: Acetaldehyde +26|Ala->Pro substitution|unspecified; atomic difference: 2C,2H|2C,2H|2C,2H) [M+H]+	[M+H]+	0.998	286.201					N/A	1S/C13H25NO4/c1-5-6-7-8-13(17)18-11(9-12(15)16)10-14(2,3)4/h11H,5-10H2,1-4H3/t11-/m1/s1 + 26.016 Da	N/A	spectral_library_annotation
1951	Suspect related to Linoleic acid methyl ester (predicted molecular formula SIRIUS: unknown / BUDDY: C14H30N2O2) with delta m/z -36.021 (putative explanation: 2x water (reverse); atomic difference: -4H,-2O) [M-CH4O+H]+	[M-CH4O+H]+	0.938	227.212					N/A	InChI=1S/C19H34O2/c1-3-4-5-6-7-8-9-10-11-12-13-14-15-16-17-18-19(20)21-2/h7-8,10-11H,3-6,9,12-18H2,1-2H3/b8-7-,11-10- - 36.021 Da	N/A	spectral_library_annotation
1965	Suspect related to Diethyl phthalate (predicted molecular formula SIRIUS: C12H18O4 / BUDDY: C12H18O4) with delta m/z 4.032 (putative explanation: x2 reduction; atomic difference: 4H) [M+H]+	[M+H]+	0.816	227.128					N/A	InChI=1S/C12H14O4/c1-3-15-11(13)9-7-5-6-8-10(9)12(14)16-4-2/h5-8H,3-4H2,1-2H3 + 4.032 Da	N/A	spectral_library_annotation
1966			0.763	209.1183				C12H18O3	CCC=CCC1C(CCC1=O)CC(=O)O	InChI=1S/C12H18O3/c1-2-3-4-5-10-9(8-12(14)15)6-7-11(10)13/h3-4,9-10H,2,5-8H2,1H3,(H,14,15)	ZNJFBWYDHIGLCU-UHFFFAOYSA-N	spectral_library_annotation
1986	INDOLEACRYLIC ACID	[M+H]+	0.822	188.071					C1=CC2=C(C=C1)NC=C2/C=C\C(=O)O	"InChI=1S/C11H9NO2/c13-11(14)6-5-8-7-12-10-4-2-1-3-9(8)10/h1-7,12H,(H,13,14)/b6-5-"	N/A	spectral_library_annotation
1990	3-Indoleacrylic acid CollisionEnergy:205060	[M-H2O+H]+	0.929	170.06					O=C(O)C=Cc1c[nH]c2ccccc12	"InChI=1S/C11H9NO2/c13-11(14)6-5-8-7-12-10-4-2-1-3-9(8)10/h1-7,12H,(H,13,14)/b6-5+"	N/A	spectral_library_annotation
1994	Suspect related to 5-Hexenoic acid, 6-[(2R,3S)-3-[[[(4-chloro-2-methylphenyl)sulfonyl]amino]methyl]bicyclo[2.2.2]oct-2-yl]-, (5Z)- (predicted molecular formula SIRIUS: unknown / BUDDY: C22H30ClNO3S) with delta m/z -15.995 (putative explanation: Ser->Ala substitution|Tyr->Phe substitution|reduction; atomic difference: -1O|-1O|-1O) [M-C7H8ClNO2S+H]+	[M-C7H8ClNO2S+H]+	0.98	219.175					N/A	InChI=1S/C22H30ClNO4S/c1-15-13-18(23)11-12-21(15)29(27,28)24-14-20-17-9-7-16(8-10-17)19(20)5-3-2-4-6-22(25)26/h3,5,11-13,16-17,19-20,24H,2,4,6-10,14H2,1H3,(H,25,26)/b5-3-/t16?,17?,19-,20-/m0/s1 - 15.995 Da	N/A	spectral_library_annotation
2006	Suspect related to Palmitelaidic acid (predicted molecular formula SIRIUS: C13H23NO2 / BUDDY: C13H23NO2) with delta m/z -29.056 (putative explanation: unspecified; atomic difference: unspecified) [M+H]+	[M+H]+	0.903	226.18					N/A	InChI=1S/C16H30O2/c1-2-3-4-5-6-7-8-9-10-11-12-13-14-15-16(17)18/h7-8H,2-6,9-15H2,1H3,(H,17,18)/b8-7+ - 29.056 Da	N/A	spectral_library_annotation
2017			0.816	429.20201				C23H28N2O6	COC(=O)C1=COC(C)C2CN3CCC4(C3CC12)C(=O)NC1=C4C=CC(OC)=C1OC	InChI=1S/C23H28N2O6/c1-12-14-10-25-8-7-23(18(25)9-13(14)15(11-31-12)21(26)30-4)16-5-6-17(28-2)20(29-3)19(16)24-22(23)27/h5-6,11-14,18H,7-10H2,1-4H3,(H,24,27)	TTZWEOINXHJHCY-UHFFFAOYSA-N	spectral_library_annotation
2020	Suspect related to Diethyl phthalate (predicted molecular formula SIRIUS: C12H18O4 / BUDDY: C12H18O4) with delta m/z 4.032 (putative explanation: x2 reduction; atomic difference: 4H) [M+H]+	[M+H]+	0.743	227.128					N/A	InChI=1S/C12H14O4/c1-3-15-11(13)9-7-5-6-8-10(9)12(14)16-4-2/h5-8H,3-4H2,1-2H3 + 4.032 Da	N/A	spectral_library_annotation
2026	Suspect related to Taurocholic acid (predicted molecular formula SIRIUS: C26H43NO6S / BUDDY: C26H43NO6S) with delta m/z -18.011 (putative explanation: Dehydration|Pyro-glu from E|carbodiimide crosslinker; atomic difference: -2H,-1O|-2H,-1O|-2H,-1O) [M-2H2O+H]+	[M-2H2O+H]+	0.927	462.267					N/A	InChI=1S/C26H45NO7S/c1-15(4-7-23(31)27-10-11-35(32,33)34)18-5-6-19-24-20(14-22(30)26(18,19)3)25(2)9-8-17(28)12-16(25)13-21(24)29/h15-22,24,28-30H,4-14H2,1-3H3,(H,27,31)(H,32,33,34)/t15-,16+,17-,18-,19+,20+,21-,22+,24+,25+,26-/m1/s1 - 18.011 Da	N/A	spectral_library_annotation
2029	taurohyocholic acid	[M+H]+	0.929	516.299				C26H45NO7S	C[C@H](CCC(=O)NCCS(=O)(=O)O)[C@H]1CC[C@@H]2[C@@]1(CC[C@H]3[C@H]2[C@@H]([C@@H]([C@H]4[C@@]3(CC[C@H](C4)O)C)O)O)C	InChI=1S/C26H45NO7S/c1-15(4-7-21(29)27-12-13-35(32,33)34)17-5-6-18-22-19(9-11-25(17,18)2)26(3)10-8-16(28)14-20(26)23(30)24(22)31/h15-20,22-24,28,30-31H,4-14H2,1-3H3,(H,27,29)(H,32,33,34)/t15?,16-,17-,18+,19+,20+,22+,23-,24+,25?,26?/m1/s1	XSOLDPYUICCHJX-DSNLCWFJSA-N	spectral_library_annotation
2030	Spectral Match to Taurocholic acid from NIST14 [IIN-based on: CCMSLIB00003134637]	[M-2H2O+H]+	0.906	480.278					N/A	N/A	N/A	spectral_library_annotation
2033	Massbank:PR040079 baicalein-7-O-glucuronide|Baicalin|Baic_7_GlcA|(2S,3S,4S,5R,6S)-6-(5,6-dihydroxy-4-oxo-2-phenyl-chromen-7-yl)oxy-3,4,5-trihydroxy-oxane-2-carboxylic acid	[M+H]+	0.934	447.1					OC(=O)[C@@H](O1)[C@@H](O)[C@H](O)[C@@H](O)[C@@H]1Oc(c2)c(O)c(O)c(C(=O)3)c(OC(c(c4)cccc4)=C3)2	1S/C21H18O11/c22-9-6-10(8-4-2-1-3-5-8)30-11-7-12(14(23)15(24)13(9)11)31-21-18(27)16(25)17(26)19(32-21)20(28)29/h1-7,16-19,21,23-27H,(H,28,29)/t16-,17-,18+,19-,21+/m0/s1	N/A	spectral_library_annotation
2034	Spectral Match to Taurocholic acid from NIST14 [IIN-based on: CCMSLIB00003134637]	[M-H2O+H]+	0.866	498.288					N/A	N/A	N/A	spectral_library_annotation
2045	Suspect related to Spectral Match to Urobilin from NIST14 (predicted molecular formula SIRIUS: C32H48O10 / BUDDY: C35H40N6O3) with delta m/z 1.999 (putative explanation: S isotope|Cl isotope|Br isotope|Glu->Met substitution; atomic difference: (34)S|(37)Cl|(81)Br|2H,-2O,1S) [M+H]+	[M+H]+	0.759	593.324					N/A	N/A	N/A	spectral_library_annotation
2048	Suspect related to Diethyl phthalate (predicted molecular formula SIRIUS: C12H18O4 / BUDDY: C12H18O4) with delta m/z 4.032 (putative explanation: x2 reduction; atomic difference: 4H) [M+H]+	[M+H]+	0.756	227.128					N/A	InChI=1S/C12H14O4/c1-3-15-11(13)9-7-5-6-8-10(9)12(14)16-4-2/h5-8H,3-4H2,1-2H3 + 4.032 Da	N/A	spectral_library_annotation
2052	Massbank:UA005101 3-Formylindole|Indole-3-Carboxaldehyde|1H-indole-3-carbaldehyde	[M+H]+	0.992	146.06					c1ccc2c(c1)c(c[nH]2)C=O	1S/C9H7NO/c11-6-7-5-10-9-4-2-1-3-8(7)9/h1-6,10H	N/A	spectral_library_annotation
2073	Suspect related to 2-Furanpropanoic acid, 3-carboxy-4-methyl-5-propyl- (predicted molecular formula SIRIUS: C12H18O6 / BUDDY: C12H18O6) with delta m/z 18.01 (putative explanation: Proline oxidation to 5-hydroxy-2-aminovaleric acid|water; atomic difference: 2H,1O|2H,1O) [M-H2O+H]+	[M-H2O+H]+	0.766	241.107					N/A	InChI=1S/C12H16O5/c1-3-4-8-7(2)11(12(15)16)9(17-8)5-6-10(13)14/h3-6H2,1-2H3,(H,13,14)(H,15,16) + 18.010 Da	N/A	spectral_library_annotation
2075	CMPF	[M-H]-	0.732	239.0924			1.459067	C12H16O5	O=C(O)C1=C(OC(=C1C)CCC)CCC(=O)O	InChI=1S/C12H16O5/c1-3-4-8-7(2)11(12(15)16)9(17-8)5-6-10(13)14/h3-6H2,1-2H3,(H,13,14)(H,15,16)	WMCQWXZMVIETAO-UHFFFAOYSA-N	spectral_library_annotation
2081	indole-3-propionic acid CollisionEnergy:205060	[M+H]+	0.925	190.086					C1=CC=C2C(=C1)C(=CN2)CCC(=O)O	"InChI=1S/C11H11NO2/c13-11(14)6-5-8-7-12-10-4-2-1-3-9(8)10/h1-4,7,12H,5-6H2,(H,13,14)"	N/A	spectral_library_annotation
2085	indole-3-propionic acid CollisionEnergy:205060	[M-H2O+H]+	0.955	172.075					C1=CC=C2C(=C1)C(=CN2)CCC(=O)O	"InChI=1S/C11H11NO2/c13-11(14)6-5-8-7-12-10-4-2-1-3-9(8)10/h1-4,7,12H,5-6H2,(H,13,14)"	N/A	spectral_library_annotation
2091	Suspect related to 1-Monolinoleoyl-rac-glycerol (predicted molecular formula SIRIUS: C22H32O2 / BUDDY: C18H28N6) with delta m/z -26.032 (putative explanation: Glu->Cys substitution; atomic difference: -2C,-2H,-2O,1S) [M+H]+	[M+H]+	0.743	329.245					N/A	InChI=1S/C21H38O4/c1-2-3-4-5-6-7-8-9-10-11-12-13-14-15-16-17-21(24)25-19-20(23)18-22/h6-7,9-10,20,22-23H,2-5,8,11-19H2,1H3/b7-6-,10-9- - 26.032 Da	N/A	spectral_library_annotation
2096	Taurocholic acid	[M-H]-	0.991	514.2844			2.13266	C26H45NO7S	C[C@H](CCC(=O)NCCS(=O)(=O)O)[C@H]1CC[C@@H]2[C@@]1([C@H](C[C@H]3[C@H]2[C@@H](C[C@H]4[C@@]3(CC[C@H](C4)O)C)O)O)C			spectral_library_annotation
2099	Scutellarein 4'-methyl ether	[M+H]+	0.942	301.071					N/A	InChI=1S/C16H12O6/c1-21-9-4-2-8(3-5-9)12-6-10(17)14-13(22-12)7-11(18)15(19)16(14)20/h2-7,18-20H,1H3	N/A	spectral_library_annotation
2100	(2S,3S,4S,5R,6S)-3,4,5-trihydroxy-6-[5-hydroxy-2-(4-hydroxyphenyl)-6-methoxy-4-oxochromen-7-yl]oxyoxane-2-carboxylic acid	[M+H]+	0.863	477.103					N/A	InChI=1S/C22H20O12/c1-31-19-13(33-22-18(28)16(26)17(27)20(34-22)21(29)30)7-12-14(15(19)25)10(24)6-11(32-12)8-2-4-9(23)5-3-8/h2-7,16-18,20,22-23,25-28H,1H3,(H,29,30)/t16-,17-,18+,20-,22+/m0/s1	N/A	spectral_library_annotation
2101	Corticosterone	[M+H]+	0.93	347.2217				C21H30O4	O=C4\C=C2/[C@]([C@H]1[C@@H](O)C[C@@]3([C@@H](C(=O)CO)CC[C@H]3[C@@H]1CC2)C)(C)CC4	InChI=1S/C21H30O4/c1-20-8-7-13(23)9-12(20)3-4-14-15-5-6-16(18(25)11-22)21(15,2)10-17(24)19(14)20/h9,14-17,19,22,24H,3-8,10-11H2,1-2H3/t14-,15-,16+,17-,19+,20-,21-/m0/s1	OMFXVFTZEKFJBZ-HJTSIMOOSA-N	spectral_library_annotation
2105	Suspect related to Corticosterone (predicted molecular formula SIRIUS: C21H32O4 / BUDDY: C21H32O4) with delta m/z 2.016 (putative explanation: Pro->Val substitution|reduction; atomic difference: 2H|2H) [M+H]+	[M+H]+	0.937	349.237					N/A	InChI=1S/C21H30O4/c1-20-8-7-13(23)9-12(20)3-4-14-15-5-6-16(18(25)11-22)21(15,2)10-17(24)19(14)20/h9,14-17,19,22,24H,3-8,10-11H2,1-2H3/t14-,15-,16+,17-,19+,20-,21-/m0/s1 + 2.016 Da	N/A	spectral_library_annotation
2106	2-Mercaptobenzothiazole	[M+H]+	0.968	167.9936				C7H5NS2	SC1=NC2=CC=CC=C2S1	InChI=1S/C7H5NS2/c9-7-8-5-3-1-2-4-6(5)10-7/h1-4H,(H,8,9)	YXIWHUQXZSMYRE-UHFFFAOYSA-N	spectral_library_annotation
2119	Baicalin	[M+H]+	0.976	447.092					C1=CC=C(C=C1)C2=CC(=O)C3=C(C(=C(C=C3O2)OC4C(C(C(C(O4)C(=O)O)O)O)O)O)O	InChI=1S/C21H18O11/c22-9-6-10(8-4-2-1-3-5-8)30-11-7-12(14(23)15(24)13(9)11)31-21-18(27)16(25)17(26)19(32-21)20(28)29/h1-7,16-19,21,23-27H,(H,28,29)/t16-,17-,18+,19-,21+/m0/s1		spectral_library_annotation
2125			0.834	361.201				C21H28O5	C[C@]12CC(=O)[C@H]3[C@@H](CCC4=CC(=O)CC[C@]34C)[C@@H]1CC[C@]2(O)C(=O)CO	InChI=1S/C21H28O5/c1-19-7-5-13(23)9-12(19)3-4-14-15-6-8-21(26,17(25)11-22)20(15,2)10-16(24)18(14)19/h9,14-15,18,22,26H,3-8,10-11H2,1-2H3/t14-,15-,18+,19-,20-,21-/m0/s1	MFYSYFVPBJMHGN-ZPOLXVRWSA-N	spectral_library_annotation
2129	Suspect related to Spectral Match to Dodecanedioic acid from NIST14 (predicted molecular formula SIRIUS: C12H23NO3 / BUDDY: C12H23NO3) with delta m/z -0.984 (putative explanation: Amidation|Asp->Asn substitution|Glu->Gln substitution; atomic difference: 1H,1N,-1O|1H,1N,-1O|1H,1N,-1O) [M+H]+	[M+H]+	0.894	230.175					N/A	N/A	N/A	spectral_library_annotation
2130	Suspect related to Dodecanedioic acid (predicted molecular formula SIRIUS: C12H23NO3 / BUDDY: C12H23NO3) with delta m/z -0.984 (putative explanation: Amidation|Asp->Asn substitution|Glu->Gln substitution; atomic difference: 1H,1N,-1O|1H,1N,-1O|1H,1N,-1O) [M-H2O+H]+	[M-H2O+H]+	0.849	212.164					N/A	InChI=1S/C12H22O4/c13-11(14)9-7-5-3-1-2-4-6-8-10-12(15)16/h1-10H2,(H,13,14)(H,15,16) - 0.984 Da	N/A	spectral_library_annotation
2136	Oroxyloside	[M+H]+	0.912	461.108					COC1=C(C=C2C(=C1O)C(=O)C=C(O2)C3=CC=CC=C3)OC4C(C(C(C(O4)C(=O)O)O)O)O	InChI=1S/C22H20O11/c1-30-19-13(32-22-18(27)16(25)17(26)20(33-22)21(28)29)8-12-14(15(19)24)10(23)7-11(31-12)9-5-3-2-4-6-9/h2-8,16-18,20,22,24-27H,1H3,(H,28,29)/t16-,17-,18+,20-,22+/m0/s1		spectral_library_annotation
2139	2-Aminocaprylic acid; LC-tDDA; CE20	[M+H]+	0.889	160.1332092			5.71	C8H17NO2	O=C(O)C(N)CCCCCC	InChI=1S/C8H17NO2/c1-2-3-4-5-6-7(9)8(10)11/h7H,2-6,9H2,1H3,(H,10,11)	AKVBCGQVQXPRLD-UHFFFAOYSA-N	spectral_library_annotation
2141	Suspect related to N-ACETYL-L-LEUCINE (predicted molecular formula SIRIUS: C10H19NO3 / BUDDY: C10H19NO3) with delta m/z 28.031 (putative explanation: Acetaldehyde +28|Ala->Val substitution|Cys->Met substitution|Ethylation|di-Methylation; atomic difference: 2C,4H|2C,4H|2C,4H|2C,4H|2C,4H) [M+H]+	[M+H]+	0.934	202.143					N/A	InChI=1S/C8H15NO3/c1-5(2)4-7(8(11)12)9-6(3)10/h5,7H,4H2,1-3H3,(H,9,10)(H,11,12)/t7-/m0/s1 + 28.031 Da	N/A	spectral_library_annotation
2142	4-(2,7-dihydroxy-6-methylheptan-2-yl)-3-hydroxybenzoic acid	[M-H]-	0.788	281.1398			2.741	C15H22O5	O=C(O)C1=CC=C(C(O)=C1)C(O)(C)CCCC(C)CO	InChI=1S/C15H22O5/c1-10(9-16)4-3-7-15(2,20)12-6-5-11(14(18)19)8-13(12)17/h5-6,8,10,16-17,20H,3-4,7,9H2,1-2H3,(H,18,19)	ISHXRANDGDVGJS-UHFFFAOYSA-N	spectral_library_annotation
2148	4-aminobenzoic acid CollisionEnergy:102040	[M-H2O+H]+	0.972	120.044					Nc1ccc(C(=O)O)cc1	"InChI=1S/C7H7NO2/c8-6-3-1-5(2-4-6)7(9)10/h1-4H,8H2,(H,9,10)"	N/A	spectral_library_annotation
2159	Suspect related to Spectral Match to Hexanoylcarnitine from NIST14 (predicted molecular formula SIRIUS: unknown / BUDDY: unknown) with delta m/z 50.016 (putative explanation: Pro->Phe substitution|unspecified; atomic difference: 4C,2H|4C,2H) [M+H]+	[M+H]+	0.93	310.201					N/A	N/A	N/A	spectral_library_annotation
2161	Massbank:LU075301 Parbenate|Ethyl 4-dimethylaminobenzoate	[M+H]+	0.789	194.118					CCOC(=O)C1=CC=C(C=C1)N(C)C	1S/C11H15NO2/c1-4-14-11(13)9-5-7-10(8-6-9)12(2)3/h5-8H,4H2,1-3H3	N/A	spectral_library_annotation
2173	Suspect related to Spectral Match to 13-Docosenamide, (Z)- from NIST14 (predicted molecular formula SIRIUS: C12H23NO / BUDDY: C12H23NO) with delta m/z -140.156 (putative explanation: unspecified; atomic difference: unspecified) [M+H]+	[M+H]+	0.961	198.185					N/A	N/A	N/A	spectral_library_annotation
2175	Suspect related to 2,4,7,9-Tetramethyl-5-decyne-4,7-diol (predicted molecular formula SIRIUS: unknown / BUDDY: unknown) with delta m/z -28.031 (putative explanation: Desethylation, didemethylation, dealkylation|Met->Cys substitution|Val->Ala substitution; atomic difference: -2C,-4H|-2C,-4H|-2C,-4H) [M+NH4]+	[M+NH4]+	0.913	216.196					N/A	InChI=1S/C14H26O2/c1-11(2)9-13(5,15)7-8-14(6,16)10-12(3)4/h11-12,15-16H,9-10H2,1-6H3 - 28.031 Da	N/A	spectral_library_annotation
2176	Spectral Match to 3,5-Dimethyladamantan-1-amine from NIST14	[M-NH3+H]+	0.787	163.148					N/A	N/A	N/A	spectral_library_annotation
2184	Suspect related to Massbank:RP025103 Oleoyl-L-Carnitine|(3R)-3-[(Z)-octadec-9-enoyl]oxy-4-(trimethylazaniumyl)butanoate (predicted molecular formula SIRIUS: C5H22N10O3 / BUDDY: C15H29NO4) with delta m/z -138.14 (putative explanation: unspecified; atomic difference: unspecified) [M+H]+	[M+H]+	0.984	288.221					N/A	1S/C25H47NO4/c1-5-6-7-8-9-10-11-12-13-14-15-16-17-18-19-20-25(29)30-23(21-24(27)28)22-26(2,3)4/h12-13,23H,5-11,14-22H2,1-4H3/b13-12-/t23-/m1/s1 - 138.140 Da	N/A	spectral_library_annotation
2186	Suspect related to Spectral Match to Acetyl-DL-carnitine from NIST14 (predicted molecular formula SIRIUS: unknown / BUDDY: unknown) with delta m/z 128.119 (putative explanation: unspecified; atomic difference: unspecified) [M+H]+	[M+H]+	0.979	332.243					N/A	N/A	N/A	spectral_library_annotation
2193	"5,7-Dihydroxy-4'-methoxyflavanone CollisionEnergy:205060"	[M+H]+	0.745	287.091					COc1ccc(C2CC(=O)c3c(O)cc(O)cc3O2)cc1	"InChI=1S/C16H14O5/c1-20-11-4-2-9(3-5-11)14-8-13(19)16-12(18)6-10(17)7-15(16)21-14/h2-7,14,17-18H,8H2,1H3"	N/A	spectral_library_annotation
2199	Cobadex CollisionEnergy:205060	[M+H]+	0.914	363.217					CC12CCC(=O)C=C1CCC1C2C(O)CC2(C)C1CCC2(O)C(=O)CO	"InChI=1S/C21H30O5/c1-19-7-5-13(23)9-12(19)3-4-14-15-6-8-21(26,17(25)11-22)20(15,2)10-16(24)18(14)19/h9,14-16,18,22,24,26H,3-8,10-11H2,1-2H3/t14-,15-,16-,18+,19-,20-,21-/m0/s1"	N/A	spectral_library_annotation
2200			0.945	361.201				C21H28O5	C[C@]12CC(=O)[C@H]3[C@@H](CCC4=CC(=O)CC[C@]34C)[C@@H]1CC[C@]2(O)C(=O)CO	InChI=1S/C21H28O5/c1-19-7-5-13(23)9-12(19)3-4-14-15-6-8-21(26,17(25)11-22)20(15,2)10-16(24)18(14)19/h9,14-15,18,22,26H,3-8,10-11H2,1-2H3/t14-,15-,18+,19-,20-,21-/m0/s1	MFYSYFVPBJMHGN-ZPOLXVRWSA-N	spectral_library_annotation
2201	Suspect related to Palmitelaidic acid (predicted molecular formula SIRIUS: C13H23NO2 / BUDDY: C13H23NO2) with delta m/z -29.056 (putative explanation: unspecified; atomic difference: unspecified) [M+H]+	[M+H]+	0.939	226.18					N/A	InChI=1S/C16H30O2/c1-2-3-4-5-6-7-8-9-10-11-12-13-14-15-16(17)18/h7-8H,2-6,9-15H2,1H3,(H,17,18)/b8-7+ - 29.056 Da	N/A	spectral_library_annotation
2218	Suspect related to Massbank:LU100204 2,2'-(Tetradecylimino)diethanol|Tetradecyldiethanolamine (predicted molecular formula SIRIUS: C18H39NO3 / BUDDY: C18H39NO3) with delta m/z 15.995 (putative explanation: Ala->Ser substitution|Oxidation or Hydroxylation|Phe->Tyr substitution; atomic difference: 1O|1O|1O) [M+H]+	[M+H]+	0.996	318.3					N/A	1S/C18H39NO2/c1-2-3-4-5-6-7-8-9-10-11-12-13-14-19(15-17-20)16-18-21/h20-21H,2-18H2,1H3 + 15.995 Da	N/A	spectral_library_annotation
2226	Suspect related to .beta.-Tocotrienol (predicted molecular formula SIRIUS: unknown / BUDDY: C31H44O2) with delta m/z 38.015 (putative explanation: Acrolein addition +38|unspecified; atomic difference: 3C,2H|3C,2H) [M-C19H32+H]+	[M-C19H32+H]+	0.832	189.091					N/A	InChI=1S/C28H42O2/c1-20(2)11-8-12-21(3)13-9-14-22(4)15-10-17-28(7)18-16-25-24(6)26(29)19-23(5)27(25)30-28/h11,13,15,19,29H,8-10,12,14,16-18H2,1-7H3/b21-13+,22-15+/t28-/m1/s1 + 38.015 Da	N/A	spectral_library_annotation
2227	Suspect related to Jasmonic acid (predicted molecular formula SIRIUS: C12H16O4 / BUDDY: C12H16O4) with delta m/z 13.979 (putative explanation: Thr->Asp substitution|Tryptophan oxidation to oxolactone|aldehyde and ketone modifications|hydroxylation difference carboxylation|proline oxidation to pyroglutamic acid|Oxidation, epoxidation; atomic difference: -2H,1O|-2H,1O|-2H,1O|-2H,1O|-2H,1O|1O,-2H) […	[M-H2O+H]+	0.889	207.102					N/A	InChI=1S/C12H18O3/c1-2-3-4-5-10-9(8-12(14)15)6-7-11(10)13/h3-4,9-10H,2,5-8H2,1H3,(H,14,15)/b4-3-/t9-,10-/m1/s1 + 13.979 Da	N/A	spectral_library_annotation
2228	Suspect related to Undecanedioic acid (predicted molecular formula SIRIUS: C11H18O4 / BUDDY: C11H18O4) with delta m/z -2.016 (putative explanation: 2-amino-3-oxo-butanoic_acid|Intact disulfide bridge|Val->Pro substitution; atomic difference: -2H|-2H|-2H) [M-3H2O+H]+	[M-3H2O+H]+	0.884	161.096					N/A	InChI=1S/C11H20O4/c12-10(13)8-6-4-2-1-3-5-7-9-11(14)15/h1-9H2,(H,12,13)(H,14,15) - 2.016 Da	N/A	spectral_library_annotation
2231	cuminyl alcohol	[M-H2O+H]+	0.826	133.101						InChI=1S/C10H14O/c1-8(2)10-5-3-9(7-11)4-6-10/h3-6,8,11H,7H2,1-2H3		spectral_library_annotation
2233	4,5,7-Trihydroxyisoflavone	[M+H]+	0.996	271.06			1.26575	C15H10O5	O=C1C(=COC=2C=C(O)C=C(O)C12)C=3C=CC(O)=CC3	InChI=1S/C15H10O5/c16-9-3-1-8(2-4-9)11-7-20-13-6-10(17)5-12(18)14(13)15(11)19/h1-7,16-18H	TZBJGXHYKVUXJN-UHFFFAOYSA-N	spectral_library_annotation
2242	Suspect related to Pinolenic acid (predicted molecular formula SIRIUS: C13H18O3 / BUDDY: C13H18O3) with delta m/z -56.099 (putative explanation: unspecified; atomic difference: unspecified) [M+H]+	[M+H]+	0.731	223.132					N/A	InChI=1S/C18H30O2/c1-2-3-4-5-6-7-8-9-10-11-12-13-14-15-16-17-18(19)20/h6-7,9-10,13-14H,2-5,8,11-12,15-17H2,1H3,(H,19,20)/b7-6-,10-9-,14-13- - 56.099 Da	N/A	spectral_library_annotation
2263	Suspect related to Tauroursodeoxycholic acid (predicted molecular formula SIRIUS: C23H47NO5S2 / BUDDY: C28H39N3O4) with delta m/z -18.011 (putative explanation: Dehydration|Pyro-glu from E|carbodiimide crosslinker; atomic difference: -2H,-1O|-2H,-1O|-2H,-1O) [M-H2O+H]+	[M-H2O+H]+	0.963	464.29					N/A	InChI=1S/C26H45NO6S/c1-16(4-7-23(30)27-12-13-34(31,32)33)19-5-6-20-24-21(9-11-26(19,20)3)25(2)10-8-18(28)14-17(25)15-22(24)29/h16-22,24,28-29H,4-15H2,1-3H3,(H,27,30)(H,31,32,33)/t16-,17?,18-,19?,20?,21?,22?,24?,25?,26?/m1/s1 - 18.011 Da	N/A	spectral_library_annotation
2282	Suspect related to 5-Hexenoic acid, 6-[(2R,3S)-3-[[[(4-chloro-2-methylphenyl)sulfonyl]amino]methyl]bicyclo[2.2.2]oct-2-yl]-, (5Z)- (predicted molecular formula SIRIUS: unknown / BUDDY: C22H30ClNO3S) with delta m/z -15.995 (putative explanation: Ser->Ala substitution|Tyr->Phe substitution|reduction; atomic difference: -1O|-1O|-1O) [M-C7H8ClNO2S+H]+	[M-C7H8ClNO2S+H]+	0.977	219.175					N/A	InChI=1S/C22H30ClNO4S/c1-15-13-18(23)11-12-21(15)29(27,28)24-14-20-17-9-7-16(8-10-17)19(20)5-3-2-4-6-22(25)26/h3,5,11-13,16-17,19-20,24H,2,4,6-10,14H2,1H3,(H,25,26)/b5-3-/t16?,17?,19-,20-/m0/s1 - 15.995 Da	N/A	spectral_library_annotation
2283	Suspect related to .beta.-Hyodeoxycholic acid (predicted molecular formula SIRIUS: C21H32O6 / BUDDY: C21H32O6) with delta m/z -12.073 (putative explanation: unspecified; atomic difference: unspecified) [M-2H2O+H]+	[M-2H2O+H]+	0.882	345.204					N/A	InChI=1S/C24H40O4/c1-14(4-7-22(27)28)17-5-6-18-16-13-21(26)20-12-15(25)8-10-24(20,3)19(16)9-11-23(17,18)2/h14-21,25-26H,4-13H2,1-3H3,(H,27,28)/t14-,15+,16+,17-,18+,19+,20+,21+,23-,24-/m1/s1 - 12.073 Da	N/A	spectral_library_annotation
2287	"Pregn-4-en-18-al, 11,21-dihydroxy-3,20-dioxo-, (11.beta.)- CollisionEnergy:102040"	[M+H]+	0.931	361.201					CC12CCC(=O)C=C1CCC1C2C(O)CC2(C=O)C(C(=O)CO)CCC12	"InChI=1S/C21H28O5/c1-20-7-6-13(24)8-12(20)2-3-14-15-4-5-16(18(26)10-22)21(15,11-23)9-17(25)19(14)20/h8,11,14-17,19,22,25H,2-7,9-10H2,1H3"	N/A	spectral_library_annotation
2295	Suspect related to taurocholic acid (predicted molecular formula SIRIUS: C30H40N6O3 / BUDDY: C35H40N4O) with delta m/z 17.027 (putative explanation: replacement of proton with ammonium ion; atomic difference: 3H,1N) [M+H]+	[M+H]+	0.974	533.326					N/A	1S/C26H45NO7S/c1-15(4-7-23(31)27-10-11-35(32,33)34)18-5-6-19-24-20(14-22(30)26(18,19)3)25(2)9-8-17(28)12-16(25)13-21(24)29/h15-22,24,28-30H,4-14H2,1-3H3,(H,27,31)(H,32,33,34)/t15?,16-,17+,18+,19-,20-,21+,22-,24-,25?,26?/m0/s1 + 17.027 Da	N/A	spectral_library_annotation
2296	Suspect related to taurocholic acid (predicted molecular formula SIRIUS: C29H43NO8 / BUDDY: C30H39N5O4) with delta m/z 18.01 (putative explanation: Proline oxidation to 5-hydroxy-2-aminovaleric acid|water; atomic difference: 2H,1O|2H,1O) [M-H2O+H]+	[M-H2O+H]+	0.969	516.299					N/A	1S/C26H45NO7S/c1-15(4-7-23(31)27-10-11-35(32,33)34)18-5-6-19-24-20(14-22(30)26(18,19)3)25(2)9-8-17(28)12-16(25)13-21(24)29/h15-22,24,28-30H,4-14H2,1-3H3,(H,27,31)(H,32,33,34)/t15?,16-,17+,18+,19-,20-,21+,22-,24-,25?,26?/m0/s1 + 18.010 Da	N/A	spectral_library_annotation
2297	Suspect related to .beta.-Muricholic acid (predicted molecular formula SIRIUS: C23H38O5 / BUDDY: C23H38O5) with delta m/z -14.016 (putative explanation: Ala->Gly substitution|Gln->Asn substitution|Glu->Asp substitution|Leu/Ile->Val substitution|Thr->Ser substitution; atomic difference: -1C,-2H|-1C,-2H|-1C,-2H|-1C,-2H|-1C,-2H) [M-2H2O+H]+	[M-2H2O+H]+	0.922	359.257					N/A	InChI=1S/C24H40O5/c1-13(4-7-19(26)27)15-5-6-16-20-17(9-11-23(15,16)2)24(3)10-8-14(25)12-18(24)21(28)22(20)29/h13-18,20-22,25,28-29H,4-12H2,1-3H3,(H,26,27)/t13-,14-,15-,16+,17+,18+,20+,21+,22-,23-,24-/m1/s1 - 14.016 Da	N/A	spectral_library_annotation
2298	Suspect related to glycocholic acid (predicted molecular formula SIRIUS: C26H45NO7S / BUDDY: C26H45NO7S) with delta m/z 49.982 (putative explanation: Leu/Ile->Tyr substitution; atomic difference: 3C,-2H,1O) [M-2H2O+H]+	[M-2H2O+H]+	0.958	480.278					N/A	1S/C26H43NO6/c1-14(4-7-22(31)27-13-23(32)33)17-5-6-18-24-19(12-21(30)26(17,18)3)25(2)9-8-16(28)10-15(25)11-20(24)29/h14-21,24,28-30H,4-13H2,1-3H3,(H,27,31)(H,32,33)/t14?,15-,16+,17+,18-,19-,20+,21-,24-,25?,26?/m0/s1 + 49.982 Da	N/A	spectral_library_annotation
2299	ST 24:1;O3;T	[M-H]-	0.859	498.2894833			3.34	C26H45NO6S	C[C@H](CCC(=O)NCCS(=O)(=O)O)[C@H]1CC[C@@H]2[C@@]1(CC[C@H]3[C@H]2[C@@H](C[C@H]4[C@@]3(CC[C@H](C4)O)C)O)C		BHTRKEVKTKCXOH-BJLOMENOSA-N	spectral_library_annotation
2300	Suspect related to Taurocholic acid (predicted molecular formula SIRIUS: C26H43NO6S / BUDDY: C26H43NO6S) with delta m/z -18.011 (putative explanation: Dehydration|Pyro-glu from E|carbodiimide crosslinker; atomic difference: -2H,-1O|-2H,-1O|-2H,-1O) [M-2H2O+H]+	[M-2H2O+H]+	0.968	462.267					N/A	InChI=1S/C26H45NO7S/c1-15(4-7-23(31)27-10-11-35(32,33)34)18-5-6-19-24-20(14-22(30)26(18,19)3)25(2)9-8-17(28)12-16(25)13-21(24)29/h15-22,24,28-30H,4-14H2,1-3H3,(H,27,31)(H,32,33,34)/t15-,16+,17-,18-,19+,20+,21-,22+,24+,25+,26-/m1/s1 - 18.011 Da	N/A	spectral_library_annotation
2301	Suspect related to .beta.-Muricholic acid (predicted molecular formula SIRIUS: C23H38O5 / BUDDY: C23H38O5) with delta m/z -14.016 (putative explanation: Ala->Gly substitution|Gln->Asn substitution|Glu->Asp substitution|Leu/Ile->Val substitution|Thr->Ser substitution; atomic difference: -1C,-2H|-1C,-2H|-1C,-2H|-1C,-2H|-1C,-2H) [M-H2O+H]+	[M-H2O+H]+	0.912	377.27					N/A	InChI=1S/C24H40O5/c1-13(4-7-19(26)27)15-5-6-16-20-17(9-11-23(15,16)2)24(3)10-8-14(25)12-18(24)21(28)22(20)29/h13-18,20-22,25,28-29H,4-12H2,1-3H3,(H,26,27)/t13-,14-,15-,16+,17+,18+,20+,21+,22-,23-,24-/m1/s1 - 14.016 Da	N/A	spectral_library_annotation
2304	Suspect related to 5-Hexenoic acid, 6-[(2R,3S)-3-[[[(4-chloro-2-methylphenyl)sulfonyl]amino]methyl]bicyclo[2.2.2]oct-2-yl]-, (5Z)- (predicted molecular formula SIRIUS: unknown / BUDDY: C22H30ClNO3S) with delta m/z -15.995 (putative explanation: Ser->Ala substitution|Tyr->Phe substitution|reduction; atomic difference: -1O|-1O|-1O) [M-C7H8ClNO2S+H]+	[M-C7H8ClNO2S+H]+	0.977	219.175					N/A	InChI=1S/C22H30ClNO4S/c1-15-13-18(23)11-12-21(15)29(27,28)24-14-20-17-9-7-16(8-10-17)19(20)5-3-2-4-6-22(25)26/h3,5,11-13,16-17,19-20,24H,2,4,6-10,14H2,1H3,(H,25,26)/b5-3-/t16?,17?,19-,20-/m0/s1 - 15.995 Da	N/A	spectral_library_annotation
2307	Suspect related to 2,4,7,9-Tetramethyl-5-decyne-4,7-diol (predicted molecular formula SIRIUS: unknown / BUDDY: unknown) with delta m/z 3.938 (putative explanation: Val->Cys substitution; atomic difference: -2C,-4H,1S) [M+NH4]+	[M+NH4]+	0.977	248.168					N/A	InChI=1S/C14H26O2/c1-11(2)9-13(5,15)7-8-14(6,16)10-12(3)4/h11-12,15-16H,9-10H2,1-6H3 + 3.938 Da	N/A	spectral_library_annotation
2310	Suspect related to Methyl .gamma.-linolenate (predicted molecular formula SIRIUS: unknown / BUDDY: C13H18O3) with delta m/z -70.114 (putative explanation: unspecified; atomic difference: unspecified) [M-CH4O+H]+	[M-CH4O+H]+	0.881	191.106					N/A	InChI=1S/C19H32O2/c1-3-4-5-6-7-8-9-10-11-12-13-14-15-16-17-18-19(20)21-2/h7-8,10-11,13-14H,3-6,9,12,15-18H2,1-2H3/b8-7-,11-10-,14-13- - 70.114 Da	N/A	spectral_library_annotation
2311			0.725	209.1183				C12H18O3	CCC=CCC1C(CCC1=O)CC(=O)O	InChI=1S/C12H18O3/c1-2-3-4-5-10-9(8-12(14)15)6-7-11(10)13/h3-4,9-10H,2,5-8H2,1H3,(H,14,15)	ZNJFBWYDHIGLCU-UHFFFAOYSA-N	spectral_library_annotation
2323	Spectral Match to Benzeneethanol, 2-hydroxy- from NIST14	[M-H2O+H]+	0.91	121.07					C1=CC=C(C(=C1)CCO)O	InChI=1S/C8H10O2/c9-6-5-7-3-1-2-4-8(7)10/h1-4,9-10H,5-6H2	N/A	spectral_library_annotation
2335	Suspect related to Prostaglandin I3 (predicted molecular formula SIRIUS: C20H32O5 / BUDDY: C20H32O5) with delta m/z 2.016 (putative explanation: Pro->Val substitution|reduction; atomic difference: 2H|2H) [M+H]+	[M+H]+	0.777	353.232					N/A	InChI=1S/C20H30O5/c1-2-3-4-7-14(21)10-11-16-17-12-15(8-5-6-9-20(23)24)25-19(17)13-18(16)22/h3-4,8,10-11,14,16-19,21-22H,2,5-7,9,12-13H2,1H3,(H,23,24)/b4-3-,11-10+,15-8-/t14-,16+,17+,18+,19-/m0/s1 + 2.016 Da	N/A	spectral_library_annotation
2337	Prostaglandin E2 CollisionEnergy:102040	[M-H2O+H]+	0.804	335.222					CCCCCC(O)C=CC1C(O)CC(=O)C1CC=CCCCC(=O)O	"InChI=1S/C20H32O5/c1-2-3-6-9-15(21)12-13-17-16(18(22)14-19(17)23)10-7-4-5-8-11-20(24)25/h4,7,12-13,15-17,19,21,23H,2-3,5-6,8-11,14H2,1H3,(H,24,25)/b7-4-,13-12+/t15-,16+,17+,19+/m0/s1"	N/A	spectral_library_annotation
2339	Suspect related to Prostaglandin F1.alpha. alcohol (predicted molecular formula SIRIUS: C14H22O5 / BUDDY: C14H22O5) with delta m/z -72.131 (putative explanation: unspecified; atomic difference: unspecified) [M-H2O+H]+	[M-H2O+H]+	0.755	253.141					N/A	InChI=1S/C20H38O4/c1-2-3-7-10-16(22)12-13-18-17(19(23)15-20(18)24)11-8-5-4-6-9-14-21/h12-13,16-24H,2-11,14-15H2,1H3/b13-12+/t16-,17+,18+,19-,20+/m0/s1 - 72.131 Da	N/A	spectral_library_annotation
2340	Suspect related to Spectral Match to 2-Butanone, 4-(2,6,6-trimethyl-2-cyclohexen-1-yl)- from NIST14 (predicted molecular formula SIRIUS: C10H20N3O3 / BUDDY: C12H22O4) with delta m/z 35.979 (putative explanation: unspecified; atomic difference: unspecified) [M-H2O+H]+	[M-H2O+H]+	0.804	213.146					N/A	N/A	N/A	spectral_library_annotation
2342	Corticosterone	[M+H]+	0.967	347.2213			1.2527	C21H30O4	O=C1C=C2CCC3C4CCC(C(=O)CO)C4(C)CC(O)C3C2(C)CC1	InChI=1S/C21H30O4/c1-20-8-7-13(23)9-12(20)3-4-14-15-5-6-16(18(25)11-22)21(15,2)10-17(24)19(14)20/h9,14-17,19,22,24H,3-8,10-11H2,1-2H3/t14-,15-,16+,17-,19+,20-,21-/m0/s1	OMFXVFTZEKFJBZ-HJTSIMOOSA-N	spectral_library_annotation
2344	Suspect related to Spectral Match to 9(10)-EpOME from NIST14 (predicted molecular formula SIRIUS: C9H21N7O / BUDDY: C13H25NO3) with delta m/z -53.049 (putative explanation: unspecified; atomic difference: unspecified) [M+H]+	[M+H]+	0.79	244.189					N/A	N/A	N/A	spectral_library_annotation
2345	Suspect related to Palmitelaidic acid (predicted molecular formula SIRIUS: C13H23NO2 / BUDDY: C13H23NO2) with delta m/z -29.056 (putative explanation: unspecified; atomic difference: unspecified) [M+H]+	[M+H]+	0.941	226.18					N/A	InChI=1S/C16H30O2/c1-2-3-4-5-6-7-8-9-10-11-12-13-14-15-16(17)18/h7-8H,2-6,9-15H2,1H3,(H,17,18)/b8-7+ - 29.056 Da	N/A	spectral_library_annotation
2346	Suspect related to Spectral Match to 13-Docosenamide, (Z)- from NIST14 (predicted molecular formula SIRIUS: C12H23NO / BUDDY: C12H23NO) with delta m/z -140.156 (putative explanation: unspecified; atomic difference: unspecified) [M+H]+	[M+H]+	0.947	198.185					N/A	N/A	N/A	spectral_library_annotation
2348	Suspect related to Dodecanedioic acid (predicted molecular formula SIRIUS: unknown / BUDDY: C12H25NO2) with delta m/z -14.963 (putative explanation: Amine oxidation (reverse)|alpha-amino adipic acid (reverse); atomic difference: -2O,1N-3H|3H,1N,-2O) [M-2H2O+H]+	[M-2H2O+H]+	0.973	180.174					N/A	InChI=1S/C12H22O4/c13-11(14)9-7-5-3-1-2-4-6-8-10-12(15)16/h1-10H2,(H,13,14)(H,15,16) - 14.963 Da	N/A	spectral_library_annotation
2352	Suspect related to Massbank: Lauramidopropyl betaine|3-(Dodecanoylamino)propyl(carboxymethyl)dimethylammonium|carboxymethyl-[3-(dodecanoylamino)propyl]-dimethylazanium (predicted molecular formula SIRIUS: unknown / BUDDY: C17H34N2O3) with delta m/z -28.031 (putative explanation: Desethylation, didemethylation, dealkylation|Met->Cys substitution|Val->Ala substitution; atomic difference: -2C,-4H|-2…	[M]+	0.928	315.264					N/A	1S/C19H38N2O3/c1-4-5-6-7-8-9-10-11-12-14-18(22)20-15-13-16-21(2,3)17-19(23)24/h4-17H2,1-3H3,(H-,20,22,23,24)/p+1 - 28.031 Da	N/A	spectral_library_annotation
2356	Suspect related to Massbank:FIO00207 Naringenin (predicted molecular formula SIRIUS: C13H10O4 / BUDDY: C13H10O4) with delta m/z -42.01 (putative explanation: Glu->Ser substitution|Hydrolysis, deacetylation; atomic difference: -2C,-2H,-1O|-2C,-2H,-1O) [M+H]+	[M+H]+	0.792	231.065					N/A	1S/C15H12O5/c16-9-3-1-8(2-4-9)13-7-12(19)15-11(18)5-10(17)6-14(15)20-13/h1-6,13,16-18H,7H2/t13-/m0/s1 - 42.010 Da	N/A	spectral_library_annotation
2360	methyl 2-(1H-indol-3-yl)acetate CollisionEnergy:205060	[M+H]+	0.894	190.086					COC(=O)Cc1c[nH]c2ccccc12	"InChI=1S/C11H11NO2/c1-14-11(13)6-8-7-12-10-5-3-2-4-9(8)10/h2-5,7,12H,6H2,1H3"	N/A	spectral_library_annotation
2363	Suspect related to Dodecanedioic acid (predicted molecular formula SIRIUS: C16H28O5 / BUDDY: C16H30O6) with delta m/z 88.052 (putative explanation: PEG repeat unit x2; atomic difference: 4C,8H,2O) [M-H2O+H]+	[M-H2O+H]+	0.751	301.201					N/A	InChI=1S/C12H22O4/c13-11(14)9-7-5-3-1-2-4-6-8-10-12(15)16/h1-10H2,(H,13,14)(H,15,16) + 88.052 Da	N/A	spectral_library_annotation
2365	Suspect related to Methyl .gamma.-linolenate (predicted molecular formula SIRIUS: C14H20O3 / BUDDY: C10H16N6O) with delta m/z -56.099 (putative explanation: unspecified; atomic difference: unspecified) [M+H]+	[M+H]+	0.804	237.146					N/A	InChI=1S/C19H32O2/c1-3-4-5-6-7-8-9-10-11-12-13-14-15-16-17-18-19(20)21-2/h7-8,10-11,13-14H,3-6,9,12,15-18H2,1-2H3/b8-7-,11-10-,14-13- - 56.099 Da	N/A	spectral_library_annotation
2371	Suspect related to NCGC00347651-02_C20H26O3_1-Phenanthrenecarboxylic acid, 1,2,3,4,4a,9,10,10a-octahydro-1,4a-dimethyl-7-(1-methylethyl)-9-oxo- (predicted molecular formula SIRIUS: C20H26O4 / BUDDY: C20H26O4) with delta m/z 15.995 (putative explanation: Ala->Ser substitution|Oxidation or Hydroxylation|Phe->Tyr substitution; atomic difference: 1O|1O|1O) [M+H]+	[M+H]+	0.853	331.191					N/A	InChI=1S/C20H26O3/c1-12(2)13-6-7-15-14(10-13)16(21)11-17-19(15,3)8-5-9-20(17,4)18(22)23/h6-7,10,12,17H,5,8-9,11H2,1-4H3,(H,22,23) + 15.995 Da	N/A	spectral_library_annotation
2377	Suspect related to Tetradecanedioic acid (predicted molecular formula SIRIUS: C12H26N3O4 / BUDDY: C14H28O5) with delta m/z 18.01 (putative explanation: Proline oxidation to 5-hydroxy-2-aminovaleric acid|water; atomic difference: 2H,1O|2H,1O) [M-2H2O+H]+	[M-2H2O+H]+	0.815	241.18					N/A	InChI=1S/C14H26O4/c15-13(16)11-9-7-5-3-1-2-4-6-8-10-12-14(17)18/h1-12H2,(H,15,16)(H,17,18) + 18.010 Da	N/A	spectral_library_annotation
2379	Suspect related to sphingosin C16 (Artifact)-emf (predicted molecular formula SIRIUS: C14H31NO2 / BUDDY: C14H31NO2) with delta m/z -28.031 (putative explanation: Desethylation, didemethylation, dealkylation|Met->Cys substitution|Val->Ala substitution; atomic difference: -2C,-4H|-2C,-4H|-2C,-4H) [M+H]+	[M+H]+	0.987	246.243					N/A	N/A	N/A	spectral_library_annotation
2388	Massbank:EA278404 DDAO| N,N-dimethyl-1-decanamine oxide|NN-Dimethyldicylamine N-oxide	[M+H]+	0.98	202.217					N(C)(CCCCCCCCCC)(C)=O	1S/C12H27NO/c1-4-5-6-7-8-9-10-11-12-13(2,3)14/h4-12H2,1-3H3	N/A	spectral_library_annotation
2395	Suspect related to 5-Hexenoic acid, 6-[(2R,3S)-3-[[[(4-chloro-2-methylphenyl)sulfonyl]amino]methyl]bicyclo[2.2.2]oct-2-yl]-, (5Z)- (predicted molecular formula SIRIUS: unknown / BUDDY: C22H30ClNO3S) with delta m/z -15.995 (putative explanation: Ser->Ala substitution|Tyr->Phe substitution|reduction; atomic difference: -1O|-1O|-1O) [M-C7H8ClNO2S+H]+	[M-C7H8ClNO2S+H]+	0.986	219.175					N/A	InChI=1S/C22H30ClNO4S/c1-15-13-18(23)11-12-21(15)29(27,28)24-14-20-17-9-7-16(8-10-17)19(20)5-3-2-4-6-22(25)26/h3,5,11-13,16-17,19-20,24H,2,4,6-10,14H2,1H3,(H,25,26)/b5-3-/t16?,17?,19-,20-/m0/s1 - 15.995 Da	N/A	spectral_library_annotation
2399	Suspect related to Spectral Match to 21-Hydroxyprogesterone from NIST14 (predicted molecular formula SIRIUS: C21H32O3 / BUDDY: C21H32O3) with delta m/z 2.016 (putative explanation: Pro->Val substitution|reduction; atomic difference: 2H|2H) [M+H]+	[M+H]+	0.942	333.242					N/A	N/A	N/A	spectral_library_annotation
2400	Suspect related to Massbank:RP025402 Tetradecanoyl-L-Carnitine|L-Myristoylcarnitine|(3R)-3-tetradecanoyloxy-4-(trimethylazaniumyl)butanoate (predicted molecular formula SIRIUS: C19H35NO5 / BUDDY: C20H31N5O) with delta m/z -14.052 (putative explanation: Lys->Asn substitution; atomic difference: -2C,-6H,1O) [M+H]+	[M+H]+	0.862	358.26					N/A	1S/C21H41NO4/c1-5-6-7-8-9-10-11-12-13-14-15-16-21(25)26-19(17-20(23)24)18-22(2,3)4/h19H,5-18H2,1-4H3/t19-/m1/s1 - 14.052 Da	N/A	spectral_library_annotation
2402	Suspect related to Methyl .gamma.-linolenate (predicted molecular formula SIRIUS: C14H20O3 / BUDDY: C10H16N6O) with delta m/z -56.099 (putative explanation: unspecified; atomic difference: unspecified) [M+H]+	[M+H]+	0.768	237.146					N/A	InChI=1S/C19H32O2/c1-3-4-5-6-7-8-9-10-11-12-13-14-15-16-17-18-19(20)21-2/h7-8,10-11,13-14H,3-6,9,12,15-18H2,1-2H3/b8-7-,11-10-,14-13- - 56.099 Da	N/A	spectral_library_annotation
2405	Suspect related to Massbank:LU100204 2,2'-(Tetradecylimino)diethanol|Tetradecyldiethanolamine (predicted molecular formula SIRIUS: C16H35NO3 / BUDDY: C16H35NO3) with delta m/z -12.036 (putative explanation: Leu/Ile->Thr substitution|Val->Ser substitution|Dealkylation+hydroxylation; atomic difference: -2C,-4H,1O|-2C,-4H,1O|2C,4H,-1O) [M+H]+	[M+H]+	0.889	290.269					N/A	1S/C18H39NO2/c1-2-3-4-5-6-7-8-9-10-11-12-13-14-19(15-17-20)16-18-21/h20-21H,2-18H2,1H3 - 12.036 Da	N/A	spectral_library_annotation
2411			0.714	319.1187				C17H20O6	CC1=C2COC(=O)C2=C(C(=C1OC)CC=C(C)CCC(=O)O)O	InChI=1S/C17H20O6/c1-9(5-7-13(18)19)4-6-11-15(20)14-12(8-23-17(14)21)10(2)16(11)22-3/h4,20H,5-8H2,1-3H3,(H,18,19)	HPNSFSBZBAHARI-UHFFFAOYSA-N	spectral_library_annotation
2414	Suspect related to 5-Heptenoic acid, 7-[(1S,2S,3S,5R)-3-[[(4-iodophenyl)sulfonyl]amino]-6,6-dimethylbicyclo[3.1.1]hept-2-yl]-, (5Z)- (predicted molecular formula SIRIUS: unknown / BUDDY: C18H23F3INO3S) with delta m/z -14.052 (putative explanation: Lys->Asn substitution; atomic difference: -2C,-6H,1O) [M-C6H6INO2S+H]+	[M-C6H6INO2S+H]+	0.826	235.131					N/A	InChI=1S/C22H30INO4S/c1-22(2)15-13-19(22)18(7-5-3-4-6-8-21(25)26)20(14-15)24-29(27,28)17-11-9-16(23)10-12-17/h3,5,9-12,15,18-20,24H,4,6-8,13-14H2,1-2H3,(H,25,26)/b5-3-/t15-,18+,19+,20+/m1/s1 - 14.052 Da	N/A	spectral_library_annotation
2418			0.77	253.1429				C14H20O4	CCC/C=C/C=C/[C@@H]1C[C@H]([C@H](C(=O)[C@H]1C=O)O)O	InChI=1S/C14H20O4/c1-2-3-4-5-6-7-10-8-12(16)14(18)13(17)11(10)9-15/h4-7,9-12,14,16,18H,2-3,8H2,1H3/b5-4+,7-6+/t10-,11+,12-,14-/m1/s1	MHZVWXOKIRZLCJ-XZQMCIKJSA-N	spectral_library_annotation
2426	L-thyroxine CollisionEnergy:205060	[M+H]+	0.971	777.694					NC(Cc1cc(I)c(Oc2cc(I)c(O)c(I)c2)c(I)c1)C(=O)O	"InChI=1S/C15H11I4NO4/c16-8-4-7(5-9(17)13(8)21)24-14-10(18)1-6(2-11(14)19)3-12(20)15(22)23/h1-2,4-5,12,21H,3,20H2,(H,22,23)/t12-/m0/s1"	N/A	spectral_library_annotation
2434	Suspect related to PALMITOYLCARNITINE (predicted molecular formula SIRIUS: C17H31NO4 / BUDDY: C17H31NO4) with delta m/z -86.109 (putative explanation: unspecified; atomic difference: unspecified) [M+H]+	[M+H]+	0.997	314.231					N/A	InChI=1S/C23H45NO4/c1-5-6-7-8-9-10-11-12-13-14-15-16-17-18-23(27)28-21(19-22(25)26)20-24(2,3)4/h21H,5-20H2,1-4H3 - 86.109 Da	N/A	spectral_library_annotation
2438	Suspect related to (R)-4-((3R,5R,6R,7S,8S,9S,10R,13R,14S,17R)-3,6,7-trihydroxy-10,13-dimethylhexadecahydro-1H-cyclopenta[a]phenanthren-17-yl)pentanoic acid (predicted molecular formula SIRIUS: C24H36O3 / BUDDY: C24H36O3) with delta m/z -36.021 (putative explanation: 2x water (reverse); atomic difference: -4H,-2O) [M+H]+	[M+H]+	0.955	373.274					N/A	InChI=1S/C24H40O5/c1-13(4-7-19(26)27)15-5-6-16-20-17(9-11-23(15,16)2)24(3)10-8-14(25)12-18(24)21(28)22(20)29/h13-18,20-22,25,28-29H,4-12H2,1-3H3,(H,26,27)/t13-,14-,15-,16+,17+,18+,20+,21-,22+,23-,24-/m1/s1 - 36.021 Da	N/A	spectral_library_annotation
2439	cholic acid CollisionEnergy:205060	[M-H2O+H]+	0.902	391.284					CC(CCC(=O)O)C1CCC2C3C(O)CC4CC(O)CCC4(C)C3CC(O)C12C	"InChI=1S/C24H40O5/c1-13(4-7-21(28)29)16-5-6-17-22-18(12-20(27)24(16,17)3)23(2)9-8-15(25)10-14(23)11-19(22)26/h13-20,22,25-27H,4-12H2,1-3H3,(H,28,29)/t13-,14+,15-,16-,17+,18+,19-,20+,22+,23+,24-/m1/s1"	N/A	spectral_library_annotation
2441	Suspect related to 14-Hydroxy-4Z,7Z,10Z,12E,16Z,19Z-docosahexaenoic acid (predicted molecular formula SIRIUS: C24H38O4 / BUDDY: C24H36O3) with delta m/z 28.031 (putative explanation: Acetaldehyde +28|Ala->Val substitution|Cys->Met substitution|Ethylation|di-Methylation; atomic difference: 2C,4H|2C,4H|2C,4H|2C,4H|2C,4H) [M-H2O+H]+	[M-H2O+H]+	0.973	355.263					N/A	InChI=1S/C22H32O3/c1-2-3-4-5-12-15-18-21(23)19-16-13-10-8-6-7-9-11-14-17-20-22(24)25/h3-4,6-7,10-16,19,21,23H,2,5,8-9,17-18,20H2,1H3,(H,24,25)/b4-3-,7-6-,13-10-,14-11-,15-12-,19-16+ + 28.031 Da	N/A	spectral_library_annotation
2442	Suspect related to Massbank:UF415102 Progesterone|(8S,9S,10R,13S,14S,17S)-17-Acetyl-10,13-dimethyl-1,2,6,7,8,9,11,12,14,15,16,17-dodecahydrocyclopenta[a]phenanthren-3-one (predicted molecular formula SIRIUS: C20H28O4 / BUDDY: C20H28O4) with delta m/z 17.973 (putative explanation: Pro->Asp substitution; atomic difference: -1C,-2H,2O) [M+H]+	[M+H]+	0.853	333.206					N/A	1S/C21H30O2/c1-13(22)17-6-7-18-16-5-4-14-12-15(23)8-10-20(14,2)19(16)9-11-21(17,18)3/h12,16-19H,4-11H2,1-3H3/t16-,17+,18-,19-,20-,21+/m0/s1 + 17.973 Da	N/A	spectral_library_annotation
2447	alprostadil CollisionEnergy:205060	[M+Na]+	0.716	377.23					CCCCCC(O)C=CC1C(O)CC(=O)C1CCCCCCC(=O)O	"InChI=1S/C20H34O5/c1-2-3-6-9-15(21)12-13-17-16(18(22)14-19(17)23)10-7-4-5-8-11-20(24)25/h12-13,15-17,19,21,23H,2-11,14H2,1H3,(H,24,25)/b13-12+/t15-,16+,17+,19+/m0/s1"	N/A	spectral_library_annotation
2449	Suspect related to Erucamide (predicted molecular formula SIRIUS: unknown / BUDDY: unknown) with delta m/z -3.048 (putative explanation: unspecified; atomic difference: unspecified) [M+H]+	[M+H]+	0.755	335.294					N/A	InChI=1S/C22H43NO/c1-2-3-4-5-6-7-8-9-10-11-12-13-14-15-16-17-18-19-20-21-22(23)24/h9-10H,2-8,11-21H2,1H3,(H2,23,24)/b10-9- - 3.048 Da	N/A	spectral_library_annotation
2451			0.781	253.1429				C14H20O4	CCC/C=C/C=C/[C@@H]1C[C@H]([C@H](C(=O)[C@H]1C=O)O)O	InChI=1S/C14H20O4/c1-2-3-4-5-6-7-10-8-12(16)14(18)13(17)11(10)9-15/h4-7,9-12,14,16,18H,2-3,8H2,1H3/b5-4+,7-6+/t10-,11+,12-,14-/m1/s1	MHZVWXOKIRZLCJ-XZQMCIKJSA-N	spectral_library_annotation
2453	Suspect related to NCGC00385910-01_C15H20O4_1H-3a,6-Epoxyazulene-7-acetic acid, octahydro-4,8a-dimethyl-alpha-methylene-1-oxo-, (3aR,4S,6S,7R,8aS)- (predicted molecular formula SIRIUS: C14H22O4 / BUDDY: C14H22O4) with delta m/z -9.984 (putative explanation: unspecified; atomic difference: unspecified) [M-H2O+H]+	[M-H2O+H]+	0.77	237.148					N/A	InChI=1S/C15H20O4/c1-8-6-11-10(9(2)13(17)18)7-14(3)12(16)4-5-15(8,14)19-11/h8,10-11H,2,4-7H2,1,3H3,(H,17,18)/t8-,10+,11-,14+,15+/m0/s1 - 9.984 Da	N/A	spectral_library_annotation
2469	Suspect related to 2S-Amino-4E-pentadecene-1,3R-diol (predicted molecular formula SIRIUS: C14H29NO2 / BUDDY: C14H29NO2) with delta m/z -14.016 (putative explanation: Ala->Gly substitution|Gln->Asn substitution|Glu->Asp substitution|Leu/Ile->Val substitution|Thr->Ser substitution; atomic difference: -1C,-2H|-1C,-2H|-1C,-2H|-1C,-2H|-1C,-2H) [M+H]+	[M+H]+	0.718	244.227					N/A	InChI=1S/C15H31NO2/c1-2-3-4-5-6-7-8-9-10-11-12-15(18)14(16)13-17/h11-12,14-15,17-18H,2-10,13,16H2,1H3/b12-11+/t14-,15?/m0/s1 - 14.016 Da	N/A	spectral_library_annotation
2476	DEET	[M+H]+	0.985	192.1383				C12H17NO	CCN(CC)C(=O)C1=CC(C)=CC=C1	InChI=1S/C12H17NO/c1-4-13(5-2)12(14)11-8-6-7-10(3)9-11/h6-9H,4-5H2,1-3H3	MMOXZBCLCQITDF-UHFFFAOYSA-N	spectral_library_annotation
2484	Suspect related to Hexadecanoic acid (predicted molecular formula SIRIUS: C16H24O / BUDDY: C16H24O) with delta m/z -24.059 (putative explanation: unspecified; atomic difference: unspecified) [M+H]+	[M+H]+	0.914	233.19					N/A	InChI=1S/C16H32O2/c1-2-3-4-5-6-7-8-9-10-11-12-13-14-15-16(17)18/h2-15H2,1H3,(H,17,18) - 24.059 Da	N/A	spectral_library_annotation
2500	(1S,4S,5R,9R,13S)-5,9-dimethyl-14-methylidenetetracyclo[11.2.1.0¹,¹�?0�?⁹]hexadec-10-ene-5-carboxylic acid	[M+H]+	0.83	301.2166			5.4908	C20H28O2	O=C(O)C1(C)CCCC2(C3=CCC4C(=C)CC3(CCC12)C4)C	InChI=1S/C20H28O2/c1-13-11-20-10-7-15-18(2,16(20)6-5-14(13)12-20)8-4-9-19(15,3)17(21)22/h6,14-15H,1,4-5,7-12H2,2-3H3,(H,21,22)/t14-,15-,18+,19+,20+/m0/s1	RJIPNPHMQGDUBW-LGEIONFXSA-N	spectral_library_annotation
2504	Suspect related to Spectral Match to Pinolenic acid ethyl ester from NIST14 (predicted molecular formula SIRIUS: unknown / BUDDY: unknown) with delta m/z -10.095 (putative explanation: unspecified; atomic difference: unspecified) [219.2]	[M]+	0.734	209.118					N/A	N/A	N/A	spectral_library_annotation
2505	Suspect related to 2-Furanpropanoic acid, 3-carboxy-4-methyl-5-propyl- (predicted molecular formula SIRIUS: C14H20O5 / BUDDY: C14H20O5) with delta m/z 28.031 (putative explanation: Acetaldehyde +28|Ala->Val substitution|Cys->Met substitution|Ethylation|di-Methylation; atomic difference: 2C,4H|2C,4H|2C,4H|2C,4H|2C,4H) [M-H2O+H]+	[M-H2O+H]+	0.867	251.128					N/A	InChI=1S/C12H16O5/c1-3-4-8-7(2)11(12(15)16)9(17-8)5-6-10(13)14/h3-6H2,1-2H3,(H,13,14)(H,15,16) + 28.031 Da	N/A	spectral_library_annotation
2543	Phthalic acid - 40.0 eV	[M]+	0.943	149.023					c1ccc(c(c1)C(=O)O)C(=O)O	N/A	N/A	spectral_library_annotation
2556	Suspect related to URSODEOXYCHOLATE (predicted molecular formula SIRIUS: C23H38O4 / BUDDY: C23H38O4) with delta m/z -14.016 (putative explanation: Ala->Gly substitution|Gln->Asn substitution|Glu->Asp substitution|Leu/Ile->Val substitution|Thr->Ser substitution; atomic difference: -1C,-2H|-1C,-2H|-1C,-2H|-1C,-2H|-1C,-2H) [M-2H2O+H]+	[M-2H2O+H]+	0.957	343.263					N/A	InChI=1S/C24H40O4/c1-14(4-7-21(27)28)17-5-6-18-22-19(9-11-24(17,18)3)23(2)10-8-16(25)12-15(23)13-20(22)26/h14-20,22,25-26H,4-13H2,1-3H3,(H,27,28) - 14.016 Da	N/A	spectral_library_annotation
2575	Cortodoxone	[M+H]+	0.958	347.2217				C21H30O4	O=C1C=C2CCC3C(CCC4(C)C3CCC4(O)C(=O)CO)C2(C)CC1	InChI=1S/C21H30O4/c1-19-8-5-14(23)11-13(19)3-4-15-16(19)6-9-20(2)17(15)7-10-21(20,25)18(24)12-22/h11,15-17,22,25H,3-10,12H2,1-2H3/t15?,16?,17?,19?,20?,21-/m0/s1	WHBHBVVOGNECLV-VLAJLFEZSA-N	spectral_library_annotation
2576	Suspect related to .delta.-Undecalactone (predicted molecular formula SIRIUS: C12H20O2 / BUDDY: C12H20O2) with delta m/z 12.0 (putative explanation: formaldehyde adduct|methylation and reduction|unspecified; atomic difference: 1C|1C|1C) [M-H2O+H]+	[M-H2O+H]+	0.947	179.143					N/A	InChI=1S/C11H20O2/c1-2-3-4-5-7-10-8-6-9-11(12)13-10/h10H,2-9H2,1H3 + 12.000 Da	N/A	spectral_library_annotation
2580	hyocholic acid	[M-2H2O+H]+	0.954	373.275				C24H40O5	C[C@H](CCC(=O)O)[C@H]1CC[C@@H]2[C@@]1(CC[C@H]3[C@H]2[C@@H]([C@@H]([C@H]4[C@@]3(CC[C@H](C4)O)C)O)O)C	InChI=1S/C24H40O5/c1-13(4-7-19(26)27)15-5-6-16-20-17(9-11-23(15,16)2)24(3)10-8-14(25)12-18(24)21(28)22(20)29/h13-18,20-22,25,28-29H,4-12H2,1-3H3,(H,26,27)/t13?,14-,15-,16+,17+,18+,20+,21-,22+,23?,24?/m1/s1	DKPMWHFRUGMUKF-WQOPRVDTSA-N	spectral_library_annotation
2581	Suspect related to (4R)-4-((5S,7R,9S,10S,13R,14S,17R)-7-hydroxy-10,13-dimethyl-3-oxohexadecahydro-1H-cyclopenta[a]phenanthren-17-yl)pentanoic acid (predicted molecular formula SIRIUS: C24H40O5 / BUDDY: C24H40O5) with delta m/z 18.01 (putative explanation: Proline oxidation to 5-hydroxy-2-aminovaleric acid|water; atomic difference: 2H,1O|2H,1O) [M-H2O+H]+	[M-H2O+H]+	0.944	391.284					N/A	InChI=1S/C24H38O4/c1-14(4-7-21(27)28)17-5-6-18-22-19(9-11-24(17,18)3)23(2)10-8-16(25)12-15(23)13-20(22)26/h14-15,17-20,22,26H,4-13H2,1-3H3,(H,27,28)/t14-,15-,17-,18+,19+,20-,22+,23+,24-/m1/s1 + 18.010 Da	N/A	spectral_library_annotation
2582	Suspect related to Spectral Match to 12-Ketodeoxycholic acid from NIST14 (predicted molecular formula SIRIUS: C24H36O3 / BUDDY: C24H36O3) with delta m/z -18.011 (putative explanation: Dehydration|Pyro-glu from E|carbodiimide crosslinker; atomic difference: -2H,-1O|-2H,-1O|-2H,-1O) [M-H2O+H]+	[M-H2O+H]+	0.946	355.263					N/A	N/A	N/A	spectral_library_annotation
2583	Suspect related to Spectral Match to D-erythro-Sphinganine from NIST14 (predicted molecular formula SIRIUS: C14H27NO3 / BUDDY: C14H27NO3) with delta m/z -44.099 (putative explanation: unspecified; atomic difference: unspecified) [M+H]+	[M+H]+	0.743	258.207					N/A	N/A	N/A	spectral_library_annotation
2585	Suspect related to Methyl palmitoleate (predicted molecular formula SIRIUS: unknown / BUDDY: C15H29NO3) with delta m/z 2.979 (putative explanation: Gln->Met substitution; atomic difference: 1H,-1N,-1O,1S) [M-CH4O+H]+	[M-CH4O+H]+	0.866	240.196					N/A	InChI=1S/C17H32O2/c1-3-4-5-6-7-8-9-10-11-12-13-14-15-16-17(18)19-2/h8-9H,3-7,10-16H2,1-2H3/b9-8- + 2.979 Da	N/A	spectral_library_annotation
2588	Suspect related to cis-Vaccenic acid (predicted molecular formula SIRIUS: C14H24O3 / BUDDY: C14H24O3) with delta m/z -42.084 (putative explanation: unspecified; atomic difference: unspecified) [M+H]+	[M+H]+	0.804	241.18					N/A	InChI=1S/C18H34O2/c1-2-3-4-5-6-7-8-9-10-11-12-13-14-15-16-17-18(19)20/h7-8H,2-6,9-17H2,1H3,(H,19,20)/b8-7- - 42.084 Da	N/A	spectral_library_annotation
2590	Suspect related to NCGC00169469-03_C20H34O3_1-Naphthalenecarboxylic acid, decahydro-5-(5-hydroxy-3-methylpentyl)-1,4a-dimethyl-6-methylene-, (1R,4aS,5R,8aS)- (predicted molecular formula SIRIUS: C18H30O3 / BUDDY: C18H30O3) with delta m/z -28.031 (putative explanation: Desethylation, didemethylation, dealkylation|Met->Cys substitution|Val->Ala substitution; atomic difference: -2C,-4H|-2C,-4H|-2C,-…	[M+H]+	0.967	295.227					N/A	InChI=1S/C20H34O3/c1-14(10-13-21)6-8-16-15(2)7-9-17-19(16,3)11-5-12-20(17,4)18(22)23/h14,16-17,21H,2,5-13H2,1,3-4H3,(H,22,23)/t14?,16-,17+,19+,20-/m1/s1 - 28.031 Da	N/A	spectral_library_annotation
2593	hyocholic acid	[M+H]+	0.816	158.154				C24H40O5	C[C@H](CCC(=O)O)[C@H]1CC[C@@H]2[C@@]1(CC[C@H]3[C@H]2[C@@H]([C@@H]([C@H]4[C@@]3(CC[C@H](C4)O)C)O)O)C	InChI=1S/C24H40O5/c1-13(4-7-19(26)27)15-5-6-16-20-17(9-11-23(15,16)2)24(3)10-8-14(25)12-18(24)21(28)22(20)29/h13-18,20-22,25,28-29H,4-12H2,1-3H3,(H,26,27)/t13?,14-,15-,16+,17+,18+,20+,21-,22+,23?,24?/m1/s1	DKPMWHFRUGMUKF-WQOPRVDTSA-N	spectral_library_annotation
2604	Suspect related to Dodeca-2(E),4(E)-dienoic acid (predicted molecular formula SIRIUS: C14H24O4 / BUDDY: C13H22O2) with delta m/z 14.016 (putative explanation: Asn->Gln substitution|Asp->Glu substitution|Gly->Ala substitution|Methylation|Ser->Thr substitution|Val->Leu/Ile substitution|chain elongation; atomic difference: 1C,2H|1C,2H|1C,2H|1C,2H|1C,2H|1C,2H|1C,2H) [M-H2O+H]+	[M-H2O+H]+	0.919	193.158					N/A	InChI=1S/C12H20O2/c1-2-3-4-5-6-7-8-9-10-11-12(13)14/h8-11H,2-7H2,1H3,(H,13,14)/b9-8+,11-10+ + 14.016 Da	N/A	spectral_library_annotation
2605	Suspect related to Linoleic acid methyl ester (predicted molecular formula SIRIUS: unknown / BUDDY: C14H24O2) with delta m/z -70.078 (putative explanation: Labeling transglutaminase substrate on glutamine side chain (reverse)|nan (reverse); atomic difference: -5C,-10H|-5C,-10H) [M-CH6O2+H]+	[M-CH6O2+H]+	0.929	175.148					N/A	InChI=1S/C19H34O2/c1-3-4-5-6-7-8-9-10-11-12-13-14-15-16-17-18-19(20)21-2/h7-8,10-11H,3-6,9,12-18H2,1-2H3/b8-7-,11-10- - 70.078 Da	N/A	spectral_library_annotation
2608	Suspect related to 2,4,7,9-Tetramethyl-5-decyne-4,7-diol (predicted molecular formula SIRIUS: unknown / BUDDY: unknown) with delta m/z -16.031 (putative explanation: Leu/Ile->Pro substitution; atomic difference: -1C,-4H) [M+NH4]+	[M+NH4]+	0.888	228.196					N/A	InChI=1S/C14H26O2/c1-11(2)9-13(5,15)7-8-14(6,16)10-12(3)4/h11-12,15-16H,9-10H2,1-6H3 - 16.031 Da	N/A	spectral_library_annotation
2614	Suspect related to 5-Hexenoic acid, 6-[(2R,3S)-3-[[[(4-chloro-2-methylphenyl)sulfonyl]amino]methyl]bicyclo[2.2.2]oct-2-yl]-, (5Z)- (predicted molecular formula SIRIUS: unknown / BUDDY: C22H30ClNO3S) with delta m/z -15.995 (putative explanation: Ser->Ala substitution|Tyr->Phe substitution|reduction; atomic difference: -1O|-1O|-1O) [M-C7H8ClNO2S+H]+	[M-C7H8ClNO2S+H]+	0.979	219.175					N/A	InChI=1S/C22H30ClNO4S/c1-15-13-18(23)11-12-21(15)29(27,28)24-14-20-17-9-7-16(8-10-17)19(20)5-3-2-4-6-22(25)26/h3,5,11-13,16-17,19-20,24H,2,4,6-10,14H2,1H3,(H,25,26)/b5-3-/t16?,17?,19-,20-/m0/s1 - 15.995 Da	N/A	spectral_library_annotation
2630	Suspect related to Prostaglandin E1 alcohol (predicted molecular formula SIRIUS: C20H34O6 / BUDDY: C20H34O6) with delta m/z 29.974 (putative explanation: Val->Glu substitution|quinone|Methyl carboxylation, other oxidation|unspecified; atomic difference: -2H,2O|-2H,2O|2O,-2H|2O,-2H) [M-H2O+H]+	[M-H2O+H]+	0.978	353.231					N/A	InChI=1S/C20H36O4/c1-2-3-7-10-16(22)12-13-18-17(19(23)15-20(18)24)11-8-5-4-6-9-14-21/h12-13,16-18,20-22,24H,2-11,14-15H2,1H3/b13-12+/t16?,17?,18-,20?/m1/s1 + 29.974 Da	N/A	spectral_library_annotation
2633	Triphenylphosphine oxide	[M+H]+	0.962	279.0933				C18H15OP	C1=CC=C(C=C1)P(=O)(C2=CC=CC=C2)C3=CC=CC=C3	InChI=1S/C18H15OP/c19-20(16-10-4-1-5-11-16,17-12-6-2-7-13-17)18-14-8-3-9-15-18/h1-15H	FIQMHBFVRAXMOP-UHFFFAOYSA-N	spectral_library_annotation
2636	Suspect related to PALMITOYLCARNITINE (predicted molecular formula SIRIUS: C19H37NO5 / BUDDY: C19H37NO5) with delta m/z -40.067 (putative explanation: unspecified; atomic difference: unspecified) [M+H]+	[M+H]+	0.996	360.273					N/A	InChI=1S/C23H45NO4/c1-5-6-7-8-9-10-11-12-13-14-15-16-17-18-23(27)28-21(19-22(25)26)20-24(2,3)4/h21H,5-20H2,1-4H3 - 40.067 Da	N/A	spectral_library_annotation
2637	Suspect related to Massbank:AU252106 4-Hydroxy-1-(2-hydroxyethyl)-2,2,6,6-tetramethylpiperidine|1-Piperidineethanol, 4-hydroxy-2,2,6,6-tetramethyl-|1-(2-hydroxyethyl)-2,2,6,6-tetramethylpiperidin-4-ol (predicted molecular formula SIRIUS: C13H25NO3 / BUDDY: C13H25NO3) with delta m/z 42.01 (putative explanation: Acetylation|Ser->Glu substitution|unspecified; atomic difference: 2C,2H,1O|2C,2H,1O|3N)…	[M+H]+	0.71	244.191					N/A	1S/C11H23NO2/c1-10(2)7-9(14)8-11(3,4)12(10)5-6-13/h9,13-14H,5-8H2,1-4H3 + 42.010 Da	N/A	spectral_library_annotation
2639	Suspect related to Methyl .gamma.-linolenate (predicted molecular formula SIRIUS: C14H20O3 / BUDDY: C10H16N6O) with delta m/z -56.099 (putative explanation: unspecified; atomic difference: unspecified) [M+H]+	[M+H]+	0.805	237.146					N/A	InChI=1S/C19H32O2/c1-3-4-5-6-7-8-9-10-11-12-13-14-15-16-17-18-19(20)21-2/h7-8,10-11,13-14H,3-6,9,12,15-18H2,1-2H3/b8-7-,11-10-,14-13- - 56.099 Da	N/A	spectral_library_annotation
2642	Suspect related to Massbank:LU118802 N,N'-Dicyclohexylthiourea|N,N'-dicyclohexylcarbamimidothioic acid (predicted molecular formula SIRIUS: C13H24N2O / BUDDY: C13H24N2O) with delta m/z -15.983 (putative explanation: unspecified; atomic difference: unspecified) [M+H]+	[M+H]+	0.96	225.196					N/A	1S/C13H24N2S/c16-13(14-11-7-3-1-4-8-11)15-12-9-5-2-6-10-12/h11-12H,1-10H2,(H2,14,15,16) - 15.983 Da	N/A	spectral_library_annotation
2643	Suspect related to Glycodeoxycholic acid (predicted molecular formula SIRIUS: C24H47N5O3S2 / BUDDY: C28H41N3O5) with delta m/z 50.0 (putative explanation: unspecified|unspecified; atomic difference: 2H,3O|3C,1N) [M-H2O+H]+	[M-H2O+H]+	0.962	482.301					N/A	InChI=1S/C26H43NO5/c1-15(4-9-23(30)27-14-24(31)32)19-7-8-20-18-6-5-16-12-17(28)10-11-25(16,2)21(18)13-22(29)26(19,20)3/h15-22,28-29H,4-14H2,1-3H3,(H,27,30)(H,31,32) + 50.000 Da	N/A	spectral_library_annotation
2645	Suspect related to taurodeoxycholic acid (predicted molecular formula SIRIUS: C29H37NO4 / BUDDY: C26H41NO4S) with delta m/z -36.021 (putative explanation: 2x water (reverse); atomic difference: -4H,-2O) [M+H]+	[M+H]+	0.975	464.282					N/A	1S/C26H45NO6S/c1-16(4-9-24(30)27-12-13-34(31,32)33)20-7-8-21-19-6-5-17-14-18(28)10-11-25(17,2)22(19)15-23(29)26(20,21)3/h16-23,28-29H,4-15H2,1-3H3,(H,27,30)(H,31,32,33)/t16?,17-,18-,19+,20-,21+,22+,23+,25?,26?/m1/s1 - 36.021 Da	N/A	spectral_library_annotation
2646	Sodium taurodeoxycholate CollisionEnergy:205060	[M+H]+	0.992	500.304					CC(CCC(O)=NCCS(=O)(=O)O)C1CCC2C3CCC4CC(O)CCC4(C)C3CC(O)C12C	"InChI=1S/C26H45NO6S/c1-16(4-9-24(30)27-12-13-34(31,32)33)20-7-8-21-19-6-5-17-14-18(28)10-11-25(17,2)22(19)15-23(29)26(20,21)3/h16-23,28-29H,4-15H2,1-3H3,(H,27,30)(H,31,32,33)"	N/A	spectral_library_annotation
2650	FA 18:2+3O	[M-H]-	0.894	327.2171				C18H32O5	O=C(O)CCCCCCCC(O)C=CC(O)C(O)CC=CCC	InChI=1S/C18H32O5/c1-2-3-7-11-16(20)17(21)14-13-15(19)10-8-5-4-6-9-12-18(22)23/h3,7,13-17,19-21H,2,4-6,8-12H2,1H3,(H,22,23)	MKYUCBXUUSZMQB-UHFFFAOYSA-N	spectral_library_annotation
2654	Suspect related to Spectral Match to Oleoyl L-carnitine from NIST14 (predicted molecular formula SIRIUS: C17H33NO4 / BUDDY: C17H33NO4) with delta m/z -110.11 (putative explanation: unspecified; atomic difference: unspecified) [M+H]+	[M+H]+	0.982	316.249					N/A	N/A	N/A	spectral_library_annotation
2669	5-[5-hydroxy-3-(hydroxymethyl)pentyl]-8a-(hydroxymethyl)-5,6-dimethyl-3,4,4a,6,7,8-hexahydronaphthalene-1-carboxylic acid	[M-H]-	0.775	353.233					N/A	InChI=1S/C20H34O5/c1-14-6-10-20(13-23)16(18(24)25)4-3-5-17(20)19(14,2)9-7-15(12-22)8-11-21/h4,14-15,17,21-23H,3,5-13H2,1-2H3,(H,24,25)	N/A	spectral_library_annotation
2675	Suspect related to L-Arachidonoylcarnitine (predicted molecular formula SIRIUS: C21H37NO5 / BUDDY: C21H37NO5) with delta m/z -64.068 (putative explanation: unspecified; atomic difference: unspecified) [M+H]+	[M+H]+	0.91	384.273					N/A	N/A	N/A	spectral_library_annotation
2676	Suspect related to 1-Myristoyl-sn-glycero-3-phosphocholine (predicted molecular formula SIRIUS: C24H50NO8P / BUDDY: C31H45NO5) with delta m/z 44.026 (putative explanation: Ethanolation|Gly->Thr substitution|PEG repeat unit|unspecified; atomic difference: 2C,4H,1O|2C,4H,1O|2C,4H,1O|2H,3N) [M+H]+	[M+H]+	0.966	512.334					N/A	InChI=1S/C22H46NO7P/c1-5-6-7-8-9-10-11-12-13-14-15-16-22(25)28-19-21(24)20-30-31(26,27)29-18-17-23(2,3)4/h21,24H,5-20H2,1-4H3/t21-/m1/s1 + 44.026 Da	N/A	spectral_library_annotation
2681	Suspect related to Kinoprene (predicted molecular formula SIRIUS: unknown / BUDDY: C18H26O5) with delta m/z 45.969 (putative explanation: unspecified; atomic difference: unspecified) [M-C4H4O2+H]+	[M-C4H4O2+H]+	0.829	239.164					N/A	InChI=1S/C18H28O2/c1-6-13-20-18(19)14-17(5)12-8-11-16(4)10-7-9-15(2)3/h1,8,12,14-16H,7,9-11,13H2,2-5H3/b12-8+,17-14+ + 45.969 Da	N/A	spectral_library_annotation
2682	Suspect related to 13,14-Dihydro-15-ketotetranorprostaglandin F1.alpha. (predicted molecular formula SIRIUS: C12H24N3O4 / BUDDY: C14H26O5) with delta m/z -26.015 (putative explanation: Alkyl loss (typically partial loss from ring)|Pro->Ala substitution; atomic difference: -2C,-2H|-2C,-2H) [M-3H2O+H]+	[M-3H2O+H]+	0.841	221.153					N/A	InChI=1S/C16H28O5/c1-2-3-4-5-11(17)6-7-12-13(8-9-16(20)21)15(19)10-14(12)18/h12-15,18-19H,2-10H2,1H3,(H,20,21)/t12-,13-,14-,15+/m1/s1 - 26.015 Da	N/A	spectral_library_annotation
2683	(1R,5R,9S,13R,15S)-15-hydroxy-5,9-dimethyl-14-methylidenetetracyclo[11.2.1.0¹,¹�?�?0�?�?�?�]hexadecane-5-carboxylic acid	[M-H2O+H]+	0.954	301.216					C[C@@](CCC1)(C(CC[C@@H](C2)C3=C)[C@@]2(CC2)[C@@H]3O)C2[C@@]1(C)C(O)=O	InChI=1S/C20H30O3/c1-12-13-5-6-15-18(2)8-4-9-19(3,17(22)23)14(18)7-10-20(15,11-13)16(12)21/h13-16,21H,1,4-11H2,2-3H3,(H,22,23)/t13-,14?,15?,16+,18-,19-,20-/m0/s1	N/A	spectral_library_annotation
2685	Suspect related to Spectral Match to .alpha.-Bisabolol from NIST14 (predicted molecular formula SIRIUS: C13H22O2 / BUDDY: C13H22O2) with delta m/z -12.036 (putative explanation: Leu/Ile->Thr substitution|Val->Ser substitution|Dealkylation+hydroxylation; atomic difference: -2C,-4H,1O|-2C,-4H,1O|2C,4H,-1O) [M-H2O+H]+	[M-H2O+H]+	0.854	193.159					N/A	N/A	N/A	spectral_library_annotation
2696	Suspect related to Sclareolide (predicted molecular formula SIRIUS: C14H22O4 / BUDDY: C14H22O4) with delta m/z 3.958 (putative explanation: unspecified; atomic difference: unspecified) [M+H]+	[M+H]+	0.937	255.159					N/A	InChI=1S/C16H26O2/c1-14(2)7-5-8-15(3)11(14)6-9-16(4)12(15)10-13(17)18-16/h11-12H,5-10H2,1-4H3/t11-,12+,15-,16+/m0/s1 + 3.958 Da	N/A	spectral_library_annotation
2700	5-[5-hydroxy-3-(hydroxymethyl)pentyl]-8a-(hydroxymethyl)-5,6-dimethyl-3,4,4a,6,7,8-hexahydronaphthalene-1-carboxylic acid	[M-H]-	0.765	353.233					N/A	InChI=1S/C20H34O5/c1-14-6-10-20(13-23)16(18(24)25)4-3-5-17(20)19(14,2)9-7-15(12-22)8-11-21/h4,14-15,17,21-23H,3,5-13H2,1-2H3,(H,24,25)	N/A	spectral_library_annotation
2706	Phytosphingosine-1-P	[M+H]+	0.952	398.2673563			1.7135103	C18H40NO6P	CCCCCCCCCCCCCC[C@H]([C@@H]([C@@H](COP(=O)(O)O)N)O)O	InChI=1S/C18H40NO6P/c1-2-3-4-5-6-7-8-9-10-11-12-13-14-17(20)18(21)16(19)15-25-26(22,23)24/h16-18,20-21H,2-15,19H2,1H3,(H2,22,23,24)/t16-,17-,18-/m1/s1	AYGOSKULTISFCW-KZNAEPCWSA-N	spectral_library_annotation
2708	Wogonin CollisionEnergy:205060	[M+H]+	0.973	285.076					COc1c(O)cc(O)c2c(=O)cc(-c3ccccc3)oc12	"InChI=1S/C16H12O5/c1-20-15-12(19)7-10(17)14-11(18)8-13(21-16(14)15)9-5-3-2-4-6-9/h2-8,17,19H,1H3"	N/A	spectral_library_annotation
2725	Massbank:LU114401 17alpha-Hydroxyprogesterone|(8R,9S,10R,13S,14S,17R)-17-acetyl-17-hydroxy-10,13-dimethyl-2,6,7,8,9,11,12,14,15,16-decahydro-1H-cyclopenta[a]phenanthren-3-one	[M+H]+	0.979	331.227					CC(=O)[C@@]1(O)CC[C@H]2[C@@H]3CCC4=CC(=O)CC[C@]4(C)[C@H]3CC[C@]12C	1S/C21H30O3/c1-13(22)21(24)11-8-18-16-5-4-14-12-15(23)6-9-19(14,2)17(16)7-10-20(18,21)3/h12,16-18,24H,4-11H2,1-3H3/t16-,17+,18+,19+,20+,21+/m1/s1	N/A	spectral_library_annotation
2730	biliverdin CollisionEnergy:102040	[M+H]+	0.965	583.255					C=CC1=C(C)C(/C=c2/[nH]/c(=C\c3[nH]c(/C=C4\N=C(O)C(C)=C4C=C)c(C)c3CCC(=O)O)c(CCC(=O)O)c2C)=NC1=O	"InChI=1S/C33H34N4O6/c1-7-20-19(6)32(42)37-27(20)14-25-18(5)23(10-12-31(40)41)29(35-25)15-28-22(9-11-30(38)39)17(4)24(34-28)13-26-16(3)21(8-2)33(43)36-26/h7-8,13-15,34-35H,1-2,9-12H2,3-6H3,(H,37,42)(H,38,39)(H,40,41)/b24-13+,27-14-,28-15-"	N/A	spectral_library_annotation
2733	Suspect related to 17(R)-Hydroxydocosahexaenoic acid (predicted molecular formula SIRIUS: C20H30O3 / BUDDY: C20H30O3) with delta m/z -26.015 (putative explanation: Alkyl loss (typically partial loss from ring)|Pro->Ala substitution; atomic difference: -2C,-2H|-2C,-2H) [M-H2O+H]+	[M-H2O+H]+	0.866	301.216					N/A	InChI=1S/C22H32O3/c1-2-3-15-18-21(23)19-16-13-11-9-7-5-4-6-8-10-12-14-17-20-22(24)25/h3,5-8,11-16,19,21,23H,2,4,9-10,17-18,20H2,1H3,(H,24,25)/b7-5-,8-6-,13-11-,14-12-,15-3-,19-16+/t21-/m1/s1 - 26.015 Da	N/A	spectral_library_annotation
2734	Canrenone - 40.0 eV	[M+H]+	0.854	341.211					C[C@]12CCC(=O)C=C1C=C[C@@H]3[C@@H]2CC[C@]4([C@H]3CC[C@@]45CCC(=O)O5)C	N/A	N/A	spectral_library_annotation
2735	Suspect related to 17-trans-Prostaglandin E3 (predicted molecular formula SIRIUS: C20H32O4 / BUDDY: C20H32O4) with delta m/z -13.981 (putative explanation: Asp->Thr substitution; atomic difference: 2H,-1O) [M-H2O+H]+	[M-H2O+H]+	0.89	319.227					N/A	InChI=1S/C20H30O5/c1-2-3-6-9-15(21)12-13-17-16(18(22)14-19(17)23)10-7-4-5-8-11-20(24)25/h3-4,6-7,12-13,15-17,19,21,23H,2,5,8-11,14H2,1H3,(H,24,25)/b6-3+,7-4-,13-12+/t15-,16+,17+,19+/m0/s1 - 13.981 Da	N/A	spectral_library_annotation
2738	Suspect related to Jasmonic Acid (predicted molecular formula SIRIUS: C10H14N3O3 / BUDDY: C12H16O4) with delta m/z 13.979 (putative explanation: Thr->Asp substitution|Tryptophan oxidation to oxolactone|aldehyde and ketone modifications|hydroxylation difference carboxylation|proline oxidation to pyroglutamic acid|Oxidation, epoxidation; atomic difference: -2H,1O|-2H,1O|-2H,1O|-2H,1O|-2H,1O|1O,-2H)…	[M+H]+	0.83	225.11					N/A	N/A	N/A	spectral_library_annotation
2739	Suspect related to Oxandrolone (predicted molecular formula SIRIUS: C20H30O3 / BUDDY: C20H30O3) with delta m/z 12.0 (putative explanation: formaldehyde adduct|methylation and reduction|unspecified; atomic difference: 1C|1C|1C) [M-2H2O+H]+	[M-2H2O+H]+	0.806	283.205					N/A	InChI=1S/C19H30O3/c1-17-11-22-16(20)10-12(17)4-5-13-14(17)6-8-18(2)15(13)7-9-19(18,3)21/h12-15,21H,4-11H2,1-3H3/t12-,13+,14-,15-,17-,18-,19-/m0/s1 + 12.000 Da	N/A	spectral_library_annotation
2742	Suspect related to Stearidonic acid methyl ester (predicted molecular formula SIRIUS: C16H26O2S / BUDDY: C16H26O2S) with delta m/z -8.061 (putative explanation: unspecified; atomic difference: unspecified) [M+H]+	[M+H]+	0.737	283.172					N/A	InChI=1S/C19H30O2/c1-3-4-5-6-7-8-9-10-11-12-13-14-15-16-17-18-19(20)21-2/h4-5,7-8,10-11,13-14H,3,6,9,12,15-18H2,1-2H3/b5-4-,8-7-,11-10-,14-13- - 8.061 Da	N/A	spectral_library_annotation
2759	Suspect related to Hexadecanedioic acid (predicted molecular formula SIRIUS: C15H31NO4 / BUDDY: C15H31NO4) with delta m/z 3.01 (putative explanation: 13C3 label for SILAC; atomic difference: -3C,3C[13]) [M-H2O+H]+	[M-H2O+H]+	0.901	272.222					N/A	InChI=1S/C16H30O4/c17-15(18)13-11-9-7-5-3-1-2-4-6-8-10-12-14-16(19)20/h1-14H2,(H,17,18)(H,19,20) + 3.010 Da	N/A	spectral_library_annotation
2761	Suspect related to 16-Hydroxyhexadecanoic acid (predicted molecular formula SIRIUS: C13H29N4O3 / BUDDY: C15H31NO4) with delta m/z 16.997 (putative explanation: Asn->Met substitution; atomic difference: 1C,3H,-1N,-1O,1S) [M-2H2O+H]+	[M-2H2O+H]+	0.895	254.211					N/A	InChI=1S/C16H32O3/c17-15-13-11-9-7-5-3-1-2-4-6-8-10-12-14-16(18)19/h17H,1-15H2,(H,18,19) + 16.997 Da	N/A	spectral_library_annotation
2762	Suspect related to Cholic acid (predicted molecular formula SIRIUS: unknown / BUDDY: unknown) with delta m/z 391.261 (putative explanation: unspecified; atomic difference: unspecified) [M+NH4]+	[M+NH4]+	0.985	817.58					N/A	InChI=1S/C24H40O5/c1-13(4-7-21(28)29)16-5-6-17-22-18(12-20(27)24(16,17)3)23(2)9-8-15(25)10-14(23)11-19(22)26/h13-20,22,25-27H,4-12H2,1-3H3,(H,28,29)/t13-,14+,15-,16-,17+,18+,19-,20+,22+,23+,24-/m1/s1 + 391.261 Da	N/A	spectral_library_annotation
2766	Suspect related to Chenodeoxycholic acid (predicted molecular formula SIRIUS: C24H42O6 / BUDDY: C24H42O6) with delta m/z 34.005 (putative explanation: Hydroxylation, epoxidation|unspecified; atomic difference: 2H,2O|2H,2O) [M-3H2O+H]+	[M-3H2O+H]+	0.975	373.274					N/A	InChI=1S/C24H40O4/c1-14(4-7-21(27)28)17-5-6-18-22-19(9-11-24(17,18)3)23(2)10-8-16(25)12-15(23)13-20(22)26/h14-20,22,25-26H,4-13H2,1-3H3,(H,27,28)/t14-,15+,16-,17-,18+,19+,20-,22+,23+,24-/m1/s1 + 34.005 Da	N/A	spectral_library_annotation
2767	Suspect related to 14-Hydroxy-4Z,7Z,10Z,12E,16Z,19Z-docosahexaenoic acid (predicted molecular formula SIRIUS: C24H38O4 / BUDDY: C24H36O3) with delta m/z 28.031 (putative explanation: Acetaldehyde +28|Ala->Val substitution|Cys->Met substitution|Ethylation|di-Methylation; atomic difference: 2C,4H|2C,4H|2C,4H|2C,4H|2C,4H) [M-H2O+H]+	[M-H2O+H]+	0.983	355.263					N/A	InChI=1S/C22H32O3/c1-2-3-4-5-12-15-18-21(23)19-16-13-10-8-6-7-9-11-14-17-20-22(24)25/h3-4,6-7,10-16,19,21,23H,2,5,8-9,17-18,20H2,1H3,(H,24,25)/b4-3-,7-6-,13-10-,14-11-,15-12-,19-16+ + 28.031 Da	N/A	spectral_library_annotation
2768	Suspect related to Spectral Match to Cholic acid from NIST14 (predicted molecular formula SIRIUS: unknown / BUDDY: unknown) with delta m/z -391.26 (putative explanation: unspecified; atomic difference: unspecified) [2M+H]+	[2M+H]+	0.984	426.32					N/A	N/A	N/A	spectral_library_annotation
2769	cholic acid CollisionEnergy:205060	[M-H2O+H]+	0.984	391.284					CC(CCC(=O)O)C1CCC2C3C(O)CC4CC(O)CCC4(C)C3CC(O)C12C	"InChI=1S/C24H40O5/c1-13(4-7-21(28)29)16-5-6-17-22-18(12-20(27)24(16,17)3)23(2)9-8-15(25)10-14(23)11-19(22)26/h13-20,22,25-27H,4-12H2,1-3H3,(H,28,29)/t13-,14+,15-,16-,17+,18+,19-,20+,22+,23+,24-/m1/s1"	N/A	spectral_library_annotation
2771	Proline - eV	[M+H]+	0.724	116.016					OC(=O)[C@@H]1CCCN1	N/A	N/A	spectral_library_annotation
2776	Suspect related to Simvastatin 4'-methyl ether (predicted molecular formula SIRIUS: unknown / BUDDY: C21H36O5) with delta m/z -64.031 (putative explanation: nan (reverse); atomic difference: -5C,-4H) [M-C7H16O3+H]+	[M-C7H16O3+H]+	0.921	221.154					N/A	InChI=1S/C26H40O5/c1-7-26(4,5)25(28)31-22-13-16(2)12-18-9-8-17(3)21(24(18)22)11-10-19-14-20(29-6)15-23(27)30-19/h8-9,12,16-17,19-22,24H,7,10-11,13-15H2,1-6H3/t16-,17-,19+,20+,21-,22-,24-/m0/s1 - 64.031 Da	N/A	spectral_library_annotation
2780	Suspect related to Massbank:LU071403 N-[3-(Dimethylamino)propyl]dodecanamide (predicted molecular formula SIRIUS: C8H32N13O2 / BUDDY: C18H38N4S) with delta m/z 57.995 (putative explanation: unspecified; atomic difference: 1C,1N,2O) [M+H]+	[M+H]+	0.955	343.288					N/A	1S/C17H36N2O/c1-4-5-6-7-8-9-10-11-12-14-17(20)18-15-13-16-19(2)3/h4-16H2,1-3H3,(H,18,20) + 57.995 Da	N/A	spectral_library_annotation
2781	Suspect related to Spectral Match to 9Z,11E,13E-Octadecatrienoic acid methyl ester from NIST14 (predicted molecular formula SIRIUS: C15H29NO / BUDDY: C15H29NO) with delta m/z -53.016 (putative explanation: nan (reverse); atomic difference: -2C,-1H,-2N) [M+H]+	[M+H]+	0.984	240.232					N/A	N/A	N/A	spectral_library_annotation
2785	Suspect related to Isosteviol (predicted molecular formula SIRIUS: C22H36O4 / BUDDY: C22H36O4) with delta m/z 46.042 (putative explanation: unspecified|unspecified; atomic difference: 2C,6H,1O|4H,3N) [M+H]+	[M+H]+	0.878	365.268					N/A	InChI=1S/C20H30O3/c1-17-9-5-14-18(2)7-4-8-19(3,16(22)23)13(18)6-10-20(14,12-17)11-15(17)21/h13-14H,4-12H2,1-3H3,(H,22,23)/t13-,14-,17-,18+,19+,20-/m0/s1 + 46.042 Da	N/A	spectral_library_annotation
2787	Phthalic acid - 40.0 eV	[M]+	0.937	149.023					c1ccc(c(c1)C(=O)O)C(=O)O	N/A	N/A	spectral_library_annotation
2789	Spectral Match to Diethyl phthalate from NIST14	[M-C2H6O+H]+	0.943	177.055					N/A	N/A	N/A	spectral_library_annotation
2794	Suspect related to NCGC00381425-01!8-hydroxy-8-(3-octyloxiran-2-yl)octanoic acid [IIN-based on: CCMSLIB00000846585] (predicted molecular formula SIRIUS: C14H24O6 / BUDDY: C14H24O6) with delta m/z -26.089 (putative explanation: unspecified; atomic difference: unspecified) [M-2H2O+H]+	[M-2H2O+H]+	0.72	253.141					N/A	InChI=1S/C18H34O4/c1-2-3-4-5-6-10-13-16-18(22-16)15(19)12-9-7-8-11-14-17(20)21/h15-16,18-19H,2-14H2,1H3,(H,20,21) - 26.089 Da	N/A	spectral_library_annotation
2797	Suspect related to Massbank: Lauramidopropyl betaine|3-(Dodecanoylamino)propyl(carboxymethyl)dimethylammonium|carboxymethyl-[3-(dodecanoylamino)propyl]-dimethylazanium (predicted molecular formula SIRIUS: unknown / BUDDY: C16H34N2O) with delta m/z -72.022 (putative explanation: Ethyl formate loss|Glu->Gly substitution; atomic difference: -3C,-4H,-2O|-3C,-4H,-2O) unknown	[M]+	0.983	271.274					N/A	1S/C19H38N2O3/c1-4-5-6-7-8-9-10-11-12-14-18(22)20-15-13-16-21(2,3)17-19(23)24/h4-17H2,1-3H3,(H-,20,22,23,24)/p+1 - 72.022 Da	N/A	spectral_library_annotation
2803	5-(1,2,4a,5-tetramethyl-7-oxo-3,4,8,8a-tetrahydro-2H-naphthalen-1-yl)-3-methylpentanoic acid	[M+H]+	0.862	321.2424			5.7038	C20H32O3	O=C(O)CC(C)CCC1(C)C(C)CCC2(C(=CC(=O)CC21)C)C	InChI=1S/C20H32O3/c1-13(10-18(22)23)6-8-19(4)14(2)7-9-20(5)15(3)11-16(21)12-17(19)20/h11,13-14,17H,6-10,12H2,1-5H3,(H,22,23)	RNWHJFUXZQBBLK-UHFFFAOYSA-N	spectral_library_annotation
2805	Suspect related to Linoelaidic acid (predicted molecular formula SIRIUS: C14H26O3 / BUDDY: C14H26O3) with delta m/z -38.053 (putative explanation: unspecified; atomic difference: unspecified) [M-2H2O+H]+	[M-2H2O+H]+	0.964	207.174					N/A	InChI=1S/C18H32O2/c1-2-3-4-5-6-7-8-9-10-11-12-13-14-15-16-17-18(19)20/h6-7,9-10H,2-5,8,11-17H2,1H3,(H,19,20)/b7-6+,10-9+ - 38.053 Da	N/A	spectral_library_annotation
2808	Suspect related to 1-Palmitoyl-sn-glycero-3-phosphocholine (predicted molecular formula SIRIUS: C26H50NO8P / BUDDY: C26H50NO8P) with delta m/z 39.994 (putative explanation: extra OH sodium adduct|Glyoxal-derived hydroimiadazolone|S-carbamoylmethylcysteine cyclization (N-terminus)|unspecified; atomic difference: 1H,1O|2C,1O|2C,1O|2C,1O) [M+H]+	[M+H]+	0.955	536.335					N/A	InChI=1S/C24H50NO7P/c1-5-6-7-8-9-10-11-12-13-14-15-16-17-18-24(27)30-21-23(26)22-32-33(28,29)31-20-19-25(2,3)4/h23,26H,5-22H2,1-4H3/t23-/m1/s1 + 39.994 Da	N/A	spectral_library_annotation
2809	Suspect related to PALMITOYLCARNITINE (predicted molecular formula SIRIUS: C19H35NO4 / BUDDY: C19H35NO4) with delta m/z -58.078 (putative explanation: nan (reverse); atomic difference: -4C,-10H) [M+H]+	[M+H]+	0.994	342.263					N/A	InChI=1S/C23H45NO4/c1-5-6-7-8-9-10-11-12-13-14-15-16-17-18-23(27)28-21(19-22(25)26)20-24(2,3)4/h21H,5-20H2,1-4H3 - 58.078 Da	N/A	spectral_library_annotation
2810	Suspect related to Massbank: Lauramidopropyl betaine|3-(Dodecanoylamino)propyl(carboxymethyl)dimethylammonium|carboxymethyl-[3-(dodecanoylamino)propyl]-dimethylazanium (predicted molecular formula SIRIUS: unknown / BUDDY: C17H36N2O) with delta m/z -58.006 (putative explanation: Asp->Gly substitution|Enzymatic glycine removal leaving an amidated C-terminus|Glu->Ala substitution|Hydrolysis, loss of…	[M]+	0.986	285.29					N/A	1S/C19H38N2O3/c1-4-5-6-7-8-9-10-11-12-14-18(22)20-15-13-16-21(2,3)17-19(23)24/h4-17H2,1-3H3,(H-,20,22,23,24)/p+1 - 58.006 Da	N/A	spectral_library_annotation
2812	biliverdin CollisionEnergy:102040	[M+H]+	0.916	583.255					C=CC1=C(C)C(/C=c2/[nH]/c(=C\c3[nH]c(/C=C4\N=C(O)C(C)=C4C=C)c(C)c3CCC(=O)O)c(CCC(=O)O)c2C)=NC1=O	"InChI=1S/C33H34N4O6/c1-7-20-19(6)32(42)37-27(20)14-25-18(5)23(10-12-31(40)41)29(35-25)15-28-22(9-11-30(38)39)17(4)24(34-28)13-26-16(3)21(8-2)33(43)36-26/h7-8,13-15,34-35H,1-2,9-12H2,3-6H3,(H,37,42)(H,38,39)(H,40,41)/b24-13+,27-14-,28-15-"	N/A	spectral_library_annotation
2815	Suspect related to Massbank:LU100204 2,2'-(Tetradecylimino)diethanol|Tetradecyldiethanolamine (predicted molecular formula SIRIUS: C16H35NO2 / BUDDY: C16H35NO2) with delta m/z -28.031 (putative explanation: Desethylation, didemethylation, dealkylation|Met->Cys substitution|Val->Ala substitution; atomic difference: -2C,-4H|-2C,-4H|-2C,-4H) [M+H]+	[M+H]+	0.983	274.274					N/A	1S/C18H39NO2/c1-2-3-4-5-6-7-8-9-10-11-12-13-14-19(15-17-20)16-18-21/h20-21H,2-18H2,1H3 - 28.031 Da	N/A	spectral_library_annotation
2816	Spectral Match to 3.beta.-Hydroxy-5-cholenoic acid from NIST14	[M-H2O+H]+	0.893	357.278					N/A	N/A	N/A	spectral_library_annotation
2817	Suspect related to Cafestol acetate (predicted molecular formula SIRIUS: C20H28O3 / BUDDY: C20H28O3) with delta m/z -42.01 (putative explanation: Glu->Ser substitution|Hydrolysis, deacetylation; atomic difference: -2C,-2H,-1O|-2C,-2H,-1O) [M+H]+	[M+H]+	0.828	317.211					N/A	InChI=1S/C22H30O4/c1-14(23)26-13-22(24)12-21-9-5-17-16-7-10-25-18(16)6-8-20(17,2)19(21)4-3-15(22)11-21/h7,10,15,17,19,24H,3-6,8-9,11-13H2,1-2H3/t15-,17-,19+,20-,21+,22+/m1/s1 - 42.010 Da	N/A	spectral_library_annotation
2819	1,10a-dihydroxy-4,4,7,11b-tetramethyl-1,2,3,4a,5,6,6a,7,11,11a-decahydronaphtho[2,1-f][1]benzofuran-9-one	[M+Na]+	0.735	357.2032			5.508	C20H30O4	O=C1OC2(O)C(=C1)C(C)C3CCC4C(C)(C)CCC(O)C4(C)C3C2	InChI=1S/C20H30O4/c1-11-12-5-6-15-18(2,3)8-7-16(21)19(15,4)14(12)10-20(23)13(11)9-17(22)24-20/h9,11-12,14-16,21,23H,5-8,10H2,1-4H3	PUFYSEQCTZERQM-UHFFFAOYSA-N	spectral_library_annotation
2821	Suspect related to 9-Oxo-10(E),12(E)-octadecadienoic acid (predicted molecular formula SIRIUS: C20H28O5 / BUDDY: C16H24N6O3) with delta m/z 53.973 (putative explanation: trifluoroleucine replacement of leucine; atomic difference: 3F,-3H) [M+H]+	[M+H]+	0.731	349.198					N/A	InChI=1S/C18H30O3/c1-2-3-4-5-6-8-11-14-17(19)15-12-9-7-10-13-16-18(20)21/h6,8,11,14H,2-5,7,9-10,12-13,15-16H2,1H3,(H,20,21)/b8-6+,14-11+ + 53.973 Da	N/A	spectral_library_annotation
2822	Suspect related to 1-Palmitoylglycerol (predicted molecular formula SIRIUS: unknown / BUDDY: unknown) with delta m/z -29.994 (putative explanation: Homoserine|Met->Thr substitution|Hydroxylation of thiomethyl; atomic difference: -1C,-2H,1O,-1S|-1C,-2H,1O,-1S|1O,-1S,-1C,-2H) [M+H]+	[M+H]+	0.969	301.285					N/A	InChI=1S/C19H38O4/c1-2-3-4-5-6-7-8-9-10-11-12-13-14-15-19(22)23-17-18(21)16-20/h18,20-21H,2-17H2,1H3 - 29.994 Da	N/A	spectral_library_annotation
2823	Suspect related to Methyl .gamma.-linolenate (predicted molecular formula SIRIUS: C14H20O3 / BUDDY: C10H16N6O) with delta m/z -56.099 (putative explanation: unspecified; atomic difference: unspecified) [M+H]+	[M+H]+	0.844	237.146					N/A	InChI=1S/C19H32O2/c1-3-4-5-6-7-8-9-10-11-12-13-14-15-16-17-18-19(20)21-2/h7-8,10-11,13-14H,3-6,9,12,15-18H2,1-2H3/b8-7-,11-10-,14-13- - 56.099 Da	N/A	spectral_library_annotation
2827			0.984	230.2478				C14H31NO	CCCCCCCCCCCC[N+](C)(C)[O-]	InChI=1S/C14H31NO/c1-4-5-6-7-8-9-10-11-12-13-14-15(2,3)16/h4-14H2,1-3H3	SYELZBGXAIXKHU-UHFFFAOYSA-N	spectral_library_annotation
2830	NCGC00384809-01!5-[5-hydroxy-3-(hydroxymethyl)pentyl]-8a-(hydroxymethyl)-5,6-dimethyl-3,4,4a,6,7,8-hexahydronaphthalene-1-carboxylic acid [IIN-based on: CCMSLIB00000847958]	[M-2H2O+H]+	0.888	319.227					CC1CCC2(CO)C(CCC=C2C(O)=O)C1(C)CCC(CO)CCO	InChI=1S/C20H34O5/c1-14-6-10-20(13-23)16(18(24)25)4-3-5-17(20)19(14,2)9-7-15(12-22)8-11-21/h4,14-15,17,21-23H,3,5-13H2,1-2H3,(H,24,25)	N/A	spectral_library_annotation
2838	Suspect related to Massbank:LU100203 2,2'-(Tetradecylimino)diethanol|Tetradecyldiethanolamine (predicted molecular formula SIRIUS: C17H37NO2 / BUDDY: C17H37NO2) with delta m/z -14.016 (putative explanation: Ala->Gly substitution|Gln->Asn substitution|Glu->Asp substitution|Leu/Ile->Val substitution|Thr->Ser substitution; atomic difference: -1C,-2H|-1C,-2H|-1C,-2H|-1C,-2H|-1C,-2H) [M+H]+	[M+H]+	0.92	288.289					N/A	1S/C18H39NO2/c1-2-3-4-5-6-7-8-9-10-11-12-13-14-19(15-17-20)16-18-21/h20-21H,2-18H2,1H3 - 14.016 Da	N/A	spectral_library_annotation
2841	Suspect related to Massbank:LU100204 2,2'-(Tetradecylimino)diethanol|Tetradecyldiethanolamine (predicted molecular formula SIRIUS: C18H39NO3 / BUDDY: C18H39NO3) with delta m/z 15.995 (putative explanation: Ala->Ser substitution|Oxidation or Hydroxylation|Phe->Tyr substitution; atomic difference: 1O|1O|1O) [M+H]+	[M+H]+	0.966	318.3					N/A	1S/C18H39NO2/c1-2-3-4-5-6-7-8-9-10-11-12-13-14-19(15-17-20)16-18-21/h20-21H,2-18H2,1H3 + 15.995 Da	N/A	spectral_library_annotation
2848	Suspect related to NCGC00169469-03_C20H34O3_1-Naphthalenecarboxylic acid, decahydro-5-(5-hydroxy-3-methylpentyl)-1,4a-dimethyl-6-methylene-, (1R,4aS,5R,8aS)- (predicted molecular formula SIRIUS: C18H30O3 / BUDDY: C18H30O3) with delta m/z -28.031 (putative explanation: Desethylation, didemethylation, dealkylation|Met->Cys substitution|Val->Ala substitution; atomic difference: -2C,-4H|-2C,-4H|-2C,-…	[M+H]+	0.97	295.227					N/A	InChI=1S/C20H34O3/c1-14(10-13-21)6-8-16-15(2)7-9-17-19(16,3)11-5-12-20(17,4)18(22)23/h14,16-17,21H,2,5-13H2,1,3-4H3,(H,22,23)/t14?,16-,17+,19+,20-/m1/s1 - 28.031 Da	N/A	spectral_library_annotation
2849	Suspect related to 3.beta.,5.beta.-Tetrahydrocortisone (predicted molecular formula SIRIUS: C17H28N6O5 / BUDDY: C21H32O7) with delta m/z 31.99 (putative explanation: (Di)hydroxylation|Pro->Glu substitution|dihydroxy; atomic difference: 2O|2O|2O) [M-CH2O+H]+	[M-CH2O+H]+	0.859	367.209					N/A	InChI=1S/C21H32O5/c1-19-7-5-13(23)9-12(19)3-4-14-15-6-8-21(26,17(25)11-22)20(15,2)10-16(24)18(14)19/h12-15,18,22-23,26H,3-11H2,1-2H3/t12-,13+,14+,15+,18-,19+,20+,21+/m1/s1 + 31.990 Da	N/A	spectral_library_annotation
2854	Suspect related to Heptadecasphinganine (predicted molecular formula SIRIUS: C21H41NO6 / BUDDY: C21H41NO6) with delta m/z 116.011 (putative explanation: S-(2-succinyl) cysteine; atomic difference: 4C,4H,4O) [M-H2O+H]+	[M-H2O+H]+	0.977	386.29					N/A	InChI=1S/C17H37NO2/c1-2-3-4-5-6-7-8-9-10-11-12-13-14-17(20)16(18)15-19/h16-17,19-20H,2-15,18H2,1H3/t16-,17+/m0/s1 + 116.011 Da	N/A	spectral_library_annotation
2856	Suspect related to Prostaglandin E1 alcohol (predicted molecular formula SIRIUS: C20H34O6 / BUDDY: C20H34O6) with delta m/z 29.974 (putative explanation: Val->Glu substitution|quinone|Methyl carboxylation, other oxidation|unspecified; atomic difference: -2H,2O|-2H,2O|2O,-2H|2O,-2H) [M-H2O+H]+	[M-H2O+H]+	0.921	353.231					N/A	InChI=1S/C20H36O4/c1-2-3-7-10-16(22)12-13-18-17(19(23)15-20(18)24)11-8-5-4-6-9-14-21/h12-13,16-18,20-22,24H,2-11,14-15H2,1H3/b13-12+/t16?,17?,18-,20?/m1/s1 + 29.974 Da	N/A	spectral_library_annotation
2859	Suspect related to Palmitelaidic acid (predicted molecular formula SIRIUS: C18H32O4 / BUDDY: C14H28N6O2) with delta m/z 58.005 (putative explanation: Ala->Glu substitution|Gly->Asp substitution|Iodoacetic acid derivative|unspecified|unspecified; atomic difference: 2C,2H,2O|2C,2H,2O|2C,2H,2O|2C,2H,2O|3N,1O) [M+H]+	[M+H]+	0.889	313.234					N/A	InChI=1S/C16H30O2/c1-2-3-4-5-6-7-8-9-10-11-12-13-14-15-16(17)18/h7-8H,2-6,9-15H2,1H3,(H,17,18)/b8-7+ + 58.005 Da	N/A	spectral_library_annotation
2862	Suspect related to sphingosin C16 (Artifact)-emf (predicted molecular formula SIRIUS: C16H35NO3 / BUDDY: C16H35NO3) with delta m/z 15.995 (putative explanation: Ala->Ser substitution|Oxidation or Hydroxylation|Phe->Tyr substitution; atomic difference: 1O|1O|1O) [M+H]+	[M+H]+	0.987	290.269					N/A	N/A	N/A	spectral_library_annotation
2866	Suspect related to Docosanamide (predicted molecular formula SIRIUS: C10H21NO / BUDDY: C10H21NO) with delta m/z -168.188 (putative explanation: Brij 35 synthetic polymer terminus (reverse); atomic difference: -12C,-24H) [M+H]+	[M+H]+	0.936	172.17					N/A	InChI=1S/C22H45NO/c1-2-3-4-5-6-7-8-9-10-11-12-13-14-15-16-17-18-19-20-21-22(23)24/h2-21H2,1H3,(H2,23,24) - 168.188 Da	N/A	spectral_library_annotation
2868	Spectral Match to Hemin cation from NIST14	[M]+	0.758	616.176					N/A	N/A	N/A	spectral_library_annotation
2870	Suspect related to Massbank:LU100203 2,2'-(Tetradecylimino)diethanol|Tetradecyldiethanolamine (predicted molecular formula SIRIUS: C17H37NO2 / BUDDY: C17H37NO2) with delta m/z -14.016 (putative explanation: Ala->Gly substitution|Gln->Asn substitution|Glu->Asp substitution|Leu/Ile->Val substitution|Thr->Ser substitution; atomic difference: -1C,-2H|-1C,-2H|-1C,-2H|-1C,-2H|-1C,-2H) [M+H]+	[M+H]+	0.8	288.289					N/A	1S/C18H39NO2/c1-2-3-4-5-6-7-8-9-10-11-12-13-14-19(15-17-20)16-18-21/h20-21H,2-18H2,1H3 - 14.016 Da	N/A	spectral_library_annotation
2871	Suspect related to Ursocholic acid (predicted molecular formula SIRIUS: C31H30O3 / BUDDY: C24H34O8) with delta m/z 41.937 (putative explanation: unspecified; atomic difference: unspecified) [M-2H2O+H]+	[M-2H2O+H]+	0.803	415.211					N/A	InChI=1S/C24H40O5/c1-13(4-7-21(28)29)16-5-6-17-22-18(12-20(27)24(16,17)3)23(2)9-8-15(25)10-14(23)11-19(22)26/h13-20,22,25-27H,4-12H2,1-3H3,(H,28,29)/t13-,14+,15-,16?,17+,18+,19+,20?,22+,23+,24-/m1/s1 + 41.937 Da	N/A	spectral_library_annotation
2881	biliverdin CollisionEnergy:102040	[M+H]+	0.89	583.255					C=CC1=C(C)C(/C=c2/[nH]/c(=C\c3[nH]c(/C=C4\N=C(O)C(C)=C4C=C)c(C)c3CCC(=O)O)c(CCC(=O)O)c2C)=NC1=O	"InChI=1S/C33H34N4O6/c1-7-20-19(6)32(42)37-27(20)14-25-18(5)23(10-12-31(40)41)29(35-25)15-28-22(9-11-30(38)39)17(4)24(34-28)13-26-16(3)21(8-2)33(43)36-26/h7-8,13-15,34-35H,1-2,9-12H2,3-6H3,(H,37,42)(H,38,39)(H,40,41)/b24-13+,27-14-,28-15-"	N/A	spectral_library_annotation
2886	Yohimbine CollisionEnergy:102040	[M+H]+	0.902	355.202					COC(=O)C1C(O)CCC2CN3CCc4c([nH]c5ccccc45)C3CC21	"InChI=1S/C21H26N2O3/c1-26-21(25)19-15-10-17-20-14(13-4-2-3-5-16(13)22-20)8-9-23(17)11-12(15)6-7-18(19)24/h2-5,12,15,17-19,22,24H,6-11H2,1H3/t12-,15-,17-,18-,19+/m0/s1"	N/A	spectral_library_annotation
2901	Suspect related to Lauric acid diethanolamide (predicted molecular formula SIRIUS: C20H41NO3 / BUDDY: C20H41NO3) with delta m/z 56.062 (putative explanation: Diethylation, analogous to Dimethylation|Gly->Leu/Ile substitution; atomic difference: 4C,8H|4C,8H) [M+H]+	[M+H]+	0.87	344.315					N/A	InChI=1S/C16H33NO3/c1-2-3-4-5-6-7-8-9-10-11-16(20)17(12-14-18)13-15-19/h18-19H,2-15H2,1H3 + 56.062 Da	N/A	spectral_library_annotation
2902	Massbank:IA000181 Resolvin D5	[M-H1]+	0.79	359.223					C(C(O)=O)CC/C=C\[C@@H](/C=C/C=C\C\C=C/C=C/[C@H](C/C=C\CC)O)O	1S/C22H32O4/c1-2-3-10-15-20(23)16-11-7-5-4-6-8-12-17-21(24)18-13-9-14-19-22(25)26/h3,5-8,10-13,16-18,20-21,23-24H,2,4,9,14-15,19H2,1H3,(H,25,26)/b7-5-,8-6-,10-3-,16-11+,17-12+,18-13-/t20-,21+/m0/s1	N/A	spectral_library_annotation
2907	Suspect related to Spectral Match to Hemin cation from NIST14 (predicted molecular formula SIRIUS: unknown / BUDDY: unknown) with delta m/z -0.999 (putative explanation: 15N(1) (reverse); atomic difference: 1N,-1N[15]) [M]+	[M]+	0.773	615.18					N/A	N/A	N/A	spectral_library_annotation
2914	Suspect related to Massbank:LU068403 N,N-Dimethyldecylamine oxide|1-Decanamine, N,N-dimethyl-, N-oxide|N,N-dimethyldecan-1-amine oxide (predicted molecular formula SIRIUS: C15H33NO / BUDDY: C15H33NO) with delta m/z 42.047 (putative explanation: Ala->Leu/Ile substitution|Gly->Val substitution|Propyl|tri-Methylation|unspecified; atomic difference: 3C,6H|3C,6H|3C,6H|3C,6H|3C,H6) [M+H]+	[M+H]+	0.985	244.263					N/A	1S/C12H27NO/c1-4-5-6-7-8-9-10-11-12-13(2,3)14/h4-12H2,1-3H3 + 42.047 Da	N/A	spectral_library_annotation
2915	Spectral Match to Hemin cation from NIST14	[M]+	0.744	616.18					N/A	N/A	N/A	spectral_library_annotation
2924	Tangeretin CollisionEnergy:205060	[M+H]+	0.965	373.128					COc1ccc(-c2cc(=O)c3c(OC)c(OC)c(OC)c(OC)c3o2)cc1	"InChI=1S/C20H20O7/c1-22-12-8-6-11(7-9-12)14-10-13(21)15-16(23-2)18(24-3)20(26-5)19(25-4)17(15)27-14/h6-10H,1-5H3"	N/A	spectral_library_annotation
2925	Suspect related to Spectral Match to 13-Docosenamide, (Z)- from NIST14 (predicted molecular formula SIRIUS: unknown / BUDDY: unknown) with delta m/z -66.084 (putative explanation: unspecified; atomic difference: unspecified) [M+H]+	[M+H]+	0.77	272.258					N/A	N/A	N/A	spectral_library_annotation
2926	Suspect related to Spectral Match to 1-Myristoyl-sn-glycero-3-phosphocholine from NIST14 (predicted molecular formula SIRIUS: C27H51N3O5P2 / BUDDY: C30H45N3O7) with delta m/z 92.027 (putative explanation: Ala->Tyr substitution; atomic difference: 6C,4H,1O) [M+H]+	[M+H]+	0.907	560.335					N/A	N/A	N/A	spectral_library_annotation
2927	Suspect related to Perillaldehyde (predicted molecular formula SIRIUS: unknown / BUDDY: C12H14O) with delta m/z 24.0 (putative explanation: unspecified; atomic difference: 2C) [M+H+H2O]+	[M+H2O+H]+	0.71	193.123					N/A	InChI=1S/C10H14O/c1-8(2)10-5-3-9(7-11)4-6-10/h3,7,10H,1,4-6H2,2H3 + 24.000 Da	N/A	spectral_library_annotation
2929	Suspect related to Spectral Match to 13-Docosenamide, (Z)- from NIST14 (predicted molecular formula SIRIUS: unknown / BUDDY: unknown) with delta m/z -38.053 (putative explanation: unspecified; atomic difference: unspecified) [M+H]+	[M+H]+	0.863	300.289					N/A	N/A	N/A	spectral_library_annotation
2933	Suspect related to Spectral Match to Lyso-PAF C-18 from NIST14 (predicted molecular formula SIRIUS: C28H60NO6P / BUDDY: C28H60NO6P) with delta m/z 28.031 (putative explanation: Acetaldehyde +28|Ala->Val substitution|Cys->Met substitution|Ethylation|di-Methylation; atomic difference: 2C,4H|2C,4H|2C,4H|2C,4H|2C,4H) [M+H]+	[M+H]+	0.761	538.424					N/A	N/A	N/A	spectral_library_annotation
2943	Suspect related to 9-Oxo-10(E),12(E)-octadecadienoic acid (predicted molecular formula SIRIUS: C21H38N4O4 / BUDDY: C21H38N4O4) with delta m/z 116.064 (putative explanation: Dealkylation (typically de-1-propenylbenzene) (reverse); atomic difference: 9C,8H) [M-H2O+H]+	[M-H2O+H]+	0.834	393.285					N/A	InChI=1S/C18H30O3/c1-2-3-4-5-6-8-11-14-17(19)15-12-9-7-10-13-16-18(20)21/h6,8,11,14H,2-5,7,9-10,12-13,15-16H2,1H3,(H,20,21)/b8-6+,14-11+ + 116.064 Da	N/A	spectral_library_annotation
2944	Neotuberostemonine	[M+H]+	0.888	376.2486054			2.45	C22H33NO4	CC[C@@H]1[C@H]2CCCCN3[C@H]([C@@H]4C[C@H](C)C(=O)O4)C[C@@H]([C@@H]4[C@H](C)C(=O)O[C@@H]41)[C@@H]23		GYOGHROCTSEKDY-UEIGSNQUSA-N	spectral_library_annotation
2947	Suspect related to .omega.-3 Arachidonic acid methyl ester (predicted molecular formula SIRIUS: C18H28O2 / BUDDY: C18H28O2) with delta m/z -42.047 (putative explanation: Deisopropylation, depropylation, dealkylation|Leu/Ile->Ala substitution|Val->Gly substitution; atomic difference: -3C,-6H|-3C,-6H|-3C,-6H) [M+H]+	[M+H]+	0.944	277.216					N/A	InChI=1S/C21H34O2/c1-3-4-5-6-7-8-9-10-11-12-13-14-15-16-17-18-19-20-21(22)23-2/h4-5,7-8,10-11,13-14H,3,6,9,12,15-20H2,1-2H3/b5-4-,8-7-,11-10-,14-13- - 42.047 Da	N/A	spectral_library_annotation
2959	Suspect related to Massbank:LU030804 Lauryldiethanolamine|2-[dodecyl(2-hydroxyethyl)amino]ethanol (predicted molecular formula SIRIUS: C17H35NO3 / BUDDY: C17H35NO3) with delta m/z 27.995 (putative explanation: Formylation|Ser->Asp substitution|Thr->Glu substitution; atomic difference: 1C,1O|1C,1O|1C,1O) [M+H]+	[M+H]+	0.807	302.269					N/A	1S/C16H35NO2/c1-2-3-4-5-6-7-8-9-10-11-12-17(13-15-18)14-16-19/h18-19H,2-16H2,1H3 + 27.995 Da	N/A	spectral_library_annotation
2963	Suspect related to Massbank:LU100203 2,2'-(Tetradecylimino)diethanol|Tetradecyldiethanolamine (predicted molecular formula SIRIUS: C17H37NO2 / BUDDY: C17H37NO2) with delta m/z -14.016 (putative explanation: Ala->Gly substitution|Gln->Asn substitution|Glu->Asp substitution|Leu/Ile->Val substitution|Thr->Ser substitution; atomic difference: -1C,-2H|-1C,-2H|-1C,-2H|-1C,-2H|-1C,-2H) [M+H]+	[M+H]+	0.949	288.289					N/A	1S/C18H39NO2/c1-2-3-4-5-6-7-8-9-10-11-12-13-14-19(15-17-20)16-18-21/h20-21H,2-18H2,1H3 - 14.016 Da	N/A	spectral_library_annotation
2964	Suspect related to 1-Oleoyl-sn-glycero-3-phosphocholine (predicted molecular formula SIRIUS: C24H51N5O7P2 / BUDDY: C32H45N3O7) with delta m/z 61.977 (putative explanation: unspecified; atomic difference: unspecified) [M+H]+	[M+H]+	0.781	584.334					N/A	InChI=1S/C26H52NO7P/c1-5-6-7-8-9-10-11-12-13-14-15-16-17-18-19-20-26(29)32-23-25(28)24-34-35(30,31)33-22-21-27(2,3)4/h12-13,25,28H,5-11,14-24H2,1-4H3/b13-12-/t25-/m1/s1 + 61.977 Da	N/A	spectral_library_annotation
2972	Suspect related to Spectral Match to 1-Myristoyl-sn-glycero-3-phosphocholine from NIST14 (predicted molecular formula SIRIUS: C27H51N3O5P2 / BUDDY: C30H45N3O7) with delta m/z 92.027 (putative explanation: Ala->Tyr substitution; atomic difference: 6C,4H,1O) [M+H]+	[M+H]+	0.845	560.335					N/A	N/A	N/A	spectral_library_annotation
2979	Arachidic acid CollisionEnergy:102040	[M-H+2Na]+	0.968	357.274					CCCCCCCCCCCCCCCCCCCC(=O)O	"InChI=1S/C20H40O2/c1-2-3-4-5-6-7-8-9-10-11-12-13-14-15-16-17-18-19-20(21)22/h2-19H2,1H3,(H,21,22)"	N/A	spectral_library_annotation
2980	Suspect related to (2R,6R)-2-methyl-6-tridecylpiperidine (predicted molecular formula SIRIUS: unknown / BUDDY: C15H33NO) with delta m/z -38.053 (putative explanation: unspecified; atomic difference: unspecified) [M+H]+	[M+H]+	0.993	244.264					N/A	InChI=1S/C19H39N/c1-3-4-5-6-7-8-9-10-11-12-13-16-19-17-14-15-18(2)20-19/h18-20H,3-17H2,1-2H3/t18-,19-/m0/s1 - 38.053 Da	N/A	spectral_library_annotation
2984	Suspect related to Palmitoleic acid ethyl ester (predicted molecular formula SIRIUS: C14H26O2 / BUDDY: C14H26O2) with delta m/z -56.062 (putative explanation: Dealkylation|Leu/Ile->Gly substitution; atomic difference: -4C,-8H|-4C,-8H) [M+H]+	[M+H]+	0.818	227.2					N/A	InChI=1S/C18H34O2/c1-3-5-6-7-8-9-10-11-12-13-14-15-16-17-18(19)20-4-2/h9-10H,3-8,11-17H2,1-2H3/b10-9- - 56.062 Da	N/A	spectral_library_annotation
2986			0.994	256.2634911				C16H33NO	CCCCCCCCCCCCN1CCOCC1	InChI=1S/C16H33NO/c1-2-3-4-5-6-7-8-9-10-11-12-17-13-15-18-16-14-17/h2-16H2,1H3	ZRIILUSQBDFVNY-UHFFFAOYSA-N	spectral_library_annotation
2990	1,2,4-Trimethylbenzene (Desaturation, Oxidation)	[M+H]+	0.729	135.0804901			4.28153					spectral_library_annotation
2994	"1-({[2-(2-furylmethyl)-5-methylpyrrolidinyl]amino}methylene)-7-[8-({[2-(2-fury lmethyl)pyrrolidinyl]amino}methylene)-1,6-dihydroxy-3-methyl-5-(methylethyl)-7 -oxo(2-naphthyl)]-3,8-dihydroxy-6-methyl-4-(methylethyl)naphthalen-2-one CollisionEnergy:205060"	[M+2H]+2	0.803	415.212					Cc1cc2c(c(O)c1-c1c(C)cc3c(c1O)C(=CNN1C(C)CCC1Cc1ccco1)C(=O)C(O)=C3C(C)C)C(=CNN1CCCC1Cc1ccco1)C(=O)C(O)=C2C(C)C	"InChI=1S/C49H56N4O8/c1-25(2)38-34-19-27(5)40(46(56)42(34)36(44(54)48(38)58)23-50-52-16-8-11-30(52)21-32-12-9-17-60-32)41-28(6)20-35-39(26(3)4)49(59)45(55)37(43(35)47(41)57)24-51-53-29(7)14-15-31(53)22-33-13-10-18-61-33/h9-10,12-13,17-20,23-26,29-31,50-51,56-59H,8,11,14-16,21-22H2,1-7H3/b36-23-,37-24-"	N/A	spectral_library_annotation
2995	NCGC00385811-01!6-[3-[(3,4-dimethoxyphenyl)methyl]-4-methoxy-2-(methoxymethyl)butyl]-4-methoxy-1,3-benzodioxole [IIN-based on: CCMSLIB00000848625]	[M+NH4]+	0.852	432.238					COCC(CC1=CC=C(OC)C(OC)=C1)C(COC)CC2=CC3=C(OCO3)C(OC)=C2	InChI=1S/C24H32O7/c1-25-13-18(8-16-6-7-20(27-3)21(10-16)28-4)19(14-26-2)9-17-11-22(29-5)24-23(12-17)30-15-31-24/h6-7,10-12,18-19H,8-9,13-15H2,1-5H3	N/A	spectral_library_annotation
2997	Suspect related to NCGC00180384-03_C22H32O6_(1S,2R,4aR,8aR)-1-Acetoxy-7-isopropylidene-1,4a-dimethyl-6-oxodecahydro-2-naphthalenyl 2,3-dimethyl-2-oxiranecarboxylate (predicted molecular formula SIRIUS: C18H39N5O7 / BUDDY: C24H39NO6) with delta m/z 45.058 (putative explanation: unspecified; atomic difference: 2C,7H,1N) [M+Na]+	[M+Na]+	0.873	460.269					N/A	InChI=1S/C22H32O6/c1-12(2)15-10-17-20(5,11-16(15)24)9-8-18(22(17,7)28-14(4)23)26-19(25)21(6)13(3)27-21/h13,17-18H,8-11H2,1-7H3/t13?,17-,18-,20-,21?,22+/m1/s1 + 45.058 Da	N/A	spectral_library_annotation
3005	Suspect related to 17-Octadecynoic acid (predicted molecular formula SIRIUS: C18H33NO / BUDDY: C18H33NO) with delta m/z -0.984 (putative explanation: Amidation|Asp->Asn substitution|Glu->Gln substitution; atomic difference: 1H,1N,-1O|1H,1N,-1O|1H,1N,-1O) [M-H2O+H]+	[M-H2O+H]+	0.873	262.253					N/A	InChI=1S/C18H32O2/c1-2-3-4-5-6-7-8-9-10-11-12-13-14-15-16-17-18(19)20/h1H,3-17H2,(H,19,20) - 0.984 Da	N/A	spectral_library_annotation
3006	Suspect related to D-erythro-Sphingosine-1-phosphate (predicted molecular formula SIRIUS: C18H36NO5P / BUDDY: C25H31NO2) with delta m/z -2.016 (putative explanation: 2-amino-3-oxo-butanoic_acid|Intact disulfide bridge|Val->Pro substitution; atomic difference: -2H|-2H|-2H) [M+H]+	[M+H]+	0.93	378.241					N/A	InChI=1S/C18H38NO5P/c1-2-3-4-5-6-7-8-9-10-11-12-13-14-15-18(20)17(19)16-24-25(21,22)23/h14-15,17-18,20H,2-13,16,19H2,1H3,(H2,21,22,23)/b15-14+/t17-,18+/m0/s1 - 2.016 Da	N/A	spectral_library_annotation
3008	Suspect related to (4R)-4-((5S,7R,8R,9S,10S,12S,13R,17R)-7,12-dihydroxy-10,13-dimethyl-3-oxohexadecahydro-1H-cyclopenta[a]phenanthren-17-yl)pentanoic acid (predicted molecular formula SIRIUS: C27H44O6 / BUDDY: C27H44O6) with delta m/z 58.042 (putative explanation: unspecified|PPG repeat unit|Reduced acrolein addition +58; atomic difference: 1C,4H,3N|3C,6H,1O|3C,6H,1O) [M-H2O+H]+	[M-H2O+H]+	0.747	447.312					N/A	InChI=1S/C24H38O5/c1-13(4-7-21(28)29)16-5-6-17-22-18(12-20(27)24(16,17)3)23(2)9-8-15(25)10-14(23)11-19(22)26/h13-14,16-20,22,26-27H,4-12H2,1-3H3,(H,28,29)/t13-,14-,16-,17+,18+,19-,20+,22+,23+,24-/m1/s1 + 58.042 Da	N/A	spectral_library_annotation
3013	Suspect related to N,N-Dimethyldodecylamine N-oxide (predicted molecular formula SIRIUS: C16H33NO2 / BUDDY: C16H33NO2) with delta m/z 42.01 (putative explanation: Acetylation|Ser->Glu substitution|unspecified; atomic difference: 2C,2H,1O|2C,2H,1O|3N) [M+H]+	[M+H]+	0.959	272.259					N/A	InChI=1S/C14H31NO/c1-4-5-6-7-8-9-10-11-12-13-14-15(2,3)16/h4-14H2,1-3H3 + 42.010 Da	N/A	spectral_library_annotation
3014	Suspect related to Massbank:LU100204 2,2'-(Tetradecylimino)diethanol|Tetradecyldiethanolamine (predicted molecular formula SIRIUS: C16H35NO2 / BUDDY: C16H35NO2) with delta m/z -28.031 (putative explanation: Desethylation, didemethylation, dealkylation|Met->Cys substitution|Val->Ala substitution; atomic difference: -2C,-4H|-2C,-4H|-2C,-4H) [M+H]+	[M+H]+	0.996	274.274					N/A	1S/C18H39NO2/c1-2-3-4-5-6-7-8-9-10-11-12-13-14-19(15-17-20)16-18-21/h20-21H,2-18H2,1H3 - 28.031 Da	N/A	spectral_library_annotation
3016	Spectral Match to Hemin cation from NIST14	[M]+	0.764	616.176					N/A	N/A	N/A	spectral_library_annotation
3026	Suspect related to L-Arachidonoylcarnitine (predicted molecular formula SIRIUS: C18H39O7 / BUDDY: C21H37NO4) with delta m/z -80.062 (putative explanation: nan (reverse); atomic difference: -6C,-8H) [M+H]+	[M+H]+	0.989	368.28					N/A	N/A	N/A	spectral_library_annotation
3036	Suspect related to 5-Hexenoic acid, 6-[(2R,3S)-3-[[[(4-chloro-2-methylphenyl)sulfonyl]amino]methyl]bicyclo[2.2.2]oct-2-yl]-, (5Z)- (predicted molecular formula SIRIUS: unknown / BUDDY: C21H32ClNO3S) with delta m/z -25.979 (putative explanation: unspecified; atomic difference: unspecified) [M-C7H8ClNO2S+H]+	[M-C7H8ClNO2S+H]+	0.891	209.19					N/A	InChI=1S/C22H30ClNO4S/c1-15-13-18(23)11-12-21(15)29(27,28)24-14-20-17-9-7-16(8-10-17)19(20)5-3-2-4-6-22(25)26/h3,5,11-13,16-17,19-20,24H,2,4,6-10,14H2,1H3,(H,25,26)/b5-3-/t16?,17?,19-,20-/m0/s1 - 25.979 Da	N/A	spectral_library_annotation
3037	Suspect related to Palmitoleic acid ethyl ester (predicted molecular formula SIRIUS: C14H26O2 / BUDDY: C14H26O2) with delta m/z -56.062 (putative explanation: Dealkylation|Leu/Ile->Gly substitution; atomic difference: -4C,-8H|-4C,-8H) [M+H]+	[M+H]+	0.876	227.2					N/A	InChI=1S/C18H34O2/c1-3-5-6-7-8-9-10-11-12-13-14-15-16-17-18(19)20-4-2/h9-10H,3-8,11-17H2,1-2H3/b10-9- - 56.062 Da	N/A	spectral_library_annotation
3038	Suspect related to URSODEOXYCHOLATE (predicted molecular formula SIRIUS: C23H38O4 / BUDDY: C23H38O4) with delta m/z -14.016 (putative explanation: Ala->Gly substitution|Gln->Asn substitution|Glu->Asp substitution|Leu/Ile->Val substitution|Thr->Ser substitution; atomic difference: -1C,-2H|-1C,-2H|-1C,-2H|-1C,-2H|-1C,-2H) [M-2H2O+H]+	[M-2H2O+H]+	0.964	343.263					N/A	InChI=1S/C24H40O4/c1-14(4-7-21(27)28)17-5-6-18-22-19(9-11-24(17,18)3)23(2)10-8-16(25)12-15(23)13-20(22)26/h14-20,22,25-26H,4-13H2,1-3H3,(H,27,28) - 14.016 Da	N/A	spectral_library_annotation
3040	Suspect related to hyocholic acid (predicted molecular formula SIRIUS: C23H40O5 / BUDDY: C23H40O5) with delta m/z -12.0 (putative explanation: formaldehyde adduct (reverse)|methylation and reduction (reverse)|nan (reverse); atomic difference: -1C|-1C|-1C) [M-2H2O+H]+	[M-2H2O+H]+	0.921	361.274					N/A	1S/C24H40O5/c1-13(4-7-19(26)27)15-5-6-16-20-17(9-11-23(15,16)2)24(3)10-8-14(25)12-18(24)21(28)22(20)29/h13-18,20-22,25,28-29H,4-12H2,1-3H3,(H,26,27)/t13?,14-,15-,16+,17+,18+,20+,21-,22+,23?,24?/m1/s1 - 12.000 Da	N/A	spectral_library_annotation
3041	Suspect related to Massbank:RP025103 Oleoyl-L-Carnitine|(3R)-3-[(Z)-octadec-9-enoyl]oxy-4-(trimethylazaniumyl)butanoate (predicted molecular formula SIRIUS: C21H41NO5 / BUDDY: C21H41NO5) with delta m/z -38.053 (putative explanation: unspecified; atomic difference: unspecified) [M+H]+	[M+H]+	0.995	388.305					N/A	1S/C25H47NO4/c1-5-6-7-8-9-10-11-12-13-14-15-16-17-18-19-20-25(29)30-23(21-24(27)28)22-26(2,3)4/h12-13,23H,5-11,14-22H2,1-4H3/b13-12-/t23-/m1/s1 - 38.053 Da	N/A	spectral_library_annotation
3053	Suspect related to Massbank:LU030804 Lauryldiethanolamine|2-[dodecyl(2-hydroxyethyl)amino]ethanol (predicted molecular formula SIRIUS: C17H37NO2 / BUDDY: C17H37NO2) with delta m/z 14.016 (putative explanation: Asn->Gln substitution|Asp->Glu substitution|Gly->Ala substitution|Methylation|Ser->Thr substitution|Val->Leu/Ile substitution|chain elongation; atomic difference: 1C,2H|1C,2H|1C,2H|1C,2H|1C…	[M+H]+	0.986	288.29					N/A	1S/C16H35NO2/c1-2-3-4-5-6-7-8-9-10-11-12-17(13-15-18)14-16-19/h18-19H,2-16H2,1H3 + 14.016 Da	N/A	spectral_library_annotation
3059	N,N-Dimethyldodecylamine N-oxide	[M+H]+	0.999	230.2478				C14H31NO	CCCCCCCCCCCC[N+](C)(C)[O-]	InChI=1S/C14H31NO/c1-4-5-6-7-8-9-10-11-12-13-14-15(2,3)16/h4-14H2,1-3H3	SYELZBGXAIXKHU-UHFFFAOYSA-N	spectral_library_annotation
3060	Suspect related to 3-Ketocholesterol (predicted molecular formula SIRIUS: C21H32O2 / BUDDY: C21H32O2) with delta m/z -68.099 (putative explanation: unspecified; atomic difference: unspecified) [M+H]+	[M+H]+	0.97	317.248					N/A	InChI=1S/C27H44O/c1-18(2)7-6-8-19(3)23-11-12-24-22-10-9-20-17-21(28)13-15-26(20,4)25(22)14-16-27(23,24)5/h9,18-19,22-25H,6-8,10-17H2,1-5H3/t19-,22+,23-,24+,25+,26+,27-/m1/s1 - 68.099 Da	N/A	spectral_library_annotation
3063	Suspect related to Enterolactone (predicted molecular formula SIRIUS: C15H22O7 / BUDDY: C15H22O7) with delta m/z 16.01 (putative explanation: Asp->Met substitution; atomic difference: 1C,4H,-2O,1S) [M-H2O+H]+	[M-H2O+H]+	0.845	297.134					N/A	InChI=1S/C18H18O4/c19-15-5-1-3-12(8-15)7-14-11-22-18(21)17(14)10-13-4-2-6-16(20)9-13/h1-6,8-9,14,17,19-20H,7,10-11H2/t14-,17?/m1/s1 + 16.010 Da	N/A	spectral_library_annotation
3074	LAUROYLCARNITINE	[M+H]+	0.988	344.28					CCCCCCCCCCCC(=O)O[C@H](CC(=O)[O-])C[N+](C)(C)C	"InChI=1S/C19H37NO4/c1-5-6-7-8-9-10-11-12-13-14-19(23)24-17(15-18(21)22)16-20(2,3)4/h17H,5-16H2,1-4H3/t17-/m1/s1"	N/A	spectral_library_annotation
3075	Sphingosine-1-Phosphate (C17 base)	[M+H]+	0.89	366.2411975			1.2669842	C17H36NO5P	CCCCCCCCCCCC/C=C/[C@H]([C@H](COP(=O)(O)O)N)O	InChI=1S/C17H36NO5P/c1-2-3-4-5-6-7-8-9-10-11-12-13-14-17(19)16(18)15-23-24(20,21)22/h13-14,16-17,19H,2-12,15,18H2,1H3,(H2,20,21,22)/b14-13+/t16-,17+/m0/s1	VITGNIYTXHNNNE-LHMZYYNSSA-N	spectral_library_annotation
3076	Suspect related to (R)-4-((3S,5S,7R,8R,9S,10S,13R,14S,17R)-3,7-dihydroxy-10,13-dimethyl-12-oxohexadecahydro-1H-cyclopenta[a]phenanthren-17-yl)pentanoic acid (predicted molecular formula SIRIUS: C23H38O5 / BUDDY: C23H38O5) with delta m/z -12.0 (putative explanation: formaldehyde adduct (reverse)|methylation and reduction (reverse)|nan (reverse); atomic difference: -1C|-1C|-1C) [M-2H2O+H]+	[M-2H2O+H]+	0.871	359.258					N/A	InChI=1S/C24H38O5/c1-13(4-7-21(28)29)16-5-6-17-22-18(12-20(27)24(16,17)3)23(2)9-8-15(25)10-14(23)11-19(22)26/h13-19,22,25-26H,4-12H2,1-3H3,(H,28,29)/t13-,14+,15+,16-,17+,18+,19-,22+,23+,24-/m1/s1 - 12.000 Da	N/A	spectral_library_annotation
3078	Suspect related to Fucosterol (predicted molecular formula SIRIUS: C23H34O3 / BUDDY: C23H34O3) with delta m/z -54.12 (putative explanation: unspecified; atomic difference: unspecified) [M-H2O+H]+	[M-H2O+H]+	0.913	341.247					N/A	InChI=1S/C29H48O/c1-7-21(19(2)3)9-8-20(4)25-12-13-26-24-11-10-22-18-23(30)14-16-28(22,5)27(24)15-17-29(25,26)6/h7,10,19-20,23-27,30H,8-9,11-18H2,1-6H3/b21-7+/t20-,23+,24+,25-,26+,27+,28+,29-/m1/s1 - 54.120 Da	N/A	spectral_library_annotation
3079	Suspect related to Massbank:LU068403 N,N-Dimethyldecylamine oxide|1-Decanamine, N,N-dimethyl-, N-oxide|N,N-dimethyldecan-1-amine oxide (predicted molecular formula SIRIUS: C15H33NO / BUDDY: C15H33NO) with delta m/z 42.047 (putative explanation: Ala->Leu/Ile substitution|Gly->Val substitution|Propyl|tri-Methylation|unspecified; atomic difference: 3C,6H|3C,6H|3C,6H|3C,6H|3C,H6) [M+H]+	[M+H]+	0.998	244.263					N/A	1S/C12H27NO/c1-4-5-6-7-8-9-10-11-12-13(2,3)14/h4-12H2,1-3H3 + 42.047 Da	N/A	spectral_library_annotation
3080	Suspect related to .omega.-3 Arachidonic acid methyl ester (predicted molecular formula SIRIUS: C19H32O3 / BUDDY: C19H32O3) with delta m/z -10.021 (putative explanation: Pro->Ser substitution; atomic difference: -2C,-2H,1O) [M+H]+	[M+H]+	0.887	309.241					N/A	InChI=1S/C21H34O2/c1-3-4-5-6-7-8-9-10-11-12-13-14-15-16-17-18-19-20-21(22)23-2/h4-5,7-8,10-11,13-14H,3,6,9,12,15-20H2,1-2H3/b5-4-,8-7-,11-10-,14-13- - 10.021 Da	N/A	spectral_library_annotation
3083	Suspect related to Massbank:LU030804 Lauryldiethanolamine|2-[dodecyl(2-hydroxyethyl)amino]ethanol (predicted molecular formula SIRIUS: C19H41NO3 / BUDDY: C19H41NO3) with delta m/z 58.042 (putative explanation: unspecified|PPG repeat unit|Reduced acrolein addition +58; atomic difference: 1C,4H,3N|3C,6H,1O|3C,6H,1O) [M+H]+	[M+H]+	0.971	332.315					N/A	1S/C16H35NO2/c1-2-3-4-5-6-7-8-9-10-11-12-17(13-15-18)14-16-19/h18-19H,2-16H2,1H3 + 58.042 Da	N/A	spectral_library_annotation
3089	Suspect related to Spectral Match to 1-Stearoyl-2-hydroxy-sn-glycero-3-phosphocholine from NIST14 (predicted molecular formula SIRIUS: C26H48NO8P / BUDDY: C29H39N7O3) with delta m/z 9.948 (putative explanation: unspecified; atomic difference: unspecified) [M+H]+	[M+H]+	0.88	534.32					N/A	N/A	N/A	spectral_library_annotation
3095	Suspect related to Spectral Match to N-Lauroylsarcosine from NIST14 (predicted molecular formula SIRIUS: unknown / BUDDY: unknown) with delta m/z 32.064 (putative explanation: unspecified; atomic difference: unspecified) [M+H]+	[M+H]+	0.815	304.285					N/A	N/A	N/A	spectral_library_annotation
3102	"1-({[2-(2-furylmethyl)-5-methylpyrrolidinyl]amino}methylene)-7-[8-({[2-(2-fury lmethyl)pyrrolidinyl]amino}methylene)-1,6-dihydroxy-3-methyl-5-(methylethyl)-7 -oxo(2-naphthyl)]-3,8-dihydroxy-6-methyl-4-(methylethyl)naphthalen-2-one CollisionEnergy:205060"	[M+2H]+2	0.987	415.212					Cc1cc2c(c(O)c1-c1c(C)cc3c(c1O)C(=CNN1C(C)CCC1Cc1ccco1)C(=O)C(O)=C3C(C)C)C(=CNN1CCCC1Cc1ccco1)C(=O)C(O)=C2C(C)C	"InChI=1S/C49H56N4O8/c1-25(2)38-34-19-27(5)40(46(56)42(34)36(44(54)48(38)58)23-50-52-16-8-11-30(52)21-32-12-9-17-60-32)41-28(6)20-35-39(26(3)4)49(59)45(55)37(43(35)47(41)57)24-51-53-29(7)14-15-31(53)22-33-13-10-18-61-33/h9-10,12-13,17-20,23-26,29-31,50-51,56-59H,8,11,14-16,21-22H2,1-7H3/b36-23-,37-24-"	N/A	spectral_library_annotation
3105	1,2,4-Trimethylbenzene (Desaturation, Oxidation)	[M+H]+	0.75	135.0804901			4.28153					spectral_library_annotation
3110	Suspect related to Spectral Match to Cholic acid from NIST14 (predicted molecular formula SIRIUS: unknown / BUDDY: unknown) with delta m/z 11.984 (putative explanation: unspecified; atomic difference: unspecified) [M-3H2O+H]+	[M-3H2O+H]+	0.923	367.245					N/A	N/A	N/A	spectral_library_annotation
3112	Suspect related to Linoleoylglycine (predicted molecular formula SIRIUS: unknown / BUDDY: C25H43NO5) with delta m/z 100.052 (putative explanation: unspecified; atomic difference: unspecified) [M-C2H7O3N+H]+	[M-C2H7O3N+H]+	0.819	345.28					N/A	InChI=1S/C20H35NO3/c1-2-3-4-5-6-7-8-9-10-11-12-13-14-15-16-17-19(22)21-18-20(23)24/h6-7,9-10H,2-5,8,11-18H2,1H3,(H,21,22)(H,23,24)/b7-6-,10-9- + 100.052 Da	N/A	spectral_library_annotation
3114	Suspect related to NCGC00169469-03_C20H34O3_1-Naphthalenecarboxylic acid, decahydro-5-(5-hydroxy-3-methylpentyl)-1,4a-dimethyl-6-methylene-, (1R,4aS,5R,8aS)- (predicted molecular formula SIRIUS: C18H30O3 / BUDDY: C18H30O3) with delta m/z -28.031 (putative explanation: Desethylation, didemethylation, dealkylation|Met->Cys substitution|Val->Ala substitution; atomic difference: -2C,-4H|-2C,-4H|-2C,-…	[M+H]+	0.944	295.227					N/A	InChI=1S/C20H34O3/c1-14(10-13-21)6-8-16-15(2)7-9-17-19(16,3)11-5-12-20(17,4)18(22)23/h14,16-17,21H,2,5-13H2,1,3-4H3,(H,22,23)/t14?,16-,17+,19+,20-/m1/s1 - 28.031 Da	N/A	spectral_library_annotation
3116	Suspect related to 16-Hydroxyhexadecanoic acid (predicted molecular formula SIRIUS: C10H20N3O5 / BUDDY: C12H22O6) with delta m/z -10.095 (putative explanation: unspecified; atomic difference: unspecified) [M-3H2O+H]+	[M-3H2O+H]+	0.751	209.117					N/A	InChI=1S/C16H32O3/c17-15-13-11-9-7-5-3-1-2-4-6-8-10-12-14-16(18)19/h17H,1-15H2,(H,18,19) - 10.095 Da	N/A	spectral_library_annotation
3117	Suspect related to Diethyl phthalate (predicted molecular formula SIRIUS: C12H18O4 / BUDDY: C12H18O4) with delta m/z 4.032 (putative explanation: x2 reduction; atomic difference: 4H) [M+H]+	[M+H]+	0.844	227.128					N/A	InChI=1S/C12H14O4/c1-3-15-11(13)9-7-5-6-8-10(9)12(14)16-4-2/h5-8H,3-4H2,1-2H3 + 4.032 Da	N/A	spectral_library_annotation
3118	Suspect related to Massbank:AC000286 Walleminone|(1R,4S,5S,6R,9R)-5,6-dihydroxy-4,11,11-trimethyl-8-methylidenebicyclo[7.2.0]undecan-3-one (predicted molecular formula SIRIUS: C12H20O4 / BUDDY: C12H20O4) with delta m/z -24.037 (putative explanation: unspecified; atomic difference: unspecified) [M-H2O+H]+	[M-H2O+H]+	0.768	211.132					N/A	1S/C15H24O3/c1-8-5-13(17)14(18)9(2)12(16)6-11-10(8)7-15(11,3)4/h9-11,13-14,17-18H,1,5-7H2,2-4H3/t9-,10+,11-,13-,14+/m1/s1 - 24.037 Da	N/A	spectral_library_annotation
3120			0.845	151.1117				C10H14O	CC1=CC(=C(C=C1)C(C)C)O	InChI=1S/C10H14O/c1-7(2)9-5-4-8(3)6-10(9)11/h4-7,11H,1-3H3	MGSRCZKZVOBKFT-UHFFFAOYSA-N	spectral_library_annotation
3121	Sphinganine 1-phosphate	[M+H]+	0.88	382.2727032			2.2815838	C18H40NO5P	CCCCCCCCCCCCCCC[C@H]([C@H](COP(=O)(O)O)N)O	InChI=1S/C18H40NO5P/c1-2-3-4-5-6-7-8-9-10-11-12-13-14-15-18(20)17(19)16-24-25(21,22)23/h17-18,20H,2-16,19H2,1H3,(H2,21,22,23)/t17-,18+/m0/s1	YHEDRJPUIRMZMP-ZWKOTPCHSA-N	spectral_library_annotation
3125	Suspect related to Massbank:RP025103 Oleoyl-L-Carnitine|(3R)-3-[(Z)-octadec-9-enoyl]oxy-4-(trimethylazaniumyl)butanoate (predicted molecular formula SIRIUS: C8H28N10O3 / BUDDY: C18H35NO4) with delta m/z -96.093 (putative explanation: unspecified; atomic difference: unspecified) [M+H]+	[M+H]+	0.891	330.269					N/A	1S/C25H47NO4/c1-5-6-7-8-9-10-11-12-13-14-15-16-17-18-19-20-25(29)30-23(21-24(27)28)22-26(2,3)4/h12-13,23H,5-11,14-22H2,1-4H3/b13-12-/t23-/m1/s1 - 96.093 Da	N/A	spectral_library_annotation
3144	Suspect related to 12(13)-Epoxy-9Z-octadecenoic acid (predicted molecular formula SIRIUS: C18H34O4 / BUDDY: C18H34O4) with delta m/z 18.01 (putative explanation: Proline oxidation to 5-hydroxy-2-aminovaleric acid|water; atomic difference: 2H,1O|2H,1O) [M-H2O+H]+	[M-H2O+H]+	0.9	297.241					N/A	InChI=1S/C18H32O3/c1-2-3-10-13-16-17(21-16)14-11-8-6-4-5-7-9-12-15-18(19)20/h8,11,16-17H,2-7,9-10,12-15H2,1H3,(H,19,20)/b11-8- + 18.010 Da	N/A	spectral_library_annotation
3145	Suspect related to Spectral Match to Methyl hexadecanoate from NIST14 (predicted molecular formula SIRIUS: unknown / BUDDY: unknown) with delta m/z 60.021 (putative explanation: unspecified|unspecified; atomic difference: 2C,4H,2O|2H,3N,1O) [219.2]	[M]+	0.932	279.232					N/A	N/A	N/A	spectral_library_annotation
3146	NCGC00381425-01!8-hydroxy-8-(3-octyloxiran-2-yl)octanoic acid [IIN-based on: CCMSLIB00000846585]	[M+H]+	0.908	315.254					CCCCCCCCC1OC1C(O)CCCCCCC(O)=O	InChI=1S/C18H34O4/c1-2-3-4-5-6-10-13-16-18(22-16)15(19)12-9-7-8-11-14-17(20)21/h15-16,18-19H,2-14H2,1H3,(H,20,21)	N/A	spectral_library_annotation
3154	Suspect related to NCGC00385123-01_C22H30O6_7b,9-Dihydroxy-3-(hydroxymethyl)-1,1,6,8-tetramethyl-5-oxo-1,1a,1b,4,4a,5,7a,7b,8,9-decahydro-9aH-cyclopropa[3,4]benzo[1,2-e]azulen-9a-yl acetate (predicted molecular formula SIRIUS: unknown / BUDDY: C46H60O12) with delta m/z 414.204 (putative explanation: unspecified; atomic difference: unspecified) [M+C2H3N+H]+	[M+C2H3N+H]+	0.883	846.443					N/A	InChI=1S/C22H30O6/c1-10-6-15-14(17(10)25)7-13(9-23)8-16-18-20(4,5)22(18,28-12(3)24)19(26)11(2)21(15,16)27/h6,8,11,14-16,18-19,23,26-27H,7,9H2,1-5H3 + 414.204 Da	N/A	spectral_library_annotation
3155	Suspect related to NCGC00347704-02_C24H32O7_2H-Oxireno[1,10a]phenanthro[3,2-b]furan-10(11bH)-one, 5,7-bis(acetyloxy)-3,3a,4,5,6,7,7a,7b,8,8a-decahydro-4,4,7a,11-tetramethyl-, (1aS,3aR,5S,7S,7aR,7bS,8aR,11bR)- (predicted molecular formula SIRIUS: C24H30O6 / BUDDY: C24H30O6) with delta m/z -18.011 (putative explanation: Dehydration|Pyro-glu from E|carbodiimide crosslinker; atomic difference: -2H,-1…	[M-H2O+H]+	0.901	397.201					N/A	InChI=1S/C24H32O7/c1-11-19-14(30-21(11)27)9-16-23(6)15(7-8-24(16)20(19)31-24)22(4,5)17(28-12(2)25)10-18(23)29-13(3)26/h14-18,20H,7-10H2,1-6H3/t14-,15-,16+,17+,18+,20-,23-,24+/m1/s1 - 18.011 Da	N/A	spectral_library_annotation
3156	Suspect related to Spectral Match to 13-Docosenamide, (Z)- from NIST14 (predicted molecular formula SIRIUS: C12H23NO / BUDDY: C12H23NO) with delta m/z -140.156 (putative explanation: unspecified; atomic difference: unspecified) [M+H]+	[M+H]+	0.963	198.185					N/A	N/A	N/A	spectral_library_annotation
3159	"1-({[2-(2-furylmethyl)-5-methylpyrrolidinyl]amino}methylene)-7-[8-({[2-(2-fury lmethyl)pyrrolidinyl]amino}methylene)-1,6-dihydroxy-3-methyl-5-(methylethyl)-7 -oxo(2-naphthyl)]-3,8-dihydroxy-6-methyl-4-(methylethyl)naphthalen-2-one CollisionEnergy:205060"	[M+2H]+2	0.78	415.212					Cc1cc2c(c(O)c1-c1c(C)cc3c(c1O)C(=CNN1C(C)CCC1Cc1ccco1)C(=O)C(O)=C3C(C)C)C(=CNN1CCCC1Cc1ccco1)C(=O)C(O)=C2C(C)C	"InChI=1S/C49H56N4O8/c1-25(2)38-34-19-27(5)40(46(56)42(34)36(44(54)48(38)58)23-50-52-16-8-11-30(52)21-32-12-9-17-60-32)41-28(6)20-35-39(26(3)4)49(59)45(55)37(43(35)47(41)57)24-51-53-29(7)14-15-31(53)22-33-13-10-18-61-33/h9-10,12-13,17-20,23-26,29-31,50-51,56-59H,8,11,14-16,21-22H2,1-7H3/b36-23-,37-24-"	N/A	spectral_library_annotation
3161	1,2,4-Trimethylbenzene (Desaturation, Oxidation)	[M+H]+	0.745	135.0804901			4.28153					spectral_library_annotation
3162	NCGC00385811-01!6-[3-[(3,4-dimethoxyphenyl)methyl]-4-methoxy-2-(methoxymethyl)butyl]-4-methoxy-1,3-benzodioxole [IIN-based on: CCMSLIB00000848625]	[M+NH4]+	0.752	432.238					COCC(CC1=CC=C(OC)C(OC)=C1)C(COC)CC2=CC3=C(OCO3)C(OC)=C2	InChI=1S/C24H32O7/c1-25-13-18(8-16-6-7-20(27-3)21(10-16)28-4)19(14-26-2)9-17-11-22(29-5)24-23(12-17)30-15-31-24/h6-7,10-12,18-19H,8-9,13-15H2,1-5H3	N/A	spectral_library_annotation
3164	Suspect related to NCGC00180384-03_C22H32O6_(1S,2R,4aR,8aR)-1-Acetoxy-7-isopropylidene-1,4a-dimethyl-6-oxodecahydro-2-naphthalenyl 2,3-dimethyl-2-oxiranecarboxylate (predicted molecular formula SIRIUS: C18H39N5O7 / BUDDY: C24H39NO6) with delta m/z 45.058 (putative explanation: unspecified; atomic difference: 2C,7H,1N) [M+Na]+	[M+Na]+	0.844	460.269					N/A	InChI=1S/C22H32O6/c1-12(2)15-10-17-20(5,11-16(15)24)9-8-18(22(17,7)28-14(4)23)26-19(25)21(6)13(3)27-21/h13,17-18H,8-11H2,1-7H3/t13?,17-,18-,20-,21?,22+/m1/s1 + 45.058 Da	N/A	spectral_library_annotation
3165	Suspect related to NCGC00385123-01_C22H30O6_7b,9-Dihydroxy-3-(hydroxymethyl)-1,1,6,8-tetramethyl-5-oxo-1,1a,1b,4,4a,5,7a,7b,8,9-decahydro-9aH-cyclopropa[3,4]benzo[1,2-e]azulen-9a-yl acetate (predicted molecular formula SIRIUS: unknown / BUDDY: C23H32O6) with delta m/z 14.016 (putative explanation: Asn->Gln substitution|Asp->Glu substitution|Gly->Ala substitution|Methylation|Ser->Thr substitution|…	[M+C2H3N+H]+	0.85	446.253					N/A	InChI=1S/C22H30O6/c1-10-6-15-14(17(10)25)7-13(9-23)8-16-18-20(4,5)22(18,28-12(3)24)19(26)11(2)21(15,16)27/h6,8,11,14-16,18-19,23,26-27H,7,9H2,1-5H3 + 14.016 Da	N/A	spectral_library_annotation
3166	Suspect related to Spectral Match to 13-Keto-9Z,11E-octadecadienoic acid from NIST14 (predicted molecular formula SIRIUS: C19H26O4 / BUDDY: C15H22N6O2) with delta m/z 23.962 (putative explanation: unspecified; atomic difference: unspecified) [M+H]+	[M+H]+	0.812	319.188					N/A	N/A	N/A	spectral_library_annotation
3170	4-Methylphthalic anhydride	[M+H]+	0.985	163.039				C9H6O3	CC1=CC2=C(C=C1)C(=O)OC2=O	InChI=1S/C9H6O3/c1-5-2-3-6-7(4-5)9(11)12-8(6)10/h2-4H,1H3	ZOXBWJMCXHTKNU-UHFFFAOYSA-N	spectral_library_annotation
3174	Biliverdin	[M+H]+	0.766	583.2548			2.127133	C33H34N4O6	O=C1N=C(C=C2NC(=CC=3NC(C=C4N=C(O)C(=C4C=C)C)=C(C3CCC(=O)O)C)C(=C2C)CCC(=O)O)C(=C1C=C)C	InChI=1S/C33H34N4O6/c1-7-20-19(6)32(42)37-27(20)14-25-18(5)23(10-12-31(40)41)29(35-25)15-28-22(9-11-30(38)39)17(4)24(34-28)13-26-16(3)21(8-2)33(43)36-26/h7-8,13-15,34-35H,1-2,9-12H2,3-6H3,(H,37,42)(H,38,39)(H,40,41)/b24-13-,27-14-,28-15-	RCNSAJSGRJSBKK-NSQVQWHSSA-N	spectral_library_annotation
3175	Suspect related to 5-Hexenoic acid, 6-[(2R,3S)-3-[[[(4-chloro-2-methylphenyl)sulfonyl]amino]methyl]bicyclo[2.2.2]oct-2-yl]-, (5Z)- (predicted molecular formula SIRIUS: unknown / BUDDY: C22H30ClNO3S) with delta m/z -15.995 (putative explanation: Ser->Ala substitution|Tyr->Phe substitution|reduction; atomic difference: -1O|-1O|-1O) [M-C7H8ClNO2S+H]+	[M-C7H8ClNO2S+H]+	0.983	219.175					N/A	InChI=1S/C22H30ClNO4S/c1-15-13-18(23)11-12-21(15)29(27,28)24-14-20-17-9-7-16(8-10-17)19(20)5-3-2-4-6-22(25)26/h3,5,11-13,16-17,19-20,24H,2,4,6-10,14H2,1H3,(H,25,26)/b5-3-/t16?,17?,19-,20-/m0/s1 - 15.995 Da	N/A	spectral_library_annotation
3176	Suspect related to Spectral Match to 5-Aminovaleric acid from NIST14 (predicted molecular formula SIRIUS: unknown / BUDDY: unknown) with delta m/z 15.995 (putative explanation: Ala->Ser substitution|Oxidation or Hydroxylation|Phe->Tyr substitution; atomic difference: 1O|1O|1O) [2M+H]+	[2M+H]+	0.973	251.164					N/A	N/A	N/A	spectral_library_annotation
3181	Suspect related to Spectral Match to N-(Dodecanoyl)-sphing-4-enine-1-phosphate from NIST14 (predicted molecular formula SIRIUS: unknown / BUDDY: unknown) with delta m/z -14.016 (putative explanation: Ala->Gly substitution|Gln->Asn substitution|Glu->Asp substitution|Leu/Ile->Val substitution|Thr->Ser substitution; atomic difference: -1C,-2H|-1C,-2H|-1C,-2H|-1C,-2H|-1C,-2H) [200.2]	[M]+	0.966	186.185					N/A	N/A	N/A	spectral_library_annotation
3184	Suspect related to 1-Palmitoyl-sn-glycero-3-phosphocholine (predicted molecular formula SIRIUS: C26H46NO7P / BUDDY: C28H41N3O6) with delta m/z 19.969 (putative explanation: unspecified; atomic difference: unspecified) [M+H]+	[M+H]+	0.996	516.308					N/A	InChI=1S/C24H50NO7P/c1-5-6-7-8-9-10-11-12-13-14-15-16-17-18-24(27)30-21-23(26)22-32-33(28,29)31-20-19-25(2,3)4/h23,26H,5-22H2,1-4H3/t23-/m1/s1 + 19.969 Da	N/A	spectral_library_annotation
3192	Suspect related to .omega.-3 Arachidonic acid ethyl ester (predicted molecular formula SIRIUS: C16H24O2 / BUDDY: C16H24O2) with delta m/z -84.094 (putative explanation: unspecified; atomic difference: unspecified) [M+H]+	[M+H]+	0.921	249.185					N/A	InChI=1S/C22H36O2/c1-3-5-6-7-8-9-10-11-12-13-14-15-16-17-18-19-20-21-22(23)24-4-2/h5-6,8-9,11-12,14-15H,3-4,7,10,13,16-21H2,1-2H3/b6-5-,9-8-,12-11-,15-14- - 84.094 Da	N/A	spectral_library_annotation
3208	Suspect related to Bicyclo-prostaglandin E2 (predicted molecular formula SIRIUS: C20H28O3 / BUDDY: C20H28O3) with delta m/z -18.011 (putative explanation: Dehydration|Pyro-glu from E|carbodiimide crosslinker; atomic difference: -2H,-1O|-2H,-1O|-2H,-1O) [M+H]+	[M+H]+	0.803	317.21					N/A	N/A	N/A	spectral_library_annotation
3209	Suspect related to Spectral Match to 3.beta.-Hydroxy-5-cholenoic acid from NIST14 (predicted molecular formula SIRIUS: C27H42O5 / BUDDY: C27H42O5) with delta m/z 72.021 (putative explanation: unspecified|Dihydroxy methylglyoxal adduct|Gly->Glu substitution|carboxyethyl|methylglyoxal-derived carboxyethyllysine; atomic difference: 1C,2H,3N,1O|3C,4H,2O|3C,4H,2O|3C,4H,2O|3C,4H,2O) [M-H2O+H]+	[M-H2O+H]+	0.813	429.299					N/A	N/A	N/A	spectral_library_annotation
3211	Suspect related to 15-Oxo-5Z,8Z,11Z,13E-eicosatetraenoic acid (predicted molecular formula SIRIUS: C20H30O4 / BUDDY: C20H30O4) with delta m/z 15.995 (putative explanation: Ala->Ser substitution|Oxidation or Hydroxylation|Phe->Tyr substitution; atomic difference: 1O|1O|1O) [M+H]+	[M+H]+	0.738	335.22					N/A	InChI=1S/C20H30O3/c1-2-3-13-16-19(21)17-14-11-9-7-5-4-6-8-10-12-15-18-20(22)23/h4-5,8-11,14,17H,2-3,6-7,12-13,15-16,18H2,1H3,(H,22,23)/b5-4-,10-8-,11-9-,17-14+ + 15.995 Da	N/A	spectral_library_annotation
3217	"1-({[2-(2-furylmethyl)-5-methylpyrrolidinyl]amino}methylene)-7-[8-({[2-(2-fury lmethyl)pyrrolidinyl]amino}methylene)-1,6-dihydroxy-3-methyl-5-(methylethyl)-7 -oxo(2-naphthyl)]-3,8-dihydroxy-6-methyl-4-(methylethyl)naphthalen-2-one CollisionEnergy:205060"	[M+2H]+2	0.776	415.212					Cc1cc2c(c(O)c1-c1c(C)cc3c(c1O)C(=CNN1C(C)CCC1Cc1ccco1)C(=O)C(O)=C3C(C)C)C(=CNN1CCCC1Cc1ccco1)C(=O)C(O)=C2C(C)C	"InChI=1S/C49H56N4O8/c1-25(2)38-34-19-27(5)40(46(56)42(34)36(44(54)48(38)58)23-50-52-16-8-11-30(52)21-32-12-9-17-60-32)41-28(6)20-35-39(26(3)4)49(59)45(55)37(43(35)47(41)57)24-51-53-29(7)14-15-31(53)22-33-13-10-18-61-33/h9-10,12-13,17-20,23-26,29-31,50-51,56-59H,8,11,14-16,21-22H2,1-7H3/b36-23-,37-24-"	N/A	spectral_library_annotation
3218	1,2,4-Trimethylbenzene (Desaturation, Oxidation)	[M+H]+	0.745	135.0804901			4.28153					spectral_library_annotation
3224	LPC 16:2-SN1	[M+H]+	0.986	492.30847			5.46	C24H46NO7P	CCC\C=C/C\C=C/CCCCCCCC(=O)OCC(O)COP([O-])(=O)OCC[N+](C)(C)C		RBYFRQAINZHANG-NQLNTKRDNA-N	spectral_library_annotation
3225	Suspect related to Lauryl diethanolamide (predicted molecular formula SIRIUS: C16H33NO4 / BUDDY: C16H33NO4) with delta m/z 15.995 (putative explanation: Ala->Ser substitution|Oxidation or Hydroxylation|Phe->Tyr substitution; atomic difference: 1O|1O|1O) [M+H]+	[M+H]+	0.929	304.248					N/A	InChI=1S/C16H33NO3/c1-2-3-4-5-6-7-8-9-10-11-16(20)17(12-14-18)13-15-19/h18-19H,2-15H2,1H3 + 15.995 Da	N/A	spectral_library_annotation
3230	Suspect related to Massbank:LU030804 Lauryldiethanolamine|2-[dodecyl(2-hydroxyethyl)amino]ethanol (predicted molecular formula SIRIUS: C16H33NO3 / BUDDY: C16H33NO3) with delta m/z 13.979 (putative explanation: Thr->Asp substitution|Tryptophan oxidation to oxolactone|aldehyde and ketone modifications|hydroxylation difference carboxylation|proline oxidation to pyroglutamic acid|Oxidation, epoxidati…	[M+H]+	0.994	288.253					N/A	1S/C16H35NO2/c1-2-3-4-5-6-7-8-9-10-11-12-17(13-15-18)14-16-19/h18-19H,2-16H2,1H3 + 13.979 Da	N/A	spectral_library_annotation
3231	Suspect related to Prostaglandin H2 (predicted molecular formula SIRIUS: C20H30O4 / BUDDY: C20H30O4) with delta m/z -18.011 (putative explanation: Dehydration|Pyro-glu from E|carbodiimide crosslinker; atomic difference: -2H,-1O|-2H,-1O|-2H,-1O) [M-H]-	[M-H]-	0.849	333.207					N/A	InChI=1S/C20H32O5/c1-2-3-6-9-15(21)12-13-17-16(18-14-19(17)25-24-18)10-7-4-5-8-11-20(22)23/h4,7,12-13,15-19,21H,2-3,5-6,8-11,14H2,1H3,(H,22,23)/b7-4-,13-12+/t15-,16+,17+,18?,19?/m0/s1 - 18.011 Da	N/A	spectral_library_annotation
3232	Suspect related to L-Arachidonoylcarnitine (predicted molecular formula SIRIUS: C19H39N7O3 / BUDDY: C23H43NO5) with delta m/z -34.021 (putative explanation: Tyr->Glu substitution; atomic difference: -4C,-2H,1O) [M+H]+	[M+H]+	0.939	414.321					N/A	N/A	N/A	spectral_library_annotation
3234	Suspect related to L-Arachidonoylcarnitine (predicted molecular formula SIRIUS: C21H39NO4 / BUDDY: C21H39NO4) with delta m/z -78.047 (putative explanation: 2,5-dimethypyrrole (reverse)|nan (reverse); atomic difference: -6C,-6H|-6C,-6H) [M+H]+	[M+H]+	0.996	370.295					N/A	N/A	N/A	spectral_library_annotation
3235	Suspect related to 1-Stearoyl-2-hydroxy-sn-glycero-3-phosphocholine (predicted molecular formula SIRIUS: C26H50NO8P / BUDDY: C28H45N3O7) with delta m/z 11.964 (putative explanation: unspecified; atomic difference: unspecified) [M+H]+	[M+H]+	0.878	536.336					N/A	InChI=1S/C26H54NO7P/c1-5-6-7-8-9-10-11-12-13-14-15-16-17-18-19-20-26(29)32-23-25(28)24-34-35(30,31)33-22-21-27(2,3)4/h25,28H,5-24H2,1-4H3/t25-/m1/s1 + 11.964 Da	N/A	spectral_library_annotation
3241	LPC O-14:1	[M+H]+	0.974	452.31355			5.8	C22H46NO6P	CCCC\C=C/CCCCCCCCOCC(O)COP([O-])(=O)OCC[N+](C)(C)C		ZOKMUPRFGLIBOB-HJWRWDBZNA-N	spectral_library_annotation
3246	"((11R)-12-ethylidene-8,14-diazapentacyclo[9.5.2.0<1,9>.0<2,7>.0<14,17>]octadec a-2,4,6-trien-10-yl)methan-1-ol CollisionEnergy:102040"	[M+H]+	0.75	297.196					CC=C1CN2CCC34c5ccccc5NC3C(CO)C1CC24	"InChI=1S/C19H24N2O/c1-2-12-10-21-8-7-19-15-5-3-4-6-16(15)20-18(19)14(11-22)13(12)9-17(19)21/h2-6,13-14,17-18,20,22H,7-11H2,1H3/b12-2+/t13-,14?,17?,18?,19?/m0/s1"	N/A	spectral_library_annotation
3248	Suspect related to N,N-Dimethyldodecylamine N-oxide (predicted molecular formula SIRIUS: C18H39NO / BUDDY: C18H39NO) with delta m/z 56.062 (putative explanation: Diethylation, analogous to Dimethylation|Gly->Leu/Ile substitution; atomic difference: 4C,8H|4C,8H) [M+H]+	[M+H]+	0.882	286.31					N/A	InChI=1S/C14H31NO/c1-4-5-6-7-8-9-10-11-12-13-14-15(2,3)16/h4-14H2,1-3H3 + 56.062 Da	N/A	spectral_library_annotation
3254	Suspect related to 1-Palmitoyl-sn-glycero-3-phosphocholine (predicted molecular formula SIRIUS: C27H43NO4 / BUDDY: C27H43NO4) with delta m/z -50.015 (putative explanation: Phe->Pro substitution; atomic difference: -4C,-2H) [M+Na]+	[M+Na]+	0.909	468.309					N/A	InChI=1S/C24H50NO7P/c1-5-6-7-8-9-10-11-12-13-14-15-16-17-18-24(27)30-21-23(26)22-32-33(28,29)31-20-19-25(2,3)4/h23,26H,5-22H2,1-4H3/t23-/m1/s1 - 50.015 Da	N/A	spectral_library_annotation
3264	Suspect related to L-Arachidonoylcarnitine (predicted molecular formula SIRIUS: C23H39NO4 / BUDDY: C23H39NO4) with delta m/z -54.047 (putative explanation: nan (reverse); atomic difference: -4C,-6H) [M+H]+	[M+H]+	0.756	394.296					N/A	N/A	N/A	spectral_library_annotation
3272	Suspect related to (-)-Caryophyllene oxide (predicted molecular formula SIRIUS: C17H30O2 / BUDDY: C16H26O) with delta m/z 14.016 (putative explanation: Asn->Gln substitution|Asp->Glu substitution|Gly->Ala substitution|Methylation|Ser->Thr substitution|Val->Leu/Ile substitution|chain elongation; atomic difference: 1C,2H|1C,2H|1C,2H|1C,2H|1C,2H|1C,2H|1C,2H) [M+H]+	[M+H]+	0.962	235.206					N/A	InChI=1S/C15H24O/c1-10-5-6-13-15(4,16-13)8-7-12-11(10)9-14(12,2)3/h11-13H,1,5-9H2,2-4H3/t11-,12-,13-,15-/m1/s1 + 14.016 Da	N/A	spectral_library_annotation
3273	Suspect related to 9(10)-Epoxy-12Z-octadecenoic acid (predicted molecular formula SIRIUS: C16H30O3 / BUDDY: C16H30O3) with delta m/z -26.015 (putative explanation: Alkyl loss (typically partial loss from ring)|Pro->Ala substitution; atomic difference: -2C,-2H|-2C,-2H) [M-H2O+H]+	[M-H2O+H]+	0.889	253.216					N/A	InChI=1S/C18H32O3/c1-2-3-4-5-7-10-13-16-17(21-16)14-11-8-6-9-12-15-18(19)20/h7,10,16-17H,2-6,8-9,11-15H2,1H3,(H,19,20)/b10-7-/t16-,17+/m1/s1 - 26.015 Da	N/A	spectral_library_annotation
3279	Suspect related to L-Arachidonoylcarnitine (predicted molecular formula SIRIUS: C21H39NO4 / BUDDY: C21H39NO4) with delta m/z -78.047 (putative explanation: 2,5-dimethypyrrole (reverse)|nan (reverse); atomic difference: -6C,-6H|-6C,-6H) [M+H]+	[M+H]+	0.984	370.295					N/A	N/A	N/A	spectral_library_annotation
3286	Suspect related to Massbank:LU030804 Lauryldiethanolamine|2-[dodecyl(2-hydroxyethyl)amino]ethanol (predicted molecular formula SIRIUS: C18H39NO2 / BUDDY: C18H39NO2) with delta m/z 28.031 (putative explanation: Acetaldehyde +28|Ala->Val substitution|Cys->Met substitution|Ethylation|di-Methylation; atomic difference: 2C,4H|2C,4H|2C,4H|2C,4H|2C,4H) [M+H]+	[M+H]+	0.982	302.305					N/A	1S/C16H35NO2/c1-2-3-4-5-6-7-8-9-10-11-12-17(13-15-18)14-16-19/h18-19H,2-16H2,1H3 + 28.031 Da	N/A	spectral_library_annotation
3288	Suspect related to Spectral Match to 12(13)-Epoxy-9Z-octadecenoic acid from NIST14 (predicted molecular formula SIRIUS: C18H33NO2 / BUDDY: C18H33NO2) with delta m/z -0.984 (putative explanation: Amidation|Asp->Asn substitution|Glu->Gln substitution; atomic difference: 1H,1N,-1O|1H,1N,-1O|1H,1N,-1O) [M-H2O+H]+	[M-H2O+H]+	0.929	278.248					N/A	N/A	N/A	spectral_library_annotation
3293	Suspect related to 1-Palmitoyl-2-linoleoyl-rac-glycerol (predicted molecular formula SIRIUS: unknown / BUDDY: C37H72N2O4) with delta m/z 16.031 (putative explanation: Pro->Leu/Ile substitution|unspecified; atomic difference: 1C,4H|1C,4H) [M-C18H32O2+H]+	[M-C18H32O2+H]+	0.993	329.315					N/A	InChI=1S/C37H68O5/c1-3-5-7-9-11-13-15-17-18-20-22-24-26-28-30-32-37(40)42-35(33-38)34-41-36(39)31-29-27-25-23-21-19-16-14-12-10-8-6-4-2/h11,13,17-18,35,38H,3-10,12,14-16,19-34H2,1-2H3/b13-11-,18-17- + 16.031 Da	N/A	spectral_library_annotation
3294	CINNAMIC ACID	[M+H]+	0.868	149.06					C1=CC=C(C=C1)/C=C/C(=O)O	"InChI=1S/C9H8O2/c10-9(11)7-6-8-4-2-1-3-5-8/h1-7H,(H,10,11)/b7-6+"	N/A	spectral_library_annotation
3301	Suspect related to Massbank:LU100204 2,2'-(Tetradecylimino)diethanol|Tetradecyldiethanolamine (predicted molecular formula SIRIUS: C20H43NO3 / BUDDY: C20H43NO3) with delta m/z 44.026 (putative explanation: Ethanolation|Gly->Thr substitution|PEG repeat unit|unspecified; atomic difference: 2C,4H,1O|2C,4H,1O|2C,4H,1O|2H,3N) [M+H]+	[M+H]+	0.988	346.332					N/A	1S/C18H39NO2/c1-2-3-4-5-6-7-8-9-10-11-12-13-14-19(15-17-20)16-18-21/h20-21H,2-18H2,1H3 + 44.026 Da	N/A	spectral_library_annotation
3307	Suspect related to 1-Oleoyl-sn-glycero-3-phosphocholine (predicted molecular formula SIRIUS: C26H48NO7P / BUDDY: C26H48NO7P) with delta m/z -4.031 (putative explanation: x2 reduction (reverse); atomic difference: -4H) [M+H]+	[M+H]+	0.884	518.324					N/A	InChI=1S/C26H52NO7P/c1-5-6-7-8-9-10-11-12-13-14-15-16-17-18-19-20-26(29)32-23-25(28)24-34-35(30,31)33-22-21-27(2,3)4/h12-13,25,28H,5-11,14-24H2,1-4H3/b13-12-/t25-/m1/s1 - 4.031 Da	N/A	spectral_library_annotation
3309	Suspect related to Methyl .gamma.-linolenate (predicted molecular formula SIRIUS: C18H33N / BUDDY: C18H33N) with delta m/z -28.979 (putative explanation: unspecified; atomic difference: unspecified) [M+H]+	[M+H]+	0.922	264.268					N/A	InChI=1S/C19H32O2/c1-3-4-5-6-7-8-9-10-11-12-13-14-15-16-17-18-19(20)21-2/h7-8,10-11,13-14H,3-6,9,12,15-18H2,1-2H3/b8-7-,11-10-,14-13- - 28.979 Da	N/A	spectral_library_annotation
3310	Sphingosine-1-Phosphate (d18:1)	[M+H]+	0.953	380.2569129			1.8688469	C18H38NO5P	CCCCCCCCCCCCC/C=C/[C@H]([C@H](COP(=O)(O)O)N)O	InChI=1S/C18H38NO5P/c1-2-3-4-5-6-7-8-9-10-11-12-13-14-15-18(20)17(19)16-24-25(21,22)23/h14-15,17-18,20H,2-13,16,19H2,1H3,(H2,21,22,23)/b15-14+/t17-,18+/m0/s1	DUYSYHSSBDVJSM-KRWOKUGFSA-N	spectral_library_annotation
3312	Suspect related to L-Arachidonoylcarnitine (predicted molecular formula SIRIUS: C21H39NO4 / BUDDY: C21H39NO4) with delta m/z -78.047 (putative explanation: 2,5-dimethypyrrole (reverse)|nan (reverse); atomic difference: -6C,-6H|-6C,-6H) [M+H]+	[M+H]+	0.994	370.295					N/A	N/A	N/A	spectral_library_annotation
3313	N,N-Dimethyltetradecylamine-N-oxide	[M+H]+	0.993	258.2791				C16H35NO	CCCCCCCCCCCCCC[N+](C)(C)[O-]	InChI=1S/C16H35NO/c1-4-5-6-7-8-9-10-11-12-13-14-15-16-17(2,3)18/h4-16H2,1-3H3	ONHFWHCMZAJCFB-UHFFFAOYSA-N	spectral_library_annotation
3318	Suspect related to Spectral Match to 1-Hexadecanoyl-2-sn-glycero-3-phosphate from NIST14 (predicted molecular formula SIRIUS: C26H30O7 / BUDDY: C26H30O7) with delta m/z 43.953 (putative explanation: Tryptophan oxidation to hydroxy-bis-tryptophandione; atomic difference: -4H,3O) [M-H2O+H]+	[M-H2O+H]+	0.847	437.194					N/A	N/A	N/A	spectral_library_annotation
3320	Suspect related to D-erythro-Sphinganine (predicted molecular formula SIRIUS: C18H39NO3 / BUDDY: C18H39NO3) with delta m/z 15.995 (putative explanation: Ala->Ser substitution|Oxidation or Hydroxylation|Phe->Tyr substitution; atomic difference: 1O|1O|1O) [M+H]+	[M+H]+	0.974	318.3					N/A	InChI=1S/C18H39NO2/c1-2-3-4-5-6-7-8-9-10-11-12-13-14-15-18(21)17(19)16-20/h17-18,20-21H,2-16,19H2,1H3/t17-,18+/m0/s1 + 15.995 Da	N/A	spectral_library_annotation
3322	NCGC00385811-01!6-[3-[(3,4-dimethoxyphenyl)methyl]-4-methoxy-2-(methoxymethyl)butyl]-4-methoxy-1,3-benzodioxole [IIN-based on: CCMSLIB00000848625]	[M+NH4]+	0.938	432.238					COCC(CC1=CC=C(OC)C(OC)=C1)C(COC)CC2=CC3=C(OCO3)C(OC)=C2	InChI=1S/C24H32O7/c1-25-13-18(8-16-6-7-20(27-3)21(10-16)28-4)19(14-26-2)9-17-11-22(29-5)24-23(12-17)30-15-31-24/h6-7,10-12,18-19H,8-9,13-15H2,1-5H3	N/A	spectral_library_annotation
3323	Suspect related to NCGC00180384-03_C22H32O6_(1S,2R,4aR,8aR)-1-Acetoxy-7-isopropylidene-1,4a-dimethyl-6-oxodecahydro-2-naphthalenyl 2,3-dimethyl-2-oxiranecarboxylate (predicted molecular formula SIRIUS: C18H39N5O7 / BUDDY: C24H39NO6) with delta m/z 45.058 (putative explanation: unspecified; atomic difference: 2C,7H,1N) [M+Na]+	[M+Na]+	0.884	460.269					N/A	InChI=1S/C22H32O6/c1-12(2)15-10-17-20(5,11-16(15)24)9-8-18(22(17,7)28-14(4)23)26-19(25)21(6)13(3)27-21/h13,17-18H,8-11H2,1-7H3/t13?,17-,18-,20-,21?,22+/m1/s1 + 45.058 Da	N/A	spectral_library_annotation
3328	1,2,4-Trimethylbenzene (Desaturation, Oxidation)	[M+H]+	0.77	135.0804901			4.28153					spectral_library_annotation
3335	Suspect related to 26-Hydroxycholesterol-(25R) (predicted molecular formula SIRIUS: C24H38O3 / BUDDY: C24H38O3) with delta m/z -28.068 (putative explanation: unspecified; atomic difference: unspecified) [M-H2O+H]+	[M-H2O+H]+	0.975	357.278					N/A	InChI=1S/C27H46O2/c1-18(17-28)6-5-7-19(2)23-10-11-24-22-9-8-20-16-21(29)12-14-26(20,3)25(22)13-15-27(23,24)4/h8,18-19,21-25,28-29H,5-7,9-17H2,1-4H3/t18-,19-,21+,22+,23-,24+,25+,26+,27-/m1/s1 - 28.068 Da	N/A	spectral_library_annotation
3336	Suspect related to NCGC00347704-02_C24H32O7_2H-Oxireno[1,10a]phenanthro[3,2-b]furan-10(11bH)-one, 5,7-bis(acetyloxy)-3,3a,4,5,6,7,7a,7b,8,8a-decahydro-4,4,7a,11-tetramethyl-, (1aS,3aR,5S,7S,7aR,7bS,8aR,11bR)- (predicted molecular formula SIRIUS: C24H30O6 / BUDDY: C24H30O6) with delta m/z -18.011 (putative explanation: Dehydration|Pyro-glu from E|carbodiimide crosslinker; atomic difference: -2H,-1…	[M-H2O+H]+	0.909	397.201					N/A	InChI=1S/C24H32O7/c1-11-19-14(30-21(11)27)9-16-23(6)15(7-8-24(16)20(19)31-24)22(4,5)17(28-12(2)25)10-18(23)29-13(3)26/h14-18,20H,7-10H2,1-6H3/t14-,15-,16+,17+,18+,20-,23-,24+/m1/s1 - 18.011 Da	N/A	spectral_library_annotation
3337	Suspect related to 9Z,11E,13E-Octadecatrienoic acid methyl ester (predicted molecular formula SIRIUS: C17H26O2 / BUDDY: C17H26O2) with delta m/z -30.047 (putative explanation: nan (reverse); atomic difference: -2C,-6H) [M+H]+	[M+H]+	0.977	263.2					N/A	InChI=1S/C19H32O2/c1-3-4-5-6-7-8-9-10-11-12-13-14-15-16-17-18-19(20)21-2/h6-11H,3-5,12-18H2,1-2H3/b7-6+,9-8+,11-10- - 30.047 Da	N/A	spectral_library_annotation
3341	Suspect related to Spectral Match to 1-Octadecanoyl-sn-glycero-3-phosphocholine from NIST14 (predicted molecular formula SIRIUS: C27H43NO4 / BUDDY: C27H43NO4) with delta m/z -78.047 (putative explanation: 2,5-dimethypyrrole (reverse)|nan (reverse); atomic difference: -6C,-6H|-6C,-6H) [M+Na]+	[M+Na]+	0.971	468.308					N/A	N/A	N/A	spectral_library_annotation
3342	Suspect related to 1-Behenoyl-2-hydroxy-sn-glycero-3-phosphocholine (predicted molecular formula SIRIUS: C25H37N7O2 / BUDDY: C22H46NO7P) with delta m/z -112.125 (putative explanation: unspecified; atomic difference: unspecified) [M+Na]+	[M+Na]+	0.98	490.29					N/A	InChI=1S/C30H62NO7P/c1-5-6-7-8-9-10-11-12-13-14-15-16-17-18-19-20-21-22-23-24-30(33)36-27-29(32)28-38-39(34,35)37-26-25-31(2,3)4/h29,32H,5-28H2,1-4H3/t29-/m1/s1 - 112.125 Da	N/A	spectral_library_annotation
3365	B21A03	[M+H]+	0.957	440.345					N/A	N/A	N/A	spectral_library_annotation
3371	Suspect related to Spectral Match to 1-Myristoyl-2-hydroxy-sn-glycero-3-phosphoethanolamine from NIST14 (predicted molecular formula SIRIUS: C30H37NO4 / BUDDY: C25H37N3O6) with delta m/z 50.016 (putative explanation: Pro->Phe substitution|unspecified; atomic difference: 4C,2H|4C,2H) [M+H]+	[M+H]+	0.875	476.277					N/A	N/A	N/A	spectral_library_annotation
3378	Suspect related to 1-Palmitoyl-2-lauroyl-sn-glycero-3-phosphorylcholine (predicted molecular formula SIRIUS: C42H80NO8P / BUDDY: C42H80NO8P) with delta m/z 80.062 (putative explanation: unspecified; atomic difference: 6C,8H) [M+H]+	[M+H]+	0.957	758.57					N/A	InChI=1S/C36H72NO8P/c1-6-8-10-12-14-16-17-18-19-21-22-24-26-28-35(38)42-32-34(33-44-46(40,41)43-31-30-37(3,4)5)45-36(39)29-27-25-23-20-15-13-11-9-7-2/h34H,6-33H2,1-5H3/t34-/m1/s1 + 80.062 Da	N/A	spectral_library_annotation
3388	Suspect related to 1-Stearoyl-2-hydroxy-sn-glycero-3-phosphocholine (predicted molecular formula SIRIUS: C26H48NO7P / BUDDY: C28H43N3O6) with delta m/z -6.046 (putative explanation: unspecified; atomic difference: unspecified) [M+H]+	[M+H]+	0.975	518.323					N/A	InChI=1S/C26H54NO7P/c1-5-6-7-8-9-10-11-12-13-14-15-16-17-18-19-20-26(29)32-23-25(28)24-34-35(30,31)33-22-21-27(2,3)4/h25,28H,5-24H2,1-4H3/t25-/m1/s1 - 6.046 Da	N/A	spectral_library_annotation
3390	Suspect related to Spectral Match to 1,2-Dilinoleoyl-sn-glycero-3-phosphocholine from NIST14 (predicted molecular formula SIRIUS: C24H48NO7P / BUDDY: C24H48NO7P) with delta m/z -288.246 (putative explanation: unspecified; atomic difference: unspecified) [M+H]+	[M+H]+	0.917	494.325					N/A	N/A	N/A	spectral_library_annotation
3391	Suspect related to Spectral Match to 1-Hexadecanoyl-sn-glycero-3-phosphocholine from NIST14 (predicted molecular formula SIRIUS: C27H39N7O2 / BUDDY: C26H43N3O6) with delta m/z -2.016 (putative explanation: 2-amino-3-oxo-butanoic_acid|Intact disulfide bridge|Val->Pro substitution; atomic difference: -2H|-2H|-2H) [M+Na]+	[M+Na]+	0.947	516.307					N/A	N/A	N/A	spectral_library_annotation
3392	Phosphorylcholine	[M+H]+	0.983	184.0733			11.77379	[C5H15NO4P]+	C[N+](C)(C)CCOP(O)(O)=O		YHHSONZFOIEMCP-UHFFFAOYSA-O	spectral_library_annotation
3393	Suspect related to L-Arachidonoylcarnitine (predicted molecular formula SIRIUS: C23H41NO4 / BUDDY: C23H41NO4) with delta m/z -52.03 (putative explanation: nan (reverse); atomic difference: -4C,-4H) [M+H]+	[M+H]+	0.982	396.311					N/A	N/A	N/A	spectral_library_annotation
3397	Lyso PC (20:5)	[M+H]+	0.892	542.324					N/A	N/A	N/A	spectral_library_annotation
3398	Suspect related to 1-Palmitoyl-sn-glycero-3-phosphocholine (predicted molecular formula SIRIUS: C31H39N7O2 / BUDDY: C35H43NO4) with delta m/z 45.985 (putative explanation: Beta-methylthiolation|Gly->Cys substitution; atomic difference: 1C,2H,1S|1C,2H,1S) [M+Na]+	[M+Na]+	0.972	564.307					N/A	InChI=1S/C24H50NO7P/c1-5-6-7-8-9-10-11-12-13-14-15-16-17-18-24(27)30-21-23(26)22-32-33(28,29)31-20-19-25(2,3)4/h23,26H,5-22H2,1-4H3/t23-/m1/s1 + 45.985 Da	N/A	spectral_library_annotation
3399	Suspect related to L-Arachidonoylcarnitine (predicted molecular formula SIRIUS: C21H39NO4 / BUDDY: C21H39NO4) with delta m/z -78.047 (putative explanation: 2,5-dimethypyrrole (reverse)|nan (reverse); atomic difference: -6C,-6H|-6C,-6H) [M+H]+	[M+H]+	0.994	370.295					N/A	N/A	N/A	spectral_library_annotation
3404	Suspect related to 9-Oxo-10E,12Z-octadecadienoic acid (predicted molecular formula SIRIUS: unknown / BUDDY: unknown) with delta m/z 17.027 (putative explanation: replacement of proton with ammonium ion; atomic difference: 3H,1N) [M-H2O+H]+	[M-H2O+H]+	0.722	294.242					N/A	InChI=1S/C18H30O3/c1-2-3-4-5-6-8-11-14-17(19)15-12-9-7-10-13-16-18(20)21/h6,8,11,14H,2-5,7,9-10,12-13,15-16H2,1H3,(H,20,21)/b8-6-,14-11+ + 17.027 Da	N/A	spectral_library_annotation
3408	Suspect related to D-erythro-Sphinganine (predicted molecular formula SIRIUS: C18H37NO2 / BUDDY: C18H37NO2) with delta m/z -2.016 (putative explanation: 2-amino-3-oxo-butanoic_acid|Intact disulfide bridge|Val->Pro substitution; atomic difference: -2H|-2H|-2H) [M+H]+	[M+H]+	0.926	300.29					N/A	InChI=1S/C18H39NO2/c1-2-3-4-5-6-7-8-9-10-11-12-13-14-15-18(21)17(19)16-20/h17-18,20-21H,2-16,19H2,1H3/t17-,18+/m0/s1 - 2.016 Da	N/A	spectral_library_annotation
3410	Sphinganine	[M-H2O+H]+	0.934	284.2948				C18H39NO2	CCCCCCCCCCCCCCC[C@@H](O)[C@@H](N)CO	InChI=1S/C18H39NO2/c1-2-3-4-5-6-7-8-9-10-11-12-13-14-15-18(21)17(19)16-20/h17-18,20-21H,2-16,19H2,1H3/t17-,18+/m0/s1	OTKJDMGTUTTYMP-ZWKOTPCHSA-N	spectral_library_annotation
3411	Sphinganine 1-phosphate	[M+H]+	0.912	382.272706			2.3251126	C18H40NO5P	CCCCCCCCCCCCCCC[C@H]([C@H](COP(=O)(O)O)N)O	InChI=1S/C18H40NO5P/c1-2-3-4-5-6-7-8-9-10-11-12-13-14-15-18(20)17(19)16-24-25(21,22)23/h17-18,20H,2-16,19H2,1H3,(H2,21,22,23)/t17-,18+/m0/s1	YHEDRJPUIRMZMP-ZWKOTPCHSA-N	spectral_library_annotation
3413	Suspect related to Spectral Match to Thiamine cation from NIST14 (predicted molecular formula SIRIUS: unknown / BUDDY: C19H17N3) with delta m/z 23.036 (putative explanation: unspecified; atomic difference: unspecified) [M]+	[M]+	0.702	288.15					N/A	N/A	N/A	spectral_library_annotation
3415	Suspect related to 9,10-Dihydroxy-12Z-octadecenoic acid (predicted molecular formula SIRIUS: C20H36O7 / BUDDY: C20H36O7) with delta m/z 74.0 (putative explanation: unspecified|unspecified; atomic difference: 2C,2H,3O|3N,2O) [M-H2O+H]+	[M-H2O+H]+	0.988	371.241					N/A	InChI=1S/C18H34O4/c1-2-3-4-5-7-10-13-16(19)17(20)14-11-8-6-9-12-15-18(21)22/h7,10,16-17,19-20H,2-6,8-9,11-15H2,1H3,(H,21,22)/b10-7-/t16-,17-/m0/s1 + 74.000 Da	N/A	spectral_library_annotation
3420	LPC 17:2-SN1	[M+H]+	0.971	506.32412			5.93	C25H48NO7P	CCCC\C=C/C\C=C/CCCCCCCC(=O)OCC(O)COP([O-])(=O)OCC[N+](C)(C)C		GYPQKMKDLBCBMB-MURFETPANA-N	spectral_library_annotation
3422	Suspect related to Massbank: N-lauroylethanolamine|N-(2-hydroxyethyl)dodecanamide (predicted molecular formula SIRIUS: C14H27NO3 / BUDDY: C14H27NO3) with delta m/z 13.979 (putative explanation: Thr->Asp substitution|Tryptophan oxidation to oxolactone|aldehyde and ketone modifications|hydroxylation difference carboxylation|proline oxidation to pyroglutamic acid|Oxidation, epoxidation; atomic diffe…	[M+H]+	0.813	258.207					N/A	1S/C14H29NO2/c1-2-3-4-5-6-7-8-9-10-11-14(17)15-12-13-16/h16H,2-13H2,1H3,(H,15,17) + 13.979 Da	N/A	spectral_library_annotation
3424	Suspect related to Spectral Match to 14,15-EE-(8Z)-E from NIST14 (predicted molecular formula SIRIUS: C18H35NO2 / BUDDY: C18H35NO2) with delta m/z -27.0 (putative explanation: unspecified; atomic difference: unspecified) [M-H2O+H]+	[M-H2O+H]+	0.956	280.263					N/A	N/A	N/A	spectral_library_annotation
3432	Suspect related to Massbank:LU100203 2,2'-(Tetradecylimino)diethanol|Tetradecyldiethanolamine (predicted molecular formula SIRIUS: C19H41NO2 / BUDDY: C19H41NO2) with delta m/z 14.016 (putative explanation: Asn->Gln substitution|Asp->Glu substitution|Gly->Ala substitution|Methylation|Ser->Thr substitution|Val->Leu/Ile substitution|chain elongation; atomic difference: 1C,2H|1C,2H|1C,2H|1C,2H|1C,2H|…	[M+H]+	0.981	316.321					N/A	1S/C18H39NO2/c1-2-3-4-5-6-7-8-9-10-11-12-13-14-19(15-17-20)16-18-21/h20-21H,2-18H2,1H3 + 14.016 Da	N/A	spectral_library_annotation
3434	Suspect related to 1-Stearoyl-2-hydroxy-sn-glycero-3-phosphocholine (predicted molecular formula SIRIUS: C26H48NO7P / BUDDY: C28H43N3O6) with delta m/z -6.046 (putative explanation: unspecified; atomic difference: unspecified) [M+H]+	[M+H]+	0.956	518.323					N/A	InChI=1S/C26H54NO7P/c1-5-6-7-8-9-10-11-12-13-14-15-16-17-18-19-20-26(29)32-23-25(28)24-34-35(30,31)33-22-21-27(2,3)4/h25,28H,5-24H2,1-4H3/t25-/m1/s1 - 6.046 Da	N/A	spectral_library_annotation
3435	Suspect related to Spectral Match to 1-(9Z-Octadecenoyl)-sn-glycero-3-phosphocholine from NIST14 (predicted molecular formula SIRIUS: C22H44N7O5P / BUDDY: C28H43N3O6) with delta m/z -4.031 (putative explanation: x2 reduction (reverse); atomic difference: -4H) [M+Na]+	[M+Na]+	0.954	540.305					N/A	N/A	N/A	spectral_library_annotation
3441	Suspect related to Spectral Match to 1-Myristoyl-2-hydroxy-sn-glycero-3-phosphoethanolamine from NIST14 (predicted molecular formula SIRIUS: C30H37NO4 / BUDDY: C25H37N3O6) with delta m/z 50.016 (putative explanation: Pro->Phe substitution|unspecified; atomic difference: 4C,2H|4C,2H) [M+H]+	[M+H]+	0.811	476.277					N/A	N/A	N/A	spectral_library_annotation
3445	Suspect related to 2,4,7,9-Tetramethyl-5-decyne-4,7-diol (predicted molecular formula SIRIUS: unknown / BUDDY: unknown) with delta m/z -16.031 (putative explanation: Leu/Ile->Pro substitution; atomic difference: -1C,-4H) [M+NH4]+	[M+NH4]+	0.934	228.196					N/A	InChI=1S/C14H26O2/c1-11(2)9-13(5,15)7-8-14(6,16)10-12(3)4/h11-12,15-16H,9-10H2,1-6H3 - 16.031 Da	N/A	spectral_library_annotation
3446	Massbank:IA000223 5,12-DiHETE	[M-H1]+	0.971	335.223					CCCCC\C=C/C[C@@H](O)\C=C\C=C\C=C/[C@@H](O)CCCC(O)=O	1S/C20H32O4/c1-2-3-4-5-6-9-13-18(21)14-10-7-8-11-15-19(22)16-12-17-20(23)24/h6-11,14-15,18-19,21-22H,2-5,12-13,16-17H2,1H3,(H,23,24)/b8-7+,9-6-,14-10+,15-11-/t18-,19-/m1/s1	N/A	spectral_library_annotation
3451	Suspect related to Prostaglandin E1 (predicted molecular formula SIRIUS: C18H32O4 / BUDDY: C18H32O4) with delta m/z -42.01 (putative explanation: Glu->Ser substitution|Hydrolysis, deacetylation; atomic difference: -2C,-2H,-1O|-2C,-2H,-1O) [M-H2O+H]+	[M-H2O+H]+	0.946	295.227					N/A	InChI=1S/C20H34O5/c1-2-3-6-9-15(21)12-13-17-16(18(22)14-19(17)23)10-7-4-5-8-11-20(24)25/h12-13,15-17,19,21,23H,2-11,14H2,1H3,(H,24,25)/b13-12+/t15-,16+,17+,19+/m0/s1 - 42.010 Da	N/A	spectral_library_annotation
3453	Suspect related to .gamma.-Linolenic acid ethyl ester (predicted molecular formula SIRIUS: C18H32O4 / BUDDY: C18H32O4) with delta m/z 5.974 (putative explanation: unspecified; atomic difference: unspecified) [M+H]+	[M+H]+	0.875	313.238					N/A	InChI=1S/C20H34O2/c1-3-5-6-7-8-9-10-11-12-13-14-15-16-17-18-19-20(21)22-4-2/h8-9,11-12,14-15H,3-7,10,13,16-19H2,1-2H3/b9-8-,12-11-,15-14- + 5.974 Da	N/A	spectral_library_annotation
3455	Suspect related to Massbank:RP025402 Tetradecanoyl-L-Carnitine|L-Myristoylcarnitine|(3R)-3-tetradecanoyloxy-4-(trimethylazaniumyl)butanoate (predicted molecular formula SIRIUS: C20H35NO4 / BUDDY: C20H35NO4) with delta m/z -18.047 (putative explanation: unspecified; atomic difference: unspecified) [M+H]+	[M+H]+	0.752	354.266					N/A	1S/C21H41NO4/c1-5-6-7-8-9-10-11-12-13-14-15-16-21(25)26-19(17-20(23)24)18-22(2,3)4/h19H,5-18H2,1-4H3/t19-/m1/s1 - 18.047 Da	N/A	spectral_library_annotation
3456	Suspect related to Spectral Match to 1-Arachidoyl-2-hydroxy-sn-glycero-3-phosphocholine from NIST14 (predicted molecular formula SIRIUS: C22H51N5O6P2 / BUDDY: C28H50NO7P) with delta m/z -8.061 (putative explanation: unspecified; atomic difference: unspecified) [M+Na]+	[M+Na]+	0.746	566.322					N/A	N/A	N/A	spectral_library_annotation
3459	Suspect related to Heneicosapentaenoic acid (predicted molecular formula SIRIUS: C18H28O2 / BUDDY: C18H28O2) with delta m/z -40.032 (putative explanation: Descyclopropyl, dealkenation|Pro->Gly substitution; atomic difference: -3C,-4H|-3C,-4H) [M+H]+	[M+H]+	0.968	277.216					N/A	InChI=1S/C21H32O2/c1-2-3-4-5-6-7-8-9-10-11-12-13-14-15-16-17-18-19-20-21(22)23/h3-4,6-7,9-10,12-13,15-16H,2,5,8,11,14,17-20H2,1H3,(H,22,23)/b4-3-,7-6-,10-9-,13-12-,16-15- - 40.032 Da	N/A	spectral_library_annotation
3462	Suspect related to 1-Myristoyl-sn-glycero-3-phosphocholine (predicted molecular formula SIRIUS: C24H50NO8P / BUDDY: C31H45NO5) with delta m/z 44.026 (putative explanation: Ethanolation|Gly->Thr substitution|PEG repeat unit|unspecified; atomic difference: 2C,4H,1O|2C,4H,1O|2C,4H,1O|2H,3N) [M+H]+	[M+H]+	0.971	512.334					N/A	InChI=1S/C22H46NO7P/c1-5-6-7-8-9-10-11-12-13-14-15-16-22(25)28-19-21(24)20-30-31(26,27)29-18-17-23(2,3)4/h21,24H,5-20H2,1-4H3/t21-/m1/s1 + 44.026 Da	N/A	spectral_library_annotation
3464	Suspect related to Spectral Match to 1-Pentadecanoyl-sn-glycero-3-phosphocholine from NIST14 (predicted molecular formula SIRIUS: C22H48NO6P / BUDDY: C22H48NO6P) with delta m/z -27.995 (putative explanation: Asp->Ser substitution|Glu->Thr substitution|Pyrrolidone from Proline|Secondary amine cleavage, decarbonylation; atomic difference: -1C,-1O|-1C,-1O|-1C,-1O|-1C,-1O) [M+H]+	[M+H]+	0.934	454.329					N/A	N/A	N/A	spectral_library_annotation
3470	Suspect related to 1-Palmitoyl-2-lauroyl-sn-glycero-3-phosphorylcholine (predicted molecular formula SIRIUS: C42H80NO8P / BUDDY: C42H80NO8P) with delta m/z 80.062 (putative explanation: unspecified; atomic difference: 6C,8H) [M+H]+	[M+H]+	0.878	758.57					N/A	InChI=1S/C36H72NO8P/c1-6-8-10-12-14-16-17-18-19-21-22-24-26-28-35(38)42-32-34(33-44-46(40,41)43-31-30-37(3,4)5)45-36(39)29-27-25-23-20-15-13-11-9-7-2/h34H,6-33H2,1-5H3/t34-/m1/s1 + 80.062 Da	N/A	spectral_library_annotation
3473	D-Sphingosine	[M+H]+	0.969	300.290304			1.5813367	C18H37NO2	CCCCCCCCCCCCC/C=C/C(C(CO)N)O	InChI=1S/C18H37NO2/c1-2-3-4-5-6-7-8-9-10-11-12-13-14-15-18(21)17(19)16-20/h14-15,17-18,20-21H,2-13,16,19H2,1H3/b15-14+	WWUZIQQURGPMPG-CCEZHUSRSA-N	spectral_library_annotation
3476	Suspect related to Spectral Match to Heptadecasphing-4-enine from NIST14 (predicted molecular formula SIRIUS: C18H37NO2 / BUDDY: C18H37NO2) with delta m/z 14.016 (putative explanation: Asn->Gln substitution|Asp->Glu substitution|Gly->Ala substitution|Methylation|Ser->Thr substitution|Val->Leu/Ile substitution|chain elongation; atomic difference: 1C,2H|1C,2H|1C,2H|1C,2H|1C,2H|1C,2H|1C,2H) [M-H2O+H…	[M-H2O+H]+	0.94	282.279					N/A	N/A	N/A	spectral_library_annotation
3483	PE(16:1/0:0); [M+H]+ C21H43N1O7P1	[M+H]+	0.721	452.278					N/A	N/A	N/A	spectral_library_annotation
3484	Suspect related to 1-Palmitoyl-2-hydroxy-sn-glycero-3-phosphoethanolamine (predicted molecular formula SIRIUS: C21H42NO7P / BUDDY: C23H37N3O6) with delta m/z -2.016 (putative explanation: 2-amino-3-oxo-butanoic_acid|Intact disulfide bridge|Val->Pro substitution; atomic difference: -2H|-2H|-2H) [M+H]+	[M+H]+	0.876	452.277					N/A	InChI=1S/C21H44NO7P/c1-2-3-4-5-6-7-8-9-10-11-12-13-14-15-21(24)27-18-20(23)19-29-30(25,26)28-17-16-22/h20,23H,2-19,22H2,1H3,(H,25,26)/t20-/m1/s1 - 2.016 Da	N/A	spectral_library_annotation
3488	Suspect related to Prostaglandin D1 alcohol (predicted molecular formula SIRIUS: C19H34O4 / BUDDY: C19H34O4) with delta m/z -14.016 (putative explanation: Ala->Gly substitution|Gln->Asn substitution|Glu->Asp substitution|Leu/Ile->Val substitution|Thr->Ser substitution; atomic difference: -1C,-2H|-1C,-2H|-1C,-2H|-1C,-2H|-1C,-2H) [M-H2O+H]+	[M-H2O+H]+	0.89	309.242					N/A	InChI=1S/C20H36O4/c1-2-3-7-10-16(22)12-13-18-17(19(23)15-20(18)24)11-8-5-4-6-9-14-21/h12-13,16-19,21-23H,2-11,14-15H2,1H3/b13-12+/t16-,17+,18+,19-/m0/s1 - 14.016 Da	N/A	spectral_library_annotation
3490	Suspect related to NCGC00169469-03_C20H34O3_1-Naphthalenecarboxylic acid, decahydro-5-(5-hydroxy-3-methylpentyl)-1,4a-dimethyl-6-methylene-, (1R,4aS,5R,8aS)- (predicted molecular formula SIRIUS: C19H36O5 / BUDDY: C19H36O5) with delta m/z 22.002 (putative explanation: unspecified; atomic difference: unspecified) [M+H]+	[M+H]+	0.769	345.263					N/A	InChI=1S/C20H34O3/c1-14(10-13-21)6-8-16-15(2)7-9-17-19(16,3)11-5-12-20(17,4)18(22)23/h14,16-17,21H,2,5-13H2,1,3-4H3,(H,22,23)/t14?,16-,17+,19+,20-/m1/s1 + 22.002 Da	N/A	spectral_library_annotation
3491	Suspect related to NCGC00169469-03_C20H34O3_1-Naphthalenecarboxylic acid, decahydro-5-(5-hydroxy-3-methylpentyl)-1,4a-dimethyl-6-methylene-, (1R,4aS,5R,8aS)- (predicted molecular formula SIRIUS: C19H34O4 / BUDDY: C19H34O4) with delta m/z 3.995 (putative explanation: Pro->Thr substitution|tryptophan oxidation to kynurenin|Oxidative cleavage; atomic difference: -1C,1O|-1C,1O|1O,-1C) [M+H]+	[M+H]+	0.749	327.253					N/A	InChI=1S/C20H34O3/c1-14(10-13-21)6-8-16-15(2)7-9-17-19(16,3)11-5-12-20(17,4)18(22)23/h14,16-17,21H,2,5-13H2,1,3-4H3,(H,22,23)/t14?,16-,17+,19+,20-/m1/s1 + 3.995 Da	N/A	spectral_library_annotation
3497	Lyso PC (16:1)	[M+H]+	0.954	494.324					N/A	N/A	N/A	spectral_library_annotation
3501	Suspect related to Spectral Match to 1-Hexadecanoyl-sn-glycero-3-phosphocholine from NIST14 (predicted molecular formula SIRIUS: C27H39N7O2 / BUDDY: C26H43N3O6) with delta m/z -2.016 (putative explanation: 2-amino-3-oxo-butanoic_acid|Intact disulfide bridge|Val->Pro substitution; atomic difference: -2H|-2H|-2H) [M+Na]+	[M+Na]+	0.935	516.307					N/A	N/A	N/A	spectral_library_annotation
3506	Suspect related to Spectral Match to 13-Keto-9Z,11E-octadecadienoic acid from NIST14 (predicted molecular formula SIRIUS: C18H33NO3 / BUDDY: C18H31NO2) with delta m/z -0.984 (putative explanation: Amidation|Asp->Asn substitution|Glu->Gln substitution; atomic difference: 1H,1N,-1O|1H,1N,-1O|1H,1N,-1O) [M+H]+	[M+H]+	0.808	294.242					N/A	N/A	N/A	spectral_library_annotation
3507	Suspect related to cis-15-Tetracosenoic acid (predicted molecular formula SIRIUS: C18H36O4 / BUDDY: C18H36O4) with delta m/z -50.089 (putative explanation: unspecified; atomic difference: unspecified) [M-H2O+H]+	[M-H2O+H]+	0.947	299.257					N/A	InChI=1S/C24H46O2/c1-2-3-4-5-6-7-8-9-10-11-12-13-14-15-16-17-18-19-20-21-22-23-24(25)26/h9-10H,2-8,11-23H2,1H3,(H,25,26)/b10-9- - 50.089 Da	N/A	spectral_library_annotation
3515	Suspect related to 1-Palmitoyl-sn-glycero-3-phosphocholine (predicted molecular formula SIRIUS: C19H44N7O5P / BUDDY: C23H48NO7P) with delta m/z -14.016 (putative explanation: Ala->Gly substitution|Gln->Asn substitution|Glu->Asp substitution|Leu/Ile->Val substitution|Thr->Ser substitution; atomic difference: -1C,-2H|-1C,-2H|-1C,-2H|-1C,-2H|-1C,-2H) [M+H]+	[M+H]+	0.949	482.325					N/A	InChI=1S/C24H50NO7P/c1-5-6-7-8-9-10-11-12-13-14-15-16-17-18-24(27)30-21-23(26)22-32-33(28,29)31-20-19-25(2,3)4/h23,26H,5-22H2,1-4H3/t23-/m1/s1 - 14.016 Da	N/A	spectral_library_annotation
3520	Suspect related to Massbank:RP025103 Oleoyl-L-Carnitine|(3R)-3-[(Z)-octadec-9-enoyl]oxy-4-(trimethylazaniumyl)butanoate (predicted molecular formula SIRIUS: C23H45NO5 / BUDDY: C23H45NO5) with delta m/z -10.021 (putative explanation: Pro->Ser substitution; atomic difference: -2C,-2H,1O) [M+H]+	[M+H]+	0.969	416.337					N/A	1S/C25H47NO4/c1-5-6-7-8-9-10-11-12-13-14-15-16-17-18-19-20-25(29)30-23(21-24(27)28)22-26(2,3)4/h12-13,23H,5-11,14-22H2,1-4H3/b13-12-/t23-/m1/s1 - 10.021 Da	N/A	spectral_library_annotation
3523	Suspect related to NCGC00180384-03_C22H32O6_(1S,2R,4aR,8aR)-1-Acetoxy-7-isopropylidene-1,4a-dimethyl-6-oxodecahydro-2-naphthalenyl 2,3-dimethyl-2-oxiranecarboxylate (predicted molecular formula SIRIUS: C18H39N5O7 / BUDDY: C24H39NO6) with delta m/z 45.058 (putative explanation: unspecified; atomic difference: 2C,7H,1N) [M+Na]+	[M+Na]+	0.872	460.269					N/A	InChI=1S/C22H32O6/c1-12(2)15-10-17-20(5,11-16(15)24)9-8-18(22(17,7)28-14(4)23)26-19(25)21(6)13(3)27-21/h13,17-18H,8-11H2,1-7H3/t13?,17-,18-,20-,21?,22+/m1/s1 + 45.058 Da	N/A	spectral_library_annotation
3525	"1-({[2-(2-furylmethyl)-5-methylpyrrolidinyl]amino}methylene)-7-[8-({[2-(2-fury lmethyl)pyrrolidinyl]amino}methylene)-1,6-dihydroxy-3-methyl-5-(methylethyl)-7 -oxo(2-naphthyl)]-3,8-dihydroxy-6-methyl-4-(methylethyl)naphthalen-2-one CollisionEnergy:205060"	[M+2H]+2	0.832	415.212					Cc1cc2c(c(O)c1-c1c(C)cc3c(c1O)C(=CNN1C(C)CCC1Cc1ccco1)C(=O)C(O)=C3C(C)C)C(=CNN1CCCC1Cc1ccco1)C(=O)C(O)=C2C(C)C	"InChI=1S/C49H56N4O8/c1-25(2)38-34-19-27(5)40(46(56)42(34)36(44(54)48(38)58)23-50-52-16-8-11-30(52)21-32-12-9-17-60-32)41-28(6)20-35-39(26(3)4)49(59)45(55)37(43(35)47(41)57)24-51-53-29(7)14-15-31(53)22-33-13-10-18-61-33/h9-10,12-13,17-20,23-26,29-31,50-51,56-59H,8,11,14-16,21-22H2,1-7H3/b36-23-,37-24-"	N/A	spectral_library_annotation
3526	Suspect related to 8Z,14Z-Eicosadienoic acid (predicted molecular formula SIRIUS: C18H32O3 / BUDDY: C18H34O4) with delta m/z 5.974 (putative explanation: unspecified; atomic difference: unspecified) [M-H2O+H]+	[M-H2O+H]+	0.822	297.242					N/A	InChI=1S/C20H36O2/c1-2-3-4-5-6-7-8-9-10-11-12-13-14-15-16-17-18-19-20(21)22/h6-7,12-13H,2-5,8-11,14-19H2,1H3,(H,21,22)/b7-6-,13-12- + 5.974 Da	N/A	spectral_library_annotation
3527	Suspect related to Glycerol 1-myristate (predicted molecular formula SIRIUS: unknown / BUDDY: unknown) with delta m/z -24.021 (putative explanation: unspecified; atomic difference: unspecified) [M+H]+	[M+H]+	0.934	279.232					N/A	InChI=1S/C17H34O4/c1-2-3-4-5-6-7-8-9-10-11-12-13-17(20)21-15-16(19)14-18/h16,18-19H,2-15H2,1H3 - 24.021 Da	N/A	spectral_library_annotation
3528	PC 34:2	[M+Na]+	0.981	780.55138			9.39	C42H80NO8P	CCCCCCC\C=C/C\C=C/CCCCCCCCCCCCCC(=O)OC(COC(=O)CCCCCCC)COP([O-])(=O)OCC[N+](C)(C)C		QQAGDZRFSLWFBO-GJLVVWLQNA-N	spectral_library_annotation
3530	Suspect related to Dodecanedioic acid (predicted molecular formula SIRIUS: C13H22O5 / BUDDY: C13H22O5) with delta m/z 27.995 (putative explanation: Formylation|Ser->Asp substitution|Thr->Glu substitution; atomic difference: 1C,1O|1C,1O|1C,1O) [M-2H2O+H]+	[M-2H2O+H]+	0.704	223.133					N/A	InChI=1S/C12H22O4/c13-11(14)9-7-5-3-1-2-4-6-8-10-12(15)16/h1-10H2,(H,13,14)(H,15,16) + 27.995 Da	N/A	spectral_library_annotation
3531	Suspect related to 1-O-Octadecyl-sn-glyceryl-3-phosphorylcholine (predicted molecular formula SIRIUS: C24H52NO7P / BUDDY: C24H52NO7P) with delta m/z -12.036 (putative explanation: Leu/Ile->Thr substitution|Val->Ser substitution|Dealkylation+hydroxylation; atomic difference: -2C,-4H,1O|-2C,-4H,1O|2C,4H,-1O) [M+H]+	[M+H]+	0.96	498.356					N/A	InChI=1S/C26H56NO6P/c1-5-6-7-8-9-10-11-12-13-14-15-16-17-18-19-20-22-31-24-26(28)25-33-34(29,30)32-23-21-27(2,3)4/h26,28H,5-25H2,1-4H3/t26-/m1/s1 - 12.036 Da	N/A	spectral_library_annotation
3533	Suspect related to cis-.DELTA.2-11-Methyldodecenoic acid (predicted molecular formula SIRIUS: C16H30O2 / BUDDY: C16H30O2) with delta m/z 42.047 (putative explanation: Ala->Leu/Ile substitution|Gly->Val substitution|Propyl|tri-Methylation|unspecified; atomic difference: 3C,6H|3C,6H|3C,6H|3C,6H|3C,H6) [M-H2O+H]+	[M-H2O+H]+	0.976	237.221					N/A	InChI=1S/C13H24O2/c1-12(2)10-8-6-4-3-5-7-9-11-13(14)15/h9,11-12H,3-8,10H2,1-2H3,(H,14,15)/b11-9- + 42.047 Da	N/A	spectral_library_annotation
3534	16-Hydroxyhexadecanoic acid CollisionEnergy:205060	[M-H2O+H]+	0.977	255.232					O=C(O)CCCCCCCCCCCCCCCO	"InChI=1S/C16H32O3/c17-15-13-11-9-7-5-3-1-2-4-6-8-10-12-14-16(18)19/h17H,1-15H2,(H,18,19)"	N/A	spectral_library_annotation
3536	Suspect related to Palmitamide (predicted molecular formula SIRIUS: C12H25NO / BUDDY: C12H25NO) with delta m/z -56.062 (putative explanation: Dealkylation|Leu/Ile->Gly substitution; atomic difference: -4C,-8H|-4C,-8H) [M+H]+	[M+H]+	0.965	200.201					N/A	InChI=1S/C16H33NO/c1-2-3-4-5-6-7-8-9-10-11-12-13-14-15-16(17)18/h2-15H2,1H3,(H2,17,18) - 56.062 Da	N/A	spectral_library_annotation
3541	Suspect related to Massbank:LU100203 2,2'-(Tetradecylimino)diethanol|Tetradecyldiethanolamine (predicted molecular formula SIRIUS: C19H41NO2 / BUDDY: C19H41NO2) with delta m/z 14.016 (putative explanation: Asn->Gln substitution|Asp->Glu substitution|Gly->Ala substitution|Methylation|Ser->Thr substitution|Val->Leu/Ile substitution|chain elongation; atomic difference: 1C,2H|1C,2H|1C,2H|1C,2H|1C,2H|…	[M+H]+	0.99	316.321					N/A	1S/C18H39NO2/c1-2-3-4-5-6-7-8-9-10-11-12-13-14-19(15-17-20)16-18-21/h20-21H,2-18H2,1H3 + 14.016 Da	N/A	spectral_library_annotation
3545	Spectral Match to Adipic acid from NIST14	[M-H2O+H]+	0.728	129.054					C(CCC(=O)O)CC(=O)O	InChI=1S/C6H10O4/c7-5(8)3-1-2-4-6(9)10/h1-4H2,(H,7,8)(H,9,10)	N/A	spectral_library_annotation
3547	Suspect related to 6,15-Diketo-13,14-dihydroprostaglandin F1.alpha. (predicted molecular formula SIRIUS: C14H28O5 / BUDDY: C14H28O5) with delta m/z -94.042 (putative explanation: Dehydroalanine (from Tyrosine); atomic difference: -6C,-6H,-1O) [M-H2O+H]+	[M-H2O+H]+	0.8	259.19					N/A	InChI=1S/C20H34O6/c1-2-3-4-7-14(21)10-11-16-17(19(24)13-18(16)23)12-15(22)8-5-6-9-20(25)26/h16-19,23-24H,2-13H2,1H3,(H,25,26)/t16-,17-,18-,19+/m1/s1 - 94.042 Da	N/A	spectral_library_annotation
3553	Suspect related to 1-Arachidoyl-2-hydroxy-sn-glycero-3-phosphocholine (predicted molecular formula SIRIUS: C24H48NO7P / BUDDY: C24H48NO7P) with delta m/z -58.078 (putative explanation: nan (reverse); atomic difference: -4C,-10H) [M+H]+	[M+H]+	0.996	494.324					N/A	InChI=1S/C28H58NO7P/c1-5-6-7-8-9-10-11-12-13-14-15-16-17-18-19-20-21-22-28(31)34-25-27(30)26-36-37(32,33)35-24-23-29(2,3)4/h27,30H,5-26H2,1-4H3/t27-/m1/s1 - 58.078 Da	N/A	spectral_library_annotation
3559	Suspect related to 9,10-Dihydroxy-12Z-octadecenoic acid (predicted molecular formula SIRIUS: C20H36O7 / BUDDY: C20H36O7) with delta m/z 74.0 (putative explanation: unspecified|unspecified; atomic difference: 2C,2H,3O|3N,2O) [M-H2O+H]+	[M-H2O+H]+	0.977	371.241					N/A	InChI=1S/C18H34O4/c1-2-3-4-5-7-10-13-16(19)17(20)14-11-8-6-9-12-15-18(21)22/h7,10,16-17,19-20H,2-6,8-9,11-15H2,1H3,(H,21,22)/b10-7-/t16-,17-/m0/s1 + 74.000 Da	N/A	spectral_library_annotation
3562	Suspect related to Massbank:RP025103 Oleoyl-L-Carnitine|(3R)-3-[(Z)-octadec-9-enoyl]oxy-4-(trimethylazaniumyl)butanoate (predicted molecular formula SIRIUS: C21H41NO4 / BUDDY: C21H41NO4) with delta m/z -54.047 (putative explanation: nan (reverse); atomic difference: -4C,-6H) [M+H]+	[M+H]+	0.896	372.31					N/A	1S/C25H47NO4/c1-5-6-7-8-9-10-11-12-13-14-15-16-17-18-19-20-25(29)30-23(21-24(27)28)22-26(2,3)4/h12-13,23H,5-11,14-22H2,1-4H3/b13-12-/t23-/m1/s1 - 54.047 Da	N/A	spectral_library_annotation
3563	Massbank:PR310558 Homatropine	[M+H]+	0.871	276.159					CN1C2CCC1CC(C2)OC(=O)C(O)C1=CC=CC=C1	1S/C16H21NO3/c1-17-12-7-8-13(17)10-14(9-12)20-16(19)15(18)11-5-3-2-4-6-11/h2-6,12-15,18H,7-10H2,1H3	N/A	spectral_library_annotation
3567	Suspect related to Linoleic acid methyl ester (predicted molecular formula SIRIUS: unknown / BUDDY: C19H30O4) with delta m/z 27.958 (putative explanation: Tryptophan oxidation to beta-unsaturated-2,4-bis-tryptophandione; atomic difference: -4H,2O) [M-CH4O+H]+	[M-CH4O+H]+	0.864	291.194					N/A	InChI=1S/C19H34O2/c1-3-4-5-6-7-8-9-10-11-12-13-14-15-16-17-18-19(20)21-2/h7-8,10-11H,3-6,9,12-18H2,1-2H3/b8-7-,11-10- + 27.958 Da	N/A	spectral_library_annotation
3570	Suspect related to Spectral Match to Benzyltetradecyldimethylammonium from NIST14 (predicted molecular formula SIRIUS: unknown / BUDDY: unknown) with delta m/z -28.031 (putative explanation: Desethylation, didemethylation, dealkylation|Met->Cys substitution|Val->Ala substitution; atomic difference: -2C,-4H|-2C,-4H|-2C,-4H) [M]+	[M]+	0.984	304.3					N/A	N/A	N/A	spectral_library_annotation
3572	Suspect related to Spectral Match to 8S-Hydroxy-9E,11Z,14Z-eicosatrienoic acid from NIST14 (predicted molecular formula SIRIUS: C22H32O5 / BUDDY: C22H32O5) with delta m/z 53.973 (putative explanation: trifluoroleucine replacement of leucine; atomic difference: 3F,-3H) [M-H2O+H]+	[M-H2O+H]+	0.971	359.22					N/A	N/A	N/A	spectral_library_annotation
3574	Suspect related to 4,5-Epoxy-7Z,10Z,13Z,16Z,19Z-docosapentaenoic acid, methyl ester (predicted molecular formula SIRIUS: C20H30O3 / BUDDY: C20H30O3) with delta m/z -40.032 (putative explanation: Descyclopropyl, dealkenation|Pro->Gly substitution; atomic difference: -3C,-4H|-3C,-4H) [M-H2O+H]+	[M-H2O+H]+	0.957	301.216					N/A	InChI=1S/C23H34O3/c1-3-4-5-6-7-8-9-10-11-12-13-14-15-16-17-18-21-22(26-21)19-20-23(24)25-2/h4-5,7-8,10-11,13-14,16-17,21-22H,3,6,9,12,15,18-20H2,1-2H3/b5-4-,8-7-,11-10-,14-13-,17-16- - 40.032 Da	N/A	spectral_library_annotation
3575	prostaglandin B1 CollisionEnergy:205060	[M-H2O+H]+	0.908	319.227					CCCCCC(O)C=CC1=C(CCCCCCC(=O)O)C(=O)CC1	"InChI=1S/C20H32O4/c1-2-3-6-9-17(21)14-12-16-13-15-19(22)18(16)10-7-4-5-8-11-20(23)24/h12,14,17,21H,2-11,13,15H2,1H3,(H,23,24)/b14-12+/t17-/m0/s1"	N/A	spectral_library_annotation
3578	Suspect related to Spectral Match to Monolinolenin (9c,12c,15c) from NIST14 (predicted molecular formula SIRIUS: C21H38O4 / BUDDY: C21H38O4) with delta m/z 2.016 (putative explanation: Pro->Val substitution|reduction; atomic difference: 2H|2H) [M-H2O+H]+	[M-H2O+H]+	0.974	337.273					N/A	N/A	N/A	spectral_library_annotation
3579	PE(18:2/0:0); [M+H]+ C23H45N1O7P1	[M+H]+	0.77	478.293					N/A	N/A	N/A	spectral_library_annotation
3582	Suspect related to 1-(1Z-Octadecenyl)-2-(4Z,7Z,10Z,13Z,16Z,19Z-docosahexaenoyl)-sn-glycero-3-phosphoethanolamine (predicted molecular formula SIRIUS: unknown / BUDDY: C47H86N2O11P2) with delta m/z 141.019 (putative explanation: unspecified; atomic difference: unspecified) [M-C20H42O4NP+H]+	[M-C20H42O4NP+H]+	0.945	526.293					N/A	N/A	N/A	spectral_library_annotation
3584	Suspect related to Spectral Match to 1-Hexadecanoyl-sn-glycero-3-phosphocholine from NIST14 (predicted molecular formula SIRIUS: C26H50NO7P / BUDDY: C33H45NO4) with delta m/z 24.007 (putative explanation: unspecified; atomic difference: unspecified) [M+Na]+	[M+Na]+	0.913	542.325					N/A	N/A	N/A	spectral_library_annotation
3588	Suspect related to 1-Behenoyl-2-hydroxy-sn-glycero-3-phosphocholine (predicted molecular formula SIRIUS: C24H52NO7P / BUDDY: C31H47NO4) with delta m/z -82.078 (putative explanation: nan (reverse); atomic difference: -6C,-10H) [M+Na]+	[M+Na]+	0.886	520.339					N/A	InChI=1S/C30H62NO7P/c1-5-6-7-8-9-10-11-12-13-14-15-16-17-18-19-20-21-22-23-24-30(33)36-27-29(32)28-38-39(34,35)37-26-25-31(2,3)4/h29,32H,5-28H2,1-4H3/t29-/m1/s1 - 82.078 Da	N/A	spectral_library_annotation
3593	Phosphorylcholine	[M+H]+	0.982	184.0733			11.77379	[C5H15NO4P]+	C[N+](C)(C)CCOP(O)(O)=O		YHHSONZFOIEMCP-UHFFFAOYSA-O	spectral_library_annotation
3596	Suspect related to 9,12-Octadecadiynoic acid (predicted molecular formula SIRIUS: C10H23N4O3P / BUDDY: C16H22O4) with delta m/z 1.942 (putative explanation: Leu/Ile->Asp substitution|Dealkylation (desethyl/didesmethyl) + carboxylation; atomic difference: -2C,-6H,2O|2C,6H,-2O) [M+H]+	[M+H]+	0.782	279.159					N/A	InChI=1S/C18H28O2/c1-2-3-4-5-6-7-8-9-10-11-12-13-14-15-16-17-18(19)20/h2-5,8,11-17H2,1H3,(H,19,20) + 1.942 Da	N/A	spectral_library_annotation
3598	PC(0:0/20:4); [M+H]+ C28H51N1O7P1	[M+H]+	0.761	544.34					N/A	N/A	N/A	spectral_library_annotation
3599	Phthalic acid - 40.0 eV	[M]+	0.954	149.023					c1ccc(c(c1)C(=O)O)C(=O)O	N/A	N/A	spectral_library_annotation
3603	LPC O-16:1	[M+H]+	0.97	480.34485			6.41	C24H50NO6P	CCCCCC\C=C/CCCCCCCCOCC(O)COP([O-])(=O)OCC[N+](C)(C)C		PLQWZMJRHVARFU-KHPPLWFENA-N	spectral_library_annotation
3604	Suspect related to 1-Myristoyl-sn-glycero-3-phosphocholine (predicted molecular formula SIRIUS: C31H41N7O2 / BUDDY: C28H50NO7P) with delta m/z 76.031 (putative explanation: Acrolein addition +76|Ala->Phe substitution|Ser->Tyr substitution|unspecified; atomic difference: 6C,4H|6C,4H|6C,4H|6C,4H) [M+Na]+	[M+Na]+	0.931	566.322					N/A	InChI=1S/C22H46NO7P/c1-5-6-7-8-9-10-11-12-13-14-15-16-22(25)28-19-21(24)20-30-31(26,27)29-18-17-23(2,3)4/h21,24H,5-20H2,1-4H3/t21-/m1/s1 + 76.031 Da	N/A	spectral_library_annotation
3605	Sphinganine CollisionEnergy:102040	[M+H]+	0.96	302.305					CCCCCCCCCCCCCCC[C@@H](O)[C@@H](N)CO	"InChI=1S/C18H39NO2/c1-2-3-4-5-6-7-8-9-10-11-12-13-14-15-18(21)17(19)16-20/h17-18,20-21H,2-16,19H2,1H3/t17-,18+/m0/s1"	N/A	spectral_library_annotation
3608	LPC 16:0-SN1	[M+H]+	0.988	496.33977			6.12	C24H50NO7P	CCCCCCCCCCCCCCCC(=O)OCC(O)COP([O-])(=O)OCC[N+](C)(C)C		ASWBNKHCZGQVJV-UHFFFAOYNA-N	spectral_library_annotation
3611	Suspect related to 8Z,14Z-Eicosadienoic acid (predicted molecular formula SIRIUS: C18H33NO / BUDDY: C18H33NO) with delta m/z -29.015 (putative explanation: nan (reverse)|deamidation followed by esterification with ethanol (reverse); atomic difference: -1H,-2N|-2C,-3H,1N,-1O) [M+H]+	[M+H]+	0.954	280.263					N/A	InChI=1S/C20H36O2/c1-2-3-4-5-6-7-8-9-10-11-12-13-14-15-16-17-18-19-20(21)22/h6-7,12-13H,2-5,8-11,14-19H2,1H3,(H,21,22)/b7-6-,13-12- - 29.015 Da	N/A	spectral_library_annotation
3613	Suspect related to L-Arachidonoylcarnitine (predicted molecular formula SIRIUS: C25H43NO4 / BUDDY: C25H43NO4) with delta m/z -26.015 (putative explanation: Alkyl loss (typically partial loss from ring)|Pro->Ala substitution; atomic difference: -2C,-2H|-2C,-2H) [M+H]+	[M+H]+	0.996	422.327					N/A	N/A	N/A	spectral_library_annotation
3621	Suspect related to 1-Palmitoyl-sn-glycero-3-phosphocholine (predicted molecular formula SIRIUS: C19H44N7O5P / BUDDY: C23H48NO7P) with delta m/z -14.016 (putative explanation: Ala->Gly substitution|Gln->Asn substitution|Glu->Asp substitution|Leu/Ile->Val substitution|Thr->Ser substitution; atomic difference: -1C,-2H|-1C,-2H|-1C,-2H|-1C,-2H|-1C,-2H) [M+H]+	[M+H]+	0.949	482.325					N/A	InChI=1S/C24H50NO7P/c1-5-6-7-8-9-10-11-12-13-14-15-16-17-18-24(27)30-21-23(26)22-32-33(28,29)31-20-19-25(2,3)4/h23,26H,5-22H2,1-4H3/t23-/m1/s1 - 14.016 Da	N/A	spectral_library_annotation
3622	Suspect related to Spectral Match to 1,2-Dioleoyl-sn-glycero-3-phosphoethanolamine-N,N-dimethyl from NIST14 (predicted molecular formula SIRIUS: unknown / BUDDY: unknown) with delta m/z -2.016 (putative explanation: 2-amino-3-oxo-butanoic_acid|Intact disulfide bridge|Val->Pro substitution; atomic difference: -2H|-2H|-2H) [506.3]	[M]+	0.81	504.309					N/A	N/A	N/A	spectral_library_annotation
3624	Suspect related to 2-Linoleoylglycerol (predicted molecular formula SIRIUS: C23H38O4 / BUDDY: C23H38O4) with delta m/z 24.0 (putative explanation: unspecified; atomic difference: 2C) [M-H2O+H]+	[M-H2O+H]+	0.965	361.273					N/A	InChI=1S/C21H38O4/c1-2-3-4-5-6-7-8-9-10-11-12-13-14-15-16-17-21(24)25-20(18-22)19-23/h6-7,9-10,20,22-23H,2-5,8,11-19H2,1H3/b7-6-,10-9- + 24.000 Da	N/A	spectral_library_annotation
3651	Suspect related to 1-Palmitoyl-2-lauroyl-sn-glycero-3-phosphorylcholine (predicted molecular formula SIRIUS: C42H80NO8P / BUDDY: C42H80NO8P) with delta m/z 80.062 (putative explanation: unspecified; atomic difference: 6C,8H) [M+H]+	[M+H]+	0.961	758.57					N/A	InChI=1S/C36H72NO8P/c1-6-8-10-12-14-16-17-18-19-21-22-24-26-28-35(38)42-32-34(33-44-46(40,41)43-31-30-37(3,4)5)45-36(39)29-27-25-23-20-15-13-11-9-7-2/h34H,6-33H2,1-5H3/t34-/m1/s1 + 80.062 Da	N/A	spectral_library_annotation
3656	Irbesartan	[M+H]+	0.891	429.2397				C25H28N6O	CCCCC1=NC2(CCCC2)C(=O)N1Cc1ccc(-c2ccccc2C2NN=NN=2)cc1	InChI=1S/C25H28N6O/c1-2-3-10-22-26-25(15-6-7-16-25)24(32)31(22)17-18-11-13-19(14-12-18)20-8-4-5-9-21(20)23-27-29-30-28-23/h4-5,8-9,11-14H,2-3,6-7,10,15-17H2,1H3,(H,27,28,29,30)	YOSHYTLCDANDAN-UHFFFAOYSA-N	spectral_library_annotation
3660	Suspect related to 1-Palmitoyl-sn-glycero-3-phosphocholine (predicted molecular formula SIRIUS: C25H50NO7P / BUDDY: C25H50NO7P) with delta m/z 12.0 (putative explanation: formaldehyde adduct|methylation and reduction|unspecified; atomic difference: 1C|1C|1C) [M+H]+	[M+H]+	0.924	508.34					N/A	InChI=1S/C24H50NO7P/c1-5-6-7-8-9-10-11-12-13-14-15-16-17-18-24(27)30-21-23(26)22-32-33(28,29)31-20-19-25(2,3)4/h23,26H,5-22H2,1-4H3/t23-/m1/s1 + 12.000 Da	N/A	spectral_library_annotation
3661	Suspect related to 1-Lignoceroyl-2-hydroxy-sn-glycero-3-phosphocholine (predicted molecular formula SIRIUS: C24H48NO7P / BUDDY: C26H43N3O6) with delta m/z -114.14 (putative explanation: unspecified; atomic difference: unspecified) [M+H]+	[M+H]+	0.98	494.322					N/A	InChI=1S/C32H66NO7P/c1-5-6-7-8-9-10-11-12-13-14-15-16-17-18-19-20-21-22-23-24-25-26-32(35)38-29-31(34)30-40-41(36,37)39-28-27-33(2,3)4/h31,34H,5-30H2,1-4H3/t31-/m1/s1 - 114.140 Da	N/A	spectral_library_annotation
3662	PE(22:6/0:0); [M+H]+ C27H45N1O7P1	[M+H]+	0.876	526.293					N/A	N/A	N/A	spectral_library_annotation
3664	Suspect related to Linoleoylcarnitine (predicted molecular formula SIRIUS: C25H47NO5 / BUDDY: C25H47NO5) with delta m/z 18.01 (putative explanation: Proline oxidation to 5-hydroxy-2-aminovaleric acid|water; atomic difference: 2H,1O|2H,1O) [M+H]+	[M+H]+	0.982	442.352					N/A	InChI=1S/C25H45NO4/c1-5-6-7-8-9-10-11-12-13-14-15-16-17-18-19-20-25(29)30-23(21-24(27)28)22-26(2,3)4/h9-10,12-13,23H,5-8,11,14-22H2,1-4H3/b10-9-,13-12-/t23-/m1/s1 + 18.010 Da	N/A	spectral_library_annotation
3666	LPC 22:6	[M+Na]+	0.971	590.32171			5.78	C30H50NO7P	CC\C=C/C\C=C/C\C=C/C\C=C/C\C=C/C\C=C/CCC(=O)OCC(O)COP([O-])(=O)OCC[N+](C)(C)C		LSOWKZULVQWMLY-WSDBEMKQNA-N	spectral_library_annotation
3667	Suspect related to Spectral Match to 1,2-Di-(9Z-octadecenoyl)-sn-glycero-3-phosphoethanolamine from NIST14 (predicted molecular formula SIRIUS: C30H39NO4 / BUDDY: C25H39N3O6) with delta m/z -266.261 (putative explanation: stearoylation (reverse); atomic difference: -18C,-34H,-1O) [M+H]+	[M+H]+	0.828	478.293					N/A	N/A	N/A	spectral_library_annotation
3668	Suspect related to Massbank:RP025102 Oleoyl-L-Carnitine|(3R)-3-[(Z)-octadec-9-enoyl]oxy-4-(trimethylazaniumyl)butanoate (predicted molecular formula SIRIUS: C19H39N7O2 / BUDDY: C23H43NO4) with delta m/z -28.031 (putative explanation: Desethylation, didemethylation, dealkylation|Met->Cys substitution|Val->Ala substitution; atomic difference: -2C,-4H|-2C,-4H|-2C,-4H) [M+H]+	[M+H]+	0.983	398.326					N/A	1S/C25H47NO4/c1-5-6-7-8-9-10-11-12-13-14-15-16-17-18-19-20-25(29)30-23(21-24(27)28)22-26(2,3)4/h12-13,23H,5-11,14-22H2,1-4H3/b13-12-/t23-/m1/s1 - 28.031 Da	N/A	spectral_library_annotation
3669	Suspect related to 1-Palmitoyl-sn-glycero-3-phosphocholine (predicted molecular formula SIRIUS: C26H46N7O5P / BUDDY: C32H45N3O6) with delta m/z 72.001 (putative explanation: unspecified; atomic difference: 6C) [M+H]+	[M+H]+	0.924	568.339					N/A	InChI=1S/C24H50NO7P/c1-5-6-7-8-9-10-11-12-13-14-15-16-17-18-24(27)30-21-23(26)22-32-33(28,29)31-20-19-25(2,3)4/h23,26H,5-22H2,1-4H3/t23-/m1/s1 + 72.001 Da	N/A	spectral_library_annotation
3671	PE(20:4/0:0); [M+H]+ C25H45N1O7P1	[M+H]+	0.816	502.293					N/A	N/A	N/A	spectral_library_annotation
3673	Suspect related to 1-Arachidoyl-2-hydroxy-sn-glycero-3-phosphocholine (predicted molecular formula SIRIUS: C26H50NO7P / BUDDY: C26H50NO7P) with delta m/z -32.062 (putative explanation: unspecified; atomic difference: unspecified) [M+H]+	[M+H]+	0.929	520.34					N/A	InChI=1S/C28H58NO7P/c1-5-6-7-8-9-10-11-12-13-14-15-16-17-18-19-20-21-22-28(31)34-25-27(30)26-36-37(32,33)35-24-23-29(2,3)4/h27,30H,5-26H2,1-4H3/t27-/m1/s1 - 32.062 Da	N/A	spectral_library_annotation
3677	LPC 20:4-SN1	[M+H]+	0.958	544.33977			5.87	C28H50NO7P	CC\C=C/C\C=C/C\C=C/C\C=C/CCCCCCC(=O)OCC(O)COP([O-])(=O)OCC[N+](C)(C)C		GOMVPVRDBLLHQC-DOFZRALJNA-N	spectral_library_annotation
3679	Phosphorylcholine	[M+H]+	0.991	184.0733			11.77379	[C5H15NO4P]+	C[N+](C)(C)CCOP(O)(O)=O		YHHSONZFOIEMCP-UHFFFAOYSA-O	spectral_library_annotation
3681	Suspect related to Massbank:RP025102 Oleoyl-L-Carnitine|(3R)-3-[(Z)-octadec-9-enoyl]oxy-4-(trimethylazaniumyl)butanoate (predicted molecular formula SIRIUS: C19H39N7O2 / BUDDY: C23H43NO4) with delta m/z -28.031 (putative explanation: Desethylation, didemethylation, dealkylation|Met->Cys substitution|Val->Ala substitution; atomic difference: -2C,-4H|-2C,-4H|-2C,-4H) [M+H]+	[M+H]+	0.971	398.326					N/A	1S/C25H47NO4/c1-5-6-7-8-9-10-11-12-13-14-15-16-17-18-19-20-25(29)30-23(21-24(27)28)22-26(2,3)4/h12-13,23H,5-11,14-22H2,1-4H3/b13-12-/t23-/m1/s1 - 28.031 Da	N/A	spectral_library_annotation
3687	Suspect related to Spectral Match to 1-(9Z-Octadecenoyl)-sn-glycero-3-phosphocholine from NIST14 (predicted molecular formula SIRIUS: C24H49N4O6P / BUDDY: C26H44N6O5) with delta m/z -1.011 (putative explanation: unspecified; atomic difference: unspecified) [M+Na]+	[M+Na]+	0.938	543.326					N/A	N/A	N/A	spectral_library_annotation
3691	LPC 18:2	[M+Na]+	0.926	542.32171			5.89	C26H50NO7P	CCCCC\C=C/C\C=C/CCCCCCCC(=O)OCC(O)COP([O-])(=O)OCC[N+](C)(C)C		SPJFYYJXNPEZDW-UTJQPWESNA-N	spectral_library_annotation
3700	Suspect related to 17(R)-Hydroxydocosahexaenoic acid (predicted molecular formula SIRIUS: C20H30O3 / BUDDY: C20H30O3) with delta m/z -26.015 (putative explanation: Alkyl loss (typically partial loss from ring)|Pro->Ala substitution; atomic difference: -2C,-2H|-2C,-2H) [M-H2O+H]+	[M-H2O+H]+	0.928	301.216					N/A	InChI=1S/C22H32O3/c1-2-3-15-18-21(23)19-16-13-11-9-7-5-4-6-8-10-12-14-17-20-22(24)25/h3,5-8,11-16,19,21,23H,2,4,9-10,17-18,20H2,1H3,(H,24,25)/b7-5-,8-6-,13-11-,14-12-,15-3-,19-16+/t21-/m1/s1 - 26.015 Da	N/A	spectral_library_annotation
3701	Suspect related to Pesticide4_Secbumeton_C10H19N5O_N-sec-Butyl-N'-ethyl-6-methoxy-1,3,5-triazine-2,4-diamine (predicted molecular formula SIRIUS: C15H22O2 / BUDDY: C15H22O2) with delta m/z 9.002 (putative explanation: Gln->His substitution; atomic difference: 1C,-1H,1N,-1O) [M+H]+	[M+H]+	0.982	235.17					N/A	InChI=1S/C10H19N5O/c1-5-7(3)12-9-13-8(11-6-2)14-10(15-9)16-4/h7H,5-6H2,1-4H3,(H2,11,12,13,14,15) + 9.002 Da	N/A	spectral_library_annotation
3702	Suspect related to 1-Myristoyl-sn-glycero-3-phosphocholine (predicted molecular formula SIRIUS: C31H41N7O2 / BUDDY: C28H50NO7P) with delta m/z 76.031 (putative explanation: Acrolein addition +76|Ala->Phe substitution|Ser->Tyr substitution|unspecified; atomic difference: 6C,4H|6C,4H|6C,4H|6C,4H) [M+Na]+	[M+Na]+	0.978	566.322					N/A	InChI=1S/C22H46NO7P/c1-5-6-7-8-9-10-11-12-13-14-15-16-22(25)28-19-21(24)20-30-31(26,27)29-18-17-23(2,3)4/h21,24H,5-20H2,1-4H3/t21-/m1/s1 + 76.031 Da	N/A	spectral_library_annotation
3703	LPC 22:5-SN1	[M+H]+	0.887	570.35542			6.02	C30H52NO7P	CC\C=C/C\C=C/C\C=C/C\C=C/C\C=C/CCCCCC(=O)OCC(O)COP([O-])(=O)OCC[N+](C)(C)C		BIEOSECQPGGZMF-WMPRHZDHNA-N	spectral_library_annotation
3711	Suspect related to Spectral Match to 5-Aminovaleric acid from NIST14 (predicted molecular formula SIRIUS: unknown / BUDDY: unknown) with delta m/z 14.016 (putative explanation: Asn->Gln substitution|Asp->Glu substitution|Gly->Ala substitution|Methylation|Ser->Thr substitution|Val->Leu/Ile substitution|chain elongation; atomic difference: 1C,2H|1C,2H|1C,2H|1C,2H|1C,2H|1C,2H|1C,2H) [2M+H]+	[2M+H]+	0.994	249.185					N/A	N/A	N/A	spectral_library_annotation
3713	Suspect related to 1-Palmitoyl-sn-glycero-3-phosphocholine (predicted molecular formula SIRIUS: C26H46N7O5P / BUDDY: C32H45N3O6) with delta m/z 72.001 (putative explanation: unspecified; atomic difference: 6C) [M+H]+	[M+H]+	0.985	568.339					N/A	InChI=1S/C24H50NO7P/c1-5-6-7-8-9-10-11-12-13-14-15-16-17-18-24(27)30-21-23(26)22-32-33(28,29)31-20-19-25(2,3)4/h23,26H,5-22H2,1-4H3/t23-/m1/s1 + 72.001 Da	N/A	spectral_library_annotation
3718	Suspect related to Arachidonoyl ethanolamide (predicted molecular formula SIRIUS: C12H27N3O5 / BUDDY: C13H23N7O) with delta m/z -54.084 (putative explanation: unspecified; atomic difference: unspecified) [M+H]+	[M+H]+	0.893	294.204					N/A	InChI=1S/C22H37NO2/c1-2-3-4-5-6-7-8-9-10-11-12-13-14-15-16-17-18-19-22(25)23-20-21-24/h6-7,9-10,12-13,15-16,24H,2-5,8,11,14,17-21H2,1H3,(H,23,25)/b7-6-,10-9-,13-12-,16-15- - 54.084 Da	N/A	spectral_library_annotation
3730	Diosgenin	[M+H]+	0.764	415.3202			6.1653	C27H42O3	OC1CC2=CCC3C(CCC4(C)C3CC5OC6(OCC(C)CC6)C(C)C54)C2(C)CC1	InChI=1S/C27H42O3/c1-16-7-12-27(29-15-16)17(2)24-23(30-27)14-22-20-6-5-18-13-19(28)8-10-25(18,3)21(20)9-11-26(22,24)4/h5,16-17,19-24,28H,6-15H2,1-4H3/t16-,17+,19+,20-,21+,22+,23+,24+,25+,26+,27-/m1/s1	WQLVFSAGQJTQCK-VKROHFNGSA-N	spectral_library_annotation
3731	Suspect related to 1-Lignoceroyl-2-hydroxy-sn-glycero-3-phosphocholine (predicted molecular formula SIRIUS: C24H50NO7P / BUDDY: C24H50NO7P) with delta m/z -112.125 (putative explanation: unspecified; atomic difference: unspecified) [M+H]+	[M+H]+	0.964	496.34					N/A	InChI=1S/C32H66NO7P/c1-5-6-7-8-9-10-11-12-13-14-15-16-17-18-19-20-21-22-23-24-25-26-32(35)38-29-31(34)30-40-41(36,37)39-28-27-33(2,3)4/h31,34H,5-30H2,1-4H3/t31-/m1/s1 - 112.125 Da	N/A	spectral_library_annotation
3738	Suspect related to 1-Palmitoyl-2-lauroyl-sn-glycero-3-phosphorylcholine (predicted molecular formula SIRIUS: C42H80NO8P / BUDDY: C42H80NO8P) with delta m/z 80.062 (putative explanation: unspecified; atomic difference: 6C,8H) [M+H]+	[M+H]+	0.857	758.57					N/A	InChI=1S/C36H72NO8P/c1-6-8-10-12-14-16-17-18-19-21-22-24-26-28-35(38)42-32-34(33-44-46(40,41)43-31-30-37(3,4)5)45-36(39)29-27-25-23-20-15-13-11-9-7-2/h34H,6-33H2,1-5H3/t34-/m1/s1 + 80.062 Da	N/A	spectral_library_annotation
3744	Suspect related to S-Hydroprene (predicted molecular formula SIRIUS: unknown / BUDDY: C14H26O3) with delta m/z -24.037 (putative explanation: unspecified; atomic difference: unspecified) [M-C2H8O2+H]+	[M-C2H8O2+H]+	0.959	179.143					N/A	InChI=1S/C17H30O2/c1-6-19-17(18)13-16(5)12-8-11-15(4)10-7-9-14(2)3/h8,12-15H,6-7,9-11H2,1-5H3/b12-8+,16-13+/t15-/m0/s1 - 24.037 Da	N/A	spectral_library_annotation
3746	Suspect related to Methyl .gamma.-linolenate (predicted molecular formula SIRIUS: C14H20O3 / BUDDY: C10H16N6O) with delta m/z -56.099 (putative explanation: unspecified; atomic difference: unspecified) [M+H]+	[M+H]+	0.805	237.146					N/A	InChI=1S/C19H32O2/c1-3-4-5-6-7-8-9-10-11-12-13-14-15-16-17-18-19(20)21-2/h7-8,10-11,13-14H,3-6,9,12,15-18H2,1-2H3/b8-7-,11-10-,14-13- - 56.099 Da	N/A	spectral_library_annotation
3753	Suspect related to 1-Palmitoyl-sn-glycero-3-phosphocholine (predicted molecular formula SIRIUS: C23H50NO6P / BUDDY: C23H50NO6P) with delta m/z -27.995 (putative explanation: Asp->Ser substitution|Glu->Thr substitution|Pyrrolidone from Proline|Secondary amine cleavage, decarbonylation; atomic difference: -1C,-1O|-1C,-1O|-1C,-1O|-1C,-1O) [M+H]+	[M+H]+	0.997	468.345					N/A	InChI=1S/C24H50NO7P/c1-5-6-7-8-9-10-11-12-13-14-15-16-17-18-24(27)30-21-23(26)22-32-33(28,29)31-20-19-25(2,3)4/h23,26H,5-22H2,1-4H3/t23-/m1/s1 - 27.995 Da	N/A	spectral_library_annotation
3760	Suspect related to Pinolenic acid (predicted molecular formula SIRIUS: C18H33NO2 / BUDDY: C18H33NO2) with delta m/z 17.027 (putative explanation: replacement of proton with ammonium ion; atomic difference: 3H,1N) [M+H]+	[M+H]+	0.814	296.258					N/A	InChI=1S/C18H30O2/c1-2-3-4-5-6-7-8-9-10-11-12-13-14-15-16-17-18(19)20/h6-7,9-10,13-14H,2-5,8,11-12,15-17H2,1H3,(H,19,20)/b7-6-,10-9-,14-13- + 17.027 Da	N/A	spectral_library_annotation
3769	LPC 17:1-SN1	[M+H]+	0.949	508.33977			6.02	C25H50NO7P	CCCCCCC\C=C/CCCCCCCC(=O)OCC(O)COP([O-])(=O)OCC[N+](C)(C)C		LPMGFNAQZPADDZ-QXMHVHEDNA-N	spectral_library_annotation
3770	LPC 17:1	[M+Na]+	0.941	530.32171			6.02	C25H50NO7P	CCCCCCC\C=C/CCCCCCCC(=O)OCC(O)COP([O-])(=O)OCC[N+](C)(C)C		LPMGFNAQZPADDZ-QXMHVHEDNA-N	spectral_library_annotation
3772	PC 34:2	[M+Na]+	0.984	780.55138			9.39	C42H80NO8P	CCCCCCC\C=C/C\C=C/CCCCCCCCCCCCCC(=O)OC(COC(=O)CCCCCCC)COP([O-])(=O)OCC[N+](C)(C)C		QQAGDZRFSLWFBO-GJLVVWLQNA-N	spectral_library_annotation
3773	Suspect related to 5-Heptenoic acid, 7-[(1S,2S,3S,5R)-3-[[(4-iodophenyl)sulfonyl]amino]-6,6-dimethylbicyclo[3.1.1]hept-2-yl]-, (5Z)- (predicted molecular formula SIRIUS: unknown / BUDDY: C25H35F3INO4S) with delta m/z 98.036 (putative explanation: unspecified; atomic difference: unspecified) [M-C6H6INO2S+H]+	[M-C6H6INO2S+H]+	0.871	347.219					N/A	InChI=1S/C22H30INO4S/c1-22(2)15-13-19(22)18(7-5-3-4-6-8-21(25)26)20(14-15)24-29(27,28)17-11-9-16(23)10-12-17/h3,5,9-12,15,18-20,24H,4,6-8,13-14H2,1-2H3,(H,25,26)/b5-3-/t15-,18+,19+,20+/m1/s1 + 98.036 Da	N/A	spectral_library_annotation
3781	Suspect related to Massbank:LU125402 Bis[2-(2-butoxyethoxy)ethyl] hexandioate|Bis[2-(2-butoxyethoxy)ethyl] adipate|bis[2-(2-butoxyethoxy)ethyl] hexanedioate (predicted molecular formula SIRIUS: C22H45NO8 / BUDDY: C22H45NO8) with delta m/z 17.027 (putative explanation: replacement of proton with ammonium ion; atomic difference: 3H,1N) [M+H]+	[M+H]+	0.96	452.322					N/A	1S/C22H42O8/c1-3-5-11-25-13-15-27-17-19-29-21(23)9-7-8-10-22(24)30-20-18-28-16-14-26-12-6-4-2/h3-20H2,1-2H3 + 17.027 Da	N/A	spectral_library_annotation
3782	Suspect related to Glycerol 1-myristate (predicted molecular formula SIRIUS: unknown / BUDDY: unknown) with delta m/z -24.021 (putative explanation: unspecified; atomic difference: unspecified) [M+H]+	[M+H]+	0.914	279.232					N/A	InChI=1S/C17H34O4/c1-2-3-4-5-6-7-8-9-10-11-12-13-17(20)21-15-16(19)14-18/h16,18-19H,2-15H2,1H3 - 24.021 Da	N/A	spectral_library_annotation
3787	Suspect related to 1-Palmitoylglycerol (predicted molecular formula SIRIUS: unknown / BUDDY: unknown) with delta m/z -18.011 (putative explanation: Dehydration|Pyro-glu from E|carbodiimide crosslinker; atomic difference: -2H,-1O|-2H,-1O|-2H,-1O) [M+H]+	[M+H]+	0.979	313.275					N/A	InChI=1S/C19H38O4/c1-2-3-4-5-6-7-8-9-10-11-12-13-14-15-19(22)23-17-18(21)16-20/h18,20-21H,2-17H2,1H3 - 18.011 Da	N/A	spectral_library_annotation
3788	PE(16:0/0:0); [M+H]+ C21H45N1O7P1	[M+H]+	0.879	454.293					N/A	N/A	N/A	spectral_library_annotation
3791	LPC O-18:2	[M+H]+	0.95	506.3605			6.56	C26H52NO6P	CCCCC\C=C/C\C=C/CCCCCCCCOCC(O)COP([O-])(=O)OCC[N+](C)(C)C		VUODGUFFBSVRDR-UTJQPWESNA-N	spectral_library_annotation
3795	Suspect related to 1-Behenoyl-2-hydroxy-sn-glycero-3-phosphocholine (predicted molecular formula SIRIUS: C28H52NO7P / BUDDY: C33H49NO4) with delta m/z -56.062 (putative explanation: Dealkylation|Leu/Ile->Gly substitution; atomic difference: -4C,-8H|-4C,-8H) [M+Na]+	[M+Na]+	0.932	546.355					N/A	InChI=1S/C30H62NO7P/c1-5-6-7-8-9-10-11-12-13-14-15-16-17-18-19-20-21-22-23-24-30(33)36-27-29(32)28-38-39(34,35)37-26-25-31(2,3)4/h29,32H,5-28H2,1-4H3/t29-/m1/s1 - 56.062 Da	N/A	spectral_library_annotation
3797	Suspect related to Massbank:LU100204 2,2'-(Tetradecylimino)diethanol|Tetradecyldiethanolamine (predicted molecular formula SIRIUS: C20H43NO2 / BUDDY: C20H43NO2) with delta m/z 28.031 (putative explanation: Acetaldehyde +28|Ala->Val substitution|Cys->Met substitution|Ethylation|di-Methylation; atomic difference: 2C,4H|2C,4H|2C,4H|2C,4H|2C,4H) [M+H]+	[M+H]+	0.982	330.337					N/A	1S/C18H39NO2/c1-2-3-4-5-6-7-8-9-10-11-12-13-14-19(15-17-20)16-18-21/h20-21H,2-18H2,1H3 + 28.031 Da	N/A	spectral_library_annotation
3800	Suspect related to Betaine Lipid DGCC 16:0 (predicted molecular formula SIRIUS: C21H43N9O4S / BUDDY: C28H43N3O6) with delta m/z 27.958 (putative explanation: Tryptophan oxidation to beta-unsaturated-2,4-bis-tryptophandione; atomic difference: -4H,2O) [M+H]+	[M+H]+	0.959	518.321					N/A	N/A	N/A	spectral_library_annotation
3802	LPC 22:5-SN1	[M+H]+	0.94	570.35542			6.02	C30H52NO7P	CC\C=C/C\C=C/C\C=C/C\C=C/C\C=C/CCCCCC(=O)OCC(O)COP([O-])(=O)OCC[N+](C)(C)C		BIEOSECQPGGZMF-WMPRHZDHNA-N	spectral_library_annotation
3805	Suspect related to Massbank: Lauramidopropyl betaine|3-(Dodecanoylamino)propyl(carboxymethyl)dimethylammonium|carboxymethyl-[3-(dodecanoylamino)propyl]-dimethylazanium (predicted molecular formula SIRIUS: unknown / BUDDY: C23H46N2O3) with delta m/z 56.062 (putative explanation: Diethylation, analogous to Dimethylation|Gly->Leu/Ile substitution; atomic difference: 4C,8H|4C,8H) unknown	[M]+	0.983	399.358					N/A	1S/C19H38N2O3/c1-4-5-6-7-8-9-10-11-12-14-18(22)20-15-13-16-21(2,3)17-19(23)24/h4-17H2,1-3H3,(H-,20,22,23,24)/p+1 + 56.062 Da	N/A	spectral_library_annotation
3806	Spectral Match to Lyso-PC(16:0) from NIST14 [IIN-based on: CCMSLIB00003135346]	[2M+H]+	0.771	991.671					N/A	N/A	N/A	spectral_library_annotation
3808	Phosphorylcholine	[M+H]+	0.937	184.0733			11.77379	[C5H15NO4P]+	C[N+](C)(C)CCOP(O)(O)=O		YHHSONZFOIEMCP-UHFFFAOYSA-O	spectral_library_annotation
3809	PC(0:0/16:0); [M+H]+ C24H51N1O7P1	[M+H]+	0.853	496.34					N/A	N/A	N/A	spectral_library_annotation
3818	Suspect related to Massbank:LU100204 2,2'-(Tetradecylimino)diethanol|Tetradecyldiethanolamine (predicted molecular formula SIRIUS: C22H47NO3 / BUDDY: C22H47NO3) with delta m/z 72.057 (putative explanation: unspecified; atomic difference: 2C,6H,3N) [M+H]+	[M+H]+	0.929	374.363					N/A	1S/C18H39NO2/c1-2-3-4-5-6-7-8-9-10-11-12-13-14-19(15-17-20)16-18-21/h20-21H,2-18H2,1H3 + 72.057 Da	N/A	spectral_library_annotation
3823	Suspect related to Spectral Match to 1-Heptadecanoyl-sn-glycero-3-phosphocholine from NIST14 (predicted molecular formula SIRIUS: C31H45NO4 / BUDDY: C24H50NO7P) with delta m/z -14.016 (putative explanation: Ala->Gly substitution|Gln->Asn substitution|Glu->Asp substitution|Leu/Ile->Val substitution|Thr->Ser substitution; atomic difference: -1C,-2H|-1C,-2H|-1C,-2H|-1C,-2H|-1C,-2H) [M+Na]+	[M+Na]+	0.946	518.322					N/A	N/A	N/A	spectral_library_annotation
3824	Arachidonoyl-carnitine; LC-tDDA; CE20	[M+H]+	0.978	448.3421326			2.36	C27H45NO4	O=C([O-])CC(OC(=O)CCCC=CCC=CCC=CCC=CCCCCC)C[N+](C)(C)C	InChI=1S/C27H45NO4/c1-5-6-7-8-9-10-11-12-13-14-15-16-17-18-19-20-21-22-27(31)32-25(23-26(29)30)24-28(2,3)4/h9-10,12-13,15-16,18-19,25H,5-8,11,14,17,20-24H2,1-4H3/b10-9-,13-12-,16-15-,19-18-/t25-/m1/s1	RBFQHRALHSUPIA-JTPUQHSZSA-N	spectral_library_annotation
3828	9(Z),12(Z)-octadecadienoyl-L-carnitine	[M+H]+	0.988	424.3421				C25H45NO4	CCCCCC=CCC=CCCCCCCCC(=O)OC(CC(=O)[O-])C[N+](C)(C)C	InChI=1S/C25H45NO4/c1-5-6-7-8-9-10-11-12-13-14-15-16-17-18-19-20-25(29)30-23(21-24(27)28)22-26(2,3)4/h9-10,12-13,23H,5-8,11,14-22H2,1-4H3	MJLXQSQYKZWZCB-UHFFFAOYSA-N	spectral_library_annotation
3831	Suspect related to Massbank:LU100204 2,2'-(Tetradecylimino)diethanol|Tetradecyldiethanolamine (predicted molecular formula SIRIUS: C20H43NO3 / BUDDY: C20H43NO3) with delta m/z 44.026 (putative explanation: Ethanolation|Gly->Thr substitution|PEG repeat unit|unspecified; atomic difference: 2C,4H,1O|2C,4H,1O|2C,4H,1O|2H,3N) [M+H]+	[M+H]+	0.802	346.332					N/A	1S/C18H39NO2/c1-2-3-4-5-6-7-8-9-10-11-12-13-14-19(15-17-20)16-18-21/h20-21H,2-18H2,1H3 + 44.026 Da	N/A	spectral_library_annotation
3834	Suspect related to Massbank:RP026303 1-tridecanoyl-2-hydroxy-sn-glycero-3-phosphocholine|1-tridecanoyl-sn-glycero-3-phosphocholine|[(2R)-2-hydroxy-3-tridecanoyloxypropyl] 2-(trimethylazaniumyl)ethyl phosphate (predicted molecular formula SIRIUS: C21H50N7O5P / BUDDY: C32H49NO4) with delta m/z 58.078 (putative explanation: unspecified; atomic difference: 4C,10H) [M+H]+	[M+H]+	0.978	512.371					N/A	1S/C21H44NO7P/c1-5-6-7-8-9-10-11-12-13-14-15-21(24)27-18-20(23)19-29-30(25,26)28-17-16-22(2,3)4/h20,23H,5-19H2,1-4H3/t20-/m1/s1 + 58.078 Da	N/A	spectral_library_annotation
3835	Suspect related to Spectral Match to N-Palmitoylglycine from NIST14 (predicted molecular formula SIRIUS: C18H39NO / BUDDY: C18H39NO) with delta m/z -27.961 (putative explanation: Tryptophan oxidation to beta-unsaturated-2,4-bis-tryptophandione (reverse); atomic difference: 4H,-2O) [M+H]+	[M+H]+	0.981	286.31					N/A	N/A	N/A	spectral_library_annotation
3838	LPC 20:4-SN1	[M+H]+	0.983	544.33977			5.87	C28H50NO7P	CC\C=C/C\C=C/C\C=C/C\C=C/CCCCCCC(=O)OCC(O)COP([O-])(=O)OCC[N+](C)(C)C		GOMVPVRDBLLHQC-DOFZRALJNA-N	spectral_library_annotation
3846	Suspect related to 1-Arachidoyl-2-hydroxy-sn-glycero-3-phosphocholine (predicted molecular formula SIRIUS: C26H50NO7P / BUDDY: C26H50NO7P) with delta m/z -32.062 (putative explanation: unspecified; atomic difference: unspecified) [M+H]+	[M+H]+	0.982	520.34					N/A	InChI=1S/C28H58NO7P/c1-5-6-7-8-9-10-11-12-13-14-15-16-17-18-19-20-21-22-28(31)34-25-27(30)26-36-37(32,33)35-24-23-29(2,3)4/h27,30H,5-26H2,1-4H3/t27-/m1/s1 - 32.062 Da	N/A	spectral_library_annotation
3855	Suspect related to cis-4,7,10,13,16,19-Docosahexaenoic acid (predicted molecular formula SIRIUS: C20H30O2 / BUDDY: C20H30O2) with delta m/z -26.015 (putative explanation: Alkyl loss (typically partial loss from ring)|Pro->Ala substitution; atomic difference: -2C,-2H|-2C,-2H) [M+H]+	[M+H]+	0.963	303.231					N/A	InChI=1S/C22H32O2/c1-2-3-4-5-6-7-8-9-10-11-12-13-14-15-16-17-18-19-20-21-22(23)24/h3-4,6-7,9-10,12-13,15-16,18-19H,2,5,8,11,14,17,20-21H2,1H3,(H,23,24)/b4-3-,7-6-,10-9-,13-12-,16-15-,19-18- - 26.015 Da	N/A	spectral_library_annotation
3859	Suspect related to Spectral Match to 1-Hexadecyl-2-(9Z-octadecenoyl)-sn-glycero-3-phosphocholine from NIST14 (predicted molecular formula SIRIUS: C44H78NO9P / BUDDY: C44H78NO9P) with delta m/z 49.982 (putative explanation: Leu/Ile->Tyr substitution; atomic difference: 3C,-2H,1O) [M+H]+	[M+H]+	0.765	796.55					N/A	N/A	N/A	spectral_library_annotation
3862	Lauric isopropanolamide	[M+H]+	0.813	258.2428				C15H31NO2	CCCCCCCCCCCC(=O)NCC(C)O	InChI=1S/C15H31NO2/c1-3-4-5-6-7-8-9-10-11-12-15(18)16-13-14(2)17/h14,17H,3-13H2,1-2H3,(H,16,18)	MMBILEWCGWTAOV-UHFFFAOYSA-N	spectral_library_annotation
3871	Suspect related to Oleic acid (predicted molecular formula SIRIUS: C18H30O3 / BUDDY: C18H30O3) with delta m/z 11.964 (putative explanation: unspecified; atomic difference: unspecified) [M-H2O+H]+	[M-H2O+H]+	0.934	277.216					N/A	InChI=1S/C18H34O2/c1-2-3-4-5-6-7-8-9-10-11-12-13-14-15-16-17-18(19)20/h9-10H,2-8,11-17H2,1H3,(H,19,20)/b10-9- + 11.964 Da	N/A	spectral_library_annotation
3880	Suspect related to Dibutyl sebacate (predicted molecular formula SIRIUS: C26H50O4 / BUDDY: C26H50O4) with delta m/z 112.125 (putative explanation: unspecified; atomic difference: unspecified) [M+H]+	[M+H]+	0.843	427.378					N/A	InChI=1S/C18H34O4/c1-3-5-15-21-17(19)13-11-9-7-8-10-12-14-18(20)22-16-6-4-2/h3-16H2,1-2H3 + 112.125 Da	N/A	spectral_library_annotation
3883	PC 34:2	[M+Na]+	0.962	780.55138			9.39	C42H80NO8P	CCCCCCC\C=C/C\C=C/CCCCCCCCCCCCCC(=O)OC(COC(=O)CCCCCCC)COP([O-])(=O)OCC[N+](C)(C)C		QQAGDZRFSLWFBO-GJLVVWLQNA-N	spectral_library_annotation
3884	Suspect related to .alpha.-Hyodeoxycholic acid methyl ester (predicted molecular formula SIRIUS: C21H34O4 / BUDDY: C21H34O4) with delta m/z -56.062 (putative explanation: Dealkylation|Leu/Ile->Gly substitution; atomic difference: -4C,-8H|-4C,-8H) [M-2H2O+H]+	[M-2H2O+H]+	0.944	315.231					N/A	InChI=1S/C25H42O4/c1-15(5-8-23(28)29-4)18-6-7-19-17-14-22(27)21-13-16(26)9-11-25(21,3)20(17)10-12-24(18,19)2/h15-22,26-27H,5-14H2,1-4H3/t15-,16-,17+,18-,19+,20+,21+,22+,24-,25-/m1/s1 - 56.062 Da	N/A	spectral_library_annotation
3885	Spectral Match to Conjugated linoleic Acid (10E,12Z) from NIST14 [IIN-based: Match]	[M-2H2O+H]+	0.982	263.237					N/A	N/A	N/A	spectral_library_annotation
3891	Suspect related to Spectral Match to p-tert-Octylphenol heptaglycol ether from NIST14 (predicted molecular formula SIRIUS: unknown / BUDDY: unknown) with delta m/z 237.158 (putative explanation: unspecified; atomic difference: unspecified) [M+H]+	[M+H]+	0.912	752.515					N/A	N/A	N/A	spectral_library_annotation
3895	Suspect related to 1-Oleoyl-sn-glycero-3-phosphoethanolamine (predicted molecular formula SIRIUS: C25H46NO7P / BUDDY: C27H41N3O6) with delta m/z 24.0 (putative explanation: unspecified; atomic difference: 2C) [M+H]+	[M+H]+	0.94	504.309					N/A	InChI=1S/C23H46NO7P/c1-2-3-4-5-6-7-8-9-10-11-12-13-14-15-16-17-23(26)29-20-22(25)21-31-32(27,28)30-19-18-24/h9-10,22,25H,2-8,11-21,24H2,1H3,(H,27,28)/b10-9-/t22-/m1/s1 + 24.000 Da	N/A	spectral_library_annotation
3896	Suspect related to 12(13)-Epoxy-9Z-octadecenoic acid (predicted molecular formula SIRIUS: C19H34O3 / BUDDY: C19H34O3) with delta m/z 14.016 (putative explanation: Asn->Gln substitution|Asp->Glu substitution|Gly->Ala substitution|Methylation|Ser->Thr substitution|Val->Leu/Ile substitution|chain elongation; atomic difference: 1C,2H|1C,2H|1C,2H|1C,2H|1C,2H|1C,2H|1C,2H) [M+H]+	[M+H]+	0.935	311.258					N/A	InChI=1S/C18H32O3/c1-2-3-10-13-16-17(21-16)14-11-8-6-4-5-7-9-12-15-18(19)20/h8,11,16-17H,2-7,9-10,12-15H2,1H3,(H,19,20)/b11-8- + 14.016 Da	N/A	spectral_library_annotation
3897	Suspect related to Methyl palmitoleate (predicted molecular formula SIRIUS: C18H32O2 / BUDDY: C18H32O2) with delta m/z 12.0 (putative explanation: formaldehyde adduct|methylation and reduction|unspecified; atomic difference: 1C|1C|1C) [M+H]+	[M+H]+	0.925	281.247					N/A	InChI=1S/C17H32O2/c1-3-4-5-6-7-8-9-10-11-12-13-14-15-16-17(18)19-2/h8-9H,3-7,10-16H2,1-2H3/b9-8- + 12.000 Da	N/A	spectral_library_annotation
3900	Suspect related to Spectral Match to 14(15)-EpETE from NIST14 (predicted molecular formula SIRIUS: C22H32O3 / BUDDY: C22H32O3) with delta m/z 26.016 (putative explanation: Acetaldehyde +26|Ala->Pro substitution|unspecified; atomic difference: 2C,2H|2C,2H|2C,2H) [M-H2O+H]+	[M-H2O+H]+	0.969	327.232					N/A	N/A	N/A	spectral_library_annotation
3903	Suspect related to Spectral Match to p-tert-Octylphenol heptaglycol ether from NIST14 (predicted molecular formula SIRIUS: unknown / BUDDY: unknown) with delta m/z 193.132 (putative explanation: unspecified; atomic difference: unspecified) [M+H]+	[M+H]+	0.91	708.49					N/A	N/A	N/A	spectral_library_annotation
3905			0.994	242.2842				C16H35N	CCCCCCCCCCCCCCN(C)C	InChI=1S/C16H35N/c1-4-5-6-7-8-9-10-11-12-13-14-15-16-17(2)3/h4-16H2,1-3H3	SFBHPFQSSDCYSL-UHFFFAOYSA-N	spectral_library_annotation
3908	LPC 20:3	[M+Na]+	0.922	568.33736			6.15	C28H52NO7P	O=C(OCC(O)COP(=O)([O-])OCC[N+](C)(C)C)CCCCCCCCCC=CCC=CCC=CCC		XUDGAAFUMTTZCO-QNEBEIHSNA-N	spectral_library_annotation
3911	Suspect related to Spectral Match to p-tert-Octylphenol heptaglycol ether from NIST14 (predicted molecular formula SIRIUS: unknown / BUDDY: unknown) with delta m/z 149.105 (putative explanation: unspecified; atomic difference: unspecified) [M+H]+	[M+H]+	0.941	664.464					N/A	N/A	N/A	spectral_library_annotation
3912	Suspect related to 1-Behenoyl-2-hydroxy-sn-glycero-3-phosphocholine (predicted molecular formula SIRIUS: C28H52NO7P / BUDDY: C33H49NO4) with delta m/z -56.062 (putative explanation: Dealkylation|Leu/Ile->Gly substitution; atomic difference: -4C,-8H|-4C,-8H) [M+Na]+	[M+Na]+	0.923	546.355					N/A	InChI=1S/C30H62NO7P/c1-5-6-7-8-9-10-11-12-13-14-15-16-17-18-19-20-21-22-23-24-30(33)36-27-29(32)28-38-39(34,35)37-26-25-31(2,3)4/h29,32H,5-28H2,1-4H3/t29-/m1/s1 - 56.062 Da	N/A	spectral_library_annotation
3915	Suspect related to Kirenol (predicted molecular formula SIRIUS: unknown / BUDDY: C15H38N6O4) with delta m/z 28.04 (putative explanation: Gln->Arg substitution; atomic difference: 1C,4H,2N,-1O) [M-3H2O+H]+	[M-3H2O+H]+	0.944	313.27					N/A	InChI=1S/C20H34O4/c1-18(17(24)11-21)7-6-15-13(8-18)4-5-16-19(2,12-22)9-14(23)10-20(15,16)3/h8,14-17,21-24H,4-7,9-12H2,1-3H3/t14-,15-,16-,17+,18+,19+,20+/m1/s1 + 28.040 Da	N/A	spectral_library_annotation
3917	Suspect related to 2-Linoleoyl-1-palmitoyl-sn-glycero-3-phosphoethanolamine (predicted molecular formula SIRIUS: C21H44NO7P / BUDDY: C21H44NO7P) with delta m/z -262.229 (putative explanation: unspecified; atomic difference: unspecified) [M+H]+	[M+H]+	0.864	454.293					N/A	InChI=1S/C39H74NO8P/c1-3-5-7-9-11-13-15-17-18-20-22-24-26-28-30-32-39(42)48-37(36-47-49(43,44)46-34-33-40)35-45-38(41)31-29-27-25-23-21-19-16-14-12-10-8-6-4-2/h11,13,17-18,37H,3-10,12,14-16,19-36,40H2,1-2H3,(H,43,44)/b13-11-,18-17-/t37-/m1/s1 - 262.229 Da	N/A	spectral_library_annotation
3918	Suspect related to Massbank:LU030804 Lauryldiethanolamine|2-[dodecyl(2-hydroxyethyl)amino]ethanol (predicted molecular formula SIRIUS: C22H45NO2 / BUDDY: C22H45NO2) with delta m/z 82.078 (putative explanation: unspecified; atomic difference: 6C,10H) [M+H]+	[M+H]+	0.919	356.353					N/A	1S/C16H35NO2/c1-2-3-4-5-6-7-8-9-10-11-12-17(13-15-18)14-16-19/h18-19H,2-16H2,1H3 + 82.078 Da	N/A	spectral_library_annotation
3924	Suspect related to Betaine Lipid DGCC 16:0 (predicted molecular formula SIRIUS: C21H43N9O4S / BUDDY: C28H43N3O6) with delta m/z 27.958 (putative explanation: Tryptophan oxidation to beta-unsaturated-2,4-bis-tryptophandione; atomic difference: -4H,2O) [M+H]+	[M+H]+	0.965	518.321					N/A	N/A	N/A	spectral_library_annotation
3929	Suspect related to 1-Arachidoyl-2-hydroxy-sn-glycero-3-phosphocholine (predicted molecular formula SIRIUS: C24H50NO7P / BUDDY: C24H50NO7P) with delta m/z -56.062 (putative explanation: Dealkylation|Leu/Ile->Gly substitution; atomic difference: -4C,-8H|-4C,-8H) [M+H]+	[M+H]+	0.958	496.34					N/A	InChI=1S/C28H58NO7P/c1-5-6-7-8-9-10-11-12-13-14-15-16-17-18-19-20-21-22-28(31)34-25-27(30)26-36-37(32,33)35-24-23-29(2,3)4/h27,30H,5-26H2,1-4H3/t27-/m1/s1 - 56.062 Da	N/A	spectral_library_annotation
3930	Spectral Match to Lyso-PC(16:0) from NIST14 [IIN-based on: CCMSLIB00003135346]	[2M+H]+	0.78	991.671					N/A	N/A	N/A	spectral_library_annotation
3936	Suspect related to 1-Behenoyl-2-hydroxy-sn-glycero-3-phosphocholine (predicted molecular formula SIRIUS: C28H52NO7P / BUDDY: C33H49NO4) with delta m/z -56.062 (putative explanation: Dealkylation|Leu/Ile->Gly substitution; atomic difference: -4C,-8H|-4C,-8H) [M+Na]+	[M+Na]+	0.968	546.355					N/A	InChI=1S/C30H62NO7P/c1-5-6-7-8-9-10-11-12-13-14-15-16-17-18-19-20-21-22-23-24-30(33)36-27-29(32)28-38-39(34,35)37-26-25-31(2,3)4/h29,32H,5-28H2,1-4H3/t29-/m1/s1 - 56.062 Da	N/A	spectral_library_annotation
3937	Suspect related to Spectral Match to 1-Palmitoyl-2-hydroxy-sn-glycero-3-phosphoethanolamine from NIST14 (predicted molecular formula SIRIUS: C21H43N5O7 / BUDDY: C21H43N5O7) with delta m/z 24.037 (putative explanation: unspecified; atomic difference: unspecified) [M+H]+	[M+H]+	0.874	478.322					N/A	N/A	N/A	spectral_library_annotation
3939	Suspect related to Spectral Match to 14(15)-EpETE from NIST14 (predicted molecular formula SIRIUS: C22H32O3 / BUDDY: C22H32O3) with delta m/z 26.016 (putative explanation: Acetaldehyde +26|Ala->Pro substitution|unspecified; atomic difference: 2C,2H|2C,2H|2C,2H) [M-H2O+H]+	[M-H2O+H]+	0.96	327.232					N/A	N/A	N/A	spectral_library_annotation
3940	Suspect related to 1-Lignoceroyl-2-hydroxy-sn-glycero-3-phosphocholine (predicted molecular formula SIRIUS: C26H52NO7P / BUDDY: C26H52NO7P) with delta m/z -86.109 (putative explanation: unspecified; atomic difference: unspecified) [M+H]+	[M+H]+	0.919	522.354					N/A	InChI=1S/C32H66NO7P/c1-5-6-7-8-9-10-11-12-13-14-15-16-17-18-19-20-21-22-23-24-25-26-32(35)38-29-31(34)30-40-41(36,37)39-28-27-33(2,3)4/h31,34H,5-30H2,1-4H3/t31-/m1/s1 - 86.109 Da	N/A	spectral_library_annotation
3942	Suspect related to 1-Arachidoyl-2-hydroxy-sn-glycero-3-phosphocholine (predicted molecular formula SIRIUS: C22H48N7O5P / BUDDY: C28H47N3O6) with delta m/z -30.047 (putative explanation: nan (reverse); atomic difference: -2C,-6H) [M+Na]+	[M+Na]+	0.979	544.335					N/A	InChI=1S/C28H58NO7P/c1-5-6-7-8-9-10-11-12-13-14-15-16-17-18-19-20-21-22-28(31)34-25-27(30)26-36-37(32,33)35-24-23-29(2,3)4/h27,30H,5-26H2,1-4H3/t27-/m1/s1 - 30.047 Da	N/A	spectral_library_annotation
3944	Phosphorylcholine	[M+H]+	0.978	184.0733			11.77379	[C5H15NO4P]+	C[N+](C)(C)CCOP(O)(O)=O		YHHSONZFOIEMCP-UHFFFAOYSA-O	spectral_library_annotation
3948	LPC 22:5-SN1	[M+H]+	0.934	570.35542			6.02	C30H52NO7P	CC\C=C/C\C=C/C\C=C/C\C=C/C\C=C/CCCCCC(=O)OCC(O)COP([O-])(=O)OCC[N+](C)(C)C		BIEOSECQPGGZMF-WMPRHZDHNA-N	spectral_library_annotation
3951	Suspect related to Betaine Lipid DGCC 16:0 (predicted molecular formula SIRIUS: C21H43N9O4S / BUDDY: C28H43N3O6) with delta m/z 27.958 (putative explanation: Tryptophan oxidation to beta-unsaturated-2,4-bis-tryptophandione; atomic difference: -4H,2O) [M+H]+	[M+H]+	0.945	518.321					N/A	N/A	N/A	spectral_library_annotation
3953	Suspect related to Spectral Match to Dibutyl adipate from NIST14 (predicted molecular formula SIRIUS: C18H32O4 / BUDDY: C18H32O4) with delta m/z 54.047 (putative explanation: unspecified; atomic difference: 4C,6H) [M+H]+	[M+H]+	0.829	313.237					N/A	N/A	N/A	spectral_library_annotation
3960	N,N-Dimethyltetradecylamine	[M+H]+	0.999	242.2842				C16H35N	CCCCCCCCCCCCCCN(C)C	InChI=1S/C16H35N/c1-4-5-6-7-8-9-10-11-12-13-14-15-16-17(2)3/h4-16H2,1-3H3	SFBHPFQSSDCYSL-UHFFFAOYSA-N	spectral_library_annotation
3971	Suspect related to Lauric acid diethanolamide (predicted molecular formula SIRIUS: C22H45NO3 / BUDDY: C22H45NO3) with delta m/z 84.094 (putative explanation: unspecified; atomic difference: unspecified) [M+H]+	[M+H]+	0.775	372.347					N/A	InChI=1S/C16H33NO3/c1-2-3-4-5-6-7-8-9-10-11-16(20)17(12-14-18)13-15-19/h18-19H,2-15H2,1H3 + 84.094 Da	N/A	spectral_library_annotation
3975	Suspect related to Dodeca-2(E),4(E)-dienoic acid (predicted molecular formula SIRIUS: C14H20O3 / BUDDY: C14H20O3) with delta m/z 39.994 (putative explanation: extra OH sodium adduct|Glyoxal-derived hydroimiadazolone|S-carbamoylmethylcysteine cyclization (N-terminus)|unspecified; atomic difference: 1H,1O|2C,1O|2C,1O|2C,1O) [M-2H2O+H]+	[M-2H2O+H]+	0.866	201.127					N/A	InChI=1S/C12H20O2/c1-2-3-4-5-6-7-8-9-10-11-12(13)14/h8-11H,2-7H2,1H3,(H,13,14)/b9-8+,11-10+ + 39.994 Da	N/A	spectral_library_annotation
3979	Suspect related to 5.alpha.-Androstane-3,17-dione (predicted molecular formula SIRIUS: unknown / BUDDY: unknown) with delta m/z 14.016 (putative explanation: Asn->Gln substitution|Asp->Glu substitution|Gly->Ala substitution|Methylation|Ser->Thr substitution|Val->Leu/Ile substitution|chain elongation; atomic difference: 1C,2H|1C,2H|1C,2H|1C,2H|1C,2H|1C,2H|1C,2H) [M-H2O+H]+	[M-H2O+H]+	0.89	285.221					N/A	InChI=1S/C19H28O2/c1-18-9-7-13(20)11-12(18)3-4-14-15-5-6-17(21)19(15,2)10-8-16(14)18/h12,14-16H,3-11H2,1-2H3/t12-,14-,15-,16-,18-,19-/m0/s1 + 14.016 Da	N/A	spectral_library_annotation
3980	Suspect related to cis-4,7,10,13,16,19-Docosahexaenoic acid (predicted molecular formula SIRIUS: C20H30O2 / BUDDY: C20H30O2) with delta m/z -26.015 (putative explanation: Alkyl loss (typically partial loss from ring)|Pro->Ala substitution; atomic difference: -2C,-2H|-2C,-2H) [M+H]+	[M+H]+	0.974	303.231					N/A	InChI=1S/C22H32O2/c1-2-3-4-5-6-7-8-9-10-11-12-13-14-15-16-17-18-19-20-21-22(23)24/h3-4,6-7,9-10,12-13,15-16,18-19H,2,5,8,11,14,17,20-21H2,1H3,(H,23,24)/b4-3-,7-6-,10-9-,13-12-,16-15-,19-18- - 26.015 Da	N/A	spectral_library_annotation
3981	Suspect related to 1-Arachidonoylglycerol (predicted molecular formula SIRIUS: unknown / BUDDY: C23H36O4) with delta m/z -2.016 (putative explanation: 2-amino-3-oxo-butanoic_acid|Intact disulfide bridge|Val->Pro substitution; atomic difference: -2H|-2H|-2H) [M-C3H10O4+H]+	[M-C3H10O4+H]+	0.939	267.211					N/A	InChI=1S/C23H38O4/c1-2-3-4-5-6-7-8-9-10-11-12-13-14-15-16-17-18-19-23(26)27-21-22(25)20-24/h6-7,9-10,12-13,15-16,22,24-25H,2-5,8,11,14,17-21H2,1H3/b7-6-,10-9-,13-12-,16-15- - 2.016 Da	N/A	spectral_library_annotation
3982	Suspect related to Dodecanedioic acid (predicted molecular formula SIRIUS: C15H24O2 / BUDDY: C15H28O4) with delta m/z 42.047 (putative explanation: Ala->Leu/Ile substitution|Gly->Val substitution|Propyl|tri-Methylation|unspecified; atomic difference: 3C,6H|3C,6H|3C,6H|3C,6H|3C,H6) [M-2H2O+H]+	[M-2H2O+H]+	0.933	237.184					N/A	InChI=1S/C12H22O4/c13-11(14)9-7-5-3-1-2-4-6-8-10-12(15)16/h1-10H2,(H,13,14)(H,15,16) + 42.047 Da	N/A	spectral_library_annotation
3991	GLYCYRRHIZIC ACID	[M+H]+	0.994	471.347					CC1(C)C2CC[C@]3(C)C(C(=O)C=C4C5C[C@](C)(CC[C@]5(C)CC[C@]43[C@@H3])C(=O)O)[C@@]2(C)CC[C@@H]1O	"InChI=1S/C30H46O4/c1-25(2)21-8-11-30(7)23(28(21,5)10-9-22(25)32)20(31)16-18-19-17-27(4,24(33)34)13-12-26(19,3)14-15-29(18,30)6/h16,19,21-23,32H,8-15,17H2,1-7H3,(H,33,34)/t19?,21?,22-,23?,26+,27-,28-,29+,30+/m0/s1"	N/A	spectral_library_annotation
3994	Suspect related to 1-Palmitoyl-2-lauroyl-sn-glycero-3-phosphorylcholine (predicted molecular formula SIRIUS: C42H80NO8P / BUDDY: C42H80NO8P) with delta m/z 80.062 (putative explanation: unspecified; atomic difference: 6C,8H) [M+H]+	[M+H]+	0.708	758.57					N/A	InChI=1S/C36H72NO8P/c1-6-8-10-12-14-16-17-18-19-21-22-24-26-28-35(38)42-32-34(33-44-46(40,41)43-31-30-37(3,4)5)45-36(39)29-27-25-23-20-15-13-11-9-7-2/h34H,6-33H2,1-5H3/t34-/m1/s1 + 80.062 Da	N/A	spectral_library_annotation
3999	PC 34:2	[M+Na]+	0.96	780.55138			9.39	C42H80NO8P	CCCCCCC\C=C/C\C=C/CCCCCCCCCCCCCC(=O)OC(COC(=O)CCCCCCC)COP([O-])(=O)OCC[N+](C)(C)C		QQAGDZRFSLWFBO-GJLVVWLQNA-N	spectral_library_annotation
4004	Suspect related to Massbank:LU030804 Lauryldiethanolamine|2-[dodecyl(2-hydroxyethyl)amino]ethanol (predicted molecular formula SIRIUS: C22H45NO2 / BUDDY: C22H45NO2) with delta m/z 82.078 (putative explanation: unspecified; atomic difference: 6C,10H) [M+H]+	[M+H]+	0.926	356.353					N/A	1S/C16H35NO2/c1-2-3-4-5-6-7-8-9-10-11-12-17(13-15-18)14-16-19/h18-19H,2-16H2,1H3 + 82.078 Da	N/A	spectral_library_annotation
4012	Suspect related to Dibutyl sebacate (predicted molecular formula SIRIUS: C26H50O4 / BUDDY: C26H50O4) with delta m/z 112.125 (putative explanation: unspecified; atomic difference: unspecified) [M+H]+	[M+H]+	0.851	427.378					N/A	InChI=1S/C18H34O4/c1-3-5-15-21-17(19)13-11-9-7-8-10-12-14-18(20)22-16-6-4-2/h3-16H2,1-2H3 + 112.125 Da	N/A	spectral_library_annotation
4022			0.974	424.3421				C25H45NO4	CCCCCC=CCC=CCCCCCCCC(=O)OC(CC(=O)[O-])C[N+](C)(C)C	InChI=1S/C25H45NO4/c1-5-6-7-8-9-10-11-12-13-14-15-16-17-18-19-20-25(29)30-23(21-24(27)28)22-26(2,3)4/h9-10,12-13,23H,5-8,11,14-22H2,1-4H3	MJLXQSQYKZWZCB-UHFFFAOYSA-N	spectral_library_annotation
4027	Suspect related to Spectral Match to 1-Arachidoyl-2-hydroxy-sn-glycero-3-phosphocholine from NIST14 (predicted molecular formula SIRIUS: C25H52NO7P / BUDDY: C25H52NO7P) with delta m/z -42.047 (putative explanation: Deisopropylation, depropylation, dealkylation|Leu/Ile->Ala substitution|Val->Gly substitution; atomic difference: -3C,-6H|-3C,-6H|-3C,-6H) [M+H]+	[M+H]+	0.937	510.355					N/A	N/A	N/A	spectral_library_annotation
4030	Suspect related to 1-Behenoyl-2-hydroxy-sn-glycero-3-phosphocholine (predicted molecular formula SIRIUS: C28H52NO7P / BUDDY: C33H49NO4) with delta m/z -56.062 (putative explanation: Dealkylation|Leu/Ile->Gly substitution; atomic difference: -4C,-8H|-4C,-8H) [M+Na]+	[M+Na]+	0.975	546.355					N/A	InChI=1S/C30H62NO7P/c1-5-6-7-8-9-10-11-12-13-14-15-16-17-18-19-20-21-22-23-24-30(33)36-27-29(32)28-38-39(34,35)37-26-25-31(2,3)4/h29,32H,5-28H2,1-4H3/t29-/m1/s1 - 56.062 Da	N/A	spectral_library_annotation
4031	Benzyl-dimethyl-tetradecylammonium	[M]+	0.989	332.3312				[C23H42N]+	CCCCCCCCCCCCCC[N+](C)(C)Cc1ccccc1	InChI=1S/C23H42N/c1-4-5-6-7-8-9-10-11-12-13-14-18-21-24(2,3)22-23-19-16-15-17-20-23/h15-17,19-20H,4-14,18,21-22H2,1-3H3/q+1	WNBGYVXHFTYOBY-UHFFFAOYSA-N	spectral_library_annotation
4033	PE(18:1/0:0); [M+H]+ C23H47N1O7P1	[M+H]+	0.886	480.309					N/A	N/A	N/A	spectral_library_annotation
4034	palmitoyl carnitine CollisionEnergy:205060	[M]+	0.968	400.342					CCCCCCCCCCCCCCCC(=O)OC(CC(=O)O)C[N+](C)(C)C	"InChI=1S/C23H45NO4/c1-5-6-7-8-9-10-11-12-13-14-15-16-17-18-23(27)28-21(19-22(25)26)20-24(2,3)4/h21H,5-20H2,1-4H3/p+1"	N/A	spectral_library_annotation
4035	Suspect related to cis-13-Docosenoic acid (predicted molecular formula SIRIUS: C18H37NO3 / BUDDY: C18H37NO3) with delta m/z -23.037 (putative explanation: unspecified; atomic difference: unspecified) [M-H2O+H]+	[M-H2O+H]+	0.92	298.274					N/A	InChI=1S/C22H42O2/c1-2-3-4-5-6-7-8-9-10-11-12-13-14-15-16-17-18-19-20-21-22(23)24/h9-10H,2-8,11-21H2,1H3,(H,23,24)/b10-9- - 23.037 Da	N/A	spectral_library_annotation
4037	Suspect related to Massbank:EQ331603 Linoleic acid|(9Z,12Z)-octadeca-9,12-dienoic acid (predicted molecular formula SIRIUS: C21H38O3 / BUDDY: C21H38O3) with delta m/z 58.042 (putative explanation: unspecified|PPG repeat unit|Reduced acrolein addition +58; atomic difference: 1C,4H,3N|3C,6H,1O|3C,6H,1O) [M+H]+	[M+H]+	0.91	339.289					N/A	1S/C18H32O2/c1-2-3-4-5-6-7-8-9-10-11-12-13-14-15-16-17-18(19)20/h6-7,9-10H,2-5,8,11-17H2,1H3,(H,19,20)/b7-6-,10-9- + 58.042 Da	N/A	spectral_library_annotation
4038	Suspect related to 1-Arachidoyl-2-hydroxy-sn-glycero-3-phosphocholine (predicted molecular formula SIRIUS: C22H48N7O5P / BUDDY: C28H47N3O6) with delta m/z -30.047 (putative explanation: nan (reverse); atomic difference: -2C,-6H) [M+Na]+	[M+Na]+	0.934	544.335					N/A	InChI=1S/C28H58NO7P/c1-5-6-7-8-9-10-11-12-13-14-15-16-17-18-19-20-21-22-28(31)34-25-27(30)26-36-37(32,33)35-24-23-29(2,3)4/h27,30H,5-26H2,1-4H3/t27-/m1/s1 - 30.047 Da	N/A	spectral_library_annotation
4048	LPC O-16:0	[M+H]+	0.946	482.3605			6.45	C24H52NO6P	CCCCCCCCCCCCCCCCOCC(O)COP([O-])(=O)OCC[N+](C)(C)C		VLBPIWYTPAXCFJ-UHFFFAOYNA-N	spectral_library_annotation
4051	Suspect related to 1-Lignoceroyl-2-hydroxy-sn-glycero-3-phosphocholine (predicted molecular formula SIRIUS: C26H52NO7P / BUDDY: C26H52NO7P) with delta m/z -86.109 (putative explanation: unspecified; atomic difference: unspecified) [M+H]+	[M+H]+	0.939	522.354					N/A	InChI=1S/C32H66NO7P/c1-5-6-7-8-9-10-11-12-13-14-15-16-17-18-19-20-21-22-23-24-25-26-32(35)38-29-31(34)30-40-41(36,37)39-28-27-33(2,3)4/h31,34H,5-30H2,1-4H3/t31-/m1/s1 - 86.109 Da	N/A	spectral_library_annotation
4060	Suspect related to Spectral Match to Lyso-PC(16:0) from NIST14 (predicted molecular formula SIRIUS: C34H50N3O4P / BUDDY: C36H45N5O3) with delta m/z 100.015 (putative explanation: Methylmalonylation on Serine|Succinic anhydride labeling reagent light form (N-term & K); atomic difference: 4C,4H,3O|4C,4H,3O) [M+H]+	[M+H]+	0.991	596.357					N/A	N/A	N/A	spectral_library_annotation
4063	Suspect related to TOP19 Psoriasis feature - Unknown FeatureID=3668 (predicted molecular formula SIRIUS: C21H44NO6P / BUDDY: C28H39NO3) with delta m/z -28.031 (putative explanation: Desethylation, didemethylation, dealkylation|Met->Cys substitution|Val->Ala substitution; atomic difference: -2C,-4H|-2C,-4H|-2C,-4H) [M+H]+	[M+H]+	0.827	438.298					N/A	N/A	N/A	spectral_library_annotation
4066	Suspect related to 5,8,11,14-Eicosatetraenoic acid, 16-hydroxy-, (5Z,8Z,11Z,14Z,16S)- (predicted molecular formula SIRIUS: C22H34O3 / BUDDY: C22H34O3) with delta m/z 26.016 (putative explanation: Acetaldehyde +26|Ala->Pro substitution|unspecified; atomic difference: 2C,2H|2C,2H|2C,2H) [M-H2O+H]+	[M-H2O+H]+	0.914	329.247					N/A	InChI=1S/C20H32O3/c1-2-3-16-19(21)17-14-12-10-8-6-4-5-7-9-11-13-15-18-20(22)23/h4-5,8-11,14,17,19,21H,2-3,6-7,12-13,15-16,18H2,1H3,(H,22,23)/b5-4-,10-8-,11-9-,17-14-/t19-/m0/s1 + 26.016 Da	N/A	spectral_library_annotation
4070	Suspect related to 1-Arachidoyl-2-hydroxy-sn-glycero-3-phosphocholine (predicted molecular formula SIRIUS: C22H48N7O5P / BUDDY: C28H47N3O6) with delta m/z -30.047 (putative explanation: nan (reverse); atomic difference: -2C,-6H) [M+Na]+	[M+Na]+	0.964	544.335					N/A	InChI=1S/C28H58NO7P/c1-5-6-7-8-9-10-11-12-13-14-15-16-17-18-19-20-21-22-28(31)34-25-27(30)26-36-37(32,33)35-24-23-29(2,3)4/h27,30H,5-26H2,1-4H3/t27-/m1/s1 - 30.047 Da	N/A	spectral_library_annotation
4071	LPC O-16:1	[M+H]+	0.965	480.34485			6.41	C24H50NO6P	CCCCCC\C=C/CCCCCCCCOCC(O)COP([O-])(=O)OCC[N+](C)(C)C		PLQWZMJRHVARFU-KHPPLWFENA-N	spectral_library_annotation
4072	Suspect related to Spectral Match to 1-(1Z-Hexadecenyl)-sn-glycero-3-phosphocholine from NIST14 (predicted molecular formula SIRIUS: C23H49N2O6P / BUDDY: C23H49N2O6P) with delta m/z 1.003 (putative explanation: C isotope; atomic difference: (13)C) [M+H]+	[M+H]+	0.854	481.34					N/A	N/A	N/A	spectral_library_annotation
4078	PC 34:2	[M+Na]+	0.971	780.55138			9.39	C42H80NO8P	CCCCCCC\C=C/C\C=C/CCCCCCCCCCCCCC(=O)OC(COC(=O)CCCCCCC)COP([O-])(=O)OCC[N+](C)(C)C		QQAGDZRFSLWFBO-GJLVVWLQNA-N	spectral_library_annotation
4079	Suspect related to 19,20-Dihydroxy-4Z,7Z,10Z,13Z,16Z-docosapentaenoic acid (predicted molecular formula SIRIUS: C20H32O4 / BUDDY: C20H32O4) with delta m/z -26.015 (putative explanation: Alkyl loss (typically partial loss from ring)|Pro->Ala substitution; atomic difference: -2C,-2H|-2C,-2H) [M-H2O+H]+	[M-H2O+H]+	0.825	319.226					N/A	InChI=1S/C22H34O4/c1-2-20(23)21(24)18-16-14-12-10-8-6-4-3-5-7-9-11-13-15-17-19-22(25)26/h3-4,7-10,13-16,20-21,23-24H,2,5-6,11-12,17-19H2,1H3,(H,25,26)/b4-3-,9-7-,10-8-,15-13-,16-14- - 26.015 Da	N/A	spectral_library_annotation
4080	Suspect related to 15(S)-Hydroxy-(5Z,8Z,11Z,13E)-eicosatetraenoic acid (predicted molecular formula SIRIUS: C22H32O4 / BUDDY: C22H32O4) with delta m/z 39.994 (putative explanation: extra OH sodium adduct|Glyoxal-derived hydroimiadazolone|S-carbamoylmethylcysteine cyclization (N-terminus)|unspecified; atomic difference: 1H,1O|2C,1O|2C,1O|2C,1O) [M-H2O+H]+	[M-H2O+H]+	0.709	343.226					N/A	InChI=1S/C20H32O3/c1-2-3-13-16-19(21)17-14-11-9-7-5-4-6-8-10-12-15-18-20(22)23/h4-5,8-11,14,17,19,21H,2-3,6-7,12-13,15-16,18H2,1H3,(H,22,23)/b5-4-,10-8-,11-9-,17-14+/t19-/m0/s1 + 39.994 Da	N/A	spectral_library_annotation
4082	PE(22:4/0:0); [M+H]+ C27H49N1O7P1	[M+H]+	0.825	530.325					N/A	N/A	N/A	spectral_library_annotation
4085	Suspect related to 1-Behenoyl-2-hydroxy-sn-glycero-3-phosphocholine (predicted molecular formula SIRIUS: C28H54NO7P / BUDDY: C28H54NO7P) with delta m/z -32.062 (putative explanation: unspecified; atomic difference: unspecified) [M+H]+	[M+H]+	0.924	548.371					N/A	InChI=1S/C30H62NO7P/c1-5-6-7-8-9-10-11-12-13-14-15-16-17-18-19-20-21-22-23-24-30(33)36-27-29(32)28-38-39(34,35)37-26-25-31(2,3)4/h29,32H,5-28H2,1-4H3/t29-/m1/s1 - 32.062 Da	N/A	spectral_library_annotation
4091	Suspect related to 4,5-Epoxy-7Z,10Z,13Z,16Z,19Z-docosapentaenoic acid, methyl ester (predicted molecular formula SIRIUS: C20H30O3 / BUDDY: C20H30O3) with delta m/z -40.032 (putative explanation: Descyclopropyl, dealkenation|Pro->Gly substitution; atomic difference: -3C,-4H|-3C,-4H) [M-H2O+H]+	[M-H2O+H]+	0.818	301.216					N/A	InChI=1S/C23H34O3/c1-3-4-5-6-7-8-9-10-11-12-13-14-15-16-17-18-21-22(26-21)19-20-23(24)25-2/h4-5,7-8,10-11,13-14,16-17,21-22H,3,6,9,12,15,18-20H2,1-2H3/b5-4-,8-7-,11-10-,14-13-,17-16- - 40.032 Da	N/A	spectral_library_annotation
4092	Suspect related to 1-Arachidoyl-2-hydroxy-sn-glycero-3-phosphocholine (predicted molecular formula SIRIUS: C24H50NO7P / BUDDY: C24H50NO7P) with delta m/z -56.062 (putative explanation: Dealkylation|Leu/Ile->Gly substitution; atomic difference: -4C,-8H|-4C,-8H) [M+H]+	[M+H]+	0.958	496.34					N/A	InChI=1S/C28H58NO7P/c1-5-6-7-8-9-10-11-12-13-14-15-16-17-18-19-20-21-22-28(31)34-25-27(30)26-36-37(32,33)35-24-23-29(2,3)4/h27,30H,5-26H2,1-4H3/t27-/m1/s1 - 56.062 Da	N/A	spectral_library_annotation
4095	Suspect related to Spectral Match to N-(Dodecanoyl)-sphing-4-enine-1-phosphate from NIST14 (predicted molecular formula SIRIUS: unknown / BUDDY: unknown) with delta m/z 28.031 (putative explanation: Acetaldehyde +28|Ala->Val substitution|Cys->Met substitution|Ethylation|di-Methylation; atomic difference: 2C,4H|2C,4H|2C,4H|2C,4H|2C,4H) [200.2]	[M]+	0.965	228.232					N/A	N/A	N/A	spectral_library_annotation
4098	Phosphorylcholine	[M+H]+	0.985	184.0733			11.77379	[C5H15NO4P]+	C[N+](C)(C)CCOP(O)(O)=O		YHHSONZFOIEMCP-UHFFFAOYSA-O	spectral_library_annotation
4101	Suspect related to 1-Linoleoylglycerol (predicted molecular formula SIRIUS: C18H35NO2 / BUDDY: C18H35NO2) with delta m/z -57.01 (putative explanation: nan (reverse); atomic difference: -1C,-1H,-2N,-1O) [M+H]+	[M+H]+	0.873	298.274					N/A	InChI=1S/C21H38O4/c1-2-3-4-5-6-7-8-9-10-11-12-13-14-15-16-17-21(24)25-19-20(23)18-22/h6-7,9-10,20,22-23H,2-5,8,11-19H2,1H3/b7-6-,10-9-/t20-/m1/s1 - 57.010 Da	N/A	spectral_library_annotation
4103	Suspect related to 1-Arachidoyl-2-hydroxy-sn-glycero-3-phosphocholine (predicted molecular formula SIRIUS: C25H52NO7P / BUDDY: C25H52NO7P) with delta m/z -42.047 (putative explanation: Deisopropylation, depropylation, dealkylation|Leu/Ile->Ala substitution|Val->Gly substitution; atomic difference: -3C,-6H|-3C,-6H|-3C,-6H) [M+H]+	[M+H]+	0.918	510.356					N/A	InChI=1S/C28H58NO7P/c1-5-6-7-8-9-10-11-12-13-14-15-16-17-18-19-20-21-22-28(31)34-25-27(30)26-36-37(32,33)35-24-23-29(2,3)4/h27,30H,5-26H2,1-4H3/t27-/m1/s1 - 42.047 Da	N/A	spectral_library_annotation
4105	Suspect related to Spectral Match to 1-Hexadecyl-sn-glycero-3-phosphocholine from NIST14 (predicted molecular formula SIRIUS: unknown / BUDDY: unknown) with delta m/z 90.011 (putative explanation: unspecified; atomic difference: unspecified) [M+H]+	[M+H]+	0.912	572.371					N/A	N/A	N/A	spectral_library_annotation
4112	Suspect related to Spectral Match to Dibutyl phthalate from NIST14 (predicted molecular formula SIRIUS: unknown / BUDDY: unknown) with delta m/z -74.073 (putative explanation: nan (reverse)|nan (reverse); atomic difference: -2C,-8H,-3N|-4C,-10H,-1O) [M+H]+	[M+H]+	0.958	205.086					N/A	N/A	N/A	spectral_library_annotation
4113	Phthalic acid - 40.0 eV	[M]+	0.943	149.023					c1ccc(c(c1)C(=O)O)C(=O)O	N/A	N/A	spectral_library_annotation
4114	Spectral Match to Dibutyl phthalate from NIST14 [IIN-based: Match]	[M+H]+	0.849	279.159					N/A	N/A	N/A	spectral_library_annotation
4116	Suspect related to Spectral Match to 1-Myristoyl-sn-glycero-3-phosphocholine from NIST14 (predicted molecular formula SIRIUS: C22H47N5O8 / BUDDY: C25H52NO7P) with delta m/z 42.047 (putative explanation: Ala->Leu/Ile substitution|Gly->Val substitution|Propyl|tri-Methylation|unspecified; atomic difference: 3C,6H|3C,6H|3C,6H|3C,6H|3C,H6) [M+Na]+	[M+Na]+	0.969	532.337					N/A	N/A	N/A	spectral_library_annotation
4119	Suspect related to 17-Octadecynoic acid (predicted molecular formula SIRIUS: C18H34O4 / BUDDY: C18H34O4) with delta m/z 34.005 (putative explanation: Hydroxylation, epoxidation|unspecified; atomic difference: 2H,2O|2H,2O) [M-H2O+H]+	[M-H2O+H]+	0.89	297.242					N/A	InChI=1S/C18H32O2/c1-2-3-4-5-6-7-8-9-10-11-12-13-14-15-16-17-18(19)20/h1H,3-17H2,(H,19,20) + 34.005 Da	N/A	spectral_library_annotation
4124	Suspect related to 12,13-Dihydroxy-9Z-octadecenoic acid (predicted molecular formula SIRIUS: C18H30O2 / BUDDY: C18H30O2) with delta m/z -36.021 (putative explanation: 2x water (reverse); atomic difference: -4H,-2O) [M+H]+	[M+H]+	0.873	279.231					N/A	InChI=1S/C18H34O4/c1-2-3-10-13-16(19)17(20)14-11-8-6-4-5-7-9-12-15-18(21)22/h8,11,16-17,19-20H,2-7,9-10,12-15H2,1H3,(H,21,22)/b11-8-/t16-,17+/m1/s1 - 36.021 Da	N/A	spectral_library_annotation
4131	Suspect related to Massbank:RP024902 Decanoyl-L-Carnitine|Decanoylcarnitine|3-decanoyloxy-4-(trimethylazaniumyl)butanoate (predicted molecular formula SIRIUS: C25H47NO4 / BUDDY: C25H47NO4) with delta m/z 110.11 (putative explanation: unspecified; atomic difference: unspecified) [M+H]+	[M+H]+	0.986	426.358					N/A	1S/C17H33NO4/c1-5-6-7-8-9-10-11-12-17(21)22-15(13-16(19)20)14-18(2,3)4/h15H,5-14H2,1-4H3 + 110.110 Da	N/A	spectral_library_annotation
4132	Suspect related to 8,11-Tridecadienoic acid, 13-(3-pentyl-2-oxiranyl)-, methyl ester, (8Z,11Z)- (predicted molecular formula SIRIUS: C20H34O3 / BUDDY: C20H34O3) with delta m/z -14.016 (putative explanation: Ala->Gly substitution|Gln->Asn substitution|Glu->Asp substitution|Leu/Ile->Val substitution|Thr->Ser substitution; atomic difference: -1C,-2H|-1C,-2H|-1C,-2H|-1C,-2H|-1C,-2H) [M-H2O+H]+	[M-H2O+H]+	0.977	305.247					N/A	InChI=1S/C21H36O3/c1-3-4-13-16-19-20(24-19)17-14-11-9-7-5-6-8-10-12-15-18-21(22)23-2/h5,7,11,14,19-20H,3-4,6,8-10,12-13,15-18H2,1-2H3/b7-5-,14-11-/t19-,20+/m1/s1 - 14.016 Da	N/A	spectral_library_annotation
4146	Suspect related to Methyl 12-hydroxystearate (predicted molecular formula SIRIUS: C18H36O3 / BUDDY: C18H36O3) with delta m/z -14.016 (putative explanation: Ala->Gly substitution|Gln->Asn substitution|Glu->Asp substitution|Leu/Ile->Val substitution|Thr->Ser substitution; atomic difference: -1C,-2H|-1C,-2H|-1C,-2H|-1C,-2H|-1C,-2H) [M-H2O+H]+	[M-H2O+H]+	0.781	283.263					N/A	InChI=1S/C19H38O3/c1-3-4-5-12-15-18(20)16-13-10-8-6-7-9-11-14-17-19(21)22-2/h18,20H,3-17H2,1-2H3 - 14.016 Da	N/A	spectral_library_annotation
4151	Suspect related to Spectral Match to 1-Myristoyl-2-stearoyl-sn-glycero-3-phosphocholine from NIST14 (predicted molecular formula SIRIUS: C44H84NO8P / BUDDY: C44H84NO8P) with delta m/z 52.032 (putative explanation: unspecified; atomic difference: 4C,4H) [M+H]+	[M+H]+	0.878	786.599					N/A	N/A	N/A	spectral_library_annotation
4154	Suspect related to 1-Palmitoyl-2-lauroyl-sn-glycero-3-phosphorylcholine (predicted molecular formula SIRIUS: C42H80NO8P / BUDDY: C42H80NO8P) with delta m/z 80.062 (putative explanation: unspecified; atomic difference: 6C,8H) [M+H]+	[M+H]+	0.739	758.57					N/A	InChI=1S/C36H72NO8P/c1-6-8-10-12-14-16-17-18-19-21-22-24-26-28-35(38)42-32-34(33-44-46(40,41)43-31-30-37(3,4)5)45-36(39)29-27-25-23-20-15-13-11-9-7-2/h34H,6-33H2,1-5H3/t34-/m1/s1 + 80.062 Da	N/A	spectral_library_annotation
4160	Suspect related to 1-Arachidoyl-2-hydroxy-sn-glycero-3-phosphocholine (predicted molecular formula SIRIUS: C22H48N7O5P / BUDDY: C28H47N3O6) with delta m/z -30.047 (putative explanation: nan (reverse); atomic difference: -2C,-6H) [M+Na]+	[M+Na]+	0.983	544.335					N/A	InChI=1S/C28H58NO7P/c1-5-6-7-8-9-10-11-12-13-14-15-16-17-18-19-20-21-22-28(31)34-25-27(30)26-36-37(32,33)35-24-23-29(2,3)4/h27,30H,5-26H2,1-4H3/t27-/m1/s1 - 30.047 Da	N/A	spectral_library_annotation
4164	Suspect related to Spectral Match to 1-Myristoyl-sn-glycero-3-phosphocholine from NIST14 (predicted molecular formula SIRIUS: C22H47N5O8 / BUDDY: C25H52NO7P) with delta m/z 42.047 (putative explanation: Ala->Leu/Ile substitution|Gly->Val substitution|Propyl|tri-Methylation|unspecified; atomic difference: 3C,6H|3C,6H|3C,6H|3C,6H|3C,H6) [M+Na]+	[M+Na]+	0.969	532.337					N/A	N/A	N/A	spectral_library_annotation
4166	Suspect related to 1-Lignoceroyl-2-hydroxy-sn-glycero-3-phosphocholine (predicted molecular formula SIRIUS: C26H52NO7P / BUDDY: C26H52NO7P) with delta m/z -86.109 (putative explanation: unspecified; atomic difference: unspecified) [M+H]+	[M+H]+	0.989	522.354					N/A	InChI=1S/C32H66NO7P/c1-5-6-7-8-9-10-11-12-13-14-15-16-17-18-19-20-21-22-23-24-25-26-32(35)38-29-31(34)30-40-41(36,37)39-28-27-33(2,3)4/h31,34H,5-30H2,1-4H3/t31-/m1/s1 - 86.109 Da	N/A	spectral_library_annotation
4168	Arachidonic acid	[M+Na]+	0.928	327.2327161			1.2616674	C20H32O2	CCCCC/C=C\C/C=C\C/C=C\C/C=C\CCCC(=O)O	InChI=1S/C20H32O2/c1-2-3-4-5-6-7-8-9-10-11-12-13-14-15-16-17-18-19-20(21)22/h6-7,9-10,12-13,15-16H,2-5,8,11,14,17-19H2,1H3,(H,21,22)/b7-6-,10-9-,13-12-,16-15-	YZXBAPSDXZZRGB-DOFZRALJSA-N	spectral_library_annotation
4175	Suspect related to Spectral Match to 1-Octadecyl-sn-glycero-3-phosphocholine from NIST14 (predicted molecular formula SIRIUS: unknown / BUDDY: unknown) with delta m/z 46.005 (putative explanation: formic acid adduct; atomic difference: 1C,2H,2O) [M+H]+	[M+H]+	0.964	556.397					N/A	N/A	N/A	spectral_library_annotation
4176	Suspect related to (2Z,6S)-6-[(1S,3aS,9aR,11aS)-3a,6,6,9a,11a-pentamethyl-7-oxo-1H,2H,3H,3aH,5H,5aH,6H,7H,8H,9H,9aH,9bH,10H,11H,11aH-cyclopenta[a]phenanthren-1-yl]-2-methylhept-2-enoic acid (predicted molecular formula SIRIUS: C29H48O3 / BUDDY: C29H48O3) with delta m/z -9.984 (putative explanation: unspecified; atomic difference: unspecified) [M-H2O+H]+	[M-H2O+H]+	0.781	427.357					N/A	InChI=1S/C30H46O3/c1-19(9-8-10-20(2)26(32)33)21-13-17-30(7)23-11-12-24-27(3,4)25(31)15-16-28(24,5)22(23)14-18-29(21,30)6/h10-11,19,21-22,24H,8-9,12-18H2,1-7H3,(H,32,33)/t19-,21+,22?,24?,28+,29-,30+/m0/s1 - 9.984 Da	N/A	spectral_library_annotation
4181	Suspect related to Dibutyl sebacate (predicted molecular formula SIRIUS: C26H53NO4 / BUDDY: C26H53NO4) with delta m/z 129.152 (putative explanation: unspecified; atomic difference: unspecified) [M+H]+	[M+H]+	0.807	444.404					N/A	InChI=1S/C18H34O4/c1-3-5-15-21-17(19)13-11-9-7-8-10-12-14-18(20)22-16-6-4-2/h3-16H2,1-2H3 + 129.152 Da	N/A	spectral_library_annotation
4187	methyl 2-[3-(4-ethylphenoxy)-4-oxochromen-7-yloxy]acetate CollisionEnergy:102040	[M+H]+	0.907	355.118					CCc1ccc(Oc2coc3cc(OCC(=O)OC)ccc3c2=O)cc1	"InChI=1S/C20H18O6/c1-3-13-4-6-14(7-5-13)26-18-11-25-17-10-15(24-12-19(21)23-2)8-9-16(17)20(18)22/h4-11H,3,12H2,1-2H3"	N/A	spectral_library_annotation
4190	Suspect related to 1,2-dioleoyl-sn-glycero-3-phosphatidylcholine (predicted molecular formula SIRIUS: C42H80NO8P / BUDDY: C42H80NO8P) with delta m/z -28.031 (putative explanation: Desethylation, didemethylation, dealkylation|Met->Cys substitution|Val->Ala substitution; atomic difference: -2C,-4H|-2C,-4H|-2C,-4H) [M+Na]+	[M+Na]+	0.92	780.551					N/A	InChI=1S/C44H84NO8P/c1-6-8-10-12-14-16-18-20-22-24-26-28-30-32-34-36-43(46)50-40-42(41-52-54(48,49)51-39-38-45(3,4)5)53-44(47)37-35-33-31-29-27-25-23-21-19-17-15-13-11-9-7-2/h20-23,42H,6-19,24-41H2,1-5H3/b22-20-,23-21-/t42-/m1/s1 - 28.031 Da	N/A	spectral_library_annotation
4193	Suspect related to Spectral Match to Eicosapentaenoyl PAF C-16 from NIST14 (predicted molecular formula SIRIUS: C44H80N7O6P / BUDDY: C48H84NO8P) with delta m/z 68.025 (putative explanation: unspecified|Crotonylation|unspecified; atomic difference: 2C,2H,3N|4C,4H,1O|4C,4H,1O) [M+H]+	[M+H]+	0.93	834.597					N/A	N/A	N/A	spectral_library_annotation
4199	Suspect related to 19,20-Dihydroxy-4Z,7Z,10Z,13Z,16Z-docosapentaenoic acid (predicted molecular formula SIRIUS: C20H32O4 / BUDDY: C20H32O4) with delta m/z -26.015 (putative explanation: Alkyl loss (typically partial loss from ring)|Pro->Ala substitution; atomic difference: -2C,-2H|-2C,-2H) [M-H2O+H]+	[M-H2O+H]+	0.905	319.226					N/A	InChI=1S/C22H34O4/c1-2-20(23)21(24)18-16-14-12-10-8-6-4-3-5-7-9-11-13-15-17-19-22(25)26/h3-4,7-10,13-16,20-21,23-24H,2,5-6,11-12,17-19H2,1H3,(H,25,26)/b4-3-,9-7-,10-8-,15-13-,16-14- - 26.015 Da	N/A	spectral_library_annotation
4203	Suspect related to 1-Lignoceroyl-2-hydroxy-sn-glycero-3-phosphocholine (predicted molecular formula SIRIUS: C26H54NO6P / BUDDY: C26H54NO6P) with delta m/z -100.089 (putative explanation: unspecified; atomic difference: unspecified) [M+H]+	[M+H]+	0.965	508.374					N/A	InChI=1S/C32H66NO7P/c1-5-6-7-8-9-10-11-12-13-14-15-16-17-18-19-20-21-22-23-24-25-26-32(35)38-29-31(34)30-40-41(36,37)39-28-27-33(2,3)4/h31,34H,5-30H2,1-4H3/t31-/m1/s1 - 100.089 Da	N/A	spectral_library_annotation
4204	Suspect related to 1-Oleoyl-sn-glycero-3-phosphocholine (predicted molecular formula SIRIUS: unknown / BUDDY: unknown) with delta m/z 1.999 (putative explanation: S isotope|Cl isotope|Br isotope|Glu->Met substitution; atomic difference: (34)S|(37)Cl|(81)Br|2H,-2O,1S) [M+Li]+	[M+Li]+	0.925	530.358					N/A	InChI=1S/C26H52NO7P/c1-5-6-7-8-9-10-11-12-13-14-15-16-17-18-19-20-26(29)32-23-25(28)24-34-35(30,31)33-22-21-27(2,3)4/h12-13,25,28H,5-11,14-24H2,1-4H3/b13-12-/t25-/m1/s1 + 1.999 Da	N/A	spectral_library_annotation
4205	Suspect related to 1-(1Z-Hexadecenyl)-sn-glycero-3-phosphocholine (predicted molecular formula SIRIUS: C25H48NO7P / BUDDY: C27H43N3O6) with delta m/z 25.979 (putative explanation: unspecified; atomic difference: unspecified) [M+H]+	[M+H]+	0.976	506.324					N/A	InChI=1S/C24H50NO6P/c1-5-6-7-8-9-10-11-12-13-14-15-16-17-18-20-29-22-24(26)23-31-32(27,28)30-21-19-25(2,3)4/h18,20,24,26H,5-17,19,21-23H2,1-4H3/b20-18-/t24-/m1/s1 + 25.979 Da	N/A	spectral_library_annotation
4210	Suspect related to 1-Palmitoyl-2-hydroxy-sn-glycero-3-phosphoethanolamine (predicted molecular formula SIRIUS: C23H48NO7P / BUDDY: C23H48NO7P) with delta m/z 28.031 (putative explanation: Acetaldehyde +28|Ala->Val substitution|Cys->Met substitution|Ethylation|di-Methylation; atomic difference: 2C,4H|2C,4H|2C,4H|2C,4H|2C,4H) [M-H2O+H]+	[M-H2O+H]+	0.878	464.312					N/A	InChI=1S/C21H44NO7P/c1-2-3-4-5-6-7-8-9-10-11-12-13-14-15-21(24)27-18-20(23)19-29-30(25,26)28-17-16-22/h20,23H,2-19,22H2,1H3,(H,25,26)/t20-/m1/s1 + 28.031 Da	N/A	spectral_library_annotation
4214	Suspect related to Spectral Match to 1-Myristoyl-2-stearoyl-sn-glycero-3-phosphocholine from NIST14 (predicted molecular formula SIRIUS: C44H84NO8P / BUDDY: C44H84NO8P) with delta m/z 52.032 (putative explanation: unspecified; atomic difference: 4C,4H) [M+H]+	[M+H]+	0.979	786.599					N/A	N/A	N/A	spectral_library_annotation
4216	Ethyl-hexadecyl-dimethylammonium	[M]+	0.969	298.3468				[C20H44N]+	CCCCCCCCCCCCCCCC[N+](C)(C)CC	InChI=1S/C20H44N/c1-5-7-8-9-10-11-12-13-14-15-16-17-18-19-20-21(3,4)6-2/h5-20H2,1-4H3/q+1	VCAVAURZPNANDQ-UHFFFAOYSA-N	spectral_library_annotation
4218	Suspect related to 1-Behenoyl-2-hydroxy-sn-glycero-3-phosphocholine (predicted molecular formula SIRIUS: C28H54NO7P / BUDDY: C28H54NO7P) with delta m/z -32.062 (putative explanation: unspecified; atomic difference: unspecified) [M+H]+	[M+H]+	0.89	548.371					N/A	InChI=1S/C30H62NO7P/c1-5-6-7-8-9-10-11-12-13-14-15-16-17-18-19-20-21-22-23-24-30(33)36-27-29(32)28-38-39(34,35)37-26-25-31(2,3)4/h29,32H,5-28H2,1-4H3/t29-/m1/s1 - 32.062 Da	N/A	spectral_library_annotation
4219	Suspect related to 12,13-Dihydroxy-9Z-octadecenoic acid (predicted molecular formula SIRIUS: C18H30O2 / BUDDY: C18H30O2) with delta m/z -36.021 (putative explanation: 2x water (reverse); atomic difference: -4H,-2O) [M+H]+	[M+H]+	0.952	279.231					N/A	InChI=1S/C18H34O4/c1-2-3-10-13-16(19)17(20)14-11-8-6-4-5-7-9-12-15-18(21)22/h8,11,16-17,19-20H,2-7,9-10,12-15H2,1H3,(H,21,22)/b11-8-/t16-,17+/m1/s1 - 36.021 Da	N/A	spectral_library_annotation
4221	Suspect related to Spectral Match to 1-Octadecanoyl-sn-glycero-3-phosphocholine from NIST14 (predicted molecular formula SIRIUS: C30H49N3O6 / BUDDY: C30H49N3O6) with delta m/z 24.0 (putative explanation: unspecified; atomic difference: 2C) [M+Na]+	[M+Na]+	0.905	570.354					N/A	N/A	N/A	spectral_library_annotation
4223	LPC O-18:2	[M+H]+	0.987	506.3605			6.56	C26H52NO6P	CCCCC\C=C/C\C=C/CCCCCCCCOCC(O)COP([O-])(=O)OCC[N+](C)(C)C		VUODGUFFBSVRDR-UTJQPWESNA-N	spectral_library_annotation
4224	Suspect related to 1-Stearoyl-2-hydroxy-sn-glycero-3-phosphoethanolamine (predicted molecular formula SIRIUS: C22H46NO7P / BUDDY: C29H41NO4) with delta m/z -14.016 (putative explanation: Ala->Gly substitution|Gln->Asn substitution|Glu->Asp substitution|Leu/Ile->Val substitution|Thr->Ser substitution; atomic difference: -1C,-2H|-1C,-2H|-1C,-2H|-1C,-2H|-1C,-2H) [M+H]+	[M+H]+	0.849	468.31					N/A	InChI=1S/C23H48NO7P/c1-2-3-4-5-6-7-8-9-10-11-12-13-14-15-16-17-23(26)29-20-22(25)21-31-32(27,28)30-19-18-24/h22,25H,2-21,24H2,1H3,(H,27,28)/t22-/m1/s1 - 14.016 Da	N/A	spectral_library_annotation
4229	Suspect related to 1-Behenoyl-2-hydroxy-sn-glycero-3-phosphocholine (predicted molecular formula SIRIUS: C27H54NO7P / BUDDY: C27H54NO7P) with delta m/z -44.062 (putative explanation: nan (reverse); atomic difference: -3C,-8H) [M+H]+	[M+H]+	0.939	536.37					N/A	InChI=1S/C30H62NO7P/c1-5-6-7-8-9-10-11-12-13-14-15-16-17-18-19-20-21-22-23-24-30(33)36-27-29(32)28-38-39(34,35)37-26-25-31(2,3)4/h29,32H,5-28H2,1-4H3/t29-/m1/s1 - 44.062 Da	N/A	spectral_library_annotation
4236	Suspect related to Heptadecasphinganine (predicted molecular formula SIRIUS: C21H41NO6 / BUDDY: C21H41NO6) with delta m/z 116.011 (putative explanation: S-(2-succinyl) cysteine; atomic difference: 4C,4H,4O) [M-H2O+H]+	[M-H2O+H]+	0.738	386.29					N/A	InChI=1S/C17H37NO2/c1-2-3-4-5-6-7-8-9-10-11-12-13-14-17(20)16(18)15-19/h16-17,19-20H,2-15,18H2,1H3/t16-,17+/m0/s1 + 116.011 Da	N/A	spectral_library_annotation
4239	Suspect related to Spectral Match to 1-Myristoyl-sn-glycero-3-phosphocholine from NIST14 (predicted molecular formula SIRIUS: C22H47N5O8 / BUDDY: C25H52NO7P) with delta m/z 42.047 (putative explanation: Ala->Leu/Ile substitution|Gly->Val substitution|Propyl|tri-Methylation|unspecified; atomic difference: 3C,6H|3C,6H|3C,6H|3C,6H|3C,H6) [M+Na]+	[M+Na]+	0.954	532.337					N/A	N/A	N/A	spectral_library_annotation
4240	Suspect related to 1-Arachidoyl-2-hydroxy-sn-glycero-3-phosphocholine (predicted molecular formula SIRIUS: C25H52NO7P / BUDDY: C25H52NO7P) with delta m/z -42.047 (putative explanation: Deisopropylation, depropylation, dealkylation|Leu/Ile->Ala substitution|Val->Gly substitution; atomic difference: -3C,-6H|-3C,-6H|-3C,-6H) [M+H]+	[M+H]+	0.942	510.356					N/A	InChI=1S/C28H58NO7P/c1-5-6-7-8-9-10-11-12-13-14-15-16-17-18-19-20-21-22-28(31)34-25-27(30)26-36-37(32,33)35-24-23-29(2,3)4/h27,30H,5-26H2,1-4H3/t27-/m1/s1 - 42.047 Da	N/A	spectral_library_annotation
4245	Suspect related to 8Z,14Z-Eicosadienoic acid (predicted molecular formula SIRIUS: C18H32O3 / BUDDY: C18H34O4) with delta m/z 5.974 (putative explanation: unspecified; atomic difference: unspecified) [M-H2O+H]+	[M-H2O+H]+	0.914	297.242					N/A	InChI=1S/C20H36O2/c1-2-3-4-5-6-7-8-9-10-11-12-13-14-15-16-17-18-19-20(21)22/h6-7,12-13H,2-5,8-11,14-19H2,1H3,(H,21,22)/b7-6-,13-12- + 5.974 Da	N/A	spectral_library_annotation
4248	Suspect related to Glycerol 1-myristate (predicted molecular formula SIRIUS: unknown / BUDDY: unknown) with delta m/z 24.0 (putative explanation: unspecified; atomic difference: 2C) [M+H]+	[M+H]+	0.749	327.251					N/A	InChI=1S/C17H34O4/c1-2-3-4-5-6-7-8-9-10-11-12-13-17(20)21-15-16(19)14-18/h16,18-19H,2-15H2,1H3 + 24.000 Da	N/A	spectral_library_annotation
4249	Suspect related to 17-Hydroxy-4Z,7Z,10Z,13Z,15E,19Z-docosahexaenoic acid (predicted molecular formula SIRIUS: C22H32O2 / BUDDY: C22H34O3) with delta m/z 2.016 (putative explanation: Pro->Val substitution|reduction; atomic difference: 2H|2H) [M-H2O+H]+	[M-H2O+H]+	0.856	329.247					N/A	InChI=1S/C22H32O3/c1-2-3-15-18-21(23)19-16-13-11-9-7-5-4-6-8-10-12-14-17-20-22(24)25/h3,5-8,11-16,19,21,23H,2,4,9-10,17-18,20H2,1H3,(H,24,25)/b7-5-,8-6-,13-11-,14-12-,15-3-,19-16+ + 2.016 Da	N/A	spectral_library_annotation
4250	Suspect related to NCGC00169469-03_C20H34O3_1-Naphthalenecarboxylic acid, decahydro-5-(5-hydroxy-3-methylpentyl)-1,4a-dimethyl-6-methylene-, (1R,4aS,5R,8aS)- (predicted molecular formula SIRIUS: C18H30O3 / BUDDY: C18H30O3) with delta m/z -28.031 (putative explanation: Desethylation, didemethylation, dealkylation|Met->Cys substitution|Val->Ala substitution; atomic difference: -2C,-4H|-2C,-4H|-2C,-…	[M+H]+	0.883	295.227					N/A	InChI=1S/C20H34O3/c1-14(10-13-21)6-8-16-15(2)7-9-17-19(16,3)11-5-12-20(17,4)18(22)23/h14,16-17,21H,2,5-13H2,1,3-4H3,(H,22,23)/t14?,16-,17+,19+,20-/m1/s1 - 28.031 Da	N/A	spectral_library_annotation
4259	Suspect related to 11,12-Dihydroxy-5Z,8Z,14Z-eicosatrienoic acid (predicted molecular formula SIRIUS: C20H32O3 / BUDDY: C20H32O3) with delta m/z -18.011 (putative explanation: Dehydration|Pyro-glu from E|carbodiimide crosslinker; atomic difference: -2H,-1O|-2H,-1O|-2H,-1O) [M-H2O+H]+	[M-H2O+H]+	0.948	303.232					N/A	InChI=1S/C20H34O4/c1-2-3-4-5-9-12-15-18(21)19(22)16-13-10-7-6-8-11-14-17-20(23)24/h6,8-10,12-13,18-19,21-22H,2-5,7,11,14-17H2,1H3,(H,23,24)/b8-6-,12-9-,13-10-/t18-,19+/m1/s1 - 18.011 Da	N/A	spectral_library_annotation
4260	Suspect related to Spectral Match to 1,2-Dihexadecanoyl-sn-glycero-3-phosphocholine from NIST14 (predicted molecular formula SIRIUS: C40H80O9 / BUDDY: C39H81N2O6P) with delta m/z -28.979 (putative explanation: unspecified; atomic difference: unspecified) [M+H]+	[M+H]+	0.8	705.59					N/A	N/A	N/A	spectral_library_annotation
4262	Suspect related to 9S-Hydroxy-10E,12Z,15Z-octadecatrienoic acid (predicted molecular formula SIRIUS: C20H34O4 / BUDDY: C20H34O4) with delta m/z 44.026 (putative explanation: Ethanolation|Gly->Thr substitution|PEG repeat unit|unspecified; atomic difference: 2C,4H,1O|2C,4H,1O|2C,4H,1O|2H,3N) [M-H2O+H]+	[M-H2O+H]+	0.824	321.243					N/A	InChI=1S/C18H30O3/c1-2-3-4-5-6-8-11-14-17(19)15-12-9-7-10-13-16-18(20)21/h3-4,6,8,11,14,17,19H,2,5,7,9-10,12-13,15-16H2,1H3,(H,20,21)/b4-3-,8-6-,14-11+/t17-/m1/s1 + 44.026 Da	N/A	spectral_library_annotation
4265	5-(1,2,4a,5-tetramethyl-7-oxo-3,4,8,8a-tetrahydro-2H-naphthalen-1-yl)-3-methylpentanoic acid	[M+Na]+	0.865	343.224					N/A	InChI=1S/C20H32O3/c1-13(10-18(22)23)6-8-19(4)14(2)7-9-20(5)15(3)11-16(21)12-17(19)20/h11,13-14,17H,6-10,12H2,1-5H3,(H,22,23)	N/A	spectral_library_annotation
4266	Suspect related to Massbank:RP025102 Oleoyl-L-Carnitine|(3R)-3-[(Z)-octadec-9-enoyl]oxy-4-(trimethylazaniumyl)butanoate (predicted molecular formula SIRIUS: C22H51N4O3S / BUDDY: C27H49NO4) with delta m/z 26.016 (putative explanation: Acetaldehyde +26|Ala->Pro substitution|unspecified; atomic difference: 2C,2H|2C,2H|2C,2H) [M+H]+	[M+H]+	0.967	452.372					N/A	1S/C25H47NO4/c1-5-6-7-8-9-10-11-12-13-14-15-16-17-18-19-20-25(29)30-23(21-24(27)28)22-26(2,3)4/h12-13,23H,5-11,14-22H2,1-4H3/b13-12-/t23-/m1/s1 + 26.016 Da	N/A	spectral_library_annotation
4267	Suspect related to NCGC00384966-01_C14H22O4_3-Hydroxy-1a,5-bis(hydroxymethyl)-5,6b-dimethyloctahydrocyclopropa[e]inden-2(1H)-one (predicted molecular formula SIRIUS: C9H18N3O4 / BUDDY: C11H20O5) with delta m/z -22.022 (putative explanation: unspecified; atomic difference: unspecified) [M-H2O+H]+	[M-H2O+H]+	0.786	215.125					N/A	InChI=1S/C14H22O4/c1-12(6-15)3-8-9(4-12)13(2)5-14(13,7-16)11(18)10(8)17/h8-10,15-17H,3-7H2,1-2H3 - 22.022 Da	N/A	spectral_library_annotation
4269	Suspect related to Prostaglandin D1 alcohol (predicted molecular formula SIRIUS: C19H34O4 / BUDDY: C19H34O4) with delta m/z -14.016 (putative explanation: Ala->Gly substitution|Gln->Asn substitution|Glu->Asp substitution|Leu/Ile->Val substitution|Thr->Ser substitution; atomic difference: -1C,-2H|-1C,-2H|-1C,-2H|-1C,-2H|-1C,-2H) [M-H2O+H]+	[M-H2O+H]+	0.909	309.242					N/A	InChI=1S/C20H36O4/c1-2-3-7-10-16(22)12-13-18-17(19(23)15-20(18)24)11-8-5-4-6-9-14-21/h12-13,16-19,21-23H,2-11,14-15H2,1H3/b13-12+/t16-,17+,18+,19-/m0/s1 - 14.016 Da	N/A	spectral_library_annotation
4270	Suspect related to Sorbitan monopalmitate (predicted molecular formula SIRIUS: unknown / BUDDY: unknown) with delta m/z -58.042 (putative explanation: N-dealkoxylation, O-dealkoxylation; atomic difference: -3C,-6H,-1O) [M+H]+	[M+H]+	0.916	345.264					N/A	InChI=1S/C22H42O6/c1-2-3-4-5-6-7-8-9-10-11-12-13-14-15-20(25)27-17-19(24)22-21(26)18(23)16-28-22/h18-19,21-24,26H,2-17H2,1H3/t18-,19?,21+,22-/m1/s1 - 58.042 Da	N/A	spectral_library_annotation
4272	Suspect related to 13S-Hydroxy-9Z,11E-octadecadienoic acid, methyl ester (predicted molecular formula SIRIUS: C18H32O4 / BUDDY: C18H30O3) with delta m/z -16.031 (putative explanation: Leu/Ile->Pro substitution; atomic difference: -1C,-4H) [M-H2O+H]+	[M-H2O+H]+	0.956	277.216					N/A	InChI=1S/C19H34O3/c1-3-4-12-15-18(20)16-13-10-8-6-5-7-9-11-14-17-19(21)22-2/h8,10,13,16,18,20H,3-7,9,11-12,14-15,17H2,1-2H3/b10-8-,16-13+/t18-/m0/s1 - 16.031 Da	N/A	spectral_library_annotation
4276	Suspect related to Linoleic acid methyl ester (predicted molecular formula SIRIUS: C11H18N3O2 / BUDDY: C13H20O3) with delta m/z -70.114 (putative explanation: unspecified; atomic difference: unspecified) [M+H]+	[M+H]+	0.851	225.149					N/A	InChI=1S/C19H34O2/c1-3-4-5-6-7-8-9-10-11-12-13-14-15-16-17-18-19(20)21-2/h7-8,10-11H,3-6,9,12-18H2,1-2H3/b8-7-,11-10- - 70.114 Da	N/A	spectral_library_annotation
4278	Suspect related to L-Arachidonoylcarnitine (predicted molecular formula SIRIUS: C18H39O7 / BUDDY: C21H37NO4) with delta m/z -80.062 (putative explanation: nan (reverse); atomic difference: -6C,-8H) [M+H]+	[M+H]+	0.893	368.28					N/A	N/A	N/A	spectral_library_annotation
4280	Suspect related to 5-Heptenoic acid, 7-[(1R,4S,5S,6R)-6-[(1E,,3S,5Z)-3-hydroxy-1,5-octadien-1-yl]-2-oxabicyclo[2.2.1]hept-5-yl]-, (5Z)- (predicted molecular formula SIRIUS: C19H34O4 / BUDDY: C19H34O4) with delta m/z -21.984 (putative explanation: glyoxal-derived AGE (reverse)|Sodium adduct (reverse); atomic difference: -2C,2H|1H,-1Na) [M-2H2O+H]+	[M-2H2O+H]+	0.951	291.231					N/A	InChI=1S/C21H32O4/c1-2-3-6-9-17(22)12-13-19-18(16-14-20(19)25-15-16)10-7-4-5-8-11-21(23)24/h3-4,6-7,12-13,16-20,22H,2,5,8-11,14-15H2,1H3,(H,23,24)/b6-3-,7-4-,13-12+/t16-,17+,18+,19-,20-/m1/s1 - 21.984 Da	N/A	spectral_library_annotation
4281	Suspect related to Stearamide (predicted molecular formula SIRIUS: C14H29NO / BUDDY: C14H29NO) with delta m/z -56.062 (putative explanation: Dealkylation|Leu/Ile->Gly substitution; atomic difference: -4C,-8H|-4C,-8H) [M+H]+	[M+H]+	0.953	228.233					N/A	InChI=1S/C18H37NO/c1-2-3-4-5-6-7-8-9-10-11-12-13-14-15-16-17-18(19)20/h2-17H2,1H3,(H2,19,20) - 56.062 Da	N/A	spectral_library_annotation
4282	Suspect related to Stearamide (predicted molecular formula SIRIUS: C16H32N2O / BUDDY: C16H32N2O) with delta m/z -15.041 (putative explanation: unspecified; atomic difference: unspecified) [M+H]+	[M+H]+	0.876	269.258					N/A	InChI=1S/C18H37NO/c1-2-3-4-5-6-7-8-9-10-11-12-13-14-15-16-17-18(19)20/h2-17H2,1H3,(H2,19,20) - 15.041 Da	N/A	spectral_library_annotation
4286	Suspect related to cis-15-Tetracosenoic acid (predicted molecular formula SIRIUS: C18H36O4 / BUDDY: C18H36O4) with delta m/z -50.089 (putative explanation: unspecified; atomic difference: unspecified) [M-H2O+H]+	[M-H2O+H]+	0.915	299.257					N/A	InChI=1S/C24H46O2/c1-2-3-4-5-6-7-8-9-10-11-12-13-14-15-16-17-18-19-20-21-22-23-24(25)26/h9-10H,2-8,11-23H2,1H3,(H,25,26)/b10-9- - 50.089 Da	N/A	spectral_library_annotation
4288	Suspect related to Myristoleic acid (predicted molecular formula SIRIUS: C18H34O3 / BUDDY: C18H34O3) with delta m/z 72.057 (putative explanation: unspecified; atomic difference: 2C,6H,3N) [M-H2O+H]+	[M-H2O+H]+	0.924	281.247					N/A	InChI=1S/C14H26O2/c1-2-3-4-5-6-7-8-9-10-11-12-13-14(15)16/h5-6H,2-4,7-13H2,1H3,(H,15,16)/b6-5- + 72.057 Da	N/A	spectral_library_annotation
4290	Suspect related to 1-Lignoceroyl-2-hydroxy-sn-glycero-3-phosphocholine (predicted molecular formula SIRIUS: C26H52NO7P / BUDDY: C26H52NO7P) with delta m/z -86.109 (putative explanation: unspecified; atomic difference: unspecified) [M+H]+	[M+H]+	0.986	522.354					N/A	InChI=1S/C32H66NO7P/c1-5-6-7-8-9-10-11-12-13-14-15-16-17-18-19-20-21-22-23-24-25-26-32(35)38-29-31(34)30-40-41(36,37)39-28-27-33(2,3)4/h31,34H,5-30H2,1-4H3/t31-/m1/s1 - 86.109 Da	N/A	spectral_library_annotation
4292	Suspect related to 1-Linoleoylglycerol (predicted molecular formula SIRIUS: C19H36O3 / BUDDY: C19H36O3) with delta m/z -42.01 (putative explanation: Glu->Ser substitution|Hydrolysis, deacetylation; atomic difference: -2C,-2H,-1O|-2C,-2H,-1O) [M+H]+	[M+H]+	0.776	313.273					N/A	InChI=1S/C21H38O4/c1-2-3-4-5-6-7-8-9-10-11-12-13-14-15-16-17-21(24)25-19-20(23)18-22/h6-7,9-10,20,22-23H,2-5,8,11-19H2,1H3/b7-6-,10-9-/t20-/m1/s1 - 42.010 Da	N/A	spectral_library_annotation
4296	Suspect related to 1-Behenoyl-2-hydroxy-sn-glycero-3-phosphocholine (predicted molecular formula SIRIUS: C28H54NO7P / BUDDY: C28H54NO7P) with delta m/z -32.062 (putative explanation: unspecified; atomic difference: unspecified) [M+H]+	[M+H]+	0.991	548.371					N/A	InChI=1S/C30H62NO7P/c1-5-6-7-8-9-10-11-12-13-14-15-16-17-18-19-20-21-22-23-24-30(33)36-27-29(32)28-38-39(34,35)37-26-25-31(2,3)4/h29,32H,5-28H2,1-4H3/t29-/m1/s1 - 32.062 Da	N/A	spectral_library_annotation
4297	PC 34:2	[M+Na]+	0.975	780.55138			9.39	C42H80NO8P	CCCCCCC\C=C/C\C=C/CCCCCCCCCCCCCC(=O)OC(COC(=O)CCCCCCC)COP([O-])(=O)OCC[N+](C)(C)C		QQAGDZRFSLWFBO-GJLVVWLQNA-N	spectral_library_annotation
4299	Suspect related to 1-Arachidoyl-2-hydroxy-sn-glycero-3-phosphocholine (predicted molecular formula SIRIUS: C24H50NO7P / BUDDY: C24H50NO7P) with delta m/z -56.062 (putative explanation: Dealkylation|Leu/Ile->Gly substitution; atomic difference: -4C,-8H|-4C,-8H) [M+H]+	[M+H]+	0.979	496.34					N/A	InChI=1S/C28H58NO7P/c1-5-6-7-8-9-10-11-12-13-14-15-16-17-18-19-20-21-22-28(31)34-25-27(30)26-36-37(32,33)35-24-23-29(2,3)4/h27,30H,5-26H2,1-4H3/t27-/m1/s1 - 56.062 Da	N/A	spectral_library_annotation
4311	Suspect related to cis-11-Eicosenoic acid (predicted molecular formula SIRIUS: C21H38O5 / BUDDY: C17H34N6O3) with delta m/z 59.984 (putative explanation: unspecified; atomic difference: 1C,3O) [M-H2O+H]+	[M-H2O+H]+	0.969	353.266					N/A	InChI=1S/C20H38O2/c1-2-3-4-5-6-7-8-9-10-11-12-13-14-15-16-17-18-19-20(21)22/h9-10H,2-8,11-19H2,1H3,(H,21,22)/b10-9- + 59.984 Da	N/A	spectral_library_annotation
4313	Suspect related to PALMITOYLCARNITINE (predicted molecular formula SIRIUS: C20H43N7O2 / BUDDY: C24H47NO4) with delta m/z 14.016 (putative explanation: Asn->Gln substitution|Asp->Glu substitution|Gly->Ala substitution|Methylation|Ser->Thr substitution|Val->Leu/Ile substitution|chain elongation; atomic difference: 1C,2H|1C,2H|1C,2H|1C,2H|1C,2H|1C,2H|1C,2H) [M+H]+	[M+H]+	0.985	414.357					N/A	InChI=1S/C23H45NO4/c1-5-6-7-8-9-10-11-12-13-14-15-16-17-18-23(27)28-21(19-22(25)26)20-24(2,3)4/h21H,5-20H2,1-4H3 + 14.016 Da	N/A	spectral_library_annotation
4314	Suspect related to Massbank:LU030804 Lauryldiethanolamine|2-[dodecyl(2-hydroxyethyl)amino]ethanol (predicted molecular formula SIRIUS: C22H47NO2 / BUDDY: C22H47NO2) with delta m/z 84.094 (putative explanation: unspecified; atomic difference: unspecified) [M+H]+	[M+H]+	0.988	358.367					N/A	1S/C16H35NO2/c1-2-3-4-5-6-7-8-9-10-11-12-17(13-15-18)14-16-19/h18-19H,2-16H2,1H3 + 84.094 Da	N/A	spectral_library_annotation
4317	Suspect related to Dibutyl sebacate (predicted molecular formula SIRIUS: C26H50O4 / BUDDY: C26H50O4) with delta m/z 112.125 (putative explanation: unspecified; atomic difference: unspecified) [M+H]+	[M+H]+	0.751	427.378					N/A	InChI=1S/C18H34O4/c1-3-5-15-21-17(19)13-11-9-7-8-10-12-14-18(20)22-16-6-4-2/h3-16H2,1-2H3 + 112.125 Da	N/A	spectral_library_annotation
4318	Suspect related to 4-Cholestenone (predicted molecular formula SIRIUS: C27H44O3 / BUDDY: C27H44O3) with delta m/z 31.99 (putative explanation: (Di)hydroxylation|Pro->Glu substitution|dihydroxy; atomic difference: 2O|2O|2O) [M+H]+	[M+H]+	0.961	417.336					N/A	InChI=1S/C27H44O/c1-18(2)7-6-8-19(3)23-11-12-24-22-10-9-20-17-21(28)13-15-26(20,4)25(22)14-16-27(23,24)5/h17-19,22-25H,6-16H2,1-5H3/t19-,22+,23-,24+,25+,26+,27-/m1/s1 + 31.990 Da	N/A	spectral_library_annotation
4320	Suspect related to (-)-Caryophyllene oxide (predicted molecular formula SIRIUS: C18H34O3 / BUDDY: C18H30O) with delta m/z 42.047 (putative explanation: Ala->Leu/Ile substitution|Gly->Val substitution|Propyl|tri-Methylation|unspecified; atomic difference: 3C,6H|3C,6H|3C,6H|3C,6H|3C,H6) [M+H]+	[M+H]+	0.987	263.237					N/A	InChI=1S/C15H24O/c1-10-5-6-13-15(4,16-13)8-7-12-11(10)9-14(12,2)3/h11-13H,1,5-9H2,2-4H3/t11-,12-,13-,15-/m1/s1 + 42.047 Da	N/A	spectral_library_annotation
4323	Suspect related to Spectral Match to 9(10)-EpOME from NIST14 (predicted molecular formula SIRIUS: C19H34O2 / BUDDY: C19H34O2) with delta m/z -1.98 (putative explanation: Thr->Val substitution; atomic difference: 1C,2H,-1O) [M+H]+	[M+H]+	0.867	295.263					N/A	N/A	N/A	spectral_library_annotation
4328	Suspect related to Misoprostol (predicted molecular formula SIRIUS: C18H36N3O4 / BUDDY: C20H38O5) with delta m/z -23.999 (putative explanation: nan (reverse); atomic difference: -2C) [M-3H2O+H]+	[M-3H2O+H]+	0.91	305.247					N/A	InChI=1S/C22H38O5/c1-4-5-14-22(2,26)15-10-12-18-17(19(23)16-20(18)24)11-8-6-7-9-13-21(25)27-3/h10,12,17-18,20,24,26H,4-9,11,13-16H2,1-3H3/b12-10+/t17-,18-,20-,22?/m1/s1 - 23.999 Da	N/A	spectral_library_annotation
4345	Suspect related to Massbank:LU100204 2,2'-(Tetradecylimino)diethanol|Tetradecyldiethanolamine (predicted molecular formula SIRIUS: C22H47NO3 / BUDDY: C22H47NO3) with delta m/z 72.057 (putative explanation: unspecified; atomic difference: 2C,6H,3N) [M+H]+	[M+H]+	0.9	374.363					N/A	1S/C18H39NO2/c1-2-3-4-5-6-7-8-9-10-11-12-13-14-19(15-17-20)16-18-21/h20-21H,2-18H2,1H3 + 72.057 Da	N/A	spectral_library_annotation
4362	Suspect related to Spectral Match to Eicosapentaenoyl PAF C-16 from NIST14 (predicted molecular formula SIRIUS: C44H80N7O6P / BUDDY: C48H84NO8P) with delta m/z 68.025 (putative explanation: unspecified|Crotonylation|unspecified; atomic difference: 2C,2H,3N|4C,4H,1O|4C,4H,1O) [M+H]+	[M+H]+	0.984	834.597					N/A	N/A	N/A	spectral_library_annotation
4366	Suspect related to 1-Behenoyl-2-hydroxy-sn-glycero-3-phosphocholine (predicted molecular formula SIRIUS: C27H54NO7P / BUDDY: C27H54NO7P) with delta m/z -44.062 (putative explanation: nan (reverse); atomic difference: -3C,-8H) [M+H]+	[M+H]+	0.965	536.37					N/A	InChI=1S/C30H62NO7P/c1-5-6-7-8-9-10-11-12-13-14-15-16-17-18-19-20-21-22-23-24-30(33)36-27-29(32)28-38-39(34,35)37-26-25-31(2,3)4/h29,32H,5-28H2,1-4H3/t29-/m1/s1 - 44.062 Da	N/A	spectral_library_annotation
4369	Suspect related to p-tert-Octylphenol hexaglycol ether (predicted molecular formula SIRIUS: unknown / BUDDY: unknown) with delta m/z 14.016 (putative explanation: Asn->Gln substitution|Asp->Glu substitution|Gly->Ala substitution|Methylation|Ser->Thr substitution|Val->Leu/Ile substitution|chain elongation; atomic difference: 1C,2H|1C,2H|1C,2H|1C,2H|1C,2H|1C,2H|1C,2H) [M+Na]+	[M+Na]+	0.834	507.335					N/A	InChI=1S/C26H46O7/c1-25(2,3)22-26(4,5)23-6-8-24(9-7-23)33-21-20-32-19-18-31-17-16-30-15-14-29-13-12-28-11-10-27/h6-9,27H,10-22H2,1-5H3 + 14.016 Da	N/A	spectral_library_annotation
4371	Suspect related to 1-Stearoyl-2-myristoyl-sn-glycero-3-phosphocholine (predicted molecular formula SIRIUS: C34H60N5O6P / BUDDY: C33H64NO10P) with delta m/z -68.135 (putative explanation: unspecified; atomic difference: unspecified) [M+H]+	[M+H]+	0.966	666.434					N/A	InChI=1S/C40H80NO8P/c1-6-8-10-12-14-16-18-19-20-21-23-24-26-28-30-32-39(42)46-36-38(37-48-50(44,45)47-35-34-41(3,4)5)49-40(43)33-31-29-27-25-22-17-15-13-11-9-7-2/h38H,6-37H2,1-5H3/t38-/m1/s1 - 68.135 Da	N/A	spectral_library_annotation
4375	Suspect related to Massbank:LU030804 Lauryldiethanolamine|2-[dodecyl(2-hydroxyethyl)amino]ethanol (predicted molecular formula SIRIUS: C22H45NO3 / BUDDY: C22H45NO3) with delta m/z 98.073 (putative explanation: Acetone chemical artifact; atomic difference: 6C,10H,1O) [M+H]+	[M+H]+	0.869	372.347					N/A	1S/C16H35NO2/c1-2-3-4-5-6-7-8-9-10-11-12-17(13-15-18)14-16-19/h18-19H,2-16H2,1H3 + 98.073 Da	N/A	spectral_library_annotation
4377	Suspect related to (-)-Caryophyllene oxide (predicted molecular formula SIRIUS: C18H34O3 / BUDDY: C18H30O) with delta m/z 42.047 (putative explanation: Ala->Leu/Ile substitution|Gly->Val substitution|Propyl|tri-Methylation|unspecified; atomic difference: 3C,6H|3C,6H|3C,6H|3C,6H|3C,H6) [M+H]+	[M+H]+	0.988	263.237					N/A	InChI=1S/C15H24O/c1-10-5-6-13-15(4,16-13)8-7-12-11(10)9-14(12,2)3/h11-13H,1,5-9H2,2-4H3/t11-,12-,13-,15-/m1/s1 + 42.047 Da	N/A	spectral_library_annotation
4378	Suspect related to Arachidonic acid methyl ester (predicted molecular formula SIRIUS: C19H34O2 / BUDDY: C19H34O2) with delta m/z -23.999 (putative explanation: nan (reverse); atomic difference: -2C) [M+H]+	[M+H]+	0.821	295.263					N/A	InChI=1S/C21H34O2/c1-3-4-5-6-7-8-9-10-11-12-13-14-15-16-17-18-19-20-21(22)23-2/h7-8,10-11,13-14,16-17H,3-6,9,12,15,18-20H2,1-2H3/b8-7-,11-10-,14-13-,17-16- - 23.999 Da	N/A	spectral_library_annotation
4390	Suspect related to Spectral Match to p-tert-Octylphenol tetraglycol ether from NIST14 (predicted molecular formula SIRIUS: unknown / BUDDY: unknown) with delta m/z 14.016 (putative explanation: Asn->Gln substitution|Asp->Glu substitution|Gly->Ala substitution|Methylation|Ser->Thr substitution|Val->Leu/Ile substitution|chain elongation; atomic difference: 1C,2H|1C,2H|1C,2H|1C,2H|1C,2H|1C,2H|1C,2H)…	[M+H]+	0.795	397.302					N/A	N/A	N/A	spectral_library_annotation
4391	Suspect related to p-tert-Octylphenol tetraglycol ether (predicted molecular formula SIRIUS: unknown / BUDDY: unknown) with delta m/z 31.042 (putative explanation: Pro->Lys substitution|unspecified; atomic difference: 1C,5H,1N|1C,5H,1N) [M+H]+	[M+H]+	0.757	414.322					N/A	InChI=1S/C22H38O5/c1-21(2,3)18-22(4,5)19-6-8-20(9-7-19)27-17-16-26-15-14-25-13-12-24-11-10-23/h6-9,23H,10-18H2,1-5H3 + 31.042 Da	N/A	spectral_library_annotation
4395	Suspect related to p-tert-Octylphenol triglycol ether (predicted molecular formula SIRIUS: unknown / BUDDY: unknown) with delta m/z 31.042 (putative explanation: Pro->Lys substitution|unspecified; atomic difference: 1C,5H,1N|1C,5H,1N) [M+H]+	[M+H]+	0.864	370.295					N/A	InChI=1S/C20H34O4/c1-19(2,3)16-20(4,5)17-6-8-18(9-7-17)24-15-14-23-13-12-22-11-10-21/h6-9,21H,10-16H2,1-5H3 + 31.042 Da	N/A	spectral_library_annotation
4405	Suspect related to 1-Arachidoyl-2-hydroxy-sn-glycero-3-phosphocholine (predicted molecular formula SIRIUS: C24H50NO7P / BUDDY: C24H50NO7P) with delta m/z -56.062 (putative explanation: Dealkylation|Leu/Ile->Gly substitution; atomic difference: -4C,-8H|-4C,-8H) [M+H]+	[M+H]+	0.983	496.34					N/A	InChI=1S/C28H58NO7P/c1-5-6-7-8-9-10-11-12-13-14-15-16-17-18-19-20-21-22-28(31)34-25-27(30)26-36-37(32,33)35-24-23-29(2,3)4/h27,30H,5-26H2,1-4H3/t27-/m1/s1 - 56.062 Da	N/A	spectral_library_annotation
4415	Suspect related to Spectral Match to 1-Myristoyl-2-stearoyl-sn-glycero-3-phosphocholine from NIST14 (predicted molecular formula SIRIUS: C36H74N7O6P / BUDDY: C40H78NO8P) with delta m/z -2.016 (putative explanation: 2-amino-3-oxo-butanoic_acid|Intact disulfide bridge|Val->Pro substitution; atomic difference: -2H|-2H|-2H) [M+H]+	[M+H]+	0.987	732.553					N/A	N/A	N/A	spectral_library_annotation
4418	Massbank:RP010701 delta4-Dafachronic acid|3-Oxocholest-4-en-26-oic acid|(6R)-6-[(8S,9S,10R,13R,14S,17R)-10,13-dimethyl-3-oxo-1,2,6,7,8,9,11,12,14,15,16,17-dodecahydrocyclopenta[a]phenanthren-17-yl]-2-methylheptanoic ac	[M+H]+	0.891	415.321					C[C@H](CCCC(C)C(O)=O)[C@H]1CC[C@H]2[C@@H]3CCC4=CC(=O)CC[C@]4(C)[C@H]3CC[C@]12C	1S/C27H42O3/c1-17(6-5-7-18(2)25(29)30)22-10-11-23-21-9-8-19-16-20(28)12-14-26(19,3)24(21)13-15-27(22,23)4/h16-18,21-24H,5-15H2,1-4H3,(H,29,30)/t17-,18?,21+,22-,23+,24+,26+,27-/m1/s1	N/A	spectral_library_annotation
4422	Suspect related to Massbank:IA000048 9-HOTrE (predicted molecular formula SIRIUS: C18H32O3 / BUDDY: C18H32O3) with delta m/z 2.016 (putative explanation: Pro->Val substitution|reduction; atomic difference: 2H|2H) [M-H]-	[M-H]-	0.843	295.228					N/A	1S/C18H30O3/c1-2-3-4-5-6-8-11-14-17(19)15-12-9-7-10-13-16-18(20)21/h3-4,6,8,11,14,17,19H,2,5,7,9-10,12-13,15-16H2,1H3,(H,20,21)/b4-3-,8-6-,14-11+ + 2.016 Da	N/A	spectral_library_annotation
4423	Suspect related to 9,10-Dihydro-15-deoxy-.DELTA.12,14-prostaglandin J2 (predicted molecular formula SIRIUS: C16H34N3O2 / BUDDY: C18H36O3) with delta m/z -17.956 (putative explanation: Met->Leu/Ile substitution; atomic difference: 1C,2H,-1S) [M-H]-	[M-H]-	0.939	299.26					N/A	InChI=1S/C20H30O3/c1-2-3-4-5-6-10-13-18-17(15-16-19(18)21)12-9-7-8-11-14-20(22)23/h6-7,9-10,13,17H,2-5,8,11-12,14-16H2,1H3,(H,22,23)/b9-7-,10-6-,18-13+/t17-/m0/s1 - 17.956 Da	N/A	spectral_library_annotation
4430	Suspect related to Lithocholic acid (predicted molecular formula SIRIUS: C22H36O3 / BUDDY: C22H36O3) with delta m/z -28.031 (putative explanation: Desethylation, didemethylation, dealkylation|Met->Cys substitution|Val->Ala substitution; atomic difference: -2C,-4H|-2C,-4H|-2C,-4H) [M-H2O+H]+	[M-H2O+H]+	0.937	331.263					N/A	InChI=1S/C24H40O3/c1-15(4-9-22(26)27)19-7-8-20-18-6-5-16-14-17(25)10-12-23(16,2)21(18)11-13-24(19,20)3/h15-21,25H,4-14H2,1-3H3,(H,26,27)/t15-,16-,17-,18+,19-,20+,21+,23+,24-/m1/s1 - 28.031 Da	N/A	spectral_library_annotation
4433	Suspect related to 1-Palmitoyl-2-lauroyl-sn-glycero-3-phosphorylcholine (predicted molecular formula SIRIUS: C42H80NO8P / BUDDY: C42H80NO8P) with delta m/z 80.062 (putative explanation: unspecified; atomic difference: 6C,8H) [M+H]+	[M+H]+	0.915	758.57					N/A	InChI=1S/C36H72NO8P/c1-6-8-10-12-14-16-17-18-19-21-22-24-26-28-35(38)42-32-34(33-44-46(40,41)43-31-30-37(3,4)5)45-36(39)29-27-25-23-20-15-13-11-9-7-2/h34H,6-33H2,1-5H3/t34-/m1/s1 + 80.062 Da	N/A	spectral_library_annotation
4435	LPC O-17:0	[M+H]+	0.802	496.37615			6.84	C25H54NO6P	CCCCCCCCCCCCCCCCCOCC(O)COP([O-])(=O)OCC[N+](C)(C)C		HQRBTQCLRRUGMR-UHFFFAOYNA-N	spectral_library_annotation
4452	Suspect related to Arachidoyl ethanolamide (predicted molecular formula SIRIUS: C20H37NO2 / BUDDY: C20H37NO2) with delta m/z -32.062 (putative explanation: unspecified; atomic difference: unspecified) [M+H]+	[M+H]+	0.828	324.289					N/A	InChI=1S/C22H45NO2/c1-2-3-4-5-6-7-8-9-10-11-12-13-14-15-16-17-18-19-22(25)23-20-21-24/h24H,2-21H2,1H3,(H,23,25) - 32.062 Da	N/A	spectral_library_annotation
4456	Suspect related to Spectral Match to 1-Myristoyl-2-stearoyl-sn-glycero-3-phosphocholine from NIST14 (predicted molecular formula SIRIUS: C44H84NO8P / BUDDY: C44H84NO8P) with delta m/z 52.032 (putative explanation: unspecified; atomic difference: 4C,4H) [M+H]+	[M+H]+	0.823	786.599					N/A	N/A	N/A	spectral_library_annotation
4460	Suspect related to Spectral Match to 1,2-Diarachidonoyl-sn-glycero-3-phosphocholine from NIST14 (predicted molecular formula SIRIUS: C42H85N5O7P2 / BUDDY: C48H84NO8P) with delta m/z 4.032 (putative explanation: x2 reduction; atomic difference: 4H) [M+H]+	[M+H]+	0.931	834.6					N/A	N/A	N/A	spectral_library_annotation
4461	PC 34:2	[M+Na]+	0.883	780.55138			9.39	C42H80NO8P	CCCCCCC\C=C/C\C=C/CCCCCCCCCCCCCC(=O)OC(COC(=O)CCCCCCC)COP([O-])(=O)OCC[N+](C)(C)C		QQAGDZRFSLWFBO-GJLVVWLQNA-N	spectral_library_annotation
4469	Suspect related to Spectral Match to 1-Hexadecanoyl-2-octadecadienoyl-sn-glycero-3-phosphocholine from NIST14 (predicted molecular formula SIRIUS: C45H78N5O4P / BUDDY: C44H82NO8P) with delta m/z 26.016 (putative explanation: Acetaldehyde +26|Ala->Pro substitution|unspecified; atomic difference: 2C,2H|2C,2H|2C,2H) [M+H]+	[M+H]+	0.789	784.586					N/A	N/A	N/A	spectral_library_annotation
4473	Suspect related to Myristoyl ethanolamide (predicted molecular formula SIRIUS: C18H39N / BUDDY: C18H39N) with delta m/z -1.942 (putative explanation: Asp->Leu/Ile substitution; atomic difference: 2C,6H,-2O) [M+H]+	[M+H]+	0.996	270.316					N/A	InChI=1S/C16H33NO2/c1-2-3-4-5-6-7-8-9-10-11-12-13-16(19)17-14-15-18/h18H,2-15H2,1H3,(H,17,19) - 1.942 Da	N/A	spectral_library_annotation
4475	1-hexadecanoyl-2--(5Z,8Z,11Z,14Z-eicosatetraenoyl)-sn-glycero-3-phosphocholine	[M+H]+	0.986	782.5694				C44H80NO8P	CCCCCCCCCCCCCCCC(=O)OC[C@H](COP(=O)([O-])OCC[N+](C)(C)C)OC(=O)CCC/C=C\C/C=C\C/C=C\C/C=C\CCCCC	InChI=1S/C44H80NO8P/c1-6-8-10-12-14-16-18-20-21-22-23-25-27-29-31-33-35-37-44(47)53-42(41-52-54(48,49)51-39-38-45(3,4)5)40-50-43(46)36-34-32-30-28-26-24-19-17-15-13-11-9-7-2/h14,16,20-21,23,25,29,31,42H,6-13,15,17-19,22,24,26-28,30,32-41H2,1-5H3/b16-14-,21-20-,25-23-,31-29-/t42-/m1/s1	IIZPXYDJLKNOIY-JXPKJXOSSA-N	spectral_library_annotation
4479	Suspect related to Desmosterol (predicted molecular formula SIRIUS: unknown / BUDDY: unknown) with delta m/z 2.016 (putative explanation: Pro->Val substitution|reduction; atomic difference: 2H|2H) [M-H2O+H]+	[M-H2O+H]+	0.955	369.351					N/A	InChI=1S/C27H44O/c1-18(2)7-6-8-19(3)23-11-12-24-22-10-9-20-17-21(28)13-15-26(20,4)25(22)14-16-27(23,24)5/h7,9,19,21-25,28H,6,8,10-17H2,1-5H3/t19?,21-,22?,23+,24?,25?,26-,27+/m0/s1 + 2.016 Da	N/A	spectral_library_annotation
4481	Suspect related to 1-Lignoceroyl-2-hydroxy-sn-glycero-3-phosphocholine (predicted molecular formula SIRIUS: C26H52NO7P / BUDDY: C26H52NO7P) with delta m/z -86.109 (putative explanation: unspecified; atomic difference: unspecified) [M+H]+	[M+H]+	0.981	522.354					N/A	InChI=1S/C32H66NO7P/c1-5-6-7-8-9-10-11-12-13-14-15-16-17-18-19-20-21-22-23-24-25-26-32(35)38-29-31(34)30-40-41(36,37)39-28-27-33(2,3)4/h31,34H,5-30H2,1-4H3/t31-/m1/s1 - 86.109 Da	N/A	spectral_library_annotation
4482	7-Oxocholesterol	[M+H]+	0.976	401.3405			6.393	C27H44O2	O=C1C=C2CC(O)CCC2(C)C3CCC4(C)C(CCC4C13)C(C)CCCC(C)C	InChI=1S/C27H44O2/c1-17(2)7-6-8-18(3)21-9-10-22-25-23(12-14-27(21,22)5)26(4)13-11-20(28)15-19(26)16-24(25)29/h16-18,20-23,25,28H,6-15H2,1-5H3/t18-,20+,21-,22+,23+,25+,26+,27-/m1/s1	YIKKMWSQVKJCOP-ABXCMAEBSA-N	spectral_library_annotation
4486	Suspect related to Spectral Match to 1,2-Di-(9Z,12Z,15Z-octadecatrienoyl)-sn-glycero-3-phosphocholine from NIST14 (predicted molecular formula SIRIUS: C42H78NO8P / BUDDY: C42H78NO8P) with delta m/z -21.984 (putative explanation: glyoxal-derived AGE (reverse)|Sodium adduct (reverse); atomic difference: -2C,2H|1H,-1Na) [M+H]+	[M+H]+	0.961	756.553					N/A	N/A	N/A	spectral_library_annotation
4487	Spectral Match to 1-Stearoyl-2-hydroxy-sn-glycero-3-phosphoethanolamine from NIST14	[M+H]+	0.959	482.32					CCCCCCCCCCCCCCCCCC(=O)OC[C@H](COP(=O)([O-])OCC[NH3+])O	InChI=1S/C23H48NO7P/c1-2-3-4-5-6-7-8-9-10-11-12-13-14-15-16-17-23(26)29-20-22(25)21-31-32(27,28)30-19-18-24/h22,25H,2-21,24H2,1H3,(H,27,28)/t22-/m1/s1	N/A	spectral_library_annotation
4488	4-Methylphthalic anhydride	[M+H]+	0.991	163.039				C9H6O3	CC1=CC2=C(C=C1)C(=O)OC2=O	InChI=1S/C9H6O3/c1-5-2-3-6-7(4-5)9(11)12-8(6)10/h2-4H,1H3	ZOXBWJMCXHTKNU-UHFFFAOYSA-N	spectral_library_annotation
4491	Suspect related to Palmitoleic acid ethyl ester (predicted molecular formula SIRIUS: C16H31NO / BUDDY: C16H31NO) with delta m/z -29.015 (putative explanation: nan (reverse)|deamidation followed by esterification with ethanol (reverse); atomic difference: -1H,-2N|-2C,-3H,1N,-1O) [M+H]+	[M+H]+	0.953	254.248					N/A	InChI=1S/C18H34O2/c1-3-5-6-7-8-9-10-11-12-13-14-15-16-17-18(19)20-4-2/h9-10H,3-8,11-17H2,1-2H3/b10-9- - 29.015 Da	N/A	spectral_library_annotation
4492	Suspect related to 3-(heptadecanoyloxy)-2-(oleoyloxy)propyl (2-(trimethylammonio)ethyl) phosphate (predicted molecular formula SIRIUS: C44H83O13 / BUDDY: C47H82NO8P) with delta m/z 45.985 (putative explanation: Beta-methylthiolation|Gly->Cys substitution; atomic difference: 1C,2H,1S|1C,2H,1S) [M+H]+	[M+H]+	0.762	820.589					N/A	N/A	N/A	spectral_library_annotation
4496	PC(0:0/18:0); [M+H]+ C26H55N1O7P1	[M+H]+	0.874	524.372					N/A	N/A	N/A	spectral_library_annotation
4498	Phosphorylcholine	[M+H]+	0.975	184.0733			11.77379	[C5H15NO4P]+	C[N+](C)(C)CCOP(O)(O)=O		YHHSONZFOIEMCP-UHFFFAOYSA-O	spectral_library_annotation
4506	LysoPC(0:0/18:0)	[M+Na]+	0.953	546.3542529			8.196145	C26H54NO7P	CCCCCCCCCCCCCCCCCC(=O)O[C@H](CO)COP(=O)([O-])OCC[N+](C)(C)C	InChI=1S/C26H54NO7P/c1-5-6-7-8-9-10-11-12-13-14-15-16-17-18-19-20-26(29)34-25(23-28)24-33-35(30,31)32-22-21-27(2,3)4/h25,28H,5-24H2,1-4H3/t25-/m1/s1	IQGPMZRCLCCXAG-RUZDIDTESA-N	spectral_library_annotation
4511	Suspect related to 1-Palmitoyl-2-lauroyl-sn-glycero-3-phosphorylcholine (predicted molecular formula SIRIUS: C42H80NO8P / BUDDY: C42H80NO8P) with delta m/z 80.062 (putative explanation: unspecified; atomic difference: 6C,8H) [M+H]+	[M+H]+	0.966	758.57					N/A	InChI=1S/C36H72NO8P/c1-6-8-10-12-14-16-17-18-19-21-22-24-26-28-35(38)42-32-34(33-44-46(40,41)43-31-30-37(3,4)5)45-36(39)29-27-25-23-20-15-13-11-9-7-2/h34H,6-33H2,1-5H3/t34-/m1/s1 + 80.062 Da	N/A	spectral_library_annotation
4513	Suspect related to 1-Stearoyl-2-myristoyl-sn-glycero-3-phosphocholine (predicted molecular formula SIRIUS: C34H60N5O6P / BUDDY: C33H64NO10P) with delta m/z -68.135 (putative explanation: unspecified; atomic difference: unspecified) [M+H]+	[M+H]+	0.976	666.434					N/A	InChI=1S/C40H80NO8P/c1-6-8-10-12-14-16-18-19-20-21-23-24-26-28-30-32-39(42)46-36-38(37-48-50(44,45)47-35-34-41(3,4)5)49-40(43)33-31-29-27-25-22-17-15-13-11-9-7-2/h38H,6-37H2,1-5H3/t38-/m1/s1 - 68.135 Da	N/A	spectral_library_annotation
4517	Suspect related to Linoleic acid methyl ester (predicted molecular formula SIRIUS: C22H41NO / BUDDY: C22H41NO) with delta m/z 41.063 (putative explanation: Ser->Lys substitution; atomic difference: 3C,7H,1N,-1O) [M+H]+	[M+H]+	0.914	336.326					N/A	InChI=1S/C19H34O2/c1-3-4-5-6-7-8-9-10-11-12-13-14-15-16-17-18-19(20)21-2/h7-8,10-11H,3-6,9,12-18H2,1-2H3/b8-7-,11-10- + 41.063 Da	N/A	spectral_library_annotation
4520	Suspect related to Betulin (predicted molecular formula SIRIUS: C27H50O6 / BUDDY: C27H50O6) with delta m/z 27.978 (putative explanation: unspecified; atomic difference: unspecified) [M+H]+	[M+H]+	0.825	471.366					N/A	N/A	N/A	spectral_library_annotation
4523	Suspect related to 8Z,14Z-Eicosadienoic acid (predicted molecular formula SIRIUS: C19H34O2 / BUDDY: C19H34O2) with delta m/z -14.016 (putative explanation: Ala->Gly substitution|Gln->Asn substitution|Glu->Asp substitution|Leu/Ile->Val substitution|Thr->Ser substitution; atomic difference: -1C,-2H|-1C,-2H|-1C,-2H|-1C,-2H|-1C,-2H) [M+H]+	[M+H]+	0.952	295.263					N/A	InChI=1S/C20H36O2/c1-2-3-4-5-6-7-8-9-10-11-12-13-14-15-16-17-18-19-20(21)22/h6-7,12-13H,2-5,8-11,14-19H2,1H3,(H,21,22)/b7-6-,13-12- - 14.016 Da	N/A	spectral_library_annotation
4529	Suspect related to 1-Stearoyl-2-myristoyl-sn-glycero-3-phosphocholine (predicted molecular formula SIRIUS: C40H79NO6P2 / BUDDY: C40H78NO8P) with delta m/z -2.016 (putative explanation: 2-amino-3-oxo-butanoic_acid|Intact disulfide bridge|Val->Pro substitution; atomic difference: -2H|-2H|-2H) [M+H]+	[M+H]+	0.704	732.553					N/A	InChI=1S/C40H80NO8P/c1-6-8-10-12-14-16-18-19-20-21-23-24-26-28-30-32-39(42)46-36-38(37-48-50(44,45)47-35-34-41(3,4)5)49-40(43)33-31-29-27-25-22-17-15-13-11-9-7-2/h38H,6-37H2,1-5H3/t38-/m1/s1 - 2.016 Da	N/A	spectral_library_annotation
4531	LysoPC(0:0/18:0)	[M+Na]+	0.968	546.3542529			8.196145	C26H54NO7P	CCCCCCCCCCCCCCCCCC(=O)O[C@H](CO)COP(=O)([O-])OCC[N+](C)(C)C	InChI=1S/C26H54NO7P/c1-5-6-7-8-9-10-11-12-13-14-15-16-17-18-19-20-26(29)34-25(23-28)24-33-35(30,31)32-22-21-27(2,3)4/h25,28H,5-24H2,1-4H3/t25-/m1/s1	IQGPMZRCLCCXAG-RUZDIDTESA-N	spectral_library_annotation
4540	Suspect related to .omega.-3 Arachidonic acid methyl ester (predicted molecular formula SIRIUS: C18H28O2 / BUDDY: C18H28O2) with delta m/z -42.047 (putative explanation: Deisopropylation, depropylation, dealkylation|Leu/Ile->Ala substitution|Val->Gly substitution; atomic difference: -3C,-6H|-3C,-6H|-3C,-6H) [M+H]+	[M+H]+	0.954	277.216					N/A	InChI=1S/C21H34O2/c1-3-4-5-6-7-8-9-10-11-12-13-14-15-16-17-18-19-20-21(22)23-2/h4-5,7-8,10-11,13-14H,3,6,9,12,15-20H2,1-2H3/b5-4-,8-7-,11-10-,14-13- - 42.047 Da	N/A	spectral_library_annotation
4552	Suspect related to PALMITOYLCARNITINE (predicted molecular formula SIRIUS: C25H49NO4 / BUDDY: C25H49NO4) with delta m/z 28.031 (putative explanation: Acetaldehyde +28|Ala->Val substitution|Cys->Met substitution|Ethylation|di-Methylation; atomic difference: 2C,4H|2C,4H|2C,4H|2C,4H|2C,4H) [M+H]+	[M+H]+	0.971	428.373					N/A	InChI=1S/C23H45NO4/c1-5-6-7-8-9-10-11-12-13-14-15-16-17-18-23(27)28-21(19-22(25)26)20-24(2,3)4/h21H,5-20H2,1-4H3 + 28.031 Da	N/A	spectral_library_annotation
4557	7-Oxocholesterol	[M+H]+	0.977	401.3405			6.393	C27H44O2	O=C1C=C2CC(O)CCC2(C)C3CCC4(C)C(CCC4C13)C(C)CCCC(C)C	InChI=1S/C27H44O2/c1-17(2)7-6-8-18(3)21-9-10-22-25-23(12-14-27(21,22)5)26(4)13-11-20(28)15-19(26)16-24(25)29/h16-18,20-23,25,28H,6-15H2,1-5H3/t18-,20+,21-,22+,23+,25+,26+,27-/m1/s1	YIKKMWSQVKJCOP-ABXCMAEBSA-N	spectral_library_annotation
4559	Suspect related to 1-Palmitoyl-2-lauroyl-sn-glycero-3-phosphorylcholine (predicted molecular formula SIRIUS: C42H80NO8P / BUDDY: C42H80NO8P) with delta m/z 80.062 (putative explanation: unspecified; atomic difference: 6C,8H) [M+H]+	[M+H]+	0.776	758.57					N/A	InChI=1S/C36H72NO8P/c1-6-8-10-12-14-16-17-18-19-21-22-24-26-28-35(38)42-32-34(33-44-46(40,41)43-31-30-37(3,4)5)45-36(39)29-27-25-23-20-15-13-11-9-7-2/h34H,6-33H2,1-5H3/t34-/m1/s1 + 80.062 Da	N/A	spectral_library_annotation
4572	Suspect related to 1-Arachidoyl-2-hydroxy-sn-glycero-3-phosphocholine (predicted molecular formula SIRIUS: C24H50NO7P / BUDDY: C24H50NO7P) with delta m/z -56.062 (putative explanation: Dealkylation|Leu/Ile->Gly substitution; atomic difference: -4C,-8H|-4C,-8H) [M+H]+	[M+H]+	0.984	496.34					N/A	InChI=1S/C28H58NO7P/c1-5-6-7-8-9-10-11-12-13-14-15-16-17-18-19-20-21-22-28(31)34-25-27(30)26-36-37(32,33)35-24-23-29(2,3)4/h27,30H,5-26H2,1-4H3/t27-/m1/s1 - 56.062 Da	N/A	spectral_library_annotation
4585	Suspect related to Spectral Match to 1,2-Dihexadecanoyl-sn-glycero-3-phosphocholine from NIST14 (predicted molecular formula SIRIUS: C40H80O9 / BUDDY: C39H81N2O6P) with delta m/z -28.979 (putative explanation: unspecified; atomic difference: unspecified) [M+H]+	[M+H]+	0.838	705.59					N/A	N/A	N/A	spectral_library_annotation
4590	PC 34:2	[M+Na]+	0.884	780.55138			9.39	C42H80NO8P	CCCCCCC\C=C/C\C=C/CCCCCCCCCCCCCC(=O)OC(COC(=O)CCCCCCC)COP([O-])(=O)OCC[N+](C)(C)C		QQAGDZRFSLWFBO-GJLVVWLQNA-N	spectral_library_annotation
4594	Suspect related to Dibutyl sebacate (predicted molecular formula SIRIUS: C26H50O4 / BUDDY: C26H50O4) with delta m/z 112.125 (putative explanation: unspecified; atomic difference: unspecified) [M+H]+	[M+H]+	0.785	427.378					N/A	InChI=1S/C18H34O4/c1-3-5-15-21-17(19)13-11-9-7-8-10-12-14-18(20)22-16-6-4-2/h3-16H2,1-2H3 + 112.125 Da	N/A	spectral_library_annotation
4597	Suspect related to Spectral Match to 1-Stearoyl-2-hydroxy-sn-glycero-3-phosphoethanolamine from NIST14 (predicted molecular formula SIRIUS: C25H52NO7P / BUDDY: C25H52NO7P) with delta m/z 28.031 (putative explanation: Acetaldehyde +28|Ala->Val substitution|Cys->Met substitution|Ethylation|di-Methylation; atomic difference: 2C,4H|2C,4H|2C,4H|2C,4H|2C,4H) [M-H]-	[M-H]-	0.978	508.339					N/A	N/A	N/A	spectral_library_annotation
4599	Suspect related to Spectral Match to Eicosapentaenoyl PAF C-16 from NIST14 (predicted molecular formula SIRIUS: C44H80N7O6P / BUDDY: C48H84NO8P) with delta m/z 68.025 (putative explanation: unspecified|Crotonylation|unspecified; atomic difference: 2C,2H,3N|4C,4H,1O|4C,4H,1O) [M+H]+	[M+H]+	0.956	834.597					N/A	N/A	N/A	spectral_library_annotation
4608	PC 36:3	[M+Na]+	0.915	806.56703			9.51	C44H82NO8P	CCCCC\C=C/C\C=C/CCCCCCCCCCCC(=O)OC(COC(=O)CCCCCCC\C=C/CCCC)COP([O-])(=O)OCC[N+](C)(C)C		LMYYUVAVNWPEPG-KPJOMIKFNA-N	spectral_library_annotation
4612	Suspect related to Spectral Match to 1-Myristoyl-2-stearoyl-sn-glycero-3-phosphocholine from NIST14 (predicted molecular formula SIRIUS: C44H84NO8P / BUDDY: C44H84NO8P) with delta m/z 52.032 (putative explanation: unspecified; atomic difference: 4C,4H) [M+H]+	[M+H]+	0.814	786.599					N/A	N/A	N/A	spectral_library_annotation
4615	PC 36:2	[M+Na]+	0.977	808.58268			9.99	C44H84NO8P	CCCCCCCC\C=C/CCCCCCCCCCCC(=O)OC(COC(=O)CCCCCCC\C=C/CCCC)COP([O-])(=O)OCC[N+](C)(C)C		CGXBWJDAGMQUFG-SESCJMQFNA-N	spectral_library_annotation
4624	Suspect related to Spectral Match to 1-Hexadecanoyl-2-octadecadienoyl-sn-glycero-3-phosphocholine from NIST14 (predicted molecular formula SIRIUS: C45H76N5O4P / BUDDY: C44H80NO8P) with delta m/z 24.007 (putative explanation: unspecified; atomic difference: unspecified) [M+H]+	[M+H]+	0.887	782.572					N/A	N/A	N/A	spectral_library_annotation
4626	Suspect related to Spectral Match to 1-Hexadecanoyl-2-(9Z-octadecenoyl)-sn-glycero-3-phosphocholine from NIST14 (predicted molecular formula SIRIUS: C36H77N10O5P / BUDDY: C46H80O8) with delta m/z 1.003 (putative explanation: C isotope; atomic difference: (13)C) [M+Na]+	[M+Na]+	0.959	783.571					N/A	N/A	N/A	spectral_library_annotation
4628	DEOXYCHOLIC ACID CollisionEnergy:102040	[2M+H]+	0.765	785.593					CC(CCC(=O)O)C1CCC2C3CCC4CC(O)CCC4(C)C3CC(O)C12C	"InChI=1S/C24H40O4/c1-14(4-9-22(27)28)18-7-8-19-17-6-5-15-12-16(25)10-11-23(15,2)20(17)13-21(26)24(18,19)3/h14-21,25-26H,4-13H2,1-3H3,(H,27,28)/t14-,15-,16-,17+,18-,19+,20+,21+,23+,24-/m1/s1"	N/A	spectral_library_annotation
4630	Suspect related to Sclareol (predicted molecular formula SIRIUS: C27H48O2 / BUDDY: C27H48O2) with delta m/z 96.094 (putative explanation: unspecified; atomic difference: unspecified) [M-2H2O+H]+	[M-2H2O+H]+	0.965	369.351					N/A	InChI=1S/C20H36O2/c1-7-18(4,21)13-9-16-19(5)12-8-11-17(2,3)15(19)10-14-20(16,6)22/h7,15-16,21-22H,1,8-14H2,2-6H3/t15-,16+,18-,19-,20+/m0/s1 + 96.094 Da	N/A	spectral_library_annotation
4633	Suspect related to Massbank:RP025103 Oleoyl-L-Carnitine|(3R)-3-[(Z)-octadec-9-enoyl]oxy-4-(trimethylazaniumyl)butanoate (predicted molecular formula SIRIUS: C27H51NO4 / BUDDY: C27H51NO4) with delta m/z 28.031 (putative explanation: Acetaldehyde +28|Ala->Val substitution|Cys->Met substitution|Ethylation|di-Methylation; atomic difference: 2C,4H|2C,4H|2C,4H|2C,4H|2C,4H) [M+H]+	[M+H]+	0.998	454.388					N/A	1S/C25H47NO4/c1-5-6-7-8-9-10-11-12-13-14-15-16-17-18-19-20-25(29)30-23(21-24(27)28)22-26(2,3)4/h12-13,23H,5-11,14-22H2,1-4H3/b13-12-/t23-/m1/s1 + 28.031 Da	N/A	spectral_library_annotation
4640	PC 32:1	[M+Na]+	0.99	754.53573			9.17	C40H78NO8P	CCCCCCCCCCCCCCCCCC(=O)OCC(COP([O-])(=O)OCC[N+](C)(C)C)OC(=O)CCCCCCC\C=C/CCCC		DHRQNMSQBJKUCK-SQFISAMPNA-N	spectral_library_annotation
4647	Suspect related to 1-Behenoyl-2-hydroxy-sn-glycero-3-phosphocholine (predicted molecular formula SIRIUS: C28H56NO7P / BUDDY: C28H56NO7P) with delta m/z -30.047 (putative explanation: nan (reverse); atomic difference: -2C,-6H) [M+H]+	[M+H]+	0.823	550.386					N/A	InChI=1S/C30H62NO7P/c1-5-6-7-8-9-10-11-12-13-14-15-16-17-18-19-20-21-22-23-24-30(33)36-27-29(32)28-38-39(34,35)37-26-25-31(2,3)4/h29,32H,5-28H2,1-4H3/t29-/m1/s1 - 30.047 Da	N/A	spectral_library_annotation
4650	Suspect related to Spectral Match to 1-Palmitoyl-2-hydroxy-sn-glycero-3-phosphoethanolamine from NIST14 (predicted molecular formula SIRIUS: C30H43NO4 / BUDDY: C23H48NO7P) with delta m/z 28.031 (putative explanation: Acetaldehyde +28|Ala->Val substitution|Cys->Met substitution|Ethylation|di-Methylation; atomic difference: 2C,4H|2C,4H|2C,4H|2C,4H|2C,4H) [M+H]+	[M+H]+	0.956	482.324					N/A	N/A	N/A	spectral_library_annotation
4654	LysoPC(0:0/18:0)	[M+Na]+	0.978	546.3542529			8.196145	C26H54NO7P	CCCCCCCCCCCCCCCCCC(=O)O[C@H](CO)COP(=O)([O-])OCC[N+](C)(C)C	InChI=1S/C26H54NO7P/c1-5-6-7-8-9-10-11-12-13-14-15-16-17-18-19-20-26(29)34-25(23-28)24-33-35(30,31)32-22-21-27(2,3)4/h25,28H,5-24H2,1-4H3/t25-/m1/s1	IQGPMZRCLCCXAG-RUZDIDTESA-N	spectral_library_annotation
4659	Suspect related to Massbank:AU406506 3,6,9,12-Tetraoxatetracosan-1-ol|Tetraethylene glycol monododecyl ether|2-[2-[2-(2-dodecoxyethoxy)ethoxy]ethoxy]ethanol (predicted molecular formula SIRIUS: C24H50O7 / BUDDY: C24H50O7) with delta m/z 88.052 (putative explanation: PEG repeat unit x2; atomic difference: 4C,8H,2O) [M+H]+	[M+H]+	0.745	451.362					N/A	1S/C20H42O5/c1-2-3-4-5-6-7-8-9-10-11-13-22-15-17-24-19-20-25-18-16-23-14-12-21/h21H,2-20H2,1H3 + 88.052 Da	N/A	spectral_library_annotation
4660	Suspect related to 1-Arachidoyl-2-hydroxy-sn-glycero-3-phosphocholine (predicted molecular formula SIRIUS: C26H54NO7P / BUDDY: C26H54NO7P) with delta m/z -28.031 (putative explanation: Desethylation, didemethylation, dealkylation|Met->Cys substitution|Val->Ala substitution; atomic difference: -2C,-4H|-2C,-4H|-2C,-4H) [M+H]+	[M+H]+	0.943	524.372					N/A	InChI=1S/C28H58NO7P/c1-5-6-7-8-9-10-11-12-13-14-15-16-17-18-19-20-21-22-28(31)34-25-27(30)26-36-37(32,33)35-24-23-29(2,3)4/h27,30H,5-26H2,1-4H3/t27-/m1/s1 - 28.031 Da	N/A	spectral_library_annotation
4664	Suspect related to Massbank:AU406506 3,6,9,12-Tetraoxatetracosan-1-ol|Tetraethylene glycol monododecyl ether|2-[2-[2-(2-dodecoxyethoxy)ethoxy]ethoxy]ethanol (predicted molecular formula SIRIUS: C24H50O7 / BUDDY: C25H49N5O3) with delta m/z 105.079 (putative explanation: unspecified; atomic difference: unspecified) [M+H]+	[M+H]+	0.827	468.391					N/A	1S/C20H42O5/c1-2-3-4-5-6-7-8-9-10-11-13-22-15-17-24-19-20-25-18-16-23-14-12-21/h21H,2-20H2,1H3 + 105.079 Da	N/A	spectral_library_annotation
4666	Phosphorylcholine	[M+H]+	0.986	184.0733			11.77379	[C5H15NO4P]+	C[N+](C)(C)CCOP(O)(O)=O		YHHSONZFOIEMCP-UHFFFAOYSA-O	spectral_library_annotation
4671	Suspect related to Massbank:AU406501 3,6,9,12-Tetraoxatetracosan-1-ol|Tetraethylene glycol monododecyl ether|2-[2-[2-(2-dodecoxyethoxy)ethoxy]ethoxy]ethanol (predicted molecular formula SIRIUS: C22H46O6 / BUDDY: C22H46O6) with delta m/z 44.026 (putative explanation: Ethanolation|Gly->Thr substitution|PEG repeat unit|unspecified; atomic difference: 2C,4H,1O|2C,4H,1O|2C,4H,1O|2H,3N) [M+H]+	[M+H]+	0.825	407.337					N/A	1S/C20H42O5/c1-2-3-4-5-6-7-8-9-10-11-13-22-15-17-24-19-20-25-18-16-23-14-12-21/h21H,2-20H2,1H3 + 44.026 Da	N/A	spectral_library_annotation
4674	Suspect related to 3,6,9,12,15-Pentaoxaheptacosan-1-ol, hydrogen sulfate (predicted molecular formula SIRIUS: unknown / BUDDY: unknown) with delta m/z -79.957 (putative explanation: O-Sulfonation (reverse); atomic difference: -3O,-1S) [M+NH4]+	[M+NH4]+	0.947	424.363					N/A	InChI=1S/C22H46O9S/c1-2-3-4-5-6-7-8-9-10-11-12-26-13-14-27-15-16-28-17-18-29-19-20-30-21-22-31-32(23,24)25/h2-22H2,1H3,(H,23,24,25) - 79.957 Da	N/A	spectral_library_annotation
4677	Suspect related to 10E,12Z-octadecadienoic acid (predicted molecular formula SIRIUS: C20H36O4 / BUDDY: C20H36O4) with delta m/z 60.021 (putative explanation: unspecified|unspecified; atomic difference: 2C,4H,2O|2H,3N,1O) [M+H]+	[M+H]+	0.831	341.266					N/A	InChI=1S/C18H32O2/c1-2-3-4-5-6-7-8-9-10-11-12-13-14-15-16-17-18(19)20/h6-9H,2-5,10-17H2,1H3,(H,19,20)/b7-6-,9-8+ + 60.021 Da	N/A	spectral_library_annotation
4682	3,6,9,12-Tetraoxatetracosan-1-ol	[M+H]+	0.865	363.3105				C20H42O5	CCCCCCCCCCCCOCCOCCOCCOCCO	InChI=1S/C20H42O5/c1-2-3-4-5-6-7-8-9-10-11-13-22-15-17-24-19-20-25-18-16-23-14-12-21/h21H,2-20H2,1H3	WPMWEFXCIYCJSA-UHFFFAOYSA-N	spectral_library_annotation
4683	Suspect related to Massbank:AU406506 3,6,9,12-Tetraoxatetracosan-1-ol|Tetraethylene glycol monododecyl ether|2-[2-[2-(2-dodecoxyethoxy)ethoxy]ethoxy]ethanol (predicted molecular formula SIRIUS: C20H42O5 / BUDDY: C21H41N5O) with delta m/z 17.027 (putative explanation: replacement of proton with ammonium ion; atomic difference: 3H,1N) [M+H]+	[M+H]+	0.851	380.338					N/A	1S/C20H42O5/c1-2-3-4-5-6-7-8-9-10-11-13-22-15-17-24-19-20-25-18-16-23-14-12-21/h21H,2-20H2,1H3 + 17.027 Da	N/A	spectral_library_annotation
4685	LysoPC(0:0/18:0)	[M+Na]+	0.943	546.3542529			8.196145	C26H54NO7P	CCCCCCCCCCCCCCCCCC(=O)O[C@H](CO)COP(=O)([O-])OCC[N+](C)(C)C	InChI=1S/C26H54NO7P/c1-5-6-7-8-9-10-11-12-13-14-15-16-17-18-19-20-26(29)34-25(23-28)24-33-35(30,31)32-22-21-27(2,3)4/h25,28H,5-24H2,1-4H3/t25-/m1/s1	IQGPMZRCLCCXAG-RUZDIDTESA-N	spectral_library_annotation
4691	Suspect related to Spectral Match to Monopalmitolein (9c) from NIST14 (predicted molecular formula SIRIUS: C18H36O4 / BUDDY: C18H36O4) with delta m/z -12.0 (putative explanation: formaldehyde adduct (reverse)|methylation and reduction (reverse)|nan (reverse); atomic difference: -1C|-1C|-1C) [M-H2O+H]+	[M-H2O+H]+	0.724	299.258					N/A	N/A	N/A	spectral_library_annotation
4694	Suspect related to Linoleic acid methyl ester (predicted molecular formula SIRIUS: C22H41NO / BUDDY: C22H41NO) with delta m/z 41.063 (putative explanation: Ser->Lys substitution; atomic difference: 3C,7H,1N,-1O) [M+H]+	[M+H]+	0.712	336.326					N/A	InChI=1S/C19H34O2/c1-3-4-5-6-7-8-9-10-11-12-13-14-15-16-17-18-19(20)21-2/h7-8,10-11H,3-6,9,12-18H2,1-2H3/b8-7-,11-10- + 41.063 Da	N/A	spectral_library_annotation
4695	Suspect related to Linoleic acid methyl ester (predicted molecular formula SIRIUS: C22H41NO / BUDDY: C22H41NO) with delta m/z 41.063 (putative explanation: Ser->Lys substitution; atomic difference: 3C,7H,1N,-1O) [M+H]+	[M+H]+	0.908	336.326					N/A	InChI=1S/C19H34O2/c1-3-4-5-6-7-8-9-10-11-12-13-14-15-16-17-18-19(20)21-2/h7-8,10-11H,3-6,9,12-18H2,1-2H3/b8-7-,11-10- + 41.063 Da	N/A	spectral_library_annotation
4696	Phytoceramide C2 CollisionEnergy:102040	[M+H]+	0.859	360.311					CCCCCCCCCCCCCCC(O)C(O)C(CO)N=C(C)O	"InChI=1S/C20H41NO4/c1-3-4-5-6-7-8-9-10-11-12-13-14-15-19(24)20(25)18(16-22)21-17(2)23/h18-20,22,24-25H,3-16H2,1-2H3,(H,21,23)/t18-,19+,20-/m0/s1"	N/A	spectral_library_annotation
4701	Suspect related to D-erythro-Sphinganine (predicted molecular formula SIRIUS: C20H39NO4 / BUDDY: C20H39NO4) with delta m/z 55.988 (putative explanation: DST crosslinker cleaved by sodium periodate|unspecified; atomic difference: 2C,2O|2C,2O) [M-H2O+H]+	[M-H2O+H]+	0.776	340.284					N/A	InChI=1S/C18H39NO2/c1-2-3-4-5-6-7-8-9-10-11-12-13-14-15-18(21)17(19)16-20/h17-18,20-21H,2-16,19H2,1H3/t17-,18+/m0/s1 + 55.988 Da	N/A	spectral_library_annotation
4702	Suspect related to Spectral Match to 1-Hexadecanoyl-2-octadecadienoyl-sn-glycero-3-phosphocholine from NIST14 (predicted molecular formula SIRIUS: C45H78N5O4P / BUDDY: C44H82NO8P) with delta m/z 26.016 (putative explanation: Acetaldehyde +26|Ala->Pro substitution|unspecified; atomic difference: 2C,2H|2C,2H|2C,2H) [M+H]+	[M+H]+	0.973	784.586					N/A	N/A	N/A	spectral_library_annotation
4704	Suspect related to Spectral Match to 1-Myristoyl-2-stearoyl-sn-glycero-3-phosphocholine from NIST14 (predicted molecular formula SIRIUS: C36H74N7O6P / BUDDY: C40H78NO8P) with delta m/z -2.016 (putative explanation: 2-amino-3-oxo-butanoic_acid|Intact disulfide bridge|Val->Pro substitution; atomic difference: -2H|-2H|-2H) [M+H]+	[M+H]+	0.989	732.553					N/A	N/A	N/A	spectral_library_annotation
4712	Suspect related to 1-Palmitoyl-2-lauroyl-sn-glycero-3-phosphorylcholine (predicted molecular formula SIRIUS: C42H80NO8P / BUDDY: C42H80NO8P) with delta m/z 80.062 (putative explanation: unspecified; atomic difference: 6C,8H) [M+H]+	[M+H]+	0.887	758.57					N/A	InChI=1S/C36H72NO8P/c1-6-8-10-12-14-16-17-18-19-21-22-24-26-28-35(38)42-32-34(33-44-46(40,41)43-31-30-37(3,4)5)45-36(39)29-27-25-23-20-15-13-11-9-7-2/h34H,6-33H2,1-5H3/t34-/m1/s1 + 80.062 Da	N/A	spectral_library_annotation
4714	Suspect related to cis-9-Hexadecenoic acid (predicted molecular formula SIRIUS: C18H32O2 / BUDDY: C18H32O2) with delta m/z 26.016 (putative explanation: Acetaldehyde +26|Ala->Pro substitution|unspecified; atomic difference: 2C,2H|2C,2H|2C,2H) [M-H2O+H]+	[M-H2O+H]+	0.972	263.237					N/A	InChI=1S/C16H30O2/c1-2-3-4-5-6-7-8-9-10-11-12-13-14-15-16(17)18/h7-8H,2-6,9-15H2,1H3,(H,17,18)/b8-7- + 26.016 Da	N/A	spectral_library_annotation
4715	Suspect related to 8Z,14Z-Eicosadienoic acid (predicted molecular formula SIRIUS: C18H33NO / BUDDY: C18H33NO) with delta m/z -29.015 (putative explanation: nan (reverse)|deamidation followed by esterification with ethanol (reverse); atomic difference: -1H,-2N|-2C,-3H,1N,-1O) [M+H]+	[M+H]+	0.962	280.263					N/A	InChI=1S/C20H36O2/c1-2-3-4-5-6-7-8-9-10-11-12-13-14-15-16-17-18-19-20(21)22/h6-7,12-13H,2-5,8-11,14-19H2,1H3,(H,21,22)/b7-6-,13-12- - 29.015 Da	N/A	spectral_library_annotation
4718	Suspect related to 2-Arachidonyl glycerol ether (predicted molecular formula SIRIUS: unknown / BUDDY: C21H36O3) with delta m/z -28.031 (putative explanation: Desethylation, didemethylation, dealkylation|Met->Cys substitution|Val->Ala substitution; atomic difference: -2C,-4H|-2C,-4H|-2C,-4H) [M-C3H8O3+H]+	[M-C3H8O3+H]+	0.993	245.226					N/A	InChI=1S/C23H40O3/c1-2-3-4-5-6-7-8-9-10-11-12-13-14-15-16-17-18-19-20-26-23(21-24)22-25/h6-7,9-10,12-13,15-16,23-25H,2-5,8,11,14,17-22H2,1H3/b7-6-,10-9-,13-12-,16-15- - 28.031 Da	N/A	spectral_library_annotation
4721	Suspect related to 3,6,9,12,15-Pentaoxanonacosan-1-ol, hydrogen sulfate (predicted molecular formula SIRIUS: unknown / BUDDY: unknown) with delta m/z -28.031 (putative explanation: Desethylation, didemethylation, dealkylation|Met->Cys substitution|Val->Ala substitution; atomic difference: -2C,-4H|-2C,-4H|-2C,-4H) [M+NH4]+	[M+NH4]+	0.822	504.319					N/A	InChI=1S/C24H50O9S/c1-2-3-4-5-6-7-8-9-10-11-12-13-14-28-15-16-29-17-18-30-19-20-31-21-22-32-23-24-33-34(25,26)27/h2-24H2,1H3,(H,25,26,27) - 28.031 Da	N/A	spectral_library_annotation
4722	Suspect related to Spectral Match to 1-Stearoyl-2-hydroxy-sn-glycero-3-phosphoethanolamine from NIST14 (predicted molecular formula SIRIUS: C25H52NO7P / BUDDY: C25H52NO7P) with delta m/z 28.031 (putative explanation: Acetaldehyde +28|Ala->Val substitution|Cys->Met substitution|Ethylation|di-Methylation; atomic difference: 2C,4H|2C,4H|2C,4H|2C,4H|2C,4H) [M-H]-	[M-H]-	0.89	508.339					N/A	N/A	N/A	spectral_library_annotation
4724	Suspect related to Spectral Match to 13-Docosenamide, (Z)- from NIST14 (predicted molecular formula SIRIUS: C12H23NO / BUDDY: C12H23NO) with delta m/z -140.156 (putative explanation: unspecified; atomic difference: unspecified) [M+H]+	[M+H]+	0.941	198.185					N/A	N/A	N/A	spectral_library_annotation
4728	PC 34:2	[M+Na]+	0.923	780.55138			9.39	C42H80NO8P	CCCCCCC\C=C/C\C=C/CCCCCCCCCCCCCC(=O)OC(COC(=O)CCCCCCC)COP([O-])(=O)OCC[N+](C)(C)C		QQAGDZRFSLWFBO-GJLVVWLQNA-N	spectral_library_annotation
4734	LPC 20:1	[M+Na]+	0.906	572.36866			6.86	C28H56NO7P	CCCCCCCC\C=C/CCCCCCCCCC(=O)OCC(O)COP([O-])(=O)OCC[N+](C)(C)C		YYSFWGQAKJTHRE-SEYXRHQNNA-N	spectral_library_annotation
4736	Suspect related to 1-Behenoyl-2-hydroxy-sn-glycero-3-phosphocholine (predicted molecular formula SIRIUS: C28H56NO7P / BUDDY: C28H56NO7P) with delta m/z -30.047 (putative explanation: nan (reverse); atomic difference: -2C,-6H) [M+H]+	[M+H]+	0.924	550.386					N/A	InChI=1S/C30H62NO7P/c1-5-6-7-8-9-10-11-12-13-14-15-16-17-18-19-20-21-22-23-24-30(33)36-27-29(32)28-38-39(34,35)37-26-25-31(2,3)4/h29,32H,5-28H2,1-4H3/t29-/m1/s1 - 30.047 Da	N/A	spectral_library_annotation
4738	Suspect related to Spectral Match to 1-(9Z-Octadecenoyl)-sn-glycero-3-phosphocholine from NIST14 (predicted molecular formula SIRIUS: C28H58NO7P / BUDDY: C28H58NO7P) with delta m/z 30.047 (putative explanation: unspecified; atomic difference: 2C,6H) [M+H]+	[M+H]+	0.992	552.401					N/A	N/A	N/A	spectral_library_annotation
4739	Suspect related to 20-Hydroxyarachidonic acid (predicted molecular formula SIRIUS: C21H32O2 / BUDDY: C21H34O3) with delta m/z 14.016 (putative explanation: Asn->Gln substitution|Asp->Glu substitution|Gly->Ala substitution|Methylation|Ser->Thr substitution|Val->Leu/Ile substitution|chain elongation; atomic difference: 1C,2H|1C,2H|1C,2H|1C,2H|1C,2H|1C,2H|1C,2H) [M-H2O+H]+	[M-H2O+H]+	0.919	317.248					N/A	InChI=1S/C20H32O3/c21-19-17-15-13-11-9-7-5-3-1-2-4-6-8-10-12-14-16-18-20(22)23/h1,3-4,6-7,9-10,12,21H,2,5,8,11,13-19H2,(H,22,23)/b3-1-,6-4-,9-7-,12-10- + 14.016 Da	N/A	spectral_library_annotation
4748	Suspect related to Massbank:AU406506 3,6,9,12-Tetraoxatetracosan-1-ol|Tetraethylene glycol monododecyl ether|2-[2-[2-(2-dodecoxyethoxy)ethoxy]ethoxy]ethanol (predicted molecular formula SIRIUS: C24H50O7 / BUDDY: C25H49N5O3) with delta m/z 105.079 (putative explanation: unspecified; atomic difference: unspecified) [M+H]+	[M+H]+	0.844	468.391					N/A	1S/C20H42O5/c1-2-3-4-5-6-7-8-9-10-11-13-22-15-17-24-19-20-25-18-16-23-14-12-21/h21H,2-20H2,1H3 + 105.079 Da	N/A	spectral_library_annotation
4755	Suspect related to 1-Arachidonoylglycerol (predicted molecular formula SIRIUS: C25H38O4 / BUDDY: C25H38O4) with delta m/z 24.0 (putative explanation: unspecified; atomic difference: 2C) [M+H]+	[M+H]+	0.939	403.283					N/A	InChI=1S/C23H38O4/c1-2-3-4-5-6-7-8-9-10-11-12-13-14-15-16-17-18-19-23(26)27-21-22(25)20-24/h6-7,9-10,12-13,15-16,22,24-25H,2-5,8,11,14,17-21H2,1H3/b7-6-,10-9-,13-12-,16-15- + 24.000 Da	N/A	spectral_library_annotation
4760	Suspect related to Spectral Match to 1-Hexadecyl-2-(9Z-octadecenoyl)-sn-glycero-3-phosphocholine from NIST14 (predicted molecular formula SIRIUS: C48H77O8 / BUDDY: C44H80NO8P) with delta m/z 36.0 (putative explanation: unspecified; atomic difference: 3C) [M+H]+	[M+H]+	0.94	782.571					N/A	N/A	N/A	spectral_library_annotation
4763	Suspect related to Spectral Match to PAF C-16 from NIST14 (predicted molecular formula SIRIUS: C29H59N3O7P2 / BUDDY: C33H49N7O5) with delta m/z 100.015 (putative explanation: Methylmalonylation on Serine|Succinic anhydride labeling reagent light form (N-term & K); atomic difference: 4C,4H,3O|4C,4H,3O) [M+H]+	[M+H]+	0.834	624.387					N/A	N/A	N/A	spectral_library_annotation
4768	PC 36:3	[M+Na]+	0.951	806.56703			9.51	C44H82NO8P	CCCCC\C=C/C\C=C/CCCCCCCCCCCC(=O)OC(COC(=O)CCCCCCC\C=C/CCCC)COP([O-])(=O)OCC[N+](C)(C)C		LMYYUVAVNWPEPG-KPJOMIKFNA-N	spectral_library_annotation
4776	PC 36:2	[M+Na]+	0.976	808.58268			9.99	C44H84NO8P	CCCCCCCC\C=C/CCCCCCCCCCCC(=O)OC(COC(=O)CCCCCCC\C=C/CCCC)COP([O-])(=O)OCC[N+](C)(C)C		CGXBWJDAGMQUFG-SESCJMQFNA-N	spectral_library_annotation
4790	Suspect related to Spectral Match to 1-Hexadecanoyl-2-octadecadienoyl-sn-glycero-3-phosphocholine from NIST14 (predicted molecular formula SIRIUS: C45H78N5O4P / BUDDY: C44H82NO8P) with delta m/z 26.016 (putative explanation: Acetaldehyde +26|Ala->Pro substitution|unspecified; atomic difference: 2C,2H|2C,2H|2C,2H) [M+H]+	[M+H]+	0.944	784.586					N/A	N/A	N/A	spectral_library_annotation
4794	Suspect related to 1-Hydroxy Vitamin D3 (predicted molecular formula SIRIUS: C27H44 / BUDDY: C27H44) with delta m/z -31.991 (putative explanation: Glu->Pro substitution; atomic difference: -2O) [M+H]+	[M+H]+	0.971	369.352					N/A	InChI=1S/C27H44O2/c1-18(2)8-6-9-19(3)24-13-14-25-21(10-7-15-27(24,25)5)11-12-22-16-23(28)17-26(29)20(22)4/h11-12,18-19,23-26,28-29H,4,6-10,13-17H2,1-3,5H3/b21-11+,22-12-/t19-,23-,24-,25+,26+,27-/m1/s1 - 31.991 Da	N/A	spectral_library_annotation
4798	Suspect related to Spectral Match to 1-Myristoyl-2-stearoyl-sn-glycero-3-phosphocholine from NIST14 (predicted molecular formula SIRIUS: C44H84NO8P / BUDDY: C44H84NO8P) with delta m/z 52.032 (putative explanation: unspecified; atomic difference: 4C,4H) [M+H]+	[M+H]+	0.86	786.599					N/A	N/A	N/A	spectral_library_annotation
4821	Suspect related to Spectral Match to 1-(9Z-Octadecenoyl)-sn-glycero-3-phosphocholine from NIST14 (predicted molecular formula SIRIUS: C28H58NO7P / BUDDY: C28H58NO7P) with delta m/z 30.047 (putative explanation: unspecified; atomic difference: 2C,6H) [M+H]+	[M+H]+	0.988	552.401					N/A	N/A	N/A	spectral_library_annotation
4823	Diosgenin	[M+H]+	0.876	415.3202			6.1653	C27H42O3	OC1CC2=CCC3C(CCC4(C)C3CC5OC6(OCC(C)CC6)C(C)C54)C2(C)CC1	InChI=1S/C27H42O3/c1-16-7-12-27(29-15-16)17(2)24-23(30-27)14-22-20-6-5-18-13-19(28)8-10-25(18,3)21(20)9-11-26(22,24)4/h5,16-17,19-24,28H,6-15H2,1-4H3/t16-,17+,19+,20-,21+,22+,23+,24+,25+,26+,27-/m1/s1	WQLVFSAGQJTQCK-VKROHFNGSA-N	spectral_library_annotation
4826	Suspect related to Spectral Match to Eicosapentaenoyl PAF C-16 from NIST14 (predicted molecular formula SIRIUS: C44H80N7O6P / BUDDY: C48H84NO8P) with delta m/z 68.025 (putative explanation: unspecified|Crotonylation|unspecified; atomic difference: 2C,2H,3N|4C,4H,1O|4C,4H,1O) [M+H]+	[M+H]+	0.945	834.597					N/A	N/A	N/A	spectral_library_annotation
4834	Suspect related to Arachidoyl ethanolamide (predicted molecular formula SIRIUS: C18H37NO2 / BUDDY: C18H37NO2) with delta m/z -56.062 (putative explanation: Dealkylation|Leu/Ile->Gly substitution; atomic difference: -4C,-8H|-4C,-8H) [M+H]+	[M+H]+	0.974	300.29					N/A	InChI=1S/C22H45NO2/c1-2-3-4-5-6-7-8-9-10-11-12-13-14-15-16-17-18-19-22(25)23-20-21-24/h24H,2-21H2,1H3,(H,23,25) - 56.062 Da	N/A	spectral_library_annotation
4840	Suspect related to Kahweol acetate (predicted molecular formula SIRIUS: C26H36N4O5 / BUDDY: C29H40O6) with delta m/z 128.084 (putative explanation: unspecified; atomic difference: unspecified) [M+H]+	[M+H]+	0.78	485.288					N/A	InChI=1S/C22H28O4/c1-14(23)26-13-22(24)12-21-9-5-17-16-7-10-25-18(16)6-8-20(17,2)19(21)4-3-15(22)11-21/h6-8,10,15,17,19,24H,3-5,9,11-13H2,1-2H3/t15-,17-,19+,20-,21+,22+/m1/s1 + 128.084 Da	N/A	spectral_library_annotation
4842	LPE O-18:0	[M-H]-	0.898	466.3303			7.19	C23H50NO6P	CCCCCCCCCCCCCCCCCCOCC(O)COP(O)(=O)OCCN		JIJGULMDDZORPH-UHFFFAOYNA-N	spectral_library_annotation
4845	Suspect related to Massbank:RP026303 1-tridecanoyl-2-hydroxy-sn-glycero-3-phosphocholine|1-tridecanoyl-sn-glycero-3-phosphocholine|[(2R)-2-hydroxy-3-tridecanoyloxypropyl] 2-(trimethylazaniumyl)ethyl phosphate (predicted molecular formula SIRIUS: C26H56NO6P / BUDDY: C26H56NO6P) with delta m/z 56.097 (putative explanation: unspecified; atomic difference: unspecified) [M+H]+	[M+H]+	0.945	510.392					N/A	1S/C21H44NO7P/c1-5-6-7-8-9-10-11-12-13-14-15-21(24)27-18-20(23)19-29-30(25,26)28-17-16-22(2,3)4/h20,23H,5-19H2,1-4H3/t20-/m1/s1 + 56.097 Da	N/A	spectral_library_annotation
4846	Suspect related to 1-Oleoyl-sn-glycero-3-phosphocholine (predicted molecular formula SIRIUS: unknown / BUDDY: unknown) with delta m/z 1.999 (putative explanation: S isotope|Cl isotope|Br isotope|Glu->Met substitution; atomic difference: (34)S|(37)Cl|(81)Br|2H,-2O,1S) [M+Li]+	[M+Li]+	0.739	530.358					N/A	InChI=1S/C26H52NO7P/c1-5-6-7-8-9-10-11-12-13-14-15-16-17-18-19-20-26(29)32-23-25(28)24-34-35(30,31)33-22-21-27(2,3)4/h12-13,25,28H,5-11,14-24H2,1-4H3/b13-12-/t25-/m1/s1 + 1.999 Da	N/A	spectral_library_annotation
4847	Suspect related to 1-Palmitoyl-2-linoleoyl-rac-glycerol (predicted molecular formula SIRIUS: unknown / BUDDY: C41H79NO6) with delta m/z 89.084 (putative explanation: unspecified; atomic difference: unspecified) [M-C19H38O4+H]+	[M-C19H38O4+H]+	0.945	352.32					N/A	InChI=1S/C37H68O5/c1-3-5-7-9-11-13-15-17-18-20-22-24-26-28-30-32-37(40)42-35(33-38)34-41-36(39)31-29-27-25-23-21-19-16-14-12-10-8-6-4-2/h11,13,17-18,35,38H,3-10,12,14-16,19-34H2,1-2H3/b13-11-,18-17- + 89.084 Da	N/A	spectral_library_annotation
4848	Suspect related to Spectral Match to Lyso-PAF C-18 from NIST14 (predicted molecular formula SIRIUS: C25H49N5O7 / BUDDY: C28H54NO6P) with delta m/z 21.984 (putative explanation: Sodium adduct|glyoxal-derived AGE; atomic difference: -1H,1Na|2C,-2H) [M+H]+	[M+H]+	0.901	532.374					N/A	N/A	N/A	spectral_library_annotation
4850	LPC O-18:1	[M+H]+	0.898	508.37615			6.71	C26H54NO6P	CCCCCCCC\C=C/CCCCCCCCOCC(O)COP([O-])(=O)OCC[N+](C)(C)C		XWYSLMAMRKYUFH-SEYXRHQNNA-N	spectral_library_annotation
4854	Suspect related to 8Z,14Z-Eicosadienoic acid (predicted molecular formula SIRIUS: C18H32O2 / BUDDY: C18H32O2) with delta m/z -28.031 (putative explanation: Desethylation, didemethylation, dealkylation|Met->Cys substitution|Val->Ala substitution; atomic difference: -2C,-4H|-2C,-4H|-2C,-4H) [M-H2O+H]+	[M-H2O+H]+	0.978	263.237					N/A	InChI=1S/C20H36O2/c1-2-3-4-5-6-7-8-9-10-11-12-13-14-15-16-17-18-19-20(21)22/h6-7,12-13H,2-5,8-11,14-19H2,1H3,(H,21,22)/b7-6-,13-12- - 28.031 Da	N/A	spectral_library_annotation
4856	PC 34:2	[M+Na]+	0.972	780.55138			9.39	C42H80NO8P	CCCCCCC\C=C/C\C=C/CCCCCCCCCCCCCC(=O)OC(COC(=O)CCCCCCC)COP([O-])(=O)OCC[N+](C)(C)C		QQAGDZRFSLWFBO-GJLVVWLQNA-N	spectral_library_annotation
4859	Suspect related to Stearidonic acid (predicted molecular formula SIRIUS: C20H30O2 / BUDDY: C20H30O2) with delta m/z 26.016 (putative explanation: Acetaldehyde +26|Ala->Pro substitution|unspecified; atomic difference: 2C,2H|2C,2H|2C,2H) [M+H]+	[M+H]+	0.986	303.232					N/A	InChI=1S/C18H28O2/c1-2-3-4-5-6-7-8-9-10-11-12-13-14-15-16-17-18(19)20/h3-4,6-7,9-10,12-13H,2,5,8,11,14-17H2,1H3,(H,19,20)/b4-3-,7-6-,10-9-,13-12- + 26.016 Da	N/A	spectral_library_annotation
4868	stearoylhomoserine	[M+H]+	0.89	386.327					O=C(O)C(NC(CCCCCCCCCCCCCCCCC)=O)CCO			spectral_library_annotation
4877	Suspect related to Phytomonic acid (predicted molecular formula SIRIUS: C17H33NO / BUDDY: C17H33NO) with delta m/z -29.015 (putative explanation: nan (reverse)|deamidation followed by esterification with ethanol (reverse); atomic difference: -1H,-2N|-2C,-3H,1N,-1O) [M+H]+	[M+H]+	0.965	268.263					N/A	InChI=1S/C19H36O2/c1-2-3-4-10-13-17-16-18(17)14-11-8-6-5-7-9-12-15-19(20)21/h17-18H,2-16H2,1H3,(H,20,21) - 29.015 Da	N/A	spectral_library_annotation
4878	Suspect related to 1-Palmitoyl-2-azelaoylphosphatidylcholine (predicted molecular formula SIRIUS: C30H65N9O5P2 / BUDDY: C35H68NO10P) with delta m/z 28.031 (putative explanation: Acetaldehyde +28|Ala->Val substitution|Cys->Met substitution|Ethylation|di-Methylation; atomic difference: 2C,4H|2C,4H|2C,4H|2C,4H|2C,4H) [M+H]+	[M+H]+	0.96	694.465					N/A	InChI=1S/C33H64NO10P/c1-5-6-7-8-9-10-11-12-13-14-15-18-21-24-32(37)41-28-30(29-43-45(39,40)42-27-26-34(2,3)4)44-33(38)25-22-19-16-17-20-23-31(35)36/h30H,5-29H2,1-4H3,(H-,35,36,39,40)/t30-/m1/s1 + 28.031 Da	N/A	spectral_library_annotation
4880	Suspect related to Arachidonoyl ethanolamide (predicted molecular formula SIRIUS: unknown / BUDDY: unknown) with delta m/z 30.996 (putative explanation: unspecified; atomic difference: unspecified) [M+H]+	[M+H]+	0.89	379.284					N/A	InChI=1S/C22H37NO2/c1-2-3-4-5-6-7-8-9-10-11-12-13-14-15-16-17-18-19-22(25)23-20-21-24/h6-7,9-10,12-13,15-16,24H,2-5,8,11,14,17-21H2,1H3,(H,23,25)/b7-6-,10-9-,13-12-,16-15- + 30.996 Da	N/A	spectral_library_annotation
4881	Suspect related to Spectral Match to 1-Hexadecanoyl-2-octadecadienoyl-sn-glycero-3-phosphocholine from NIST14 (predicted molecular formula SIRIUS: C45H78N5O4P / BUDDY: C44H82NO8P) with delta m/z 26.016 (putative explanation: Acetaldehyde +26|Ala->Pro substitution|unspecified; atomic difference: 2C,2H|2C,2H|2C,2H) [M+H]+	[M+H]+	0.927	784.586					N/A	N/A	N/A	spectral_library_annotation
4885	Suspect related to 1-(1Z-Hexadecenyl)-sn-glycero-3-phosphocholine (predicted molecular formula SIRIUS: C27H56NO7P / BUDDY: C27H56NO7P) with delta m/z 58.042 (putative explanation: unspecified|PPG repeat unit|Reduced acrolein addition +58; atomic difference: 1C,4H,3N|3C,6H,1O|3C,6H,1O) [M+H]+	[M+H]+	0.929	538.386					N/A	InChI=1S/C24H50NO6P/c1-5-6-7-8-9-10-11-12-13-14-15-16-17-18-20-29-22-24(26)23-31-32(27,28)30-21-19-25(2,3)4/h18,20,24,26H,5-17,19,21-23H2,1-4H3/b20-18-/t24-/m1/s1 + 58.042 Da	N/A	spectral_library_annotation
4886	Suspect related to 1-Palmitoyl-sn-glycero-3-phosphocholine (predicted molecular formula SIRIUS: C23H52N7O5P / BUDDY: C29H51N3O6) with delta m/z 42.047 (putative explanation: Ala->Leu/Ile substitution|Gly->Val substitution|Propyl|tri-Methylation|unspecified; atomic difference: 3C,6H|3C,6H|3C,6H|3C,6H|3C,H6) [M+Na]+	[M+Na]+	0.93	560.369					N/A	InChI=1S/C24H50NO7P/c1-5-6-7-8-9-10-11-12-13-14-15-16-17-18-24(27)30-21-23(26)22-32-33(28,29)31-20-19-25(2,3)4/h23,26H,5-22H2,1-4H3/t23-/m1/s1 + 42.047 Da	N/A	spectral_library_annotation
4907	Suspect related to 10E,12Z-octadecadienoic acid (predicted molecular formula SIRIUS: C22H41NO2 / BUDDY: C22H41NO2) with delta m/z 71.073 (putative explanation: Cys alkylation by dimethylaminoethyl halide|Deoxyhypusine|Gly->Lys substitution|unspecified; atomic difference: 4C,9H,1N|4C,9H,1N|4C,9H,1N|4C,9H,1N) [M+H]+	[M+H]+	0.954	352.321					N/A	InChI=1S/C18H32O2/c1-2-3-4-5-6-7-8-9-10-11-12-13-14-15-16-17-18(19)20/h6-9H,2-5,10-17H2,1H3,(H,19,20)/b7-6-,9-8+ + 71.073 Da	N/A	spectral_library_annotation
4911	Suspect related to Spectral Match to Monolaurin from NIST14 (predicted molecular formula SIRIUS: unknown / BUDDY: unknown) with delta m/z 16.031 (putative explanation: Pro->Leu/Ile substitution|unspecified; atomic difference: 1C,4H|1C,4H) [M-H2O+H]+	[M-H2O+H]+	0.765	273.243					N/A	N/A	N/A	spectral_library_annotation
4917	Suspect related to 1-Hydroxy Vitamin D3 (predicted molecular formula SIRIUS: C27H44 / BUDDY: C27H44) with delta m/z -31.991 (putative explanation: Glu->Pro substitution; atomic difference: -2O) [M+H]+	[M+H]+	0.986	369.352					N/A	InChI=1S/C27H44O2/c1-18(2)8-6-9-19(3)24-13-14-25-21(10-7-15-27(24,25)5)11-12-22-16-23(28)17-26(29)20(22)4/h11-12,18-19,23-26,28-29H,4,6-10,13-17H2,1-3,5H3/b21-11+,22-12-/t19-,23-,24-,25+,26+,27-/m1/s1 - 31.991 Da	N/A	spectral_library_annotation
4920	Suspect related to Linoleoylglycine (predicted molecular formula SIRIUS: C19H35NO3 / BUDDY: C19H35NO3) with delta m/z -12.0 (putative explanation: formaldehyde adduct (reverse)|methylation and reduction (reverse)|nan (reverse); atomic difference: -1C|-1C|-1C) [M+H]+	[M+H]+	0.823	326.269					N/A	InChI=1S/C20H35NO3/c1-2-3-4-5-6-7-8-9-10-11-12-13-14-15-16-17-19(22)21-18-20(23)24/h6-7,9-10H,2-5,8,11-18H2,1H3,(H,21,22)(H,23,24)/b7-6-,10-9- - 12.000 Da	N/A	spectral_library_annotation
4924	PC 36:2	[M+Na]+	0.969	808.58268			9.99	C44H84NO8P	CCCCCCCC\C=C/CCCCCCCCCCCC(=O)OC(COC(=O)CCCCCCC\C=C/CCCC)COP([O-])(=O)OCC[N+](C)(C)C		CGXBWJDAGMQUFG-SESCJMQFNA-N	spectral_library_annotation
4930	Suspect related to Spectral Match to Eicosapentaenoyl PAF C-16 from NIST14 (predicted molecular formula SIRIUS: C37H75N8O4P / BUDDY: C41H79N2O6P) with delta m/z -39.0 (putative explanation: unspecified; atomic difference: unspecified) [M+H]+	[M+H]+	0.803	727.574					N/A	N/A	N/A	spectral_library_annotation
4931	PC 38:6	[M+Na]+	0.963	828.55138			8.8	C46H80NO8P	CCCCCCCC(=O)OCC(COP([O-])(=O)OCC[N+](C)(C)C)OC(=O)CCCCCCCCCC\C=C/C\C=C/C\C=C/C\C=C/C\C=C/C\C=C/CC		MSQRKPKYVJEFQD-QUAAIENRNA-N	spectral_library_annotation
4932	Suspect related to Glycerol 1-myristate (predicted molecular formula SIRIUS: unknown / BUDDY: unknown) with delta m/z -24.021 (putative explanation: unspecified; atomic difference: unspecified) [M+H]+	[M+H]+	0.917	279.232					N/A	InChI=1S/C17H34O4/c1-2-3-4-5-6-7-8-9-10-11-12-13-17(20)21-15-16(19)14-18/h16,18-19H,2-15H2,1H3 - 24.021 Da	N/A	spectral_library_annotation
4938	Suspect related to (2-{[3-(hexadecanoyloxy)-2-[icosa-5,8,11,14-tetraenoyloxy]propyl phosphonato]oxy}ethyl)trimethylazanium (predicted molecular formula SIRIUS: C48H78O8 / BUDDY: C48H78O8) with delta m/z 1.003 (putative explanation: C isotope; atomic difference: (13)C) [M+Na]+	[M+Na]+	0.787	805.555					N/A	N/A	N/A	spectral_library_annotation
4939	Suspect related to Spectral Match to 1-Hexadecyl-2-(9Z-octadecenoyl)-sn-glycero-3-phosphocholine from NIST14 (predicted molecular formula SIRIUS: C42H80N7O5P / BUDDY: C46H84NO7P) with delta m/z 48.0 (putative explanation: Val->Phe substitution; atomic difference: 4C) [M+H]+	[M+H]+	0.98	794.604					N/A	N/A	N/A	spectral_library_annotation
4940	LPC O-20:1	[M+H]+	0.997	536.40745			7.17	C28H58NO6P	CCCCCCCC\C=C/CCCCCCCCCCOCC(O)COP([O-])(=O)OCC[N+](C)(C)C		COFYPCHRMVFZHB-SEYXRHQNNA-N	spectral_library_annotation
4941	Suspect related to Spectral Match to 1-Myristoyl-2-stearoyl-sn-glycero-3-phosphocholine from NIST14 (predicted molecular formula SIRIUS: C44H84NO8P / BUDDY: C44H84NO8P) with delta m/z 52.032 (putative explanation: unspecified; atomic difference: 4C,4H) [M+H]+	[M+H]+	0.977	786.599					N/A	N/A	N/A	spectral_library_annotation
4946	PC 36:4	[M+Na]+	0.926	804.55138			9.22	C44H80NO8P	CCCCCCCCCC(=O)OCC(COP([O-])(=O)OCC[N+](C)(C)C)OC(=O)CCCCCCCCCCCC\C=C/C\C=C/C\C=C/C\C=C/CC		XVCIOROQDPNBRD-FFSDQCCLNA-N	spectral_library_annotation
4948	Suspect related to Spectral Match to 1-Hexadecyl-sn-glycero-3-phosphocholine from NIST14 (predicted molecular formula SIRIUS: C17H36NO7P / BUDDY: C24H31NO4) with delta m/z -84.129 (putative explanation: unspecified; atomic difference: unspecified) [M+H]+	[M+H]+	0.8	398.23					N/A	N/A	N/A	spectral_library_annotation
4950	Suspect related to Spectral Match to 1-Stearoyl-2-myristoyl-sn-glycero-3-phosphocholine from NIST14 (predicted molecular formula SIRIUS: C40H86N5O9P / BUDDY: C46H86NO8P) with delta m/z 78.067 (putative explanation: unspecified; atomic difference: unspecified) [M+H]+	[M+H]+	0.845	812.621					N/A	N/A	N/A	spectral_library_annotation
4951	Suspect related to Glycerol 1-myristate (predicted molecular formula SIRIUS: unknown / BUDDY: unknown) with delta m/z -24.021 (putative explanation: unspecified; atomic difference: unspecified) [M+H]+	[M+H]+	0.915	279.232					N/A	InChI=1S/C17H34O4/c1-2-3-4-5-6-7-8-9-10-11-12-13-17(20)21-15-16(19)14-18/h16,18-19H,2-15H2,1H3 - 24.021 Da	N/A	spectral_library_annotation
4968	Suspect related to 2-Arachidonyl glycerol ether (predicted molecular formula SIRIUS: unknown / BUDDY: C21H36O3) with delta m/z -28.031 (putative explanation: Desethylation, didemethylation, dealkylation|Met->Cys substitution|Val->Ala substitution; atomic difference: -2C,-4H|-2C,-4H|-2C,-4H) [M-C3H8O3+H]+	[M-C3H8O3+H]+	0.981	245.226					N/A	InChI=1S/C23H40O3/c1-2-3-4-5-6-7-8-9-10-11-12-13-14-15-16-17-18-19-20-26-23(21-24)22-25/h6-7,9-10,12-13,15-16,23-25H,2-5,8,11,14,17-22H2,1H3/b7-6-,10-9-,13-12-,16-15- - 28.031 Da	N/A	spectral_library_annotation
4970	Suspect related to NCGC00178646-02!2,4-dihydroxyheptadecyl acetate [IIN-based: Match] (predicted molecular formula SIRIUS: C21H38O4 / BUDDY: C21H38O4) with delta m/z 24.0 (putative explanation: unspecified; atomic difference: 2C) [M-H2O+H]+	[M-H2O+H]+	0.981	337.274					N/A	InChI=1S/C19H38O4/c1-3-4-5-6-7-8-9-10-11-12-13-14-18(21)15-19(22)16-23-17(2)20/h18-19,21-22H,3-16H2,1-2H3 + 24.000 Da	N/A	spectral_library_annotation
4971	Suspect related to 8Z,14Z-Eicosadienoic acid (predicted molecular formula SIRIUS: C18H32O2 / BUDDY: C18H32O2) with delta m/z -28.031 (putative explanation: Desethylation, didemethylation, dealkylation|Met->Cys substitution|Val->Ala substitution; atomic difference: -2C,-4H|-2C,-4H|-2C,-4H) [M-H2O+H]+	[M-H2O+H]+	0.979	263.237					N/A	InChI=1S/C20H36O2/c1-2-3-4-5-6-7-8-9-10-11-12-13-14-15-16-17-18-19-20(21)22/h6-7,12-13H,2-5,8-11,14-19H2,1H3,(H,21,22)/b7-6-,13-12- - 28.031 Da	N/A	spectral_library_annotation
4972	Suspect related to 2-Arachidonoylglycerol (predicted molecular formula SIRIUS: C21H38O4 / BUDDY: C21H38O4) with delta m/z -23.999 (putative explanation: nan (reverse); atomic difference: -2C) [M+H]+	[M+H]+	0.863	355.284					N/A	InChI=1S/C23H38O4/c1-2-3-4-5-6-7-8-9-10-11-12-13-14-15-16-17-18-19-23(26)27-22(20-24)21-25/h6-7,9-10,12-13,15-16,22,24-25H,2-5,8,11,14,17-21H2,1H3/b7-6-,10-9-,13-12-,16-15- - 23.999 Da	N/A	spectral_library_annotation
4976	PC 36:3	[M+Na]+	0.96	806.56703			9.51	C44H82NO8P	CCCCC\C=C/C\C=C/CCCCCCCCCCCC(=O)OC(COC(=O)CCCCCCC\C=C/CCCC)COP([O-])(=O)OCC[N+](C)(C)C		LMYYUVAVNWPEPG-KPJOMIKFNA-N	spectral_library_annotation
4977	PC 36:2	[M+Na]+	0.974	808.58268			9.99	C44H84NO8P	CCCCCCCC\C=C/CCCCCCCCCCCC(=O)OC(COC(=O)CCCCCCC\C=C/CCCC)COP([O-])(=O)OCC[N+](C)(C)C		CGXBWJDAGMQUFG-SESCJMQFNA-N	spectral_library_annotation
4984	Suspect related to 1,2-Dilauroyl-sn-glycero-3-phosphatidylcholine (predicted molecular formula SIRIUS: C33H64NO9P / BUDDY: C33H64NO9P) with delta m/z 27.995 (putative explanation: Formylation|Ser->Asp substitution|Thr->Glu substitution; atomic difference: 1C,1O|1C,1O|1C,1O) [M+H]+	[M+H]+	0.987	650.439					N/A	InChI=1S/C32H64NO8P/c1-6-8-10-12-14-16-18-20-22-24-31(34)38-28-30(29-40-42(36,37)39-27-26-33(3,4)5)41-32(35)25-23-21-19-17-15-13-11-9-7-2/h30H,6-29H2,1-5H3 + 27.995 Da	N/A	spectral_library_annotation
4987	Suspect related to Spectral Match to 1-Hexadecanoyl-2-octadecadienoyl-sn-glycero-3-phosphocholine from NIST14 (predicted molecular formula SIRIUS: C45H78N5O4P / BUDDY: C44H82NO8P) with delta m/z 26.016 (putative explanation: Acetaldehyde +26|Ala->Pro substitution|unspecified; atomic difference: 2C,2H|2C,2H|2C,2H) [M+H]+	[M+H]+	0.83	784.586					N/A	N/A	N/A	spectral_library_annotation
4988	Suspect related to (2-{[2-[hexadec-9-enoyloxy]-3-(tetradecanoyloxy)propyl phosphonato]oxy}ethyl)trimethylazanium (predicted molecular formula SIRIUS: C43H77N5O9 / BUDDY: C46H82NO8P) with delta m/z 104.062 (putative explanation: unspecified; atomic difference: unspecified) [M+Na]+	[M+Na]+	0.904	830.566					N/A	N/A	N/A	spectral_library_annotation
4997	PC 38:6	[M+Na]+	0.947	828.55138			8.8	C46H80NO8P	CCCCCCCC(=O)OCC(COP([O-])(=O)OCC[N+](C)(C)C)OC(=O)CCCCCCCCCC\C=C/C\C=C/C\C=C/C\C=C/C\C=C/C\C=C/CC		MSQRKPKYVJEFQD-QUAAIENRNA-N	spectral_library_annotation
5008	Suspect related to (2-{[3-(hexadecanoyloxy)-2-[icosa-5,8,11,14-tetraenoyloxy]propyl phosphonato]oxy}ethyl)trimethylazanium (predicted molecular formula SIRIUS: C48H78O8 / BUDDY: C48H78O8) with delta m/z 1.003 (putative explanation: C isotope; atomic difference: (13)C) [M+Na]+	[M+Na]+	0.767	805.555					N/A	N/A	N/A	spectral_library_annotation
5012	Suspect related to Spectral Match to cis-9-Hexadecenoic acid from NIST14 (predicted molecular formula SIRIUS: C20H41NO3 / BUDDY: C20H41NO3) with delta m/z 89.084 (putative explanation: unspecified; atomic difference: unspecified) [M-H2O+H]+	[M-H2O+H]+	0.93	326.306					N/A	N/A	N/A	spectral_library_annotation
5032	Ethylbenzene (Hydration, Reduction)	[M+H]+	0.771	127.111763			2.55419					spectral_library_annotation
5033	Suspect related to 1-Lignoceroyl-2-hydroxy-sn-glycero-3-phosphocholine (predicted molecular formula SIRIUS: C26H54NO7P / BUDDY: C26H54NO7P) with delta m/z -84.094 (putative explanation: unspecified; atomic difference: unspecified) [M+H]+	[M+H]+	0.995	524.37					N/A	InChI=1S/C32H66NO7P/c1-5-6-7-8-9-10-11-12-13-14-15-16-17-18-19-20-21-22-23-24-25-26-32(35)38-29-31(34)30-40-41(36,37)39-28-27-33(2,3)4/h31,34H,5-30H2,1-4H3/t31-/m1/s1 - 84.094 Da	N/A	spectral_library_annotation
5036	PC 36:4	[M+Na]+	0.961	804.55138			9.22	C44H80NO8P	CCCCCCCCCC(=O)OCC(COP([O-])(=O)OCC[N+](C)(C)C)OC(=O)CCCCCCCCCCCC\C=C/C\C=C/C\C=C/C\C=C/CC		XVCIOROQDPNBRD-FFSDQCCLNA-N	spectral_library_annotation
5041	Suspect related to Spectral Match to 1-Hexadecyl-2-(9Z-octadecenoyl)-sn-glycero-3-phosphocholine from NIST14 (predicted molecular formula SIRIUS: C42H80N7O5P / BUDDY: C46H84NO7P) with delta m/z 48.0 (putative explanation: Val->Phe substitution; atomic difference: 4C) [M+H]+	[M+H]+	0.951	794.604					N/A	N/A	N/A	spectral_library_annotation
5042	Suspect related to 1-Hydroxy Vitamin D3 (predicted molecular formula SIRIUS: C27H44 / BUDDY: C27H44) with delta m/z -31.991 (putative explanation: Glu->Pro substitution; atomic difference: -2O) [M+H]+	[M+H]+	0.987	369.352					N/A	InChI=1S/C27H44O2/c1-18(2)8-6-9-19(3)24-13-14-25-21(10-7-15-27(24,25)5)11-12-22-16-23(28)17-26(29)20(22)4/h11-12,18-19,23-26,28-29H,4,6-10,13-17H2,1-3,5H3/b21-11+,22-12-/t19-,23-,24-,25+,26+,27-/m1/s1 - 31.991 Da	N/A	spectral_library_annotation
5043	Massbank:PR310544 DL-Coniine	[M+H]+	0.948	128.143					CCCC1CCCCN1	1S/C8H17N/c1-2-5-8-6-3-4-7-9-8/h8-9H,2-7H2,1H3	N/A	spectral_library_annotation
5050	1-hexadecanoyl-2-(9Z-octadecenoyl)-sn-glycero-3-phosphocholine	[M+Na]+	0.912	782.567				C42H82NO8P	[C@](COP(=O)([O-])OCC[N+](C)(C)C)([H])(OC(CCCCCCC/C=C\CCCCCCCC)=O)COC(CCCCCCCCCCCCCCC)=O	InChI=1S/C42H82NO8P/c1-6-8-10-12-14-16-18-20-21-23-25-27-29-31-33-35-42(45)51-40(39-50-52(46,47)49-37-36-43(3,4)5)38-48-41(44)34-32-30-28-26-24-22-19-17-15-13-11-9-7-2/h20-21,40H,6-19,22-39H2,1-5H3/b21-20-/t40-/m1/s1	WTJKGGKOPKCXLL-VYOBOKEXSA-N	spectral_library_annotation
5059	Suspect related to 1-Stearoyl-2-hydroxy-sn-glycero-3-phosphoethanolamine (predicted molecular formula SIRIUS: C24H50NO7P / BUDDY: C24H50NO7P) with delta m/z 14.016 (putative explanation: Asn->Gln substitution|Asp->Glu substitution|Gly->Ala substitution|Methylation|Ser->Thr substitution|Val->Leu/Ile substitution|chain elongation; atomic difference: 1C,2H|1C,2H|1C,2H|1C,2H|1C,2H|1C,2H|1C,2H) [M+H]+	[M+H]+	0.813	496.34					N/A	InChI=1S/C23H48NO7P/c1-2-3-4-5-6-7-8-9-10-11-12-13-14-15-16-17-23(26)29-20-22(25)21-31-32(27,28)30-19-18-24/h22,25H,2-21,24H2,1H3,(H,27,28)/t22-/m1/s1 + 14.016 Da	N/A	spectral_library_annotation
5071	Suspect related to 1-(1Z-Hexadecenyl)-sn-glycero-3-phosphocholine (predicted molecular formula SIRIUS: C27H56NO7P / BUDDY: C27H56NO7P) with delta m/z 58.042 (putative explanation: unspecified|PPG repeat unit|Reduced acrolein addition +58; atomic difference: 1C,4H,3N|3C,6H,1O|3C,6H,1O) [M+H]+	[M+H]+	0.947	538.386					N/A	InChI=1S/C24H50NO6P/c1-5-6-7-8-9-10-11-12-13-14-15-16-17-18-20-29-22-24(26)23-31-32(27,28)30-21-19-25(2,3)4/h18,20,24,26H,5-17,19,21-23H2,1-4H3/b20-18-/t24-/m1/s1 + 58.042 Da	N/A	spectral_library_annotation
5072	Suspect related to 1-Palmitoyl-sn-glycero-3-phosphocholine (predicted molecular formula SIRIUS: C23H52N7O5P / BUDDY: C29H51N3O6) with delta m/z 42.047 (putative explanation: Ala->Leu/Ile substitution|Gly->Val substitution|Propyl|tri-Methylation|unspecified; atomic difference: 3C,6H|3C,6H|3C,6H|3C,6H|3C,H6) [M+Na]+	[M+Na]+	0.949	560.369					N/A	InChI=1S/C24H50NO7P/c1-5-6-7-8-9-10-11-12-13-14-15-16-17-18-24(27)30-21-23(26)22-32-33(28,29)31-20-19-25(2,3)4/h23,26H,5-22H2,1-4H3/t23-/m1/s1 + 42.047 Da	N/A	spectral_library_annotation
5075	Tridemorph	[M+H]+	0.942	298.3104				C19H39NO	CCCCCCCCCCCCCN1CC(OC(C1)C)C	InChI=1S/C19H39NO/c1-4-5-6-7-8-9-10-11-12-13-14-15-20-16-18(2)21-19(3)17-20/h18-19H,4-17H2,1-3H3	YTOPFCCWCSOHFV-UHFFFAOYSA-N	spectral_library_annotation
5078			0.893	723.4689				C40H68O11	CC1CCC(OC1C(C)C(=O)O)CC2CC(C(C3(O2)C(CC(O3)(C)C4CCC(O4)(C)C5C(CC(O5)C6C(CC(C(O6)(CO)O)C)C)C)C)C)OC	InChI=1S/C40H68O11/c1-21-11-12-28(46-33(21)26(6)36(42)43)17-29-18-30(45-10)27(7)40(48-29)25(5)19-38(9,51-40)32-13-14-37(8,49-32)35-23(3)16-31(47-35)34-22(2)15-24(4)39(44,20-41)50-34/h21-35,41,44H,11-20H2,1-10H3,(H,42,43)	DANUORFCFTYTSZ-UHFFFAOYSA-N	spectral_library_annotation
5079	Docosahexaenoic acid	[M-H]-	0.921	327.233				C22H32O2	CC/C=C\C/C=C\C/C=C\C/C=C\C/C=C\C/C=C\CCC(=O)O	InChI=1S/C22H32O2/c1-2-3-4-5-6-7-8-9-10-11-12-13-14-15-16-17-18-19-20-21-22(23)24/h3-4,6-7,9-10,12-13,15-16,18-19H,2,5,8,11,14,17,20-21H2,1H3,(H,23,24)/b4-3-,7-6-,10-9-,13-12-,16-15-,19-18-	MBMBGCFOFBJSGT-KUBAVDMBSA-N	spectral_library_annotation
5082	Suspect related to 3-(heptadecanoyloxy)-2-(oleoyloxy)propyl (2-(trimethylammonio)ethyl) phosphate (predicted molecular formula SIRIUS: C44H83O13 / BUDDY: C47H82NO8P) with delta m/z 45.985 (putative explanation: Beta-methylthiolation|Gly->Cys substitution; atomic difference: 1C,2H,1S|1C,2H,1S) [M+H]+	[M+H]+	0.915	820.589					N/A	N/A	N/A	spectral_library_annotation
5086	PC 36:4	[M+Na]+	0.923	804.55138			9.22	C44H80NO8P	CCCCCCCCCC(=O)OCC(COP([O-])(=O)OCC[N+](C)(C)C)OC(=O)CCCCCCCCCCCC\C=C/C\C=C/C\C=C/C\C=C/CC		XVCIOROQDPNBRD-FFSDQCCLNA-N	spectral_library_annotation
5092	Suspect related to Spectral Match to N-Cyclohexanecarbonylpentadecylamine from NIST14 (predicted molecular formula SIRIUS: C22H45NO2 / BUDDY: C22H45NO2) with delta m/z 18.01 (putative explanation: Proline oxidation to 5-hydroxy-2-aminovaleric acid|water; atomic difference: 2H,1O|2H,1O) [M+H]+	[M+H]+	0.923	356.353					N/A	N/A	N/A	spectral_library_annotation
5105	Suspect related to Spectral Match to 1-Hexadecanoyl-2-octadecadienoyl-sn-glycero-3-phosphocholine from NIST14 (predicted molecular formula SIRIUS: C45H78N5O4P / BUDDY: C44H82NO8P) with delta m/z 26.016 (putative explanation: Acetaldehyde +26|Ala->Pro substitution|unspecified; atomic difference: 2C,2H|2C,2H|2C,2H) [M+H]+	[M+H]+	0.967	784.586					N/A	N/A	N/A	spectral_library_annotation
5109	PC 38:6	[M+Na]+	0.946	828.55138			8.8	C46H80NO8P	CCCCCCCC(=O)OCC(COP([O-])(=O)OCC[N+](C)(C)C)OC(=O)CCCCCCCCCC\C=C/C\C=C/C\C=C/C\C=C/C\C=C/C\C=C/CC		MSQRKPKYVJEFQD-QUAAIENRNA-N	spectral_library_annotation
5117	Suspect related to 1-Lignoceroyl-2-hydroxy-sn-glycero-3-phosphocholine (predicted molecular formula SIRIUS: C26H54NO7P / BUDDY: C26H54NO7P) with delta m/z -84.094 (putative explanation: unspecified; atomic difference: unspecified) [M+H]+	[M+H]+	0.995	524.37					N/A	InChI=1S/C32H66NO7P/c1-5-6-7-8-9-10-11-12-13-14-15-16-17-18-19-20-21-22-23-24-25-26-32(35)38-29-31(34)30-40-41(36,37)39-28-27-33(2,3)4/h31,34H,5-30H2,1-4H3/t31-/m1/s1 - 84.094 Da	N/A	spectral_library_annotation
5118	Tridemorph	[M+H]+	0.963	298.3104				C19H39NO	CCCCCCCCCCCCCN1CC(OC(C1)C)C	InChI=1S/C19H39NO/c1-4-5-6-7-8-9-10-11-12-13-14-15-20-16-18(2)21-19(3)17-20/h18-19H,4-17H2,1-3H3	YTOPFCCWCSOHFV-UHFFFAOYSA-N	spectral_library_annotation
5121	PC 36:3	[M+Na]+	0.929	806.56703			9.51	C44H82NO8P	CCCCC\C=C/C\C=C/CCCCCCCCCCCC(=O)OC(COC(=O)CCCCCCC\C=C/CCCC)COP([O-])(=O)OCC[N+](C)(C)C		LMYYUVAVNWPEPG-KPJOMIKFNA-N	spectral_library_annotation
5127	Suspect related to Spectral Match to 1-Hexadecanoyl-2-octadecadienoyl-sn-glycero-3-phosphocholine from NIST14 (predicted molecular formula SIRIUS: C45H76N5O4P / BUDDY: C44H80NO8P) with delta m/z 24.007 (putative explanation: unspecified; atomic difference: unspecified) [M+H]+	[M+H]+	0.886	782.572					N/A	N/A	N/A	spectral_library_annotation
5130	Suspect related to (2-{[3-(hexadecanoyloxy)-2-[icosa-5,8,11,14-tetraenoyloxy]propyl phosphonato]oxy}ethyl)trimethylazanium (predicted molecular formula SIRIUS: C48H78O8 / BUDDY: C48H78O8) with delta m/z 1.003 (putative explanation: C isotope; atomic difference: (13)C) [M+Na]+	[M+Na]+	0.758	805.555					N/A	N/A	N/A	spectral_library_annotation
5142	Spectral Match to 13-Docosenamide, (Z)- from NIST14 [IIN-based on: CCMSLIB00003139957]	[M+H]+	0.859	338.342					N/A	N/A	N/A	spectral_library_annotation
5143	Suspect related to Spectral Match to 1-Hexadecanoyl-2-(9Z-octadecenoyl)-sn-glycero-3-phosphocholine from NIST14 (predicted molecular formula SIRIUS: C36H77N10O5P / BUDDY: C46H80O8) with delta m/z 1.003 (putative explanation: C isotope; atomic difference: (13)C) [M+Na]+	[M+Na]+	0.97	783.571					N/A	N/A	N/A	spectral_library_annotation
5147	Massbank:PR310544 DL-Coniine	[M+H]+	0.946	128.143					CCCC1CCCCN1	1S/C8H17N/c1-2-5-8-6-3-4-7-9-8/h8-9H,2-7H2,1H3	N/A	spectral_library_annotation
5158	Suspect related to Hexadecanedioic acid (predicted molecular formula SIRIUS: C20H38O5 / BUDDY: C20H38O5) with delta m/z 72.057 (putative explanation: unspecified; atomic difference: 2C,6H,3N) [M-H2O+H]+	[M-H2O+H]+	0.864	341.268					N/A	InChI=1S/C16H30O4/c17-15(18)13-11-9-7-5-3-1-2-4-6-8-10-12-14-16(19)20/h1-14H2,(H,17,18)(H,19,20) + 72.057 Da	N/A	spectral_library_annotation
5160	Suspect related to Spectral Match to N-Cyclohexanecarbonylpentadecylamine from NIST14 (predicted molecular formula SIRIUS: C13H37N8O / BUDDY: C20H42N4) with delta m/z 1.003 (putative explanation: C isotope; atomic difference: (13)C) [M+H]+	[M+H]+	0.771	339.345					N/A	N/A	N/A	spectral_library_annotation
5170	Suspect related to 3-Ketocholesterol (predicted molecular formula SIRIUS: C27H42O2 / BUDDY: C27H42O2) with delta m/z 13.979 (putative explanation: Thr->Asp substitution|Tryptophan oxidation to oxolactone|aldehyde and ketone modifications|hydroxylation difference carboxylation|proline oxidation to pyroglutamic acid|Oxidation, epoxidation; atomic difference: -2H,1O|-2H,1O|-2H,1O|-2H,1O|-2H,1O|1O,-2…	[M+H]+	0.939	399.326					N/A	InChI=1S/C27H44O/c1-18(2)7-6-8-19(3)23-11-12-24-22-10-9-20-17-21(28)13-15-26(20,4)25(22)14-16-27(23,24)5/h9,18-19,22-25H,6-8,10-17H2,1-5H3/t19-,22+,23-,24+,25+,26+,27-/m1/s1 + 13.979 Da	N/A	spectral_library_annotation
5175	Suspect related to Spectral Match to Palmitamide from NIST14 (predicted molecular formula SIRIUS: C18H36N2O / BUDDY: C18H36N2O) with delta m/z 41.027 (putative explanation: Ser->Gln substitution|amidination of lysines or N-terminal amines with methyl acetimidate|unspecified; atomic difference: 2C,3H,1N|2C,3H,1N|2C,3H,1N) [M+H]+	[M+H]+	0.972	297.291					N/A	N/A	N/A	spectral_library_annotation
5176			0.993	256.2634911				C16H33NO	CCCCCCCCCCCCN1CCOCC1	InChI=1S/C16H33NO/c1-2-3-4-5-6-7-8-9-10-11-12-17-13-15-18-16-14-17/h2-16H2,1H3	ZRIILUSQBDFVNY-UHFFFAOYSA-N	spectral_library_annotation
5179	Suspect related to Spectral Match to 1-Octadecanoyl-2-(5Z,8Z,11Z,14Z-eicosatetraenoyl)-sn-glycero-3-phosphocholine from NIST14 (predicted molecular formula SIRIUS: C42H80N7O5P / BUDDY: C46H84NO7P) with delta m/z -15.995 (putative explanation: Ser->Ala substitution|Tyr->Phe substitution|reduction; atomic difference: -1O|-1O|-1O) [M+H]+	[M+H]+	0.898	794.604					N/A	N/A	N/A	spectral_library_annotation
5180	PC 36:4	[M+Na]+	0.95	804.55138			9.22	C44H80NO8P	CCCCCCCCCC(=O)OCC(COP([O-])(=O)OCC[N+](C)(C)C)OC(=O)CCCCCCCCCCCC\C=C/C\C=C/C\C=C/C\C=C/CC		XVCIOROQDPNBRD-FFSDQCCLNA-N	spectral_library_annotation
5182	Suspect related to Dihomo-.gamma.-linolenic acid methyl ester (predicted molecular formula SIRIUS: C16H37NO2P / BUDDY: C20H34O2) with delta m/z -14.016 (putative explanation: Ala->Gly substitution|Gln->Asn substitution|Glu->Asp substitution|Leu/Ile->Val substitution|Thr->Ser substitution; atomic difference: -1C,-2H|-1C,-2H|-1C,-2H|-1C,-2H|-1C,-2H) [M+Na]+	[M+Na]+	0.993	329.247					N/A	InChI=1S/C21H36O2/c1-3-4-5-6-7-8-9-10-11-12-13-14-15-16-17-18-19-20-21(22)23-2/h7-8,10-11,13-14H,3-6,9,12,15-20H2,1-2H3/b8-7-,11-10-,14-13- - 14.016 Da	N/A	spectral_library_annotation
5185	Suspect related to 9-Oxo-10(E),12(E)-octadecadienoic acid (predicted molecular formula SIRIUS: C22H34O3 / BUDDY: C22H34O3) with delta m/z 52.032 (putative explanation: unspecified; atomic difference: 4C,4H) [M-2H2O+H]+	[M-2H2O+H]+	0.93	311.237					N/A	InChI=1S/C18H30O3/c1-2-3-4-5-6-8-11-14-17(19)15-12-9-7-10-13-16-18(20)21/h6,8,11,14H,2-5,7,9-10,12-13,15-16H2,1H3,(H,20,21)/b8-6+,14-11+ + 52.032 Da	N/A	spectral_library_annotation
5189	Suspect related to 1-Hydroxy Vitamin D3 (predicted molecular formula SIRIUS: C27H44 / BUDDY: C27H44) with delta m/z -31.991 (putative explanation: Glu->Pro substitution; atomic difference: -2O) [M+H]+	[M+H]+	0.974	369.352					N/A	InChI=1S/C27H44O2/c1-18(2)8-6-9-19(3)24-13-14-25-21(10-7-15-27(24,25)5)11-12-22-16-23(28)17-26(29)20(22)4/h11-12,18-19,23-26,28-29H,4,6-10,13-17H2,1-3,5H3/b21-11+,22-12-/t19-,23-,24-,25+,26+,27-/m1/s1 - 31.991 Da	N/A	spectral_library_annotation
5197	Suspect related to p-tert-Octylphenol decaglycol ether (predicted molecular formula SIRIUS: unknown / BUDDY: unknown) with delta m/z -88.053 (putative explanation: PEG repeat unit x2 (reverse); atomic difference: -4C,-8H,-2O) [M+Na]+	[M+Na]+	0.843	581.366					N/A	InChI=1S/C34H62O11/c1-33(2,3)30-34(4,5)31-6-8-32(9-7-31)45-29-28-44-27-26-43-25-24-42-23-22-41-21-20-40-19-18-39-17-16-38-15-14-37-13-12-36-11-10-35/h6-9,35H,10-30H2,1-5H3 - 88.053 Da	N/A	spectral_library_annotation
5204	Suspect related to Massbank:AU406506 3,6,9,12-Tetraoxatetracosan-1-ol|Tetraethylene glycol monododecyl ether|2-[2-[2-(2-dodecoxyethoxy)ethoxy]ethoxy]ethanol (predicted molecular formula SIRIUS: C24H38O5 / BUDDY: C24H38O5) with delta m/z 43.97 (putative explanation: unspecified; atomic difference: unspecified) [M+H]+	[M+H]+	0.881	407.277					N/A	1S/C20H42O5/c1-2-3-4-5-6-7-8-9-10-11-13-22-15-17-24-19-20-25-18-16-23-14-12-21/h21H,2-20H2,1H3 + 43.970 Da	N/A	spectral_library_annotation
5205	DESMOSTEROL CollisionEnergy:205060	[M+H]+	0.902	385.347					CC(C)=CCCC(C)C1CCC2C3CC=C4CC(O)CCC4(C)C3CCC12C	"InChI=1S/C27H44O/c1-18(2)7-6-8-19(3)23-11-12-24-22-10-9-20-17-21(28)13-15-26(20,4)25(22)14-16-27(23,24)5/h7,9,19,21-25,28H,6,8,10-17H2,1-5H3/t19-,21+,22+,23-,24+,25+,26+,27-/m1/s1"	N/A	spectral_library_annotation
5216	Ethylbenzene (Hydration, Reduction)	[M+H]+	0.806	127.111763			2.55419					spectral_library_annotation
5218	Suspect related to 1-Lignoceroyl-2-hydroxy-sn-glycero-3-phosphocholine (predicted molecular formula SIRIUS: C26H54NO7P / BUDDY: C26H54NO7P) with delta m/z -84.094 (putative explanation: unspecified; atomic difference: unspecified) [M+H]+	[M+H]+	0.995	524.37					N/A	InChI=1S/C32H66NO7P/c1-5-6-7-8-9-10-11-12-13-14-15-16-17-18-19-20-21-22-23-24-25-26-32(35)38-29-31(34)30-40-41(36,37)39-28-27-33(2,3)4/h31,34H,5-30H2,1-4H3/t31-/m1/s1 - 84.094 Da	N/A	spectral_library_annotation
5230	Suspect related to 15-Hydroxy-11Z,13E-eicosadienoic acid (predicted molecular formula SIRIUS: C21H38O3 / BUDDY: C21H38O3) with delta m/z 14.016 (putative explanation: Asn->Gln substitution|Asp->Glu substitution|Gly->Ala substitution|Methylation|Ser->Thr substitution|Val->Leu/Ile substitution|chain elongation; atomic difference: 1C,2H|1C,2H|1C,2H|1C,2H|1C,2H|1C,2H|1C,2H) [M-H2O+H]+	[M-H2O+H]+	0.91	321.279					N/A	InChI=1S/C20H36O3/c1-2-3-13-16-19(21)17-14-11-9-7-5-4-6-8-10-12-15-18-20(22)23/h9,11,14,17,19,21H,2-8,10,12-13,15-16,18H2,1H3,(H,22,23)/b11-9-,17-14+ + 14.016 Da	N/A	spectral_library_annotation
5236	Suspect related to Spectral Match to 1-Hexadecanoyl-2-octadecadienoyl-sn-glycero-3-phosphocholine from NIST14 (predicted molecular formula SIRIUS: C45H78N5O4P / BUDDY: C44H82NO8P) with delta m/z 26.016 (putative explanation: Acetaldehyde +26|Ala->Pro substitution|unspecified; atomic difference: 2C,2H|2C,2H|2C,2H) [M+H]+	[M+H]+	0.877	784.586					N/A	N/A	N/A	spectral_library_annotation
5237	PC 38:6	[M+Na]+	0.87	828.55138			8.8	C46H80NO8P	CCCCCCCC(=O)OCC(COP([O-])(=O)OCC[N+](C)(C)C)OC(=O)CCCCCCCCCC\C=C/C\C=C/C\C=C/C\C=C/C\C=C/C\C=C/CC		MSQRKPKYVJEFQD-QUAAIENRNA-N	spectral_library_annotation
5239	Suspect related to Spectral Match to 1-Stearoyl-2-myristoyl-sn-glycero-3-phosphocholine from NIST14 (predicted molecular formula SIRIUS: C40H86N5O9P / BUDDY: C46H86NO8P) with delta m/z 78.067 (putative explanation: unspecified; atomic difference: unspecified) [M+H]+	[M+H]+	0.905	812.621					N/A	N/A	N/A	spectral_library_annotation
5244	Suspect related to 2-Arachidonyl glycerol ether (predicted molecular formula SIRIUS: C19H32O3 / BUDDY: C15H28N6O) with delta m/z -56.062 (putative explanation: Dealkylation|Leu/Ile->Gly substitution; atomic difference: -4C,-8H|-4C,-8H) [M+H]+	[M+H]+	0.926	309.24					N/A	InChI=1S/C23H40O3/c1-2-3-4-5-6-7-8-9-10-11-12-13-14-15-16-17-18-19-20-26-23(21-24)22-25/h6-7,9-10,12-13,15-16,23-25H,2-5,8,11,14,17-22H2,1H3/b7-6-,10-9-,13-12-,16-15- - 56.062 Da	N/A	spectral_library_annotation
5245	PC 36:1	[M+Na]+	0.958	810.59833			11.02	C44H86NO8P	CCCCCCCCCCCCCCCCCCCCCCC(=O)OCC(COP([O-])(=O)OCC[N+](C)(C)C)OC(=O)CCCCCCC\C=C/CCC		PPZINYIUHACGBQ-QBFSEMIENA-N	spectral_library_annotation
5247	Suspect related to Spectral Match to 1-Myristoyl-2-stearoyl-sn-glycero-3-phosphocholine from NIST14 (predicted molecular formula SIRIUS: C44H86NO8P / BUDDY: C44H86NO8P) with delta m/z 54.047 (putative explanation: unspecified; atomic difference: 4C,6H) [M+H]+	[M+H]+	0.99	788.616					N/A	N/A	N/A	spectral_library_annotation
5253	PC 36:3	[M+Na]+	0.859	806.56703			9.51	C44H82NO8P	CCCCC\C=C/C\C=C/CCCCCCCCCCCC(=O)OC(COC(=O)CCCCCCC\C=C/CCCC)COP([O-])(=O)OCC[N+](C)(C)C		LMYYUVAVNWPEPG-KPJOMIKFNA-N	spectral_library_annotation
5255	Suspect related to Spectral Match to 1-Octadecanoyl-2-(5Z,8Z,11Z,14Z-eicosatetraenoyl)-sn-glycero-3-phosphocholine from NIST14 (predicted molecular formula SIRIUS: C42H80N7O5P / BUDDY: C46H84NO7P) with delta m/z -15.995 (putative explanation: Ser->Ala substitution|Tyr->Phe substitution|reduction; atomic difference: -1O|-1O|-1O) [M+H]+	[M+H]+	0.869	794.604					N/A	N/A	N/A	spectral_library_annotation
5256	Suspect related to Spectral Match to 14(Z)-Eicosenoic acid from NIST14 (predicted molecular formula SIRIUS: C16H30O2 / BUDDY: C16H30O2) with delta m/z -56.062 (putative explanation: Dealkylation|Leu/Ile->Gly substitution; atomic difference: -4C,-8H|-4C,-8H) [M+H]+	[M+H]+	0.774	255.231					N/A	N/A	N/A	spectral_library_annotation
5263	Suspect related to cis-.DELTA.2-11-Methyldodecenoic acid (predicted molecular formula SIRIUS: C16H30O2 / BUDDY: C16H30O2) with delta m/z 42.047 (putative explanation: Ala->Leu/Ile substitution|Gly->Val substitution|Propyl|tri-Methylation|unspecified; atomic difference: 3C,6H|3C,6H|3C,6H|3C,6H|3C,H6) [M-H2O+H]+	[M-H2O+H]+	0.976	237.221					N/A	InChI=1S/C13H24O2/c1-12(2)10-8-6-4-3-5-7-9-11-13(14)15/h9,11-12H,3-8,10H2,1-2H3,(H,14,15)/b11-9- + 42.047 Da	N/A	spectral_library_annotation
5264	DEOXYCHOLIC ACID CollisionEnergy:102040	[2M+H]+	0.771	785.593					CC(CCC(=O)O)C1CCC2C3CCC4CC(O)CCC4(C)C3CC(O)C12C	"InChI=1S/C24H40O4/c1-14(4-9-22(27)28)18-7-8-19-17-6-5-15-12-16(25)10-11-23(15,2)20(17)13-21(26)24(18,19)3/h14-21,25-26H,4-13H2,1-3H3,(H,27,28)/t14-,15-,16-,17+,18-,19+,20+,21+,23+,24-/m1/s1"	N/A	spectral_library_annotation
5265	Suspect related to (2-{[3-(hexadecanoyloxy)-2-[icosa-5,8,11,14-tetraenoyloxy]propyl phosphonato]oxy}ethyl)trimethylazanium (predicted molecular formula SIRIUS: C48H78O8 / BUDDY: C48H78O8) with delta m/z 1.003 (putative explanation: C isotope; atomic difference: (13)C) [M+Na]+	[M+Na]+	0.754	805.555					N/A	N/A	N/A	spectral_library_annotation
5270	Suspect related to 1,2-Dipalmitoleoyl-sn-glycero-3-phosphocholine (predicted molecular formula SIRIUS: C44H80NO8P / BUDDY: C44H80NO8P) with delta m/z 52.032 (putative explanation: unspecified; atomic difference: 4C,4H) [M+Na]+	[M+Na]+	0.9	804.551					N/A	InChI=1S/C40H76NO8P/c1-6-8-10-12-14-16-18-20-22-24-26-28-30-32-39(42)46-36-38(37-48-50(44,45)47-35-34-41(3,4)5)49-40(43)33-31-29-27-25-23-21-19-17-15-13-11-9-7-2/h16-19,38H,6-15,20-37H2,1-5H3/b18-16-,19-17-/t38-/m1/s1 + 52.032 Da	N/A	spectral_library_annotation
5277	PC(16:0/18:1(9Z))	[M+Na]+	0.759	782.5673597			15.104924	C42H82NO8P	CCCCCCCCCCCCCCCC(=O)OC[C@H](COP(=O)([O-])OCC[N+](C)(C)C)OC(=O)CCCCCCC/C=C\CCCCCCCC	InChI=1S/C42H82NO8P/c1-6-8-10-12-14-16-18-20-21-23-25-27-29-31-33-35-42(45)51-40(39-50-52(46,47)49-37-36-43(3,4)5)38-48-41(44)34-32-30-28-26-24-22-19-17-15-13-11-9-7-2/h20-21,40H,6-19,22-39H2,1-5H3/b21-20-/t40-/m1/s1	WTJKGGKOPKCXLL-VYOBOKEXSA-N	spectral_library_annotation
5285	Arachidonic acid	[M-H]-	0.98	303.232042			4.158056	C20H32O2	CCCCC/C=C\C/C=C\C/C=C\C/C=C\CCCC(=O)O	InChI=1S/C20H32O2/c1-2-3-4-5-6-7-8-9-10-11-12-13-14-15-16-17-18-19-20(21)22/h6-7,9-10,12-13,15-16H,2-5,8,11,14,17-19H2,1H3,(H,21,22)/b7-6-,10-9-,13-12-,16-15-	YZXBAPSDXZZRGB-DOFZRALJSA-N	spectral_library_annotation
[truncated: 223 more rows]
